# Supplementary material for: A comprehensive in silico analysis for identification of therapeutic epitopes in HPV16, 18, 31 and 45 oncoproteins
Source: PLoS One. 2018 Oct 24;13(10):e0205933. doi: 10.1371/journal.pone.0205933 (PMC6200245; doi:10.1371/journal.pone.0205933)
Supplement: S1 File — (ZIP) [file pone.0205933.s001.zip]

Archive with 19 entries (15 files):
- S1 File (HPV 16, 18, 31 and 45 oncoprotein sequences)/
- S1 File (HPV 16, 18, 31 and 45 oncoprotein sequences)/S1A File (E5 protein sequences)/
- S1 File (HPV 16, 18, 31 and 45 oncoprotein sequences)/S1A File (E5 protein sequences)/HPV 16-E5 protein isoforms .txt
- S1 File (HPV 16, 18, 31 and 45 oncoprotein sequences)/S1A File (E5 protein sequences)/HPV 18-E5 protein isoforms .txt
- S1 File (HPV 16, 18, 31 and 45 oncoprotein sequences)/S1A File (E5 protein sequences)/HPV 31-E5 protein isoforms .txt
- S1 File (HPV 16, 18, 31 and 45 oncoprotein sequences)/S1A File (E5 protein sequences)/HPV 45-E5 protein isoforms .txt
- S1 File (HPV 16, 18, 31 and 45 oncoprotein sequences)/S1A File (E5 protein sequences)/HR-HPVs E5 protein sequences .txt
- S1 File (HPV 16, 18, 31 and 45 oncoprotein sequences)/S1B File (E6 protein sequences)/
- S1 File (HPV 16, 18, 31 and 45 oncoprotein sequences)/S1B File (E6 protein sequences)/HPV 16-E6 protein isoforms .txt
- S1 File (HPV 16, 18, 31 and 45 oncoprotein sequences)/S1B File (E6 protein sequences)/HPV 18-E6 protein isoforms .txt
- S1 File (HPV 16, 18, 31 and 45 oncoprotein sequences)/S1B File (E6 protein sequences)/HPV 31-E6 protein isoforms .txt
- S1 File (HPV 16, 18, 31 and 45 oncoprotein sequences)/S1B File (E6 protein sequences)/HPV 45-E6 protein isoforms .txt
- S1 File (HPV 16, 18, 31 and 45 oncoprotein sequences)/S1B File (E6 protein sequences)/HR-HPVs E6 protein sequences .txt
- S1 File (HPV 16, 18, 31 and 45 oncoprotein sequences)/S1C File (E7 protein sequences)/
- S1 File (HPV 16, 18, 31 and 45 oncoprotein sequences)/S1C File (E7 protein sequences)/HPV 16-E7 protein isoforms .txt
- S1 File (HPV 16, 18, 31 and 45 oncoprotein sequences)/S1C File (E7 protein sequences)/HPV 18-E7 protein isoforms .txt
- S1 File (HPV 16, 18, 31 and 45 oncoprotein sequences)/S1C File (E7 protein sequences)/HPV 31-E7 protein isoforms .txt
- S1 File (HPV 16, 18, 31 and 45 oncoprotein sequences)/S1C File (E7 protein sequences)/HPV 45-E7 protein isoforms .txt
- S1 File (HPV 16, 18, 31 and 45 oncoprotein sequences)/S1C File (E7 protein sequences)/HR-HPVs E7 protein sequences .txt
