# Supplementary material for: A comprehensive in silico analysis for identification of therapeutic epitopes in HPV16, 18, 31 and 45 oncoproteins
Source: PLoS One. 2018 Oct 24;13(10):e0205933. doi: 10.1371/journal.pone.0205933 (PMC6200245; doi:10.1371/journal.pone.0205933)
Supplement: S1 File — (ZIP) [file pone.0205933.s001.zip › S1 File (HPV 16, 18, 31 and 45 oncoprotein sequences)/S1A File (E5 protein sequences)/HPV 16-E5 protein isoforms .txt]

>HPV000059_E5_ty 
MTNLDTASTTLLACFLLCFCVLLCVCLLIRPLLLSVSTYTSLIILVLLLWITAASAFRCFIVYIIFVYIPLFLIHTHARFLIT
>HPV000236_E5_ty 
MTNLDTASTTLLACFLLCFCVLLCVCLLIRPLLLSVSTYTSLILLVLLLWITAASAFRCFIVYIVFVYIPLFLIHTHARFLIT
>HPV000249_E5_ty 
MTNLDTASTTLLACFLLCFCVLLCVCLLIRPLLLSVSTYTSLILLVLVLWITAASAFRCFIVYIVFVYIPLFLIHTHARFLIT
>HPV000256_E5_ty 
MTNLDTASTTLLACFLLCFCVLLCVCLLIRPLLLSVSTYASLILLVLVLWITAASAFRCFIVYIVFVYIPLFLIHTHARFLIT
>HPV000328_E5_ty 
MTNLDTASTTLLACFLLCFCVLLCVCLLIRPLLLSVSTYTSLILLVLLLWITAASAFRCFIVYILFVYIPLFLIHTHARFLIT
>HPV000373_E5_ty 
MTNLDTASTTLLACFLLCFCVLLCVCLLIRPLLLSVSTYTSLIILVLLLWITAASAFRCFIVYIVFVYIPLFLIHTHARFLIT
>HPV000374_E5_ty 
MTNLDTTSTTLLACFLLCFCVLLCVCLLIRPLLLSVSTYTSLILLVLLLWITAASAFRCFIVYILFVYIPLFLIHTHARFLIT
>HPV001622_E5_ty 
MTNLDTAYTTLLACFLLCFCVLLCVCLLIRPLLLSVSTYTSLILLVLLLWITAASAFRCFIVYIVFVYIPLFLIHTHARFLIT
>HPV001628_E5_ty 
MTNLDTPSTTLLACFLLCFCVLLCVCLLIRPLLLSVSTYTSLILLVLVLWITAASAFRCFIVYIVFVYIPLFLIHTHARLLIT
>HPV001637_E5_ty 
MTNLDTASTTLLACFLLCFCVLLCVCLLIRPLLLSVSTYTSLILLVLLLWITAASAFRCFLVYIVFVYIPLFLIHTHARFLIT
>HPV001808_E5_ty 
MTNLDTASTTLLACFLLCFCVLLCVCLLIRPLLLSVSTYTSLILLVLLLWITAASAFRCFIGYIGFVYIPLFLIHTHARFLIT
>HPV001839_E5_ty 
MTNLDTASTTLLACFLLCFCVLLCVCLLIRPLLLSVSTYTSLIILVLLLWITAASAFRCFSVYIIFVYIPLFLIHTHARFVIT
>HPV001857_E5_ty 
MTNLDTASTTLLACFVLCFCVLLCVCLLIRPLLLSVSTYTSLILLVLLLWITAASAFRCFIVYIVFVYIPLFLIHTHARFLIT
>HPV001900_E5_ty 
MTNLDTASTTLLACFLLCFCVLLCVCLLIRPLLLSVSTYASLILLVLVLWITAASAFRCFIVYIVFVYIPLFLIHTHARVLIT
>HPV001919_E5_ty 
MTNLDTASTTLLACFLLCFYVLLCVCLLIRPLLLSVSTYTSLILLVLLLWITAASAFRCFIVYIVFVYIPLFLIHTHARFLIT
>HPV001990_E5_ty 
MTNRDTASTTLLACFLLCFCVLLCVCLLIRPLLLSVSTYTSLIILVLLLWITAASAFRCFIVYIIFVYIPLFLIHTHARFLIT
>HPV001994_E5_ty 
MTNLDTTSTTLLACFLLCFCVLLCVCLLIRPLLLSVSTYTSLILLVLLLWITAASAFRCFIVYILFVYIPLSLIHTHARFLIT
>HPV002004_E5_ty 
MTNLDTASTTLLACFLLCFCVLLCVCLLIRPLLLSVSTYTSLILLVLLLWITAASAFRCFIVYIIFVYIPLFLIHTHARFLIT
>HPV002012_E5_ty 
MTNLDTASTTLLACFLLCFCVLLCVCLLIRPLLLSVSTYTSLILLVLVLWITAASAFRCFLVYIVFVYIPLFLIHTHARFLIT
>HPV002039_E5_ty 
MTNLDTASTTLLACFLLCFCVLLCVCLLIRPLLLSVSTYTSLIVLVLLLWITAASAFRCFIVYIVFVYIPLFLIHTHARFLIT
>HPV002043_E5_ty 
MTNLDTASTTLLACFLLCFCVLLCVCLLIRPLLLSVSTYTSLILLVLLSWITAASAFRCFIVYIVFVYIPLFLIHTHARFLIT
>HPV002081_E5_ty 
MTNLDTTSTTLLACFLLCFCVLLCVCLLIRPLLLSVSTYTSLILLVLLLWITAASAFRYFIVYILFVYIPLFLIHTHARFLIT
>HPV002105_E5_ty 
MTNLDTASTTLLACFLLCFCVLLCVCLLIRPLLLSVSTYTSLILLVSVLWITAASAFRCFIVYIVFVYIPLFLIHTHARFLIT
>HPV000059_E5_tyPV002213_E5_ty 
MTNFDTASTTLLACFLLCFCVLLCVCLLIRPLLLSVSTYTSLILLVLVLWITAASAFRCFIVYIVFVYIPLFLIHTHARFLIT
