# Supplementary material for: A comprehensive in silico analysis for identification of therapeutic epitopes in HPV16, 18, 31 and 45 oncoproteins
Source: PLoS One. 2018 Oct 24;13(10):e0205933. doi: 10.1371/journal.pone.0205933 (PMC6200245; doi:10.1371/journal.pone.0205933)
Supplement: S1 File — (ZIP) [file pone.0205933.s001.zip › S1 File (HPV 16, 18, 31 and 45 oncoprotein sequences)/S1A File (E5 protein sequences)/HPV 45-E5 protein isoforms .txt]

>HPV000380_E5_ty 
MLSLVFLLCFSVCLYVCCNVPLVQSVYVCAFAWLLVFLFIVVITSPLTAFAVYICCYLLPMFVLHMHALHTLQ
>HPV000405_E5_ty 
MLSLVFLVCFSVCLYVCCNVPLVQSVYVCAFAWLLVFLFIVVITSPLTAFAVYICCYLLPMFVLHMHALHTLQ
>HPV000602_E5_ty 
MLSLVFLLCFSVCLYVCCNVPLVQSVYVCAFAWLLVFLFIVVITSPLTAFAVYICCYLLPMFVLHMHALHTIQ
