# Supplementary material for: A comprehensive in silico analysis for identification of therapeutic epitopes in HPV16, 18, 31 and 45 oncoproteins
Source: PLoS One. 2018 Oct 24;13(10):e0205933. doi: 10.1371/journal.pone.0205933 (PMC6200245; doi:10.1371/journal.pone.0205933)
Supplement: S1 File — (ZIP) [file pone.0205933.s001.zip › S1 File (HPV 16, 18, 31 and 45 oncoprotein sequences)/S1A File (E5 protein sequences)/HR-HPVs E5 protein sequences .txt]

>sp|P06927|VE5_HPV16 Probable protein E5 OS=Human papillomavirus type 16 GN=E5 PE=1 SV=2
MTNLDTASTTLLACFLLCFCVLLCVCLLIRPLLLSVSTYTSLIILVLLLWITAASAFRCFIVYIIFVYIPLFLIHTHARFLIT

>sp|P06792|VE5_HPV18 Probable protein E5 OS=Human papillomavirus type 18 GN=E5 PE=3 SV=1
MLSLIFLFCFCVCMYVCCHVPLLPSVCMCAYAWVLVFVYIVVITSPATAFTVYVFCFLLPMLLLHIHAILSLQ

>sp|P17385|VE5_HPV31 Probable protein E5 OS=Human papillomavirus type 31 GN=E5 PE=3 SV=1
MIELNISTVSIVLCFLLCFCVLLFVCLVIRPLVLSVSVYATLLLLIVILWVIATSPLRCFCIYVVFIYIPLFVIHTHASFLSQQ

>sp|P06426|VE5_HPV33 Probable protein E5 OS=Human papillomavirus type 33 GN=E5 PE=3 SV=1
MIFVFVLCFILFLCLSLLLRPLILSISTYAWLLVLVLLLWVFVGSPLKIFFCYLLFLYLPMMCINFHAQHMTQQE

>sp|P27226|VE5_HPV35 Probable protein E5 OS=Human papillomavirus type 35 GN=E5 PE=3 SV=1
MIDLTASSTVLLCFLLCFCVLLCLCLLVRSLLLSVSLYSALILLVLILWVTVATPLLAFVVSCFCIYLWMINAHAQYLAVQ

>sp|P24833|VE5_HPV39 Probable protein E5 OS=Human papillomavirus type 39 GN=E5 PE=3 SV=1
MILLVFLVWFGVCIYICCNVPLLPSVHVCAYVWIIVFVFILIRTTPLEVFFVYLLFFVLPMWLLHRLAMDMI

>tr|A9XFQ9|A9XFQ9_HPV45 E5 OS=Human papillomavirus type 45 PE=4 SV=1
MLSLVFLLCFSVCLYVCCNVPLVQSVYVCAFAWLLVFLFIVVITSPLTAFAVYICCYLLPMFVLHMHALHTLQ

>sp|P26553|VE5_HPV51 Probable protein E5 OS=Human papillomavirus type 51 GN=E5 PE=3 SV=1
LYRHIVTIAVFIILLFVLCLCVCLVLCCLLPLLLSQYVFAAALLLILCFWFVVATSQLTTFFVYLIFFYLPCLLLHLYTFLLLQ

>tr|F8S4U1|F8S4U1_HPV52 E5 alpha OS=Human papillomavirus type 52 GN=E5 PE=4 SV=1
MLGLFVFCFILLMVFCAVLRPLLLSISVYAQVLVLVLLLWVSIGSPFKVFFLYLLFLYFPMFCIHCHAQYLAQLQ

>sp|P26552|VE5_HPV58 Probable protein E5 OS=Human papillomavirus type 58 GN=E5 PE=3 SV=1
MILPIFVVCFILFLCLCIFLRPLVLSISIYAWLLVLVLLLWVSVGSALRIFFCYLIFLYIPMMCINFHAQYLTQQD

>tr|T2A6T2|T2A6T2_HPV59 E5 OS=Human papillomavirus type 59 GN=E5 PE=4 SV=1
MITLVFVCCVCVCLCVCCNVPLLQSVYMCAYAWLLLFVYIVVITSSYECFILYILFFIIPLLLLYAHAILSIQ

>tr|B9UPG1|B9UPG1_HPV68 E5 OS=Human papillomavirus type 68 GN=E5 PE=4 SV=1
MTVLVFLVWFCVCMYICCTVPLLQSMHVCVYVWILVFVFILVRTTPLEVFAVYILFFLLPMWVLHSFARYSMP
