# Supplementary material for: A comprehensive in silico analysis for identification of therapeutic epitopes in HPV16, 18, 31 and 45 oncoproteins
Source: PLoS One. 2018 Oct 24;13(10):e0205933. doi: 10.1371/journal.pone.0205933 (PMC6200245; doi:10.1371/journal.pone.0205933)
Supplement: S1 File — (ZIP) [file pone.0205933.s001.zip › S1 File (HPV 16, 18, 31 and 45 oncoprotein sequences)/S1C File (E7 protein sequences)/HPV 16-E7 protein isoforms .txt]

>HPV000091_E7_ty
MHGDTPTLHEYMLDLQPETTDLYCYEQLNDSSEEEDEIDGPAGQAEPDRAHYNIVTFCCKCDSTLRLCVQSTHVDIRTLEDLLMGTLGIVCPICSQKP
>HPV000243_E7_ty
MHGDTPTLHEYMLDLQPETTDLYCYEQLSDSSEEEDEIDGPAGQAEPDRAHYNIVTFCCKCDSTLRLCVQSTHVDIRTLEDLLMGTLGIVCPICSQKP
>HPV000265_E7_ty
MHGDTPTLHEYMLDLQPETTDLYCYEQLHDSSEEEDEIDGPAGQAEPDRAHYNIVTFCCKCDSTLRLCVQSTHVDIRTLEDLLMGTLGIVCPICSQKP
>HPV000350_E7_ty
MHGDTPTLHEYMLDLQPETTDLYCYEQFNDSSEEEDEIDGPAGQAEPDRAHYNIVTFCCKCDSTLRLCVQSTHVDIRTLEDLLMGTLGIVCPICSQKP
>HPV000375_E7_ty
MHGDTPTLHEYMLDLQPETTDLYCYEQLNDSSEEEDEIDGPAGQAEPDRAHYNIVTFCCKCDSTLRLCVQSTHVDICTLEDLLMGTLGIVCPICSQKP
>HPV001653_E7_ty
MHGDTPTLHEYMLDLQPETTDLYCYEQLNDSSEEEDEIDGPAGQAEPDRAHYNIVTFCCKCDFTLRLCVQSTHVDIRTLEDLLMGTLGIVCPICSQKP
>HPV001658_E7_ty
MHGDTPTLHEYMLDLQPETTDLYCYEQLNDSSEEEDEIDGPAGQAEPDRAHYNIVTFCCKCDSTLRSCVQSTHVDIRTLEDLLMGTLGIVCPICSQKP
>HPV001754_E7_ty
MHGDTPTLHEYMLDLQPETNDLYCYEQLNDSSEEEDEIDGPAGQAEPDRAHYNIVTFCCKCDFTLRLCVQSTHVDIRTLEDLLMGTLGIVCPICSQKP
>HPV001832_E7_ty
MHGDTPTLHEYMLDLQPETTDLYCYEQLNDSSEEEDEIDGPAGQAEPDRAHYNIVTFCCKCDSTLRLCVQSTHVDICTLEDLLMGTLGIVCPICSRKP
>HPV001854_E7_ty
MHGDTPTLHEYMLDVQPETTDLYCYEQLNDSSEEEDEIDGPAGQAEPDRAHYNIVTFCCKCDSTLRLCVQSTHVDIRTLEDLLMGTLGIVCPICSQKP
>HPV001881_E7_ty
MHGDTPTLHEYMLDLQPETTDLYCYEQLNDRSEEEDEIDGPAGQAEPDRAHYNIVTFCCKCDSTLRLCVQSTHVDIRTLEDLLMGTLGIVCPICSQKP
>HPV001933_E7_ty
MHGDTPTLHEYMLDLQPETTDLYCYEQLNDSSEEEDEIDGPAGQAKPDRAHYNIVTFCCKCDSTLRLCVQSTHVDISTLEDLLMGTLGIVCPICSQKP
>HPV001949_E7_ty
MHGDTPTLHEYMLDLQPETTDLYCYEQSPFSSEEEDEIDGPAGQAEPDRAHYNIVTFCCKCDSTLRLCVQSTHVDIRTLEDLLMGTLGIVCPICSQKP
>HPV002002_E7_ty
MHGDTPTLHEYMLDLQPETSDLYCYEQLNDSSEEEDEIDGPAGQAEPDRAHYNIVTFCCKCDSTLRLCVQSTHVDIRTLEDLLMGTLGIVCPICSQKP
>HPV002019_E7_ty
MHGDTPTLHEYMLDLQPETTDLYCYEQLNDSSEEEDEIDGPAGQAEPDRAHYNIVTFCCKCDSTLRLCVQSTHVDIRALEDLLMGTLGIVCPICSQKP
>HPV002056_E7_ty
MHGDTPTLHEYMLDLQPETTDLYCYEQLSDSSEEEDEIDGPAGQAEPDRAHYNIVTFCCKCDSTLWLCVQSTHVDIRTLEDLLMGTLGIVCPICSQKP
>HPV002078_E7_ty
MHGDTPTLHEYMLDLQPETTDLYCYEQLNDSSEEEDEINGPAGQAEPDRAHYNIVTFCCKCDSTLRLCVQSTHVDIRTLEDLLMGTLGIVCPICSQKP
