# Supplementary material for: A comprehensive in silico analysis for identification of therapeutic epitopes in HPV16, 18, 31 and 45 oncoproteins
Source: PLoS One. 2018 Oct 24;13(10):e0205933. doi: 10.1371/journal.pone.0205933 (PMC6200245; doi:10.1371/journal.pone.0205933)
Supplement: S1 File — (ZIP) [file pone.0205933.s001.zip › S1 File (HPV 16, 18, 31 and 45 oncoprotein sequences)/S1C File (E7 protein sequences)/HPV 31-E7 protein isoforms .txt]

>HPV000094_E7_ty 
MRGETPTLQDYVLDLQPEATDLHCYEQLPDSSDEEDVIDSPAGQAEPDTSNYNIVTFCCQCKSTLRLCVQSTQVDIRILQELLMGSFGIVCPNCSTRL
>HPV000216_E7_ty 
MRGETPTLQDYVLDLQPEATDLYCYEQLPDSSDEEDVIDSPAGQAKPDTSNYNIVTFCCQCESTLRLCVQSTQVDIRILQELLMGSFGIVCPNCSTRL
>HPV000217_E7_ty 
MRGETPTLQDYVLDLQPEATDLHCYEQLPDSSDEEDVIDSPAGQAEPDTSNYNIVTFCCQCESTLRLCVQSTQVDIRILQELLMGSFGIVCPNCSTRL
>HPV000218_E7_ty 
MRGETPTLQDYVLDLQPEATDLHCYEQLLDSSDEEDVIDSPAGQAKPDTSNYNIVTFCCQCESTLRLCVQSTQVDIRILQELLMGSFGIVCPNCSTRL
>HPV000220_E7_ty 
MRGETPTLQDYVLDLQPEATDLHCYEQLPDSSDEEDVIDSPAGQAKPDTSNYNIVTFCCQCESTLRLCVQSTQVDIRILQELLMGSFGIVCPNCSTRL
>HPV000232_E7_ty 
MRGETPTLQDYVLDLQPEATDLYCYEQLPDSSDEEDVIDSPAGQAEPDTSNYNIVTFCCQCESTLRLCVQSTQVDIRILQELLMGSFGIVCPNCSTRL
>HPV000715_E7_ty 
MRGETPTLQDYVLDLQPKATDLHCYEQLPDSSDEEDVIDSPAGQAKPDTSNYNIVTFCCQCESTLRLCVQSTQVDIRILQELLMGSFGIVCPNCSTRL
>HPV000717_E7_ty 
MRGEPPTLQDYVLDLQPEATDLHCYEQLPDSSDEEDVIDSPAGQAKPDTSNYNIVTFCCQCESTLRLCVQSTQVDIRILQELLMGSFGIVCPNCSTRL
>HPV000728_E7_ty 
MRGETPTLQDYVLDLQPEATDLHCYEQSPDSSDEEDVIDSPAGQAEPDTSNYNIVTFCCQCESTLRLCVQSTQVDIRILQELSMGSFGIVCPNCSTRL
>HPV000732_E7_ty 
MRGETPTLQDYVLDLQPEATDLHCYEQLPDSSDEEDVIDSPAGQAEPDTSNYDIVTFCCQCDSTLRLCVQSTQVDIRILQELLMGSFEIVCPNCSTRL
>HPV000738_E7_ty 
MRGETPTLQDYVLDLQPEATDLHCYEQLPGSSDEEDVIDSPAGQAKPDTSNYNIVTFCCQCESTLRLCVQSTQVDIRILQELLMGSFGIVCPNCSTRL
>HPV000739_E7_ty 
MRGNTPTLQDYVLDLQPEATDLYCYEQLPDSSDEEDVIDSPAGQAKPDTSNYNIVTFCCQCESTLRLCVQSTQVDIRILQELLMGSFGIVCPNCSTRL
>HPV000764_E7_ty 
MRGETPTLQDYVLDLQPEATDLYCYEQLPDSSDEEDVIDSLAGQAKPDTSNYNIVTFCCQCESTLRLCVQSTQVDIRILQELLMGSFGIVCPNCSTRL
>HPV000783_E7_ty 
MRGETPTLQDYVLDLQPEATDLHCYEQLPDSSDEEDVIDSPAGQAEPDTSNYNIVTFCCQCDSTLRLCVQSTQVDIRILQELLMGSFGIVCPNCSTRL
>HPVPV000818_E7_ty 
MRGETPTLQDYVLDLQPEATDLHCYEQLPDSLDEEDVIDSPAGQAKPDTSNYNIVTFCCQCESTLRLCVQSTQVDIRILQELLMGSFGIVCPNCSTRL
    
