# Supplementary material for: A comprehensive in silico analysis for identification of therapeutic epitopes in HPV16, 18, 31 and 45 oncoproteins
Source: PLoS One. 2018 Oct 24;13(10):e0205933. doi: 10.1371/journal.pone.0205933 (PMC6200245; doi:10.1371/journal.pone.0205933)
Supplement: S1 File — (ZIP) [file pone.0205933.s001.zip › S1 File (HPV 16, 18, 31 and 45 oncoprotein sequences)/S1C File (E7 protein sequences)/HPV 45-E7 protein isoforms .txt]

>HPV000102_E7_ty 
MHGPRETLQEIVLHLEPQNELDPVDLLCYEQLSESEEENDEADGVSHAQLPARRAEPQRHKILCVCCKCDGRIELTVESSAEDLRTLQQLFLSTLSFVCPWCATNQ
>HPV000381_E7_ty 
MHGPQATLQEIVLHLEPQNELDPVDLLCYEQLSESEEENDEADGVSHAQLPARRAEPQRHNILCVCCKCDGRIELTVEISAEDLRTLQQLFLSTLSFVCPWCATNQ
>HPV000382_E7_ty 
MHGPRATLQEIVLHLEPQNELDPVDLLCYEQLSESEEENDEADGVSHAQLPARRAEPQRHKILCVCCKCDGRIELTVEISAEDLRTLQQLFLSTLSFVCPWCATNQ
>HPV000383_E7_ty 
MHGPRATLQEIVLHLEPQNELDPVDLLCYEQLSESEEENDEADGVSHAQLPARRAEPQRHKILCVCCKCDGRIDLTVEISAEDLRTLQQLFLSTLSFVCPWCATNQ
>HPV000389_E7_ty 
MHGPQATLQEIVLHLEPQNELDPVDLLCYEQLSESEEENDEADGVSHAQLPARRAEPQRHKILCVCCKCDGRIELTVESSAEDLRTLQQLFLSTLSFVCPWCATNQ
>HPV000390_E7_ty 
MHGPRATLQEIVLHLEPQNELDPVDLLCYEQLSESEEENDEADGVSHAQLPARRAEPQRHNILCVCCKCDGRIELTVEISAEDLRTLQQLFLSTLSFVCPWCATNQ
>HPV000391_E7_ty 
MHGPQATLQEIVLHLEPQNELDPVDLLCYEQLSESEEENDEADGVSHAQLPARRAEPQRHKILCVCCKCDGRIELTVEISAEDLRTLQQLFLSTLSFVCPWCATNQ
>HPV000393_E7_ty 
MHGPRATLQEIVLHLEPQNELDPVDLLCYEQLSESEEENDEADGVSHAQLPARRAEPQRHKILCVCCKCDGRIELTVESSADDLRTLQQLFLSTLSFVCPWCATNQ
>HPV000394_E7_ty 
MHGPRATLQEIVLHLEPQNELDPVDLLCYEQLSESEEENDEADGVSHAQLPARRAEPQRHKILCVCCKCDGRIDLTVESSADDLRTLQQLFLSTLSFVCPWCATNQ
>HPV000410_E7_ty 
MHGPQATLQEIVLHLEPQNELDPVDLLCYEQLSESEEENDEADGVSHAQLPARRAEPQRHKILCVCCKCDGRIELTVESSADDLRTLQQLFLSTLSFVCPWCATNQ
>HPV000584_E7_ty 
MHGPRATLQEIVLHLEPQNELDPVDLLCYEQLSESEEENDEADGVSHAQLPARRAEPQRHNILCVCCKCDGRIELTVESSAEDLRTLQQLFLSTLSFVCPWCATNQ
>HPV000585_E7_ty 
MHGPRATLQEIVLHLEPQNELDPVDLLCYEQLSESEEENDEADGVSHAQLPARRAEPQRHNILCVCCKCDGRIDLTVESSAEDLRTLQQLFLSTLSFVCPWCATNQ
>HPV000587_E7_ty 
MHGPRETLQEIVLHLEPQNELDPVDLLCYEQLSESEEENDEADGVSHAQLPARRAEPQRHNILCVCCKCDGRIELTVEISAEDLRTLQQLFLSTLSFVCPWCATNQ
>HPV000589_E7_ty 
MHGPRETLQEIVLHLEPQNELDPVDLLCYEQLSESEEENDEADGVSHAQLPARRAEPQRHKILCVCCKCDGRIELTVEISAEDLRTLQQLFLSTLSFVCPWCATNQ
>HPV002493_E7_ty 
MYGPQATLQEIVLHLEPQNELDPVDLLCYEQLSESEEENDEADGVSHAQLPARRAEPQRHNILCVCCKCDGRIELTVESSADDFRTLQQLFLSTLSFVCPWCATNQ
