# Supplementary material for: A comprehensive in silico analysis for identification of therapeutic epitopes in HPV16, 18, 31 and 45 oncoproteins
Source: PLoS One. 2018 Oct 24;13(10):e0205933. doi: 10.1371/journal.pone.0205933 (PMC6200245; doi:10.1371/journal.pone.0205933)
Supplement: S1 File — (ZIP) [file pone.0205933.s001.zip › S1 File (HPV 16, 18, 31 and 45 oncoprotein sequences)/S1C File (E7 protein sequences)/HR-HPVs E7 protein sequences .txt]

>sp|P03129|VE7_HPV16 Protein E7 OS=Human papillomavirus type 16 GN=E7 PE=1 SV=1
MHGDTPTLHEYMLDLQPETTDLYCYEQLNDSSEEEDEIDGPAGQAEPDRAHYNIVTFCCKCDSTLRLCVQSTHVDIRTLEDLLMGTLGIVCPICSQKP

>sp|P06788|VE7_HPV18 Protein E7 OS=Human papillomavirus type 18 GN=E7 PE=1 SV=2
MHGPKATLQDIVLHLEPQNEIPVDLLCHEQLSDSEEENDEIDGVNHQHLPARRAEPQRHTMLCMCCKCEARIKLVVESSADDLRAFQQLFLNTLSFVCPWCASQQ

>sp|P17387|VE7_HPV31 Protein E7 OS=Human papillomavirus type 31 GN=E7 PE=1 SV=1
MRGETPTLQDYVLDLQPEATDLHCYEQLPDSSDEEDVIDSPAGQAEPDTSNYNIVTFCCQCKSTLRLCVQSTQVDIRILQELLMGSFGIVCPNCSTRL

>sp|P06429|VE7_HPV33 Protein E7 OS=Human papillomavirus type 33 GN=E7 PE=3 SV=1
MRGHKPTLKEYVLDLYPEPTDLYCYEQLSDSSDEDEGLDRPDGQAQPATADYYIVTCCHTCNTTVRLCVNSTASDLRTIQQLLMGTVNIVCPTCAQQ

>sp|P27230|VE7_HPV35 Protein E7 OS=Human papillomavirus type 35 GN=E7 PE=3 SV=1
MHGEITTLQDYVLDLEPEATDLYCYEQLCDSSEEEEDTIDGPAGQAKPDTSNYNIVTSCCKCEATLRLCVQSTHIDIRKLEDLLMGTFGIVCPGCSQRA

>sp|P24837|VE7_HPV39 Protein E7 OS=Human papillomavirus type 39 GN=E7 PE=3 SV=1
MRGPKPTLQEIVLDLCPYNEIQPVDLVCHEQLGESEDEIDEPDHAVNHQHQLLARRDEPQRHTIQCSCCKCNNTLQLVVEASRDTLRQLQQLFMDSLGFVCPWCATANQ

>sp|P21736|VE7_HPV45 Protein E7 OS=Human papillomavirus type 45 GN=E7 PE=1 SV=2
MHGPRETLQEIVLHLEPQNELDPVDLLCYEQLSESEEENDEADGVSHAQLPARRAEPQRHKILCVCCKCDGRIELTVESSAEDLRTLQQLFLSTLSFVCPWCATNQ

>sp|P26558|VE7_HPV51 Protein E7 OS=Human papillomavirus type 51 GN=E7 PE=3 SV=1
MRGNVPQLKDVVLHLTPQTEIDLQCYEQFDSSEEEDEVDNMRDQLPERRAGQATCYRIEAPCCRCSSVVQLAVESSGDTLRVVQQMLMGELSLVCPCCANN

>sp|P36831|VE7_HPV52 Protein E7 OS=Human papillomavirus type 52 GN=E7 PE=3 SV=1
MRGDKATIKDYILDLQPETTDLHCYEQLGDSSDEEDTDGVDRPDGQAEQATSNYYIVTYCHSCDSTLRLCIHSTATDLRTLQQMLLGTLQVVCPGCARL

>sp|P36833|VE7_HPV56 Protein E7 OS=Human papillomavirus type 56 GN=E7 PE=3 SV=1
MHGKVPTLQDVVLELTPQTEIDLQCNEQLDSSEDEDEDEVDHLQERPQQARQAKQHTCYLIHVPCCECKFVVQLDIQSTKEDLRVVQQLLMGALTVTCPLCASSN

>sp|P26557|VE7_HPV58 Protein E7 OS=Human papillomavirus type 58 GN=E7 PE=1 SV=1
MRGNNPTLREYILDLHPEPTDLFCYEQLCDSSDEDEIGLDGPDGQAQPATANYYIVTCCYTCGTTVRLCINSTTTDVRTLQQLLMGTCTIVCPSCAQQ

>tr|T2A7D4|T2A7D4_HPV59 Protein E7 OS=Human papillomavirus type 59 GN=E7 PE=3 SV=1
MHGPKATLCDIVLDLEPQNFEEVDLVCYEQLPDSDSENEKDEPDGVNHPLLLARRAEPQRHNIVCVCCKCNNQLQLVVETSQDGLRALQQLFMDALSFVCPLCAANQ

>sp|P54668|VE7_HPV68 Protein E7 OS=Human papillomavirus type 68 GN=E7 PE=3 SV=1
MHGPKPTVQEIVLELCPYNEIQPVDLVCHEQLGDSDDEIDEPDHAVNHHQHLLLARRDEQQRHRIQCLCCKCNKALQLVVEASRDNLRTLQQLFMDSLNFVCPWCATETQ
