# Supplementary material for: A comprehensive in silico analysis for identification of therapeutic epitopes in HPV16, 18, 31 and 45 oncoproteins
Source: PLoS One. 2018 Oct 24;13(10):e0205933. doi: 10.1371/journal.pone.0205933 (PMC6200245; doi:10.1371/journal.pone.0205933)
Supplement: S2 File — (ZIP) [file pone.0205933.s002.zip]

Archive with 3 entries (2 files):
- S2 File (CABS-dock procedure)/
- S2 File (CABS-dock procedure)/CABS-dock procedure .docx
- S2 File (CABS-dock procedure)/CABS-dock procedure .pdf
