# Supplementary material for: A comprehensive in silico analysis for identification of therapeutic epitopes in HPV16, 18, 31 and 45 oncoproteins
Source: PLoS One. 2018 Oct 24;13(10):e0205933. doi: 10.1371/journal.pone.0205933 (PMC6200245; doi:10.1371/journal.pone.0205933)
Supplement: S3 File — (ZIP) [file pone.0205933.s003.zip]

Archive with 4 entries (3 files):
- S3 File (MHC-I and II Binding predictions)/
- S3 File (MHC-I and II Binding predictions)/S3A File (E5 MHC-I and II binding predictions) .xlsx
- S3 File (MHC-I and II Binding predictions)/S3B File (E6 MHC I and II binding predictions) .xlsx
- S3 File (MHC-I and II Binding predictions)/S3C File (E7 MHC-I and II binding predictions) .xlsx
