# Supplementary material for: A comprehensive in silico analysis for identification of therapeutic epitopes in HPV16, 18, 31 and 45 oncoproteins
Source: PLoS One. 2018 Oct 24;13(10):e0205933. doi: 10.1371/journal.pone.0205933 (PMC6200245; doi:10.1371/journal.pone.0205933)
Supplement: S3 File — (ZIP) [file pone.0205933.s003.zip › S3 File (MHC-I and II Binding predictions)/S3A File (E5 MHC-I and II binding predictions) .xlsx]

## Sheet: HPV 16-E5
	Peptide	Location		Alleles	MHC I binding prediction					MHC-I Processing prediction					MHC II binding prediction
					IEDB	NetMHCpan4	Rankpep	SYFPEITHI	SYFPEITHI	IEDB combind predictor					IEDB
										Proteasomal cleavage	TAP	Processing	Total		Complete MHC-II	Median	Comlib	SMM	NN	NetMHCIIpan	Strurniolo
	Sequence	Start	Length	Allele	PR	PR	%Optimal	score	%Reference	score	score	score	score	IC50	peptide	PR	PR	PR	PR	PR	PR
	MTNLDTAST	1	9	Entry
	MTNLDTAST	1	9	HLA-A*68:02		1.2515
	MTNLDTASTTL	1	11	Entry
	MTNLDTASTTL	1	11	H-2-Db						1.5	0.38	1.88	-1.55	2735.74
	MTNLDTASTTL	1	11	H-2-Kb						1.5	0.38	1.88	-1.4	1894.38
	MTNLDTASTTL	1	11	HLA-A*01:01		1.7374
	MTNLDTASTTL	1	11	HLA-B*58:01						1.5	0.38	1.88	-0.61	313.29
	MTNLDTASTTL	1	11	HLA-C*01:02	0.2
	MTNLDTASTTL	1	11	HLA-C*02:02	0.5					1.5	0.38	1.88	-0.76	436.31
	MTNLDTASTTL	1	11	HLA-C*02:09	0.5					1.5	0.38	1.88	-0.76	436.31
	MTNLDTASTTL	1	11	HLA-C*03:02	1.1					1.5	0.38	1.88	0.81	11.69
	MTNLDTASTTL	1	11	HLA-C*03:03						1.5	0.38	1.88	0.62	18.38
	MTNLDTASTTL	1	11	HLA-C*03:04	0.8
	MTNLDTASTTL	1	11	HLA-C*04:01	1.2
	MTNLDTASTTL	1	11	HLA-C*05:01	0.5	0.4688
	MTNLDTASTTL	1	11	HLA-C*08:01	0.2
	MTNLDTASTTL	1	11	HLA-C*08:02		0.7585
	MTNLDTASTTL	1	11	HLA-C*12:02	1.2
	MTNLDTASTTL	1	11	HLA-C*15:02	1
	MTNLDTASTTL	1	11	HLA-C*16:01	0.6
	MTNLDTASTTL	1	11	HLA-C*17:01	0.2	1.755
	TNLDTASTTL	2	10	Entry
	TNLDTASTTL	2	10	H-2-Kb						1.5	0.36	1.86	-1.35	1620.19
	TNLDTASTTL	2	10	H-2-Kd				19	0.76
	TNLDTASTTL	2	10	HLA-C*01:02		1.3808
	TNLDTASTTL	2	10	HLA-C*03:02						1.5	0.36	1.86	-1.07	855.2
	TNLDTASTTL	2	10	HLA-C*04:01	1.3
	TNLDTASTTL	2	10	HLA-C*05:01		0.2891
	TNLDTASTTL	2	10	HLA-C*08:02		0.3455
	TNLDTASTTL	2	10	HLA-C*17:01		1.2491
	TNLDTASTTL	2	10	HLA-E*01:01		1.4351
	TNLDTASTTLL	2	11	Entry
	TNLDTASTTLL	2	11	H-2-Kb						1.43	0.36	1.8	-1.28	1194.41
	TNLDTASTTLL	2	11	H-2-Kd	1.55
	TNLDTASTTLL	2	11	HLA-C*04:01	1.3
	NLDTASTTL	3	9	Entry
	NLDTASTTL	3	9	H-2-Dd		1.7897
	NLDTASTTL	3	9	H-2-Kd		1.4001
	NLDTASTTL	3	9	H-2-Qa1		0.6776
	NLDTASTTL	3	9	HLA-A*01:01		1.331
	NLDTASTTL	3	9	HLA-A*02:01		0.5017		22	0.709677
	NLDTASTTL	3	9	HLA-A*02:06		0.9612
	NLDTASTTL	3	9	HLA-B*08:01		1.9578
	NLDTASTTL	3	9	HLA-B*13				19	0.826087
	NLDTASTTL	3	9	HLA-B*13:01		1.0462
	NLDTASTTL	3	9	HLA-B*14:02		0.6965
	NLDTASTTL	3	9	HLA-B*15:02	1.8	1.5838
	NLDTASTTL	3	9	HLA-B*35:03		0.6205
	NLDTASTTL	3	9	HLA-B*38:01	1.8	1.007
	NLDTASTTL	3	9	HLA-B*39:01	1.4	0.2274
	NLDTASTTL	3	9	HLA-B*46:01		1.9398
	NLDTASTTL	3	9	HLA-B*48:01		0.8899
	NLDTASTTL	3	9	HLA-C*01:02	1.2	0.1108
	NLDTASTTL	3	9	HLA-C*02:02		0.924
	NLDTASTTL	3	9	HLA-C*02:09		0.924
	NLDTASTTL	3	9	HLA-C*03:02		1.1809				1.5	0.37	1.87	-1	729.67
	NLDTASTTL	3	9	HLA-C*03:03		0.5848				1.5	0.37	1.87	-1.02	763.56
	NLDTASTTL	3	9	HLA-C*03:04		0.5848
	NLDTASTTL	3	9	HLA-C*04:01	0.75	0.1112
	NLDTASTTL	3	9	HLA-C*05:01		0.0314
	NLDTASTTL	3	9	HLA-C*07:01		1.7535
	NLDTASTTL	3	9	HLA-C*07:02		1.8509
	NLDTASTTL	3	9	HLA-C*07:04		0.4096
	NLDTASTTL	3	9	HLA-C*08:01		0.1045
	NLDTASTTL	3	9	HLA-C*08:02		0.0162
	NLDTASTTL	3	9	HLA-C*12:02		1.2767
	NLDTASTTL	3	9	HLA-C*12:03		1.9207
	NLDTASTTL	3	9	HLA-C*14:02		0.7593
	NLDTASTTL	3	9	HLA-C*15:02		0.671
	NLDTASTTL	3	9	HLA-C*16:01		1.5477
	NLDTASTTL	3	9	HLA-C*17:01		0.0684
	NLDTASTTL	3	9	HLA-E*01:01		0.1356
	NLDTASTTL	3	9	HLA-G*01:02		0.7119
	NLDTASTTL	3	9	HLA-G*01:03		0.7119
	NLDTASTTL	3	9	HLA-G*01:04		0.7119
	NLDTASTTL	3	9	HLA-G*01:06		0.7119
	NLDTASTTLL	3	10	Entry
	NLDTASTTLL	3	10	HLA-A*01:01	1.85
	NLDTASTTLL	3	10	HLA-B*13				19	0.826087
	NLDTASTTLL	3	10	HLA-B*38:01				16	0.727273
	NLDTASTTLL	3	10	HLA-C*04:01	0.6	1.4933
	NLDTASTTLL	3	10	HLA-C*05:01	1.9	0.4296
	NLDTASTTLL	3	10	HLA-C*08:02		0.5489
	NLDTASTTLL	3	10	HLA-C*17:01		1.6911
	NLDTASTTLLA	3	11	Entry
	NLDTASTTLLA	3	11	HLA-A*01:01	0.45
	NLDTASTTLLA	3	11	HLA-C*04:01	1.6
	LDTASTTL	4	8	Entry
	LDTASTTL	4	8	H-2-Kk						1.5	0.33	1.83	-1.63	2895.36
	LDTASTTL	4	8	HLA-B*37				20	0.714286
	LDTASTTL	4	8	HLA-C*04:01	1.1
	LDTASTTL	4	8	HLA-C*05:01	0.7	1.1528
	LDTASTTL	4	8	HLA-C*08:02	1.3	1.4623
	LDTASTTLL	4	9	Entry
	LDTASTTLL	4	9	H-2-Kd	1
	LDTASTTLL	4	9	H-2-Kk		1.951				1.43	0.33	1.76	-1.58	2189.32
	LDTASTTLL	4	9	H-2-Qa2		1.3237
	LDTASTTLL	4	9	HLA-B*13:02		1.5175
	LDTASTTLL	4	9	HLA-B*37				20	0.714286
	LDTASTTLL	4	9	HLA-B*37:01		0.9176
	LDTASTTLL	4	9	HLA-B*47:01				20	0.833333
	LDTASTTLL	4	9	HLA-DPA1*03:01/DPB1*04:02											MTNLDTASTTLLACF	4.91		1.7
	LDTASTTLL	4	9	HLA-DPA1*03:01/DPB1*04:02											TNLDTASTTLLACFL	4.91		1.65
	LDTASTTLL	4	9	HLA-DRB1*07:01											LDTASTTLLACFLLC	26.48		1.82
	LDTASTTLL	4	9	HLA-DRB1*07:01											MTNLDTASTTLLACF	8.12		0.42
	LDTASTTLL	4	9	HLA-DRB1*07:01											NLDTASTTLLACFLL	17.71		1.72
	LDTASTTLL	4	9	HLA-DRB1*07:01											TNLDTASTTLLACFL	12.27		0.45
	LDTASTTLL	4	9	HLA-DRB1*09:01											MTNLDTASTTLLACF	23.55		1.37
	LDTASTTLL	4	9	HLA-DRB1*09:01											TNLDTASTTLLACFL	25.26		1.38
	DTASTTLLA	5	9	Entry
	DTASTTLLA	5	9	H-2-IAd											DTASTTLLACFLLCF	18.63		3.51
	DTASTTLLA	5	9	H-2-IAd											LDTASTTLLACFLLC	18.69		2.3
	DTASTTLLA	5	9	H-2-IAd											MTNLDTASTTLLACF	26.96		0.36
	DTASTTLLA	5	9	H-2-IAd											NLDTASTTLLACFLL	21.35		0.47
	DTASTTLLA	5	9	H-2-IAd											TNLDTASTTLLACFL	25.34		0.34
	DTASTTLLA	5	9	HLA-A*01:01	0.55
	DTASTTLLA	5	9	HLA-A*26:01	1.35	1.0142
	DTASTTLLA	5	9	HLA-A*68:02	1.4	0.1657
	DTASTTLLA	5	9	HLA-DQA1*01:02/DQB1*06:02											DTASTTLLACFLLCF	1.17		1.17	1.07
	DTASTTLLA	5	9	HLA-DQA1*01:02/DQB1*06:02											LDTASTTLLACFLLC	0.72		0.72	0.53
	DTASTTLLA	5	9	HLA-DQA1*01:02/DQB1*06:02											MTNLDTASTTLLACF	0.17		0.16	0.17
	DTASTTLLA	5	9	HLA-DQA1*01:02/DQB1*06:02											NLDTASTTLLACFLL	0.25		0.15	0.25
	DTASTTLLA	5	9	HLA-DQA1*01:02/DQB1*06:02											TNLDTASTTLLACFL	0.15		0.15	0.13
	DTASTTLLA	5	9	HLA-DQA1*04:01/DQB1*04:02											NLDTASTTLLACFLL	22.31		1.92
	DTASTTLLAC	5	10	Entry
	DTASTTLLAC	5	10	HLA-A*26				23	0.793103
	DTASTTLLACF	5	11	Entry
	DTASTTLLACF	5	11	HLA-A*25:01	0.5	1.4269
	DTASTTLLACF	5	11	HLA-A*26:01		1.0193				1.28	0.98	2.26	0.71	35.92
	DTASTTLLACF	5	11	HLA-A*68:02						1.28	0.98	2.26	-0.49	562.92
	DTASTTLLACF	5	11	HLA-B*15:02						1.28	0.98	2.26	-0.68	881.09
	DTASTTLLACF	5	11	HLA-B*35:01						1.28	0.98	2.26	-0.05	204.13
	DTASTTLLACF	5	11	HLA-B*46:01	1.6
	DTASTTLLACF	5	11	HLA-B*53:01						1.28	0.98	2.26	-0.7	926.07
	DTASTTLLACF	5	11	HLA-C*03:02						1.28	0.98	2.26	-0.73	975.61
	TASTTLLAC	6	9	Entry
	TASTTLLAC	6	9	HLA-DPA1*03:01/DPB1*04:02											LDTASTTLLACFLLC	4.91		1.73
	TASTTLLACF	6	10	Entry
	TASTTLLACF	6	10	HLA-B*15:01						1.28	1.05	2.33	-0.64	939.22
	TASTTLLACF	6	10	HLA-B*15:02						1.28	1.05	2.33	-0.49	662.1
	TASTTLLACF	6	10	HLA-B*15:25						1.28	1.05	2.33	-0.2	343.03
	TASTTLLACF	6	10	HLA-B*35:01						1.28	1.05	2.33	0.43	80.23
	TASTTLLACF	6	10	HLA-B*46:01	0.3
	TASTTLLACF	6	10	HLA-B*53:01						1.28	1.05	2.33	-0.4	546.22
	TASTTLLACF	6	10	HLA-B*57:01				14	0.7
	TASTTLLACF	6	10	HLA-B*58:01	0.55					1.28	1.05	2.33	-0.35	485.13
	TASTTLLACF	6	10	HLA-C*03:02	1.8					1.28	1.05	2.33	0.48	71.35
	TASTTLLACF	6	10	HLA-C*03:03						1.28	1.05	2.33	-0.26	391.32
	TASTTLLACFL	6	11	Entry
	TASTTLLACFL	6	11	H-2-Db						1.43	0.37	1.8	-1.83	4222.53
	TASTTLLACFL	6	11	HLA-C*03:02						1.43	0.37	1.8	-0.61	256.18
	TASTTLLACFL	6	11	HLA-C*03:03						1.43	0.37	1.8	-0.44	170.86
	ASTTLLACF	7	9	Entry
	ASTTLLACF	7	9	H-2-Kb						1.28	1.17	2.45	-1.2	4425.56
	ASTTLLACF	7	9	HLA-B*15:25						1.28	1.17	2.45	-0.28	539.58
	ASTTLLACF	7	9	HLA-B*57:01				18	0.9
	ASTTLLACF	7	9	HLA-B*58:01		1.5534				1.28	1.17	2.45	-0.13	380.28
	ASTTLLACF	7	9	HLA-B*58:02				21	0.75
	ASTTLLACF	7	9	HLA-C*03:02						1.28	1.17	2.45	-0.45	801.08
	ASTTLLACFL	7	10	Entry
	ASTTLLACFL	7	10	H-2-Db						1.43	0.49	1.91	-1.61	3309.81
	ASTTLLACFL	7	10	H-2-Kb						1.43	0.49	1.91	-1.56	2986.82
	ASTTLLACFL	7	10	HLA-B*58:02				21	0.75
	ASTTLLACFLL	7	11	Entry
	ASTTLLACFLL	7	11	H-2-Kb						1.39	0.49	1.87	-1.31	1525.92
	STTLLACF	8	8	Entry
	STTLLACF	8	8	H-2-Kb						1.28	1.16	2.45	-1.09	3461.81
	STTLLACF	8	8	HLA-A*25:01	1.4
	STTLLACF	8	8	HLA-B*58:01						1.28	1.16	2.45	-0.37	660.08
	STTLLACF	8	8	HLA-B*58:02	1
	STTLLACF	8	8	HLA-C*03:02						1.28	1.16	2.45	-0.35	622.46
	STTLLACFL	8	9	Entry
	STTLLACFL	8	9	H-2-Kb						1.43	0.48	1.91	-1.44	2226.97
	STTLLACFL	8	9	HLA-B*58:02				20	0.714286
	STTLLACFL	8	9	HLA-DRB3*01:01											DTASTTLLACFLLCF	19.8		1.68
	STTLLACFLL	8	10	Entry
	STTLLACFLL	8	10	H-2-Kb						1.39	0.48	1.87	-1.22	1223.88
	STTLLACFLL	8	10	HLA-B*38:01	0.8
	STTLLACFLL	8	10	HLA-B*57:01	1.2
	STTLLACFLL	8	10	HLA-G*01:01	1.7
	STTLLACFLL	8	10	HLA-G*01:03	1.7
	STTLLACFLL	8	10	HLA-G*01:04	1.7
	STTLLACFLL	8	10	HLA-G*01:06	1.7
	TTLLACFL	9	8	Entry
	TTLLACFL	9	8	H-2-Db						1.43	0.43	1.86	-1.7	3639.05
	TTLLACFL	9	8	H-2-Kb	1.5					1.43	0.43	1.86	-1.16	1032.86
	TTLLACFLL	9	9	Entry
	TTLLACFLL	9	9	H-2-Kb						1.39	0.43	1.82	-0.98	632.49
	TTLLACFLL	9	9	H-2-Ld	1.55
	TTLLACFLL	9	9	HLA-A*23:01	1.75
	TTLLACFLL	9	9	HLA-A*24:02	1.85
	TTLLACFLL	9	9	HLA-B*14:02				23	0.766667
	TTLLACFLL	9	9	HLA-B*38:01	1.5
	TTLLACFLL	9	9	HLA-B*58:02				20	0.714286
	TTLLACFLL	9	9	HLA-G*01:01	1.9
	TTLLACFLL	9	9	HLA-G*01:03	1.9
	TTLLACFLL	9	9	HLA-G*01:04	1.9
	TTLLACFLL	9	9	HLA-G*01:06	1.9
	TTLLACFLLCF	9	11	Entry
	TTLLACFLLCF	9	11	H-2-Kb						1.44	1.11	2.56	-0.74	1983.66
	TTLLACFLLCF	9	11	HLA-A*23:01						1.44	1.11	2.56	-0.09	442.62
	TTLLACFLLCF	9	11	HLA-A*32:01						1.44	1.11	2.56	-0.39	889.5
	TTLLACFLLCF	9	11	HLA-B*15:01	1
	TTLLACFLLCF	9	11	HLA-B*58:01						1.44	1.11	2.56	-0.38	865.12
	TLLACFLL	10	8	Entry
	TLLACFLL	10	8	H-2-Kb						1.39	0.43	1.82	-1.07	763.44
	TLLACFLL	10	8	H-2-Ld	1.7
	TLLACFLL	10	8	HLA-A*23:01	0.6
	TLLACFLL	10	8	HLA-B*38:01	1.1
	TLLACFLL	10	8	HLA-E*01:01	0.2
	TLLACFLLC	10	9	Entry
	TLLACFLLC	10	9	HLA-DPA1*01/DPB1*04:01											DTASTTLLACFLLCF	3.31		0.42
	TLLACFLLC	10	9	HLA-DPA1*01:03/DPB1*02:01											ASTTLLACFLLCFCV	4.35		0.53
	TLLACFLLC	10	9	HLA-DPA1*01:03/DPB1*02:01											DTASTTLLACFLLCF	4.35		0.67
	TLLACFLLC	10	9	HLA-DPA1*01:03/DPB1*02:01											TASTTLLACFLLCFC	4.35		0.55
	TLLACFLLC	10	9	HLA-DPA1*03:01/DPB1*04:02											DTASTTLLACFLLCF	4.91		0.28
	TLLACFLLC	10	9	HLA-E*01:01	1.6
	TLLACFLLCF	10	10	Entry
	TLLACFLLCF	10	10	H-2-Kb						1.44	1.11	2.55	-0.78	2161.34
	TLLACFLLCF	10	10	HLA-A*02:01	1.9
	TLLACFLLCF	10	10	HLA-A*03				21	0.7
	TLLACFLLCF	10	10	HLA-A*23:01	0.85					1.44	1.11	2.55	0.07	303.15
	TLLACFLLCF	10	10	HLA-A*29:02	1.25					1.44	1.11	2.55	-0.06	411.75
	TLLACFLLCF	10	10	HLA-A*32:01						1.44	1.11	2.55	-0.2	563.4
	TLLACFLLCF	10	10	HLA-B*15:01	1.55			19	0.826087	1.44	1.11	2.55	-0.3	708.04
	TLLACFLLCF	10	10	HLA-B*15:25						1.44	1.11	2.55	0.32	170.89
	LLACFLLC	11	8	Entry
	LLACFLLC	11	8	HLA-A*02:01	1.2
	LLACFLLCF	11	9	Entry
	LLACFLLCF	11	9	H-2-Kb						1.44	1.12	2.57	-0.86	2664.38
	LLACFLLCF	11	9	HLA-A*23:01	1.3
	LLACFLLCF	11	9	HLA-A*24:02	1.65
	LLACFLLCF	11	9	HLA-A*29:02	1.55					1.44	1.12	2.57	-0.33	785.26
	LLACFLLCF	11	9	HLA-B*15:01	0.6			19	0.826087	1.44	1.12	2.57	0.49	119.99
	LLACFLLCF	11	9	HLA-B*15:02						1.44	1.12	2.57	-0.39	910.98
	LLACFLLCF	11	9	HLA-B*15:25	1.4					1.44	1.12	2.57	0.77	62.73
	LLACFLLCF	11	9	HLA-C*03:02						1.44	1.12	2.57	-0.41	953.4
	LLACFLLCF	11	9	HLA-DPA1*01/DPB1*04:01											ASTTLLACFLLCFCV	3.31		0.43
	LLACFLLCF	11	9	HLA-DPA1*01/DPB1*04:01											STTLLACFLLCFCVL	3.31		0.22
	LLACFLLCF	11	9	HLA-DPA1*01/DPB1*04:01											TASTTLLACFLLCFC	3.31		0.44
	LLACFLLCF	11	9	HLA-DPA1*01/DPB1*04:01											TTLLACFLLCFCVLL	3.31		0.2
	LLACFLLCF	11	9	HLA-DPA1*01:03/DPB1*02:01											STTLLACFLLCFCVL	4.35		0.23
	LLACFLLCF	11	9	HLA-DPA1*02:01/DPB1*01:01											STTLLACFLLCFCVL	20.04		0.66
	LLACFLLCF	11	9	HLA-DPA1*03:01/DPB1*04:02											ASTTLLACFLLCFCV	15.08		0.26
	LLACFLLCF	11	9	HLA-DPA1*03:01/DPB1*04:02											STTLLACFLLCFCVL	13.07		0.18
	LLACFLLCF	11	9	HLA-DPA1*03:01/DPB1*04:02											TASTTLLACFLLCFC	4.91		0.28
	LLACFLLCF	11	9	HLA-DPA1*03:01/DPB1*04:02											TTLLACFLLCFCVLL	10.77		0.06
	LLACFLLCF	11	9	HLA-DQA1*01:01/DQB1*05:01											TASTTLLACFLLCFC	6.01		1.51
	LLACFLLCF	11	9	HLA-DRB3*01:01											ASTTLLACFLLCFCV	17.19		1.57
	LLACFLLCF	11	9	HLA-DRB3*01:01											STTLLACFLLCFCVL	16.06		1.45
	LLACFLLCF	11	9	HLA-DRB3*01:01											TASTTLLACFLLCFC	18.57		1.63
	LLACFLLCF	11	9	HLA-DRB3*01:01											TTLLACFLLCFCVLL	17		0.31
	LLACFLLCFCV	11	11	Entry
	LLACFLLCFCV	11	11	HLA-A*02:01	0.3
	LLACFLLCFCV	11	11	HLA-A*02:06	0.55
	LACFLLCF	12	8	Entry
	LACFLLCF	12	8	HLA-B*15:01	1					1.44	1.15	2.59	-0.09	485.89
	LACFLLCF	12	8	HLA-B*15:25						1.44	1.15	2.59	0.23	228.78
	LACFLLCF	12	8	HLA-B*35:01						1.44	1.15	2.59	-0.17	576.82
	LACFLLCF	12	8	HLA-B*46:01	1.8
	LACFLLCF	12	8	HLA-B*58:01						1.44	1.15	2.59	-0.18	594.14
	LACFLLCF	12	8	HLA-C*03:02						1.44	1.15	2.59	-0.06	451.57
	LACFLLCFC	12	9	Entry
	LACFLLCFC	12	9	HLA-B*14:02	1.85
	LACFLLCFC	12	9	HLA-DQA1*01:01/DQB1*05:01											ASTTLLACFLLCFCV	4.28		1.42
	LACFLLCFC	12	9	HLA-DQA1*01:01/DQB1*05:01											STTLLACFLLCFCVL	3.63		1.05
	LACFLLCFC	12	9	HLA-DQA1*01:01/DQB1*05:01											TLLACFLLCFCVLLC	2.55		0.43
	LACFLLCFC	12	9	HLA-DQA1*01:01/DQB1*05:01											TTLLACFLLCFCVLL	3.18		0.76
	LACFLLCFCVL	12	11	Entry
	LACFLLCFCVL	12	11	H-2-Kb						1.53	0.47	1.99	-1.5	3153.66
	LACFLLCFCVL	12	11	HLA-C*03:02						1.53	0.47	1.99	-0.8	621.04
	LACFLLCFCVL	12	11	HLA-C*03:03						1.53	0.47	1.99	-0.9	778.15
	ACFLLCFCV	13	9	HLA-DQA1*05:01/DQB1*02:01											ASTTLLACFLLCFCV	21.96	0.01
	ACFLLCFCV	13	9	HLA-DQA1*05:01/DQB1*02:01											STTLLACFLLCFCVL	24.91	0.01
	ACFLLCFCVL	13	10	Entry
	ACFLLCFCVL	13	10	H-2-Kb						1.53	0.56	2.09	-1.22	2021.13
	ACFLLCFCVL	13	10	HLA-B*40:01	1.85
	ACFLLCFCVL	13	10	HLA-B*44:02				18	0.72
	ACFLLCFCVLL	13	11	Entry
	ACFLLCFCVLL	13	11	H-2-Kb	1.3					1.47	0.56	2.03	-1.13	1446.63
	ACFLLCFCVLL	13	11	HLA-B*44:02				18	0.72
	ACFLLCFCVLL	13	11	HLA-C*04:01	0.8
	CFLLCFCVL	14	9	Entry
	CFLLCFCVL	14	9	H-2-Kb						1.53	0.55	2.07	-1.21	1924.6
	CFLLCFCVL	14	9	H-2-Kd				18	0.72
	CFLLCFCVL	14	9	HLA-A*23:01	0.85					1.53	0.55	2.07	-0.8	752.15
	CFLLCFCVL	14	9	HLA-A*24:02				19	0.703704
	CFLLCFCVL	14	9	HLA-B*08:01	1.5
	CFLLCFCVL	14	9	HLA-DPA1*01/DPB1*04:01											LLACFLLCFCVLLCV	3.5		0.42
	CFLLCFCVL	14	9	HLA-DPA1*01:03/DPB1*02:01											LACFLLCFCVLLCVC	20.16		0.37
	CFLLCFCVL	14	9	HLA-DPA1*01:03/DPB1*02:01											LLACFLLCFCVLLCV	16.46		0.33
	CFLLCFCVL	14	9	HLA-DPA1*01:03/DPB1*02:01											TLLACFLLCFCVLLC	16		0.37
	CFLLCFCVL	14	9	HLA-DPA1*01:03/DPB1*02:01											TTLLACFLLCFCVLL	4.35		0.27
	CFLLCFCVL	14	9	HLA-DPA1*02:01/DPB1*01:01											ACFLLCFCVLLCVCL	20.04		1.49
	CFLLCFCVL	14	9	HLA-DPA1*02:01/DPB1*01:01											LACFLLCFCVLLCVC	20.04		0.58
	CFLLCFCVL	14	9	HLA-DPA1*02:01/DPB1*01:01											LLACFLLCFCVLLCV	20.04		0.5
	CFLLCFCVL	14	9	HLA-DPA1*02:01/DPB1*01:01											TLLACFLLCFCVLLC	20.04		0.56
	CFLLCFCVL	14	9	HLA-DPA1*02:01/DPB1*01:01											TTLLACFLLCFCVLL	20.04		0.51
	CFLLCFCVLL	14	10	Entry
	CFLLCFCVLL	14	10	H-2-Kb						1.47	0.55	2.02	-1.24	1793.23
	CFLLCFCVLL	14	10	H-2-Kd				20	0.8
	CFLLCFCVLL	14	10	HLA-A*23:01						1.47	0.55	2.02	-0.81	678.51
	CFLLCFCVLL	14	10	HLA-A*24:02				20	0.740741
	CFLLCFCVLL	14	10	HLA-B*08:01	1.85
	CFLLCFCVLL	14	10	HLA-C*04:01	0.4
	FLLCFCVL	15	8	Entry
	FLLCFCVL	15	8	H-2-Db	0.5
	FLLCFCVL	15	8	H-2-Kb	1.7			20	0.714286	1.53	0.39	1.92	-1.17	1222.3
	FLLCFCVL	15	8	HLA-B*15:01	1.1
	FLLCFCVL	15	8	HLA-B*15:02	0.8
	FLLCFCVL	15	8	HLA-B*35:03	0.6
	FLLCFCVL	15	8	HLA-B*39:01	0.2
	FLLCFCVL	15	8	HLA-C*03:02						1.53	0.39	1.92	-0.43	222.71
	FLLCFCVL	15	8	HLA-C*03:03	2.1					1.53	0.39	1.92	-0.85	584.82
	FLLCFCVL	15	8	HLA-C*07:02	0.5
	FLLCFCVL	15	8	HLA-C*08:01	1.5
	FLLCFCVLL	15	9	Entry
	FLLCFCVLL	15	9	H-2-Db	1.2
	FLLCFCVLL	15	9	H-2-Kb						1.47	0.39	1.86	-1.14	1007.04
	FLLCFCVLL	15	9	HLA-A*02:01	0.2	1.9914	0.5173	26	0.83871	1.47	0.39	1.86	0.52	22.2
	FLLCFCVLL	15	9	HLA-A*02:06	0.6		0.4092
	FLLCFCVLL	15	9	HLA-B*13				19	0.826087
	FLLCFCVLL	15	9	HLA-B*15:02	1.8
	FLLCFCVLL	15	9	HLA-B*35:03	0.8
	FLLCFCVLL	15	9	HLA-B*38:01	1.65
	FLLCFCVLL	15	9	HLA-C*04:01	1.8
	FLLCFCVLL	15	9	HLA-DPA1*01/DPB1*04:01											ACFLLCFCVLLCVCL	3.5		0.96
	FLLCFCVLL	15	9	HLA-DPA1*01/DPB1*04:01											LACFLLCFCVLLCVC	3.5		0.5
	FLLCFCVLL	15	9	HLA-DPA1*01/DPB1*04:01											TLLACFLLCFCVLLC	3.5		0.41
	FLLCFCVLL	15	9	HLA-DPA1*03:01/DPB1*04:02											ACFLLCFCVLLCVCL	8.93		0.09
	FLLCFCVLL	15	9	HLA-DPA1*03:01/DPB1*04:02											LACFLLCFCVLLCVC	7.99		0.09
	FLLCFCVLL	15	9	HLA-DPA1*03:01/DPB1*04:02											LLACFLLCFCVLLCV	8.45		0.07
	FLLCFCVLL	15	9	HLA-DPA1*03:01/DPB1*04:02											TLLACFLLCFCVLLC	9.29		0.12
	FLLCFCVLL	15	9	HLA-DQA1*05:01/DQB1*02:01											ACFLLCFCVLLCVCL	28.94	0.01
	FLLCFCVLL	15	9	HLA-DQA1*05:01/DQB1*02:01											CFLLCFCVLLCVCLL	28.74	0.01
	FLLCFCVLL	15	9	HLA-DQA1*05:01/DQB1*02:01											FLLCFCVLLCVCLLI	29.13	0.01
	FLLCFCVLL	15	9	HLA-DQA1*05:01/DQB1*02:01											LACFLLCFCVLLCVC	27.5	0.01
	FLLCFCVLL	15	9	HLA-DQA1*05:01/DQB1*02:01											LLACFLLCFCVLLCV	26.7	0.01
	FLLCFCVLL	15	9	HLA-DQA1*05:01/DQB1*02:01											TLLACFLLCFCVLLC	24.47	0.01
	FLLCFCVLL	15	9	HLA-DQA1*05:01/DQB1*02:01											TTLLACFLLCFCVLL	24.5	0.01
	FLLCFCVLL	15	9	HLA-DRB3*01:01											ACFLLCFCVLLCVCL	34.57		0.42
	FLLCFCVLL	15	9	HLA-DRB3*01:01											FLLCFCVLLCVCLLI	33.46		1.99
	FLLCFCVLL	15	9	HLA-DRB3*01:01											LACFLLCFCVLLCVC	29.61		0.38
	FLLCFCVLL	15	9	HLA-DRB3*01:01											LLACFLLCFCVLLCV	21.41		0.38
	FLLCFCVLL	15	9	HLA-DRB3*01:01											TLLACFLLCFCVLLC	19.36		0.41
	FLLCFCVLL	15	9	HLA-DRB5*01:01											ACFLLCFCVLLCVCL	9.42					1.87
	FLLCFCVLL	15	9	HLA-DRB5*01:01											CFLLCFCVLLCVCLL	11.32					1.87
	FLLCFCVLL	15	9	HLA-DRB5*01:01											FLLCFCVLLCVCLLI	10.99					1.87
	FLLCFCVLL	15	9	HLA-DRB5*01:01											LACFLLCFCVLLCVC	15.87					1.87
	FLLCFCVLL	15	9	HLA-DRB5*01:01											LLACFLLCFCVLLCV	15.38					1.87
	FLLCFCVLL	15	9	HLA-DRB5*01:01											TLLACFLLCFCVLLC	16.18					1.87
	FLLCFCVLL	15	9	HLA-DRB5*01:01											TTLLACFLLCFCVLL	16.16					1.87
	FLLCFCVLLC	15	10	Entry
	FLLCFCVLLC	15	10	HLA-A*02:01	0.75
	FLLCFCVLLC	15	10	HLA-B*53:01	1.45
	FLLCFCVLLCV	15	11	Entry
	FLLCFCVLLCV	15	11	HLA-A*02:01	0.25		0.4592
	FLLCFCVLLCV	15	11	HLA-A*02:06	0.5
	FLLCFCVLLCV	15	11	HLA-C*12:03	0.5
	LLCFCVLL	16	8	Entry
	LLCFCVLL	16	8	H-2-Kb						1.47	0.39	1.86	-1.73	3824.94
	LLCFCVLL	16	8	HLA-B*48:01	1.8
	LLCFCVLLC	16	9	Entry
	LLCFCVLLC	16	9	HLA-DQA1*01:01/DQB1*05:01											ACFLLCFCVLLCVCL	4.17		0.62
	LLCFCVLLC	16	9	HLA-DQA1*01:01/DQB1*05:01											CFLLCFCVLLCVCLL	4.81		0.78
	LLCFCVLLC	16	9	HLA-DQA1*01:01/DQB1*05:01											LACFLLCFCVLLCVC	3.07		0.51
	LLCFCVLLC	16	9	HLA-DQA1*01:01/DQB1*05:01											LLACFLLCFCVLLCV	2.33		0.49
	LLCFCVLLC	16	9	HLA-DRB1*11:01											ACFLLCFCVLLCVCL	2.59					0.61
	LLCFCVLLC	16	9	HLA-DRB1*11:01											CFLLCFCVLLCVCLL	3.16					0.61
	LLCFCVLLC	16	9	HLA-DRB1*11:01											FLLCFCVLLCVCLLI	3.31					0.61
	LLCFCVLLC	16	9	HLA-DRB1*11:01											LACFLLCFCVLLCVC	7.02					0.61
	LLCFCVLLC	16	9	HLA-DRB1*11:01											LLACFLLCFCVLLCV	6.32					0.61
	LLCFCVLLC	16	9	HLA-DRB1*11:01											LLCFCVLLCVCLLIR	2.23					0.61
	LLCFCVLLC	16	9	HLA-DRB1*11:01											TLLACFLLCFCVLLC	7.13					0.61
	LLCFCVLLC	16	9	HLA-DRB1*15:01											ACFLLCFCVLLCVCL	14.94					0.42
	LLCFCVLLC	16	9	HLA-DRB1*15:01											CFLLCFCVLLCVCLL	16.84					0.42
	LLCFCVLLC	16	9	HLA-DRB1*15:01											FLLCFCVLLCVCLLI	14.28					0.42
	LLCFCVLLC	16	9	HLA-DRB1*15:01											LACFLLCFCVLLCVC	19.48					0.42
	LLCFCVLLC	16	9	HLA-DRB1*15:01											LLACFLLCFCVLLCV	13.43					0.42
	LLCFCVLLC	16	9	HLA-DRB1*15:01											LLCFCVLLCVCLLIR	14.64					0.42
	LLCFCVLLC	16	9	HLA-DRB1*15:01											TLLACFLLCFCVLLC	15.56					0.42
	LLCFCVLLCV	16	10	Entry
	LLCFCVLLCV	16	10	HLA-A*02:01	0.3		0.4042	26	0.83871
	LLCFCVLLCV	16	10	HLA-B*13				20	0.869565
	LCFCVLLCV	17	9	Entry
	LCFCVLLCV	17	9	HLA-DPA1*01:03/DPB1*02:01											ACFLLCFCVLLCVCL	25.18		0.83
	LCFCVLLCV	17	9	HLA-DPA1*01:03/DPB1*02:01											CFLLCFCVLLCVCLL	28.64		1.23
	LCFCVLLCV	17	9	HLA-DPA1*03:01/DPB1*04:02											CFLLCFCVLLCVCLL	9.62		0.18
	LCFCVLLCV	17	9	HLA-DPA1*03:01/DPB1*04:02											FLLCFCVLLCVCLLI	11.57		0.21
	LCFCVLLCVCL	17	11	Entry
	LCFCVLLCVCL	17	11	H-2-Kb						1.69	0.5	2.18	-1.49	4728.97
	FCVLLCVCL	19	9	Entry
	FCVLLCVCL	19	9	HLA-B*35:03	1.15
	FCVLLCVCL	19	9	HLA-B*39:01	1.9
	FCVLLCVCL	19	9	HLA-DRB1*11:01											CFCVLLCVCLLIRPL	1.64		1.3
	FCVLLCVCLL	19	10	Entry
	FCVLLCVCLL	19	10	HLA-B*53:01	1.85
	FCVLLCVCLL	19	10	HLA-C*03:03	1
	CVLLCVCL	20	8	Entry
	CVLLCVCL	20	8	H-2-Kb						1.69	0.42	2.11	-1.22	2150.69
	CVLLCVCLL	20	9	Entry
	CVLLCVCLL	20	9	H-2-Kb						1.22	0.42	1.64	-1.46	1264.67
	CVLLCVCLL	20	9	HLA-A*26				22	0.758621
	CVLLCVCLL	20	9	HLA-DRB1*07:01											CVLLCVCLLIRPLLL	15.14		0.59
	CVLLCVCLLI	20	10	Entry
	CVLLCVCLLI	20	10	H-2-Kb						1.19	0.24	1.43	-2.18	4033.27
	CVLLCVCLLI	20	10	HLA-B*52:01	0.8
	CVLLCVCLLI	20	10	HLA-B*53:01	1.1
	CVLLCVCLLIR	20	11	Entry
	CVLLCVCLLIR	20	11	HLA-A*68:01				18	0.72
	CVLLCVCLLIR	20	11	HLA-A*74:01	1.9
	VLLCVCLL	21	8	Entry
	VLLCVCLL	21	8	H-2-Kb						1.22	0.46	1.68	-1.23	806.74
	VLLCVCLLI	21	9	Entry
	VLLCVCLLI	21	9	H-2-Kb						1.19	0.27	1.47	-2.07	3406.51
	VLLCVCLLI	21	9	HLA-A*02:01	0.6		0.6094	22	0.709677
	VLLCVCLLI	21	9	HLA-A*23:01	0.7
	VLLCVCLLI	21	9	HLA-A*24:02	1.65
	VLLCVCLLI	21	9	HLA-B*13				22	0.956522
	VLLCVCLLI	21	9	HLA-B*51:01	1.3
	VLLCVCLLI	21	9	HLA-DPA1*03:01/DPB1*04:02											LLCFCVLLCVCLLIR	9.3		0.15
	VLLCVCLLI	21	9	HLA-DRB1*03:01											FCVLLCVCLLIRPLL	3.31		1.03
	VLLCVCLLI	21	9	HLA-DRB1*11:01											CFCVLLCVCLLIRPL	1.64					1.64
	VLLCVCLLI	21	9	HLA-DRB1*11:01											CVLLCVCLLIRPLLL	1.64					1.64
	VLLCVCLLI	21	9	HLA-DRB1*11:01											FCVLLCVCLLIRPLL	1.64					1.64
	VLLCVCLLI	21	9	HLA-DRB1*11:01											LCFCVLLCVCLLIRP	2.26					1.64
	VLLCVCLLI	21	9	HLA-DRB1*15:01											CFCVLLCVCLLIRPL	19.34					0.72
	VLLCVCLLI	21	9	HLA-DRB1*15:01											CVLLCVCLLIRPLLL	3.23					0.72
	VLLCVCLLI	21	9	HLA-DRB1*15:01											FCVLLCVCLLIRPLL	10.19					0.72
	VLLCVCLLI	21	9	HLA-DRB1*15:01											LCFCVLLCVCLLIRP	14.91					0.72
	VLLCVCLLI	21	9	HLA-DRB1*15:01											VLLCVCLLIRPLLLS	2.85					0.72
	VLLCVCLLIR	21	10	Entry
	VLLCVCLLIR	21	10	HLA-A*03:01	1.7
	VLLCVCLLIR	21	10	HLA-A*31:01	1.35
	VLLCVCLLIR	21	10	HLA-A*74:01	1.1
	LLCVCLLI	22	8	Entry
	LLCVCLLI	22	8	HLA-A*23:01	1.15
	LLCVCLLI	22	8	HLA-B*13:02	1.6
	LLCVCLLI	22	8	HLA-B*52:01	1.2
	LLCVCLLIR	22	9	Entry
	LLCVCLLIR	22	9	HLA-A*03:01	1.9
	LLCVCLLIR	22	9	HLA-A*31:01	1.25
	LLCVCLLIR	22	9	HLA-A*68:01				18	0.72
	LLCVCLLIR	22	9	HLA-A*74:01	1.3
	LLCVCLLIR	22	9	HLA-DPA1*02:01/DPB1*01:01											CFCVLLCVCLLIRPL	42.06		1.97
	LLCVCLLIR	22	9	HLA-DPA1*02:01/DPB1*01:01											CVLLCVCLLIRPLLL	15.95		1.55
	LLCVCLLIR	22	9	HLA-DPA1*02:01/DPB1*01:01											FCVLLCVCLLIRPLL	22.84		1.65
	LLCVCLLIR	22	9	HLA-DPA1*03:01/DPB1*04:02											CFCVLLCVCLLIRPL	4.94		0.12
	LLCVCLLIR	22	9	HLA-DPA1*03:01/DPB1*04:02											CVLLCVCLLIRPLLL	2.7		0.11
	LLCVCLLIR	22	9	HLA-DPA1*03:01/DPB1*04:02											FCVLLCVCLLIRPLL	3.43		0.11
	LLCVCLLIR	22	9	HLA-DPA1*03:01/DPB1*04:02											LCFCVLLCVCLLIRP	8.15		0.13
	LLCVCLLIR	22	9	HLA-DRB5*01:01											CFCVLLCVCLLIRPL	10.81					1.54
	LLCVCLLIR	22	9	HLA-DRB5*01:01											CVLLCVCLLIRPLLL	3.99					1.54
	LLCVCLLIR	22	9	HLA-DRB5*01:01											FCVLLCVCLLIRPLL	9.63					1.54
	LLCVCLLIR	22	9	HLA-DRB5*01:01											LCFCVLLCVCLLIRP	7.51					1.54
	LLCVCLLIR	22	9	HLA-DRB5*01:01											LLCFCVLLCVCLLIR	7.1					1.54
	LLCVCLLIR	22	9	HLA-DRB5*01:01											LLCVCLLIRPLLLSV	4.4					1.54
	LLCVCLLIR	22	9	HLA-DRB5*01:01											VLLCVCLLIRPLLLS	4.67					1.54
	LLCVCLLIRPL	22	11	Entry
	LLCVCLLIRPL	22	11	H-2-Kb						1.05	0.45	1.5	-2.02	3345.8
	LCVCLLIR	23	8	Entry
	LCVCLLIR	23	8	HLA-A*31:01	1.4
	LCVCLLIRP	23	9	Entry
	LCVCLLIRP	23	9	HLA-DRB1*12:01											VLLCVCLLIRPLLLS	1.76		1.76
	LCVCLLIRPL	23	10	Entry
	LCVCLLIRPL	23	10	H-2-Kb						1.05	0.48	1.53	-1.96	3115.81
	LCVCLLIRPLL	23	11	Entry
	LCVCLLIRPLL	23	11	H-2-Kb						1.28	0.48	1.76	-1.83	3894.63
	CVCLLIRPL	24	9	Entry
	CVCLLIRPL	24	9	H-2-Kb						1.05	0.48	1.54	-1.62	1441.9
	CVCLLIRPL	24	9	HLA-A*26				23	0.793103
	CVCLLIRPL	24	9	HLA-B*58:02				22	0.785714
	CVCLLIRPL	24	9	HLA-DPA1*03:01/DPB1*04:02											VLLCVCLLIRPLLLS	1.84			1.84
	CVCLLIRPL	24	9	HLA-DRB1*11:01											FCVLLCVCLLIRPLL	1.64		0.06
	CVCLLIRPL	24	9	HLA-DRB4*01:01											FCVLLCVCLLIRPLL	14.28		0.91
	CVCLLIRPL	24	9	HLA-DRB4*01:01											FCVLLCVCLLIRPLL			0.91
	CVCLLIRPLL	24	10	Entry
	CVCLLIRPLL	24	10	H-2-Kb						1.28	0.48	1.76	-1.52	1932.33
	CVCLLIRPLLL	24	11	Entry
	CVCLLIRPLLL	24	11	H-2-Kb						1.46	0.48	1.94	-1.4	2190.31
	VCLLIRPLL	25	9	Entry
	VCLLIRPLL	25	9	H-2-Kb						1.28	0.46	1.74	-1.37	1287.48
	VCLLIRPLL	25	9	HLA-DRB1*03:01											CVLLCVCLLIRPLLL	3.31		0.61
	VCLLIRPLL	25	9	HLA-DRB1*11:01											CVCLLIRPLLLSVST	0.55		0.26
	VCLLIRPLL	25	9	HLA-DRB1*11:01											CVLLCVCLLIRPLLL	1.64		0.06
	VCLLIRPLL	25	9	HLA-DRB1*11:01											LCVCLLIRPLLLSVS	0.55		0.06
	VCLLIRPLL	25	9	HLA-DRB1*11:01											LLCVCLLIRPLLLSV	0.55		0.05
	VCLLIRPLL	25	9	HLA-DRB1*11:01											VCLLIRPLLLSVSTY	0.55		0.31
	VCLLIRPLL	25	9	HLA-DRB1*11:01											VLLCVCLLIRPLLLS	0.55		0.05
	VCLLIRPLL	25	9	HLA-DRB4*01:01											CVLLCVCLLIRPLLL	7.6		0.38
	VCLLIRPLL	25	9	HLA-DRB4*01:01											VCLLIRPLLLSVSTY	1.13			1.13
	VCLLIRPLLL	25	10	Entry
	VCLLIRPLLL	25	10	H-2-Kb						1.46	0.46	1.91	-1.16	1185.4
	VCLLIRPLLL	25	10	HLA-B*08:01	1.45
	VCLLIRPLLL	25	10	HLA-E*01:01	0.9
	CLLIRPLL	26	8	Entry
	CLLIRPLL	26	8	H-2-Kb						1.28	0.44	1.72	-1.14	718.33
	CLLIRPLL	26	8	HLA-B*08:01	0.95
	CLLIRPLL	26	8	HLA-E*01:01	0.9
	CLLIRPLLL	26	9	Entry
	CLLIRPLLL	26	9	H-2-IAd											LCVCLLIRPLLLSVS	14.36		6.02
	CLLIRPLLL	26	9	H-2-Kb						1.46	0.44	1.89	-0.88	587.34
	CLLIRPLLL	26	9	HLA-A*02:01				23	0.741935
	CLLIRPLLL	26	9	HLA-B*08:01	0.3	1.7648
	CLLIRPLLL	26	9	HLA-B*13				22	0.956522
	CLLIRPLLL	26	9	HLA-B*14:02				22	0.733333
	CLLIRPLLL	26	9	HLA-B*37				22	0.785714
	CLLIRPLLL	26	9	HLA-DPA1*01/DPB1*04:01											LLCVCLLIRPLLLSV	7.76		1.89
	CLLIRPLLL	26	9	HLA-DPA1*01:03/DPB1*02:01											VLLCVCLLIRPLLLS	16.51		1.43
	CLLIRPLLL	26	9	HLA-DPA1*02:01/DPB1*01:01											VLLCVCLLIRPLLLS	11.62		0.44
	CLLIRPLLL	26	9	HLA-DPA1*03:01/DPB1*04:02											LCVCLLIRPLLLSVS	1.19			1.19
	CLLIRPLLL	26	9	HLA-DPA1*03:01/DPB1*04:02											LLCVCLLIRPLLLSV	1.18			1.18
	CLLIRPLLL	26	9	HLA-DPA1*03:01/DPB1*04:02											VLLCVCLLIRPLLLS	1.84		0.07
	CLLIRPLLL	26	9	HLA-DRB1*03:01											CLLIRPLLLSVSTYT	1.12		0.69
	CLLIRPLLL	26	9	HLA-DRB1*03:01											CVCLLIRPLLLSVST	1.12		0.97
	CLLIRPLLL	26	9	HLA-DRB1*03:01											LCVCLLIRPLLLSVS	1.12		0.59
	CLLIRPLLL	26	9	HLA-DRB1*03:01											LLCVCLLIRPLLLSV	2.93		0.57
	CLLIRPLLL	26	9	HLA-DRB1*03:01											VLLCVCLLIRPLLLS	2.93		0.61
	CLLIRPLLL	26	9	HLA-DRB1*07:01											CLLIRPLLLSVSTYT	7.67		0.41
	CLLIRPLLL	26	9	HLA-DRB1*07:01											CVCLLIRPLLLSVST	26.01		0.61
	CLLIRPLLL	26	9	HLA-DRB1*07:01											LCVCLLIRPLLLSVS	22.4		0.56
	CLLIRPLLL	26	9	HLA-DRB1*07:01											LLCVCLLIRPLLLSV	17.46		0.55
	CLLIRPLLL	26	9	HLA-DRB1*07:01											VLLCVCLLIRPLLLS	20.71		0.59
	CLLIRPLLL	26	9	HLA-DRB3*01:01											CLLIRPLLLSVSTYT	40.9		1.42
	CLLIRPLLL	26	9	HLA-DRB4*01:01											CLLIRPLLLSVSTYT	2.76		0.86
	CLLIRPLLL	26	9	HLA-DRB4*01:01											CVCLLIRPLLLSVST	1.43		0.35	1.43
	CLLIRPLLL	26	9	HLA-DRB4*01:01											LCVCLLIRPLLLSVS	2.23		0.28
	CLLIRPLLL	26	9	HLA-DRB4*01:01											LLCVCLLIRPLLLSV	5.06		0.32
	CLLIRPLLL	26	9	HLA-DRB4*01:01											VCLLIRPLLLSVSTY	1.13		0.66
	CLLIRPLLL	26	9	HLA-DRB4*01:01											VLLCVCLLIRPLLLS	6.42		0.33
	CLLIRPLLLSV	26	11	Entry
	CLLIRPLLLSV	26	11	H-2-Kb						1.27	0.15	1.42	-2.05	2960.72
	CLLIRPLLLSV	26	11	HLA-A*02:01	0.15
	CLLIRPLLLSV	26	11	HLA-A*02:06	0.5
	LLIRPLLL	27	8	Entry
	LLIRPLLL	27	8	H-2-Kb						1.46	0.45	1.91	-1.07	959.97
	LLIRPLLL	27	8	HLA-B*08:01		0.5467
	LLIRPLLL	27	8	HLA-B*14:02				21	0.7
	LLIRPLLL	27	8	HLA-C*03:02						1.46	0.45	1.91	-0.81	523.59
	LLIRPLLL	27	8	HLA-C*07:04	1.5
	LLIRPLLL	27	8	HLA-E*01:01	0.6
	LLIRPLLLS	27	9	Entry
	LLIRPLLLS	27	9	HLA-DPA1*01:03/DPB1*02:01											CVCLLIRPLLLSVST	12.63		0.79
	LLIRPLLLS	27	9	HLA-DPA1*01:03/DPB1*02:01											LCVCLLIRPLLLSVS	11.45		0.76
	LLIRPLLLS	27	9	HLA-DPA1*01:03/DPB1*02:01											LLCVCLLIRPLLLSV	11.01		0.74
	LLIRPLLLS	27	9	HLA-DPA1*01:03/DPB1*02:01											VCLLIRPLLLSVSTY	13.37		1.07
	LLIRPLLLS	27	9	HLA-DPA1*02:01/DPB1*01:01											CVCLLIRPLLLSVST	7.94		0.25
	LLIRPLLLS	27	9	HLA-DPA1*02:01/DPB1*01:01											LCVCLLIRPLLLSVS	7.81		0.23
	LLIRPLLLS	27	9	HLA-DPA1*02:01/DPB1*01:01											LLCVCLLIRPLLLSV	7.59		0.22
	LLIRPLLLS	27	9	HLA-DPA1*02:01/DPB1*01:01											LLIRPLLLSVSTYTS	11.54		1.64
	LLIRPLLLS	27	9	HLA-DPA1*02:01/DPB1*01:01											VCLLIRPLLLSVSTY	8.21		0.25
	LLIRPLLLS	27	9	HLA-DPA1*03:01/DPB1*04:02											CVCLLIRPLLLSVST	1.42			1.42
	LLIRPLLLS	27	9	HLA-DPA1*03:01/DPB1*04:02											LLCVCLLIRPLLLSV	1.18		0.01
	LLIRPLLLS	27	9	HLA-DPA1*03:01/DPB1*04:02											VCLLIRPLLLSVSTY	1.82			1.82
	LLIRPLLLS	27	9	HLA-DRB1*08:02											CLLIRPLLLSVSTYT	0.32					0.07
	LLIRPLLLS	27	9	HLA-DRB1*08:02											CVCLLIRPLLLSVST	0.24					0.07
	LLIRPLLLS	27	9	HLA-DRB1*08:02											LCVCLLIRPLLLSVS	0.25		0.25			0.07
	LLIRPLLLS	27	9	HLA-DRB1*08:02											LLCVCLLIRPLLLSV	1.11		1.11			0.07
	LLIRPLLLS	27	9	HLA-DRB1*08:02											LLIRPLLLSVSTYTS	0.31					0.07
	LLIRPLLLS	27	9	HLA-DRB1*08:02											VCLLIRPLLLSVSTY	0.25					0.07
	LLIRPLLLS	27	9	HLA-DRB1*08:02											VLLCVCLLIRPLLLS	3.44					0.07
	LLIRPLLLS	27	9	HLA-DRB1*11:01											CLLIRPLLLSVSTYT	0.94					0.55
	LLIRPLLLS	27	9	HLA-DRB1*11:01											CVCLLIRPLLLSVST	0.55					0.55
	LLIRPLLLS	27	9	HLA-DRB1*11:01											LCVCLLIRPLLLSVS	0.55					0.55
	LLIRPLLLS	27	9	HLA-DRB1*11:01											LLCVCLLIRPLLLSV	0.55					0.55
	LLIRPLLLS	27	9	HLA-DRB1*11:01											LLIRPLLLSVSTYTS	0.68					0.55
	LLIRPLLLS	27	9	HLA-DRB1*11:01											VCLLIRPLLLSVSTY	0.55					0.55
	LLIRPLLLS	27	9	HLA-DRB1*11:01											VLLCVCLLIRPLLLS	0.55					0.55
	LLIRPLLLS	27	9	HLA-DRB1*12:01											CVCLLIRPLLLSVST	0.22		0.22
	LLIRPLLLS	27	9	HLA-DRB1*12:01											LCVCLLIRPLLLSVS	0.2		0.2
	LLIRPLLLS	27	9	HLA-DRB1*12:01											LLCVCLLIRPLLLSV	0.49		0.49
	LLIRPLLLS	27	9	HLA-DRB1*12:01											LLIRPLLLSVSTYTS	0.81		0.81
	LLIRPLLLS	27	9	HLA-DRB1*12:01											VCLLIRPLLLSVSTY	0.22		0.22
	LLIRPLLLS	27	9	HLA-DRB1*13:02											CLLIRPLLLSVSTYT	13.12					0.79
	LLIRPLLLS	27	9	HLA-DRB1*13:02											CVCLLIRPLLLSVST	12.94					0.79
	LLIRPLLLS	27	9	HLA-DRB1*13:02											LCVCLLIRPLLLSVS	12.77					0.79
	LLIRPLLLS	27	9	HLA-DRB1*13:02											LLCVCLLIRPLLLSV	12.82					0.79
	LLIRPLLLS	27	9	HLA-DRB1*13:02											LLIRPLLLSVSTYTS	14.86					0.79
	LLIRPLLLS	27	9	HLA-DRB1*13:02											VCLLIRPLLLSVSTY	23.42					0.79
	LLIRPLLLS	27	9	HLA-DRB1*13:02											VLLCVCLLIRPLLLS	13.19					0.79
	LLIRPLLLS	27	9	HLA-DRB1*15:01											CLLIRPLLLSVSTYT	1.42					0.73
	LLIRPLLLS	27	9	HLA-DRB1*15:01											CVCLLIRPLLLSVST	2.4					0.73
	LLIRPLLLS	27	9	HLA-DRB1*15:01											LCVCLLIRPLLLSVS	2.01					0.73
	LLIRPLLLS	27	9	HLA-DRB1*15:01											LLCVCLLIRPLLLSV	2.46					0.73
	LLIRPLLLS	27	9	HLA-DRB1*15:01											LLIRPLLLSVSTYTS	1.32					0.73
	LLIRPLLLS	27	9	HLA-DRB1*15:01											VCLLIRPLLLSVSTY	4.3					0.73
	LLIRPLLLSV	27	10	Entry
	LLIRPLLLSV	27	10	H-2-Kb						1.27	0.17	1.44	-2.07	3241.4
	LLIRPLLLSV	27	10	HLA-A*02:01	0.2	1.0924	0.4265	31	1
	LLIRPLLLSV	27	10	HLA-A*02:06	0.25	1.668
	LLIRPLLLSV	27	10	HLA-A*03				21	0.7
	LLIRPLLLSV	27	10	HLA-B*13				20	0.869565
	LLIRPLLLSV	27	10	HLA-B*14:02	1.2
	LIRPLLLSV	28	9	Entry
	LIRPLLLSV	28	9	H-2-Kb						1.27	0.23	1.5	-1.91	2610.19
	LIRPLLLSV	28	9	HLA-A*02:01		1.7735	0.6406	30	0.967742
	LIRPLLLSV	28	9	HLA-A*02:06	1.45	1.0807
	LIRPLLLSV	28	9	HLA-A*30:01		0.9625
	LIRPLLLSV	28	9	HLA-B*07:02		1.7838
	LIRPLLLSV	28	9	HLA-B*08:01	1.7	1.876
	LIRPLLLSV	28	9	HLA-B*14:02	1.45
	LIRPLLLSV	28	9	HLA-B*51:01		1.7207
	LIRPLLLSV	28	9	HLA-B*55:01	0.7	0.8888
	LIRPLLLSV	28	9	HLA-B*56:01		1.6545
	LIRPLLLSV	28	9	HLA-C*01:02		1.913
	LIRPLLLSV	28	9	HLA-C*02:02		1.9098
	LIRPLLLSV	28	9	HLA-C*02:09		1.9098
	LIRPLLLSV	28	9	HLA-C*12:02		1.6556
	LIRPLLLSV	28	9	HLA-C*12:03		1.1483
	LIRPLLLSV	28	9	HLA-C*15:02		0.8913
	LIRPLLLSV	28	9	HLA-C*16:01		1.6504
	LIRPLLLSV	28	9	HLA-C*17:01		1.9028
	LIRPLLLSV	28	9	HLA-DPA1*01/DPB1*04:01											LCVCLLIRPLLLSVS	8.32		1.95
	LIRPLLLSV	28	9	HLA-DPA1*01:03/DPB1*02:01											CLLIRPLLLSVSTYT	14.48		2
	LIRPLLLSV	28	9	HLA-DPA1*01:03/DPB1*02:01											LIRPLLLSVSTYTSL	5.79		0.2
	LIRPLLLSV	28	9	HLA-DPA1*02:01/DPB1*01:01											CLLIRPLLLSVSTYT	12.51		0.56
	LIRPLLLSV	28	9	HLA-DPA1*02:01/DPB1*01:01											LIRPLLLSVSTYTSL	6.32		0.68
	LIRPLLLSV	28	9	HLA-DPA1*03:01/DPB1*04:02											CLLIRPLLLSVSTYT	2.64		0.02
	LIRPLLLSV	28	9	HLA-DPA1*03:01/DPB1*04:02											CVCLLIRPLLLSVST	1.42		0.01
	LIRPLLLSV	28	9	HLA-DPA1*03:01/DPB1*04:02											LCVCLLIRPLLLSVS	1.19		0.01
	LIRPLLLSV	28	9	HLA-DPA1*03:01/DPB1*04:02											LIRPLLLSVSTYTSL	12.81		0.16
	LIRPLLLSV	28	9	HLA-DPA1*03:01/DPB1*04:02											LLIRPLLLSVSTYTS	4.86		0.09
	LIRPLLLSV	28	9	HLA-DPA1*03:01/DPB1*04:02											VCLLIRPLLLSVSTY	1.82		0.01
	LIRPLLLSV	28	9	HLA-DRB1*12:01											CLLIRPLLLSVSTYT	0.41		0.41
	LIRPLLLSV	28	9	HLA-DRB1*15:01											LIRPLLLSVSTYTSL	1.54					1.56
	LIRPLLLSVS	28	10	HLA-A*03				21	0.7
	LIRPLLLSVST	28	11	Entry
	LIRPLLLSVST	28	11	HLA-B*56:01	1
	IRPLLLSV	29	8	Entry
	IRPLLLSV	29	8	HLA-B*14:02				24	0.8
	IRPLLLSV	29	8	HLA-B*27:02	1.4
	IRPLLLSV	29	8	HLA-C*06:02		1.819
	IRPLLLSV	29	8	HLA-C*07:04	1.5
	IRPLLLSVS	29	9	Entry
	IRPLLLSVS	29	9	H-2-IAd											CLLIRPLLLSVSTYT	13.71		6.64
	IRPLLLSVS	29	9	H-2-IAd											CVCLLIRPLLLSVST	10.52		3.89
	IRPLLLSVS	29	9	H-2-IAd											IRPLLLSVSTYTSLI	7.97			10.52
	IRPLLLSVS	29	9	H-2-IAd											LIRPLLLSVSTYTSL	8.46			9.66
	IRPLLLSVS	29	9	H-2-IAd											LLIRPLLLSVSTYTS	7.27		3.94	10.61
	IRPLLLSVS	29	9	H-2-IAd											VCLLIRPLLLSVSTY	16.94		5.57
	IRPLLLSVS	29	9	HLA-DRB1*03:01											CLLIRPLLLSVSTYT	1.12					1.12
	IRPLLLSVS	29	9	HLA-DRB1*03:01											CVCLLIRPLLLSVST	1.12					1.12
	IRPLLLSVS	29	9	HLA-DRB1*03:01											IRPLLLSVSTYTSLI	1.12					1.12
	IRPLLLSVS	29	9	HLA-DRB1*03:01											LCVCLLIRPLLLSVS	1.12					1.12
	IRPLLLSVS	29	9	HLA-DRB1*03:01											LIRPLLLSVSTYTSL	1.12					1.12
	IRPLLLSVS	29	9	HLA-DRB1*03:01											LLIRPLLLSVSTYTS	1.12					1.12
	IRPLLLSVS	29	9	HLA-DRB1*03:01											VCLLIRPLLLSVSTY	2.57					1.12
	IRPLLLSVS	29	9	HLA-DRB1*04:05											CLLIRPLLLSVSTYT	2.4					1.98
	IRPLLLSVS	29	9	HLA-DRB1*04:05											CVCLLIRPLLLSVST	4.55					1.98
	IRPLLLSVS	29	9	HLA-DRB1*04:05											LCVCLLIRPLLLSVS	4.25					1.98
	IRPLLLSVS	29	9	HLA-DRB1*04:05											VCLLIRPLLLSVSTY	5.11					1.98
	IRPLLLSVS	29	9	HLA-DRB1*08:02											CLLIRPLLLSVSTYT	0.32		0.32
	IRPLLLSVS	29	9	HLA-DRB1*08:02											CVCLLIRPLLLSVST	0.24		0.24
	IRPLLLSVS	29	9	HLA-DRB1*08:02											IRPLLLSVSTYTSLI	1.75					1.75
	IRPLLLSVS	29	9	HLA-DRB1*08:02											LIRPLLLSVSTYTSL	1.75					1.75
	IRPLLLSVS	29	9	HLA-DRB1*08:02											LLIRPLLLSVSTYTS	0.31		0.31
	IRPLLLSVS	29	9	HLA-DRB1*08:02											VCLLIRPLLLSVSTY	0.25		0.25
	IRPLLLSVS	29	9	HLA-DRB1*09:01											CLLIRPLLLSVSTYT	8.38		1.94
	IRPLLLSVS	29	9	HLA-DRB1*11:01											CLLIRPLLLSVSTYT	0.94		0.94
	IRPLLLSVS	29	9	HLA-DRB1*11:01											IRPLLLSVSTYTSLI	1.49					1.49
	IRPLLLSVS	29	9	HLA-DRB1*11:01											LIRPLLLSVSTYTSL	1.49					1.49
	IRPLLLSVS	29	9	HLA-DRB1*11:01											LLIRPLLLSVSTYTS	0.68		0.68
	IRPLLLSVS	29	9	HLA-DRB1*15:01											CLLIRPLLLSVSTYT	1.42		1.42
	IRPLLLSVS	29	9	HLA-DRB4*01:01											LLIRPLLLSVSTYTS	5.81		1.98
	IRPLLLSVST	29	10	Entry
	IRPLLLSVST	29	10	HLA-B*56:01	1.2
	IRPLLLSVSTY	29	11	Entry
	IRPLLLSVSTY	29	11	HLA-A*29:02	1.9
	IRPLLLSVSTY	29	11	HLA-B*15:01	0.7
	IRPLLLSVSTY	29	11	HLA-B*15:25	1
	IRPLLLSVSTY	29	11	HLA-B*27:02		0.5941
	IRPLLLSVSTY	29	11	HLA-B*27:05		1.3404
	RPLLLSVS	30	8	Entry
	RPLLLSVS	30	8	HLA-B*55:01	1.4
	RPLLLSVS	30	8	HLA-B*55:01	0.8
	RPLLLSVS	30	8	HLA-B*56:01	1.9
	RPLLLSVS	30	8	HLA-B*56:01	1.4
	RPLLLSVST	30	9	Entry
	RPLLLSVST	30	9	H-2-IAd											LIRPLLLSVSTYTSL	8.46		7.27
	RPLLLSVST	30	9	H-2-Ld		1.5714
	RPLLLSVST	30	9	HLA-B*07:02	0.8	0.7038		19	0.791667
	RPLLLSVST	30	9	HLA-B*55:01	0.7	0.1921
	RPLLLSVST	30	9	HLA-B*56:01	1	0.3727
	RPLLLSVSTY	30	10	Entry
	RPLLLSVSTY	30	10	H-2-Ld	1.7	1.1985				1.39	1.26	2.65	-0.74	2426.37
	RPLLLSVSTY	30	10	HLA-A*03:01		1.7187
	RPLLLSVSTY	30	10	HLA-A*30:02	0.85	1.1034
	RPLLLSVSTY	30	10	HLA-A*32:01		1.9208
	RPLLLSVSTY	30	10	HLA-B*07:02		1.3122				1.39	1.26	2.65	-0.15	625.94
	RPLLLSVSTY	30	10	HLA-B*15:01		1.0189
	RPLLLSVSTY	30	10	HLA-B*15:02		1.3287
	RPLLLSVSTY	30	10	HLA-B*15:25	0.7	0.88
	RPLLLSVSTY	30	10	HLA-B*35:01	1.4	0.649		22	1	1.39	1.26	2.65	1.02	42.46
	RPLLLSVSTY	30	10	HLA-B*53:01	1.9	1.3646		20	0.869565	1.39	1.26	2.65	0.02	423.49
	RPLLLSVSTY	30	10	HLA-B*55:01	0.9	1.2217
	RPLLLSVSTY	30	10	HLA-B*56:01	1.9
	RPLLLSVSTYT	30	11	Entry
	RPLLLSVSTYT	30	11	H-2-Ld	1.4
	RPLLLSVSTYT	30	11	HLA-B*07:02	1.9
	RPLLLSVSTYT	30	11	HLA-B*15:01	1
	RPLLLSVSTYT	30	11	HLA-B*55:01	0.9
	RPLLLSVSTYT	30	11	HLA-B*56:01	1.3
	PLLLSVSTY	31	9	Entry
	PLLLSVSTY	31	9	HLA-A*03				26	0.866667
	PLLLSVSTY	31	9	HLA-A*29:02	1.55	0.9528				1.39	1.14	2.53	-0.39	826.36
	PLLLSVSTY	31	9	HLA-A*30:02		1.0351
	PLLLSVSTY	31	9	HLA-B*15:01		1.1936		21	0.913043
	PLLLSVSTY	31	9	HLA-B*15:02	1.8	1.4381
	PLLLSVSTY	31	9	HLA-B*15:25		0.9613				1.39	1.14	2.53	-0.21	538.57
	LLLSVSTY	32	8	Entry
	LLLSVSTY	32	8	HLA-A*03:01						1.39	1.23	2.62	-0.38	979.3
	LLLSVSTY	32	8	HLA-A*29:02		1.7958				1.39	1.23	2.62	1.05	36.76
	LLLSVSTY	32	8	HLA-A*30:02	0.45					1.39	1.23	2.62	0.38	172.02
	LLLSVSTY	32	8	HLA-B*15:01	0.1	1.0788				1.39	1.23	2.62	0.81	63.7
	LLLSVSTY	32	8	HLA-B*15:02	0.5	1.2305				1.39	1.23	2.62	0.72	78.39
	LLLSVSTY	32	8	HLA-B*15:25	0.2	0.7419				1.39	1.23	2.62	1.46	14.29
	LLLSVSTY	32	8	HLA-B*35:01	1.5					1.39	1.23	2.62	0.42	157.16
	LLLSVSTY	32	8	HLA-C*03:02						1.39	1.23	2.62	0.47	138.55
	LLLSVSTYT	32	9	Entry
	LLLSVSTYT	32	9	HLA-A*02:01	1.9	1.7222	0.5625
	LLLSVSTYT	32	9	HLA-DRB1*03:01											IRPLLLSVSTYTSLI	1.12		0.63
	LLLSVSTYT	32	9	HLA-DRB1*03:01											LIRPLLLSVSTYTSL	1.12		0.67
	LLLSVSTYT	32	9	HLA-DRB1*03:01											LLIRPLLLSVSTYTS	1.12		0.72
	LLLSVSTYT	32	9	HLA-DRB1*03:01											RPLLLSVSTYTSLII	2.7		0.65
	LLLSVSTYT	32	9	HLA-DRB1*04:01											LLIRPLLLSVSTYTS	2.79		0.26
	LLLSVSTYT	32	9	HLA-DRB1*07:01											IRPLLLSVSTYTSLI	2.34		0.28
	LLLSVSTYT	32	9	HLA-DRB1*07:01											LIRPLLLSVSTYTSL	3.71		0.32
	LLLSVSTYT	32	9	HLA-DRB1*07:01											LLIRPLLLSVSTYTS	6.83		0.42
	LLLSVSTYT	32	9	HLA-DRB1*07:01											RPLLLSVSTYTSLII	2.16		0.22
	LLLSVSTYT	32	9	HLA-DRB1*09:01											IRPLLLSVSTYTSLI	5.25		1.59
	LLLSVSTYT	32	9	HLA-DRB1*09:01											LIRPLLLSVSTYTSL	5.05		1.68
	LLLSVSTYT	32	9	HLA-DRB1*09:01											LLIRPLLLSVSTYTS	7.16		1.96
	LLLSVSTYT	32	9	HLA-DRB1*09:01											RPLLLSVSTYTSLII	6.61		1.27
	LLLSVSTYT	32	9	HLA-DRB1*15:01											CLLIRPLLLSVSTYT	1.42			1.66
	LLLSVSTYT	32	9	HLA-DRB1*15:01											IRPLLLSVSTYTSLI	1.43		1.43	0.84
	LLLSVSTYT	32	9	HLA-DRB1*15:01											LIRPLLLSVSTYTSL	1.54		1.54	0.77
	LLLSVSTYT	32	9	HLA-DRB1*15:01											LLIRPLLLSVSTYTS	1.32		1.48	1.32
	LLLSVSTYT	32	9	HLA-DRB1*15:01											LLLSVSTYTSLIILV	1.18			1.18
	LLLSVSTYT	32	9	HLA-DRB1*15:01											PLLLSVSTYTSLIIL	0.93			0.93
	LLLSVSTYT	32	9	HLA-DRB1*15:01											RPLLLSVSTYTSLII	0.72		0.97	0.72
	LLLSVSTYT	32	9	HLA-DRB3*01:01											IRPLLLSVSTYTSLI	34.6		1.21
	LLLSVSTYT	32	9	HLA-DRB3*01:01											LIRPLLLSVSTYTSL	37.76		1.36
	LLLSVSTYT	32	9	HLA-DRB3*01:01											LLIRPLLLSVSTYTS	41.26		1.43
	LLLSVSTYT	32	9	HLA-DRB3*01:01											RPLLLSVSTYTSLII	37.47		1.05
	LLLSVSTYTSL	32	11	Entry
	LLLSVSTYTSL	32	11	H-2-Kb						1.52	0.37	1.89	-0.98	735.53
	LLLSVSTYTSL	32	11	H-2-Kd						1.52	0.37	1.89	-1.6	3078.98
	LLLSVSTYTSL	32	11	HLA-B*15:01	1
	LLLSVSTYTSL	32	11	HLA-C*01:02	1.5
	LLLSVSTYTSL	32	11	HLA-C*03:02						1.52	0.37	1.89	-0.34	167.39
	LLLSVSTYTSL	32	11	HLA-C*03:03						1.52	0.37	1.89	-0.56	281.04
	LLLSVSTYTSL	32	11	HLA-C*03:04	1.4
	LLSVSTYTS	33	9	Entry
	LLSVSTYTS	33	9	H-2-IAd											IRPLLLSVSTYTSLI	7.97		5.43
	LLSVSTYTS	33	9	H-2-IAd											PLLLSVSTYTSLIIL	20.82		5.85
	LLSVSTYTS	33	9	H-2-IAd											RPLLLSVSTYTSLII	17.34		6.11
	LLSVSTYTS	33	9	HLA-A*02:01 EO			0.4062			1.09	-0.95	0.14
	LLSVSTYTS	33	9	HLA-DPA1*01/DPB1*04:01											LIRPLLLSVSTYTSL	8.31		0.67
	LLSVSTYTS	33	9	HLA-DRB1*04:01											IRPLLLSVSTYTSLI	2.79		0.24
	LLSVSTYTS	33	9	HLA-DRB1*04:01											LIRPLLLSVSTYTSL	2.79		0.25
	LLSVSTYTS	33	9	HLA-DRB1*04:01											LLLSVSTYTSLIILV	3.53		1.02
	LLSVSTYTS	33	9	HLA-DRB1*04:01											LLSVSTYTSLIILVL	6.17		0.99
	LLSVSTYTS	33	9	HLA-DRB1*04:01											PLLLSVSTYTSLIIL	3.53		0.24
	LLSVSTYTS	33	9	HLA-DRB1*04:01											RPLLLSVSTYTSLII	2.66		0.22
	LLSVSTYTS	33	9	HLA-DRB1*04:05											IRPLLLSVSTYTSLI	2.12					1.25
	LLSVSTYTS	33	9	HLA-DRB1*04:05											LIRPLLLSVSTYTSL	2.26					1.25
	LLSVSTYTS	33	9	HLA-DRB1*04:05											LLIRPLLLSVSTYTS	2.18					1.25
	LLSVSTYTS	33	9	HLA-DRB1*04:05											LLLSVSTYTSLIILV	4.17					1.25
	LLSVSTYTS	33	9	HLA-DRB1*04:05											LLSVSTYTSLIILVL	1.25					1.25
	LLSVSTYTS	33	9	HLA-DRB1*04:05											PLLLSVSTYTSLIIL	3.46					1.25
	LLSVSTYTS	33	9	HLA-DRB1*04:05											RPLLLSVSTYTSLII	2.06					1.25
	LLSVSTYTS	33	9	HLA-DRB1*08:02											IRPLLLSVSTYTSLI	1.75		0.71
	LLSVSTYTS	33	9	HLA-DRB1*08:02											LIRPLLLSVSTYTSL	1.75		0.58
	LLSVSTYTS	33	9	HLA-DRB1*08:02											PLLLSVSTYTSLIIL	4.1		0.87
	LLSVSTYTS	33	9	HLA-DRB1*08:02											RPLLLSVSTYTSLII	4.1		0.8
	LLSVSTYTS	33	9	HLA-DRB1*11:01											IRPLLLSVSTYTSLI	1.49		0.9
	LLSVSTYTS	33	9	HLA-DRB1*11:01											LIRPLLLSVSTYTSL	1.49		0.96
	LLSVSTYTS	33	9	HLA-DRB1*11:01											LLSVSTYTSLIILVL	1.18		0.2
	LLSVSTYTS	33	9	HLA-DRB1*11:01											PLLLSVSTYTSLIIL	2.63		1.22
	LLSVSTYTS	33	9	HLA-DRB1*11:01											RPLLLSVSTYTSLII	2.63		0.93
	LLSVSTYTSL	33	10	Entry
	LLSVSTYTSL	33	10	H-2-Kb						1.52	0.45	1.96	-1.44	2543.53
	LLSVSTYTSL	33	10	H-2-Kd						1.52	0.45	1.96	-1.71	4722.67
	LLSVSTYTSL	33	10	HLA-A*02:01				24	0.774194
	LLSVSTYTSL	33	10	HLA-B*13				18	0.782609
	LLSVSTYTSL	33	10	HLA-B*15:01	1.85
	LLSVSTYTSL	33	10	HLA-C*01:02	0.9
	LLSVSTYTSL	33	10	HLA-C*03:02						1.52	0.45	1.96	-0.14	127
	LLSVSTYTSL	33	10	HLA-C*03:03						1.52	0.45	1.96	-0.31	185
	LLSVSTYTSL	33	10	HLA-C*03:04	1.1
	LLSVSTYTSLI	33	11	Entry
	LLSVSTYTSLI	33	11	H-2-Kd						0.91	0.26	1.17	-2.5	4776.71
	LLSVSTYTSLI	33	11	HLA-C*03:02						0.91	0.26	1.17	-1.51	478.59
	LSVSTYTSL	34	9	Entry
	LSVSTYTSL	34	9	H-2-Db		0.5509
	LSVSTYTSL	34	9	H-2-Dd		0.7549
	LSVSTYTSL	34	9	H-2-Kb	0.4	0.2714				1.52	0.49	2.01	-0.34	222.49
	LSVSTYTSL	34	9	H-2-Kd				21	0.84	1.52	0.49	2.01	-1.64	4413.18
	LSVSTYTSL	34	9	H-2-Ld				20	0.714286
	LSVSTYTSL	34	9	H-2-Qa1		1.4061
	LSVSTYTSL	34	9	HLA-B*14:02	1.95
	LSVSTYTSL	34	9	HLA-B*15:01						1.52	0.49	2.01	-0.66	461.84
	LSVSTYTSL	34	9	HLA-B*15:25		1.9826				1.52	0.49	2.01	-0.11	129.14
	LSVSTYTSL	34	9	HLA-B*46:01		0.7258
	LSVSTYTSL	34	9	HLA-B*57:01		1.4662
	LSVSTYTSL	34	9	HLA-B*58:01	0.4	1.4567				1.52	0.49	2.01	-0.7	503.19
	LSVSTYTSL	34	9	HLA-B*58:02		1.5965		20	0.714286
	LSVSTYTSL	34	9	HLA-C*01:02	1	0.4624
	LSVSTYTSL	34	9	HLA-C*02:02	1.9	0.8398
	LSVSTYTSL	34	9	HLA-C*02:09	1.9	0.8398
	LSVSTYTSL	34	9	HLA-C*03:02	0.6	0.313				1.52	0.49	2.01	0.5	32.27
	LSVSTYTSL	34	9	HLA-C*03:03		0.1759				1.52	0.49	2.01	0.38	42.29
	LSVSTYTSL	34	9	HLA-C*03:04	0.4	0.1759
	LSVSTYTSL	34	9	HLA-C*08:01	1.2	0.7053
	LSVSTYTSL	34	9	HLA-C*08:02		1.5072
	LSVSTYTSL	34	9	HLA-C*12:02	1.4	0.4813
	LSVSTYTSL	34	9	HLA-C*12:03		0.3297
	LSVSTYTSL	34	9	HLA-C*15:02		0.4883
	LSVSTYTSL	34	9	HLA-C*16:01	1.8	0.2619
	LSVSTYTSL	34	9	HLA-C*17:01		1.2898
	LSVSTYTSL	34	9	HLA-DPA1*01/DPB1*04:01											IRPLLLSVSTYTSLI	0.63		0.63
	LSVSTYTSL	34	9	HLA-DPA1*01/DPB1*04:01											LLLSVSTYTSLIILV	0.4		0.4
	LSVSTYTSL	34	9	HLA-DPA1*01/DPB1*04:01											LLSVSTYTSLIILVL	1.55		1.55
	LSVSTYTSL	34	9	HLA-DPA1*01/DPB1*04:01											LSVSTYTSLIILVLL	1.59		1.59
	LSVSTYTSL	34	9	HLA-DPA1*01/DPB1*04:01											PLLLSVSTYTSLIIL	0.48		0.48
	LSVSTYTSL	34	9	HLA-DPA1*01/DPB1*04:01											RPLLLSVSTYTSLII	0.52		0.52
	LSVSTYTSL	34	9	HLA-DPA1*01:03/DPB1*02:01											IRPLLLSVSTYTSLI	0.19		0.19
	LSVSTYTSL	34	9	HLA-DPA1*01:03/DPB1*02:01											LLLSVSTYTSLIILV	0.15		0.15
	LSVSTYTSL	34	9	HLA-DPA1*01:03/DPB1*02:01											LLSVSTYTSLIILVL	0.59		0.59
	LSVSTYTSL	34	9	HLA-DPA1*01:03/DPB1*02:01											LSVSTYTSLIILVLL	0.6		0.6
	LSVSTYTSL	34	9	HLA-DPA1*01:03/DPB1*02:01											PLLLSVSTYTSLIIL	0.15		0.15
	LSVSTYTSL	34	9	HLA-DPA1*01:03/DPB1*02:01											RPLLLSVSTYTSLII	0.17		0.17
	LSVSTYTSL	34	9	HLA-DPA1*02:01/DPB1*01:01											IRPLLLSVSTYTSLI	4.92		0.91
	LSVSTYTSL	34	9	HLA-DPA1*02:01/DPB1*01:01											LLLSVSTYTSLIILV	3.74		0.22
	LSVSTYTSL	34	9	HLA-DPA1*02:01/DPB1*01:01											PLLLSVSTYTSLIIL	4.92		0.26
	LSVSTYTSL	34	9	HLA-DPA1*02:01/DPB1*01:01											RPLLLSVSTYTSLII	4.92		0.66
	LSVSTYTSL	34	9	HLA-DPA1*03:01/DPB1*04:02											IRPLLLSVSTYTSLI	16.92		1.97
	LSVSTYTSL	34	9	HLA-DPA1*03:01/DPB1*04:02											PLLLSVSTYTSLIIL	3.72		0.11
	LSVSTYTSL	34	9	HLA-DPA1*03:01/DPB1*04:02											RPLLLSVSTYTSLII	12.7		1.01
	LSVSTYTSL	34	9	HLA-E*01:01		1.2792
	LSVSTYTSLI	34	10	Entry
	LSVSTYTSLI	34	10	H-2-Db						0.91	0.31	1.22	-2.38	3948.26
	LSVSTYTSLI	34	10	H-2-Kb						0.91	0.31	1.22	-1.55	589.87
	LSVSTYTSLI	34	10	H-2-Kd						0.91	0.31	1.22	-2.28	3141.38
	LSVSTYTSLI	34	10	HLA-A*68:02	1.9
	LSVSTYTSLI	34	10	HLA-B*51:01	1.75
	LSVSTYTSLI	34	10	HLA-B*52:01	1.4
	LSVSTYTSLI	34	10	HLA-B*57:01						0.91	0.31	1.22	-1.65	738.08
	LSVSTYTSLI	34	10	HLA-B*58:01						0.91	0.31	1.22	-0.81	106.03
	LSVSTYTSLI	34	10	HLA-B*58:02				21	0.75
	LSVSTYTSLI	34	10	HLA-C*02:02	0.7					0.91	0.31	1.22	-1.62	693.22
	LSVSTYTSLI	34	10	HLA-C*02:09	0.7					0.91	0.31	1.22	-1.62	693.22
	LSVSTYTSLI	34	10	HLA-C*03:02						0.91	0.31	1.22	-0.8	103.48
	LSVSTYTSLI	34	10	HLA-C*03:03						0.91	0.31	1.22	-1.51	531.5
	LSVSTYTSLI	34	10	HLA-C*12:02	1.7
	LSVSTYTSLI	34	10	HLA-C*15:02	1.4
	LSVSTYTSLI	34	10	HLA-C*17:01	1.1
	LSVSTYTSLII	34	11	Entry
	LSVSTYTSLII	34	11	H-2-Db						1.11	0.31	1.41	-2.23	4411.05
	LSVSTYTSLII	34	11	H-2-Kb						1.11	0.31	1.41	-1.88	1969.94
	LSVSTYTSLII	34	11	HLA-B*57:01						1.11	0.31	1.41	-1.55	907.16
	LSVSTYTSLII	34	11	HLA-B*58:01						1.11	0.31	1.41	-0.65	113.74
	LSVSTYTSLII	34	11	HLA-C*03:02						1.11	0.31	1.41	-0.66	116.96
	LSVSTYTSLII	34	11	HLA-C*03:03						1.11	0.31	1.41	-1.17	379.68
	LSVSTYTSLII	34	11	HLA-C*15:02	1.7
	SVSTYTSL	35	8	Entry
	SVSTYTSL	35	8	H-2-Kb	0.6	0.0498		22	0.785714	1.52	0.52	2.03	-0.81	702.59
	SVSTYTSL	35	8	HLA-A*02:06						1.52	0.52	2.03	-0.97	999.36
	SVSTYTSL	35	8	HLA-A*68:02						1.52	0.52	2.03	-0.74	589.52
	SVSTYTSL	35	8	HLA-B*07:02						1.52	0.52	2.03	-0.89	833.62
	SVSTYTSL	35	8	HLA-B*08:01		0.8199
	SVSTYTSL	35	8	HLA-C*01:02	1	1.7759
	SVSTYTSL	35	8	HLA-C*03:02						1.52	0.52	2.03	-0.06	125.43
	SVSTYTSL	35	8	HLA-C*03:03	1.6					1.52	0.52	2.03	-0.19	169.03
	SVSTYTSL	35	8	HLA-C*14:02	1.5
	SVSTYTSL	35	8	HLA-C*16:01		1.7658
	SVSTYTSLI	35	9	Entry
	SVSTYTSLI	35	9	H-2-Kb		1.1375				0.91	0.33	1.25	-1.77	1039.99
	SVSTYTSLI	35	9	H-2-Kd						0.91	0.33	1.25	-2.29	3467.01
	SVSTYTSLI	35	9	H-2-Qa1		0.9168
	SVSTYTSLI	35	9	HLA-A*25:01		1.9609
	SVSTYTSLI	35	9	HLA-A*26:01	1.95
	SVSTYTSLI	35	9	HLA-A*32:01		1.1172
	SVSTYTSLI	35	9	HLA-A*68:02		0.2239
	SVSTYTSLI	35	9	HLA-C*01:02		1.1199
	SVSTYTSLI	35	9	HLA-C*02:02	1.7	0.8911				0.91	0.33	1.25	-1.65	795.77
	SVSTYTSLI	35	9	HLA-C*02:09		0.8911				0.91	0.33	1.25	-1.65	795.77
	SVSTYTSLI	35	9	HLA-C*03:02						0.91	0.33	1.25	-1.47	525.92
	SVSTYTSLI	35	9	HLA-C*03:03		1.752
	SVSTYTSLI	35	9	HLA-C*03:04		1.752
	SVSTYTSLI	35	9	HLA-C*05:01		1.2715
	SVSTYTSLI	35	9	HLA-C*06:02	1.75
	SVSTYTSLI	35	9	HLA-C*07:01	1.3
	SVSTYTSLI	35	9	HLA-C*07:04		1.6602
	SVSTYTSLI	35	9	HLA-C*12:02		1.6884
	SVSTYTSLI	35	9	HLA-C*12:03		1.1239
	SVSTYTSLI	35	9	HLA-C*15:02		0.5252
	SVSTYTSLI	35	9	HLA-C*16:01		1.4274
	SVSTYTSLI	35	9	HLA-C*17:01	1.6	0.4575
	SVSTYTSLI	35	9	HLA-DPA1*01/DPB1*04:01											IRPLLLSVSTYTSLI	0.63	0.01
	SVSTYTSLI	35	9	HLA-DPA1*01/DPB1*04:01											LLLSVSTYTSLIILV	0.4	0.01
	SVSTYTSLI	35	9	HLA-DPA1*01/DPB1*04:01											PLLLSVSTYTSLIIL	0.48	0.01
	SVSTYTSLI	35	9	HLA-DPA1*01/DPB1*04:01											RPLLLSVSTYTSLII	0.52	0.01
	SVSTYTSLI	35	9	HLA-DPA1*01:03/DPB1*02:01											IRPLLLSVSTYTSLI	0.19	0.01
	SVSTYTSLI	35	9	HLA-DPA1*01:03/DPB1*02:01											LLLSVSTYTSLIILV	0.15	0.01
	SVSTYTSLI	35	9	HLA-DPA1*01:03/DPB1*02:01											LLSVSTYTSLIILVL	0.59	0.01
	SVSTYTSLI	35	9	HLA-DPA1*01:03/DPB1*02:01											LSVSTYTSLIILVLL	0.6	0.01
	SVSTYTSLI	35	9	HLA-DPA1*01:03/DPB1*02:01											PLLLSVSTYTSLIIL	0.15	0.01
	SVSTYTSLI	35	9	HLA-DPA1*01:03/DPB1*02:01											RPLLLSVSTYTSLII	0.17	0.01
	SVSTYTSLI	35	9	HLA-DPA1*01:03/DPB1*02:01											SVSTYTSLIILVLLL	1.12	0.01
	SVSTYTSLI	35	9	HLA-E*01:01		0.6919
	SVSTYTSLI	35	9	HLA-G*01:02		1.5639
	SVSTYTSLI	35	9	HLA-G*01:03		1.5639
	SVSTYTSLI	35	9	HLA-G*01:04		1.5639
	SVSTYTSLI	35	9	HLA-G*01:06		1.5639
	SVSTYTSLII	35	10	Entry
	SVSTYTSLII	35	10	H-2-Kb						1.11	0.33	1.44	-1.98	2634.51
	SVSTYTSLII	35	10	HLA-C*03:02						1.11	0.33	1.44	-1.22	453.5
	SVSTYTSLII	35	10	HLA-C*03:03						1.11	0.33	1.44	-1.47	800.61
	SVSTYTSLII	35	10	HLA-C*15:02	0.9
	SVSTYTSLIIL	35	11	Entry
	SVSTYTSLIIL	35	11	H-2-Kb						1.67	0.52	2.19	-0.81	1006.36
	SVSTYTSLIIL	35	11	HLA-A*02:06						1.67	0.52	2.19	-0.65	688.41
	SVSTYTSLIIL	35	11	HLA-A*68:02						1.67	0.52	2.19	-0.8	967.37
	SVSTYTSLIIL	35	11	HLA-C*03:02						1.67	0.52	2.19	-0.32	322.01
	SVSTYTSLIIL	35	11	HLA-C*03:03						1.67	0.52	2.19	-0.41	396.58
	VSTYTSLI	36	8	Entry
	VSTYTSLI	36	8	H-2-Kb						0.91	0.28	1.2	-1.84	1081.36
	VSTYTSLI	36	8	HLA-B*58:01	0.6					0.91	0.28	1.2	-1.31	318.35
	VSTYTSLI	36	8	HLA-C*02:02	1.5
	VSTYTSLI	36	8	HLA-C*02:09	1.5
	VSTYTSLI	36	8	HLA-C*03:02						0.91	0.28	1.2	-1.5	501.63
	VSTYTSLI	36	8	HLA-C*15:02	0.2
	VSTYTSLII	36	9	Entry
	VSTYTSLII	36	9	H-2-IAd											LLLSVSTYTSLIILV	14.18		2.21
	VSTYTSLII	36	9	H-2-Kb						1.11	0.28	1.39	-2	2431.22
	VSTYTSLII	36	9	HLA-B*58:01	0.6					1.11	0.28	1.39	-0.91	200.95
	VSTYTSLII	36	9	HLA-B*58:02				20	0.714286
	VSTYTSLII	36	9	HLA-C*03:02						1.11	0.28	1.39	-1.07	288.3
	VSTYTSLII	36	9	HLA-C*15:02	1.9	1.1778
	VSTYTSLII	36	9	HLA-C*17:01	1.8
	VSTYTSLII	36	9	HLA-DRB1*04:05											LLSVSTYTSLIILVL	1.25		1.15
	VSTYTSLII	36	9	HLA-DRB1*07:01											LLLSVSTYTSLIILV	3.71		0.3
	VSTYTSLII	36	9	HLA-DRB1*07:01											LLSVSTYTSLIILVL	6.99		0.35
	VSTYTSLII	36	9	HLA-DRB1*07:01											LSVSTYTSLIILVLL	6.99		0.44
	VSTYTSLII	36	9	HLA-DRB1*07:01											PLLLSVSTYTSLIIL	2.75		0.31
	VSTYTSLII	36	9	HLA-DRB1*07:01											SVSTYTSLIILVLLL	17.42		1.25
	VSTYTSLII	36	9	HLA-DRB1*07:01											VSTYTSLIILVLLLW	19.29		1.39
	VSTYTSLII	36	9	HLA-DRB1*09:01											LLSVSTYTSLIILVL	22.4		1.99
	VSTYTSLII	36	9	HLA-DRB1*15:01											LLLSVSTYTSLIILV	1.18					0.23
	VSTYTSLII	36	9	HLA-DRB1*15:01											LLSVSTYTSLIILVL	2.6					0.23
	VSTYTSLII	36	9	HLA-DRB1*15:01											LSVSTYTSLIILVLL	2.92					0.23
	VSTYTSLII	36	9	HLA-DRB1*15:01											PLLLSVSTYTSLIIL	0.93		1.91			0.23
	VSTYTSLII	36	9	HLA-DRB1*15:01											RPLLLSVSTYTSLII	0.72					0.23
	VSTYTSLII	36	9	HLA-DRB1*15:01											SVSTYTSLIILVLLL	4.51					0.23
	VSTYTSLII	36	9	HLA-DRB1*15:01											VSTYTSLIILVLLLW	1.88					0.23
	VSTYTSLIIL	36	10	Entry
	VSTYTSLIIL	36	10	H-2-Kb						1.67	0.47	2.14	-0.83	938.16
	VSTYTSLIIL	36	10	HLA-B*58:02				20	0.714286
	VSTYTSLIIL	36	10	HLA-C*03:02						1.67	0.47	2.14	-0.49	426.83
	VSTYTSLIIL	36	10	HLA-C*03:03						1.67	0.47	2.14	-0.81	887.68
	VSTYTSLIIL	36	10	HLA-C*15:02	0.8
	VSTYTSLIILV	36	11	Entry
	VSTYTSLIILV	36	11	H-2-Kb						0.99	0.19	1.17	-1.96	1370.09
	VSTYTSLIILV	36	11	HLA-C*03:02						0.99	0.19	1.17	-1.71	761.1
	VSTYTSLIILV	36	11	HLA-C*08:02	1.1
	VSTYTSLIILV	36	11	HLA-C*15:02	0.8
	STYTSLII	37	8	Entry
	STYTSLII	37	8	H-2-Db						1.11	0.35	1.45	-2.18	4252.22
	STYTSLII	37	8	H-2-Kb		0.9004				1.11	0.35	1.45	-1.18	427.25
	STYTSLII	37	8	H-2-Kd						1.11	0.35	1.45	-1.97	2625.62
	STYTSLII	37	8	HLA-A*32:01	0.8
	STYTSLII	37	8	HLA-A*32:01	0.6
	STYTSLII	37	8	HLA-B*13:02	1
	STYTSLII	37	8	HLA-B*51:01		1.7073
	STYTSLII	37	8	HLA-B*52:01	1.1	1.2497
	STYTSLII	37	8	HLA-B*58:01						1.11	0.35	1.45	-1.31	579
	STYTSLII	37	8	HLA-C*02:02	1.7
	STYTSLII	37	8	HLA-C*02:09	1.7
	STYTSLII	37	8	HLA-C*03:02						1.11	0.35	1.45	-0.85	202.02
	STYTSLII	37	8	HLA-C*03:03						1.11	0.35	1.45	-1.42	743.88
	STYTSLII	37	8	HLA-C*14:02	1.7
	STYTSLII	37	8	HLA-C*15:02	0.2	1.954
	STYTSLII	37	8	HLA-C*17:01	1.2
	STYTSLIIL	37	9	Entry
	STYTSLIIL	37	9	H-2-Db		0.4732				1.67	0.53	2.2	-1.35	3598.02
	STYTSLIIL	37	9	H-2-Dd		0.5463
	STYTSLIIL	37	9	H-2-Kb	0.55	0.2848				1.67	0.53	2.2	0	163.67
	STYTSLIIL	37	9	H-2-Ld		1.7317
	STYTSLIIL	37	9	H-2-Qa1		0.3984
	STYTSLIIL	37	9	HLA-A*02:01 EO			0.5391
	STYTSLIIL	37	9	HLA-A*02:06		0.9239				1.67	0.53	2.2	-0.51	508.76
	STYTSLIIL	37	9	HLA-A*25:01		1.6486
	STYTSLIIL	37	9	HLA-A*26				22	0.758621
	STYTSLIIL	37	9	HLA-A*26:01		1.6798
	STYTSLIIL	37	9	HLA-A*30:01		0.5537				1.67	0.53	2.2	-0.29	309.02
	STYTSLIIL	37	9	HLA-A*32:01		0.3205				1.67	0.53	2.2	-0.61	645.48
	STYTSLIIL	37	9	HLA-A*68:02		0.5637				1.67	0.53	2.2	-0.71	814.5
	STYTSLIIL	37	9	HLA-B*13:01		1.75
	STYTSLIIL	37	9	HLA-B*13:02		0.9806
	STYTSLIIL	37	9	HLA-B*14:02		1.3368
	STYTSLIIL	37	9	HLA-B*46:01		0.9351
	STYTSLIIL	37	9	HLA-B*48:01	1.1	1.3054
	STYTSLIIL	37	9	HLA-B*52:01		0.6866
	STYTSLIIL	37	9	HLA-B*55:01		1.8791
	STYTSLIIL	37	9	HLA-B*57:01		1.2109
	STYTSLIIL	37	9	HLA-B*58:01		1.4414
	STYTSLIIL	37	9	HLA-B*58:02		1.1624
	STYTSLIIL	37	9	HLA-C*01:02	1.7	0.2061
	STYTSLIIL	37	9	HLA-C*02:02		0.3864
	STYTSLIIL	37	9	HLA-C*02:09		0.3864
	STYTSLIIL	37	9	HLA-C*03:02		0.3702				1.67	0.53	2.2	0.03	149.58
	STYTSLIIL	37	9	HLA-C*03:03		0.276				1.67	0.53	2.2	-0.43	432.31
	STYTSLIIL	37	9	HLA-C*03:04		0.276
	STYTSLIIL	37	9	HLA-C*05:01		1.269
	STYTSLIIL	37	9	HLA-C*06:02		1.5833
	STYTSLIIL	37	9	HLA-C*07:01		1.1504
	STYTSLIIL	37	9	HLA-C*07:02		1.4927
	STYTSLIIL	37	9	HLA-C*07:04		1.1851
	STYTSLIIL	37	9	HLA-C*08:01		0.3216
	STYTSLIIL	37	9	HLA-C*08:02		0.7884
	STYTSLIIL	37	9	HLA-C*12:02		0.4578
	STYTSLIIL	37	9	HLA-C*12:03		0.1675
	STYTSLIIL	37	9	HLA-C*14:02		1.0922
	STYTSLIIL	37	9	HLA-C*15:02		0.0949
	STYTSLIIL	37	9	HLA-C*16:01	1.3	0.1162
	STYTSLIIL	37	9	HLA-C*17:01	1.7	0.3264
	STYTSLIIL	37	9	HLA-DPA1*01:03/DPB1*02:01											SVSTYTSLIILVLLL	1.12		1.12
	STYTSLIIL	37	9	HLA-DPA1*02:01/DPB1*01:01											LLSVSTYTSLIILVL	3.95		0.25
	STYTSLIIL	37	9	HLA-DPA1*02:01/DPB1*01:01											LSVSTYTSLIILVLL	4.79		0.19
	STYTSLIIL	37	9	HLA-DPA1*02:01/DPB1*01:01											SVSTYTSLIILVLLL	4.79		0.16
	STYTSLIIL	37	9	HLA-DPA1*03:01/DPB1*04:02											LLLSVSTYTSLIILV	2.73		0.09
	STYTSLIIL	37	9	HLA-DPA1*03:01/DPB1*04:02											LLSVSTYTSLIILVL	1.7		0.05
	STYTSLIIL	37	9	HLA-DPA1*03:01/DPB1*04:02											LSVSTYTSLIILVLL	1.7		0.04
	STYTSLIIL	37	9	HLA-DPA1*03:01/DPB1*04:02											SVSTYTSLIILVLLL	1.7		0.03
	STYTSLIIL	37	9	HLA-DQA1*04:01/DQB1*04:02											LLLSVSTYTSLIILV	36.39		1.69
	STYTSLIIL	37	9	HLA-E*01:01		0.5092
	STYTSLIIL	37	9	HLA-G*01:02		1.034
	STYTSLIIL	37	9	HLA-G*01:03		1.034
	STYTSLIIL	37	9	HLA-G*01:04		1.034
	STYTSLIIL	37	9	HLA-G*01:06		1.034
	STYTSLIILV	37	10	Entry
	STYTSLIILV	37	10	H-2-Kb	0.6					0.99	0.25	1.24	-1.15	244.54
	STYTSLIILV	37	10	H-2-Kd		1.9051
	STYTSLIILV	37	10	HLA-A*02:01	1.25
	STYTSLIILV	37	10	HLA-A*02:06	0.3	1.5891
	STYTSLIILV	37	10	HLA-A*11:01				21	0.724138
	STYTSLIILV	37	10	HLA-A*68:02	0.4	0.5698
	STYTSLIILV	37	10	HLA-C*02:02						0.99	0.25	1.24	-1.68	816.63
	STYTSLIILV	37	10	HLA-C*02:09						0.99	0.25	1.24	-1.68	816.63
	STYTSLIILV	37	10	HLA-C*03:02						0.99	0.25	1.24	-1.41	443.6
	STYTSLIILV	37	10	HLA-C*15:02		1.8529
	STYTSLIILVL	37	11	Entry
	STYTSLIILVL	37	11	H-2-Db						1.57	0.53	2.1	-1.42	3353.63
	STYTSLIILVL	37	11	H-2-Kb						1.57	0.53	2.1	-0.09	157.94
	STYTSLIILVL	37	11	HLA-A*02:06						1.57	0.53	2.1	-0.6	502.14
	STYTSLIILVL	37	11	HLA-A*30:01						1.57	0.53	2.1	-0.45	360.36
	STYTSLIILVL	37	11	HLA-A*32:01						1.57	0.53	2.1	-0.35	281.22
	STYTSLIILVL	37	11	HLA-A*68:02						1.57	0.53	2.1	-0.8	795.87
	STYTSLIILVL	37	11	HLA-B*15:25						1.57	0.53	2.1	-0.55	448
	STYTSLIILVL	37	11	HLA-C*02:02						1.57	0.53	2.1	-0.84	880.82
	STYTSLIILVL	37	11	HLA-C*02:09						1.57	0.53	2.1	-0.84	880.82
	STYTSLIILVL	37	11	HLA-C*03:02						1.57	0.53	2.1	0.25	71.99
	STYTSLIILVL	37	11	HLA-C*03:03						1.57	0.53	2.1	-0.11	164.53
	STYTSLIILVL	37	11	HLA-C*16:01	1.5
	TYTSLIIL	38	8	Entry
	TYTSLIIL	38	8	H-2-Kb						1.67	0.53	2.2	-1.3	3188.97
	TYTSLIIL	38	8	H-2-Kd		0.6041				1.67	0.53	2.2	-0.25	280.48
	TYTSLIIL	38	8	HLA-A*23:01		1.5604				1.67	0.53	2.2	-0.11	206.07
	TYTSLIIL	38	8	HLA-A*24:02		1.4611				1.67	0.53	2.2	-0.23	270.1
	TYTSLIIL	38	8	HLA-C*07:04	1.9
	TYTSLIIL	38	8	HLA-C*14:02	1.8
	TYTSLIIL	38	8	HLA-G*01:01						1.67	0.53	2.2	-0.52	522.74
	TYTSLIIL	38	8	HLA-G*01:03						1.67	0.53	2.2	-0.52	522.74
	TYTSLIIL	38	8	HLA-G*01:04						1.67	0.53	2.2	-0.52	522.74
	TYTSLIIL	38	8	HLA-G*01:06						1.67	0.53	2.2	-0.52	522.74
	TYTSLIILV	38	9	Entry
	TYTSLIILV	38	9	H-2-IAd											LLSVSTYTSLIILVL	10.32		0.51
	TYTSLIILV	38	9	H-2-Kd		0.1466		25	1	0.99	0.25	1.23	-1.82	1124.5
	TYTSLIILV	38	9	HLA-A*23:01	1.3	0.274
	TYTSLIILV	38	9	HLA-A*24:02	1.45	0.2738
	TYTSLIILV	38	9	HLA-C*04:01		1.0723
	TYTSLIILV	38	9	HLA-C*07:02		1.422
	TYTSLIILV	38	9	HLA-C*07:04		1.0475
	TYTSLIILV	38	9	HLA-C*14:02		0.9858
	TYTSLIILV	38	9	HLA-DQA1*04:01/DQB1*04:02											LLSVSTYTSLIILVL	36.39		0.7
	TYTSLIILV	38	9	HLA-DQA1*04:01/DQB1*04:02											LSVSTYTSLIILVLL	36.39		0.62
	TYTSLIILV	38	9	HLA-DQA1*04:01/DQB1*04:02											SVSTYTSLIILVLLL	36.39		0.43
	TYTSLIILV	38	9	HLA-DQA1*04:01/DQB1*04:02											VSTYTSLIILVLLLW	39.3		0.42
	TYTSLIILV	38	9	HLA-DQA1*05:01/DQB1*02:01											LLLSVSTYTSLIILV	31.09	0.01
	TYTSLIILV	38	9	HLA-DQA1*05:01/DQB1*02:01											LLSVSTYTSLIILVL	8.68	0.01
	TYTSLIILV	38	9	HLA-DQA1*05:01/DQB1*02:01											LSVSTYTSLIILVLL	5.88	0.01
	TYTSLIILV	38	9	HLA-DQA1*05:01/DQB1*02:01											SVSTYTSLIILVLLL	2.45	0.01
	TYTSLIILV	38	9	HLA-DRB4*01:01											LLSVSTYTSLIILVL	38.55		1.93
	TYTSLIILV	38	9	HLA-G*01:02		1.8829
	TYTSLIILV	38	9	HLA-G*01:03		1.8829
	TYTSLIILV	38	9	HLA-G*01:04		1.8829
	TYTSLIILV	38	9	HLA-G*01:06		1.8829
	TYTSLIILVL	38	10	Entry
	TYTSLIILVL	38	10	H-2-Kb						1.57	0.53	2.1	-1.43	3372.95
	TYTSLIILVL	38	10	H-2-Kd		0.9317		22	0.88	1.57	0.53	2.1	-0.34	275.25
	TYTSLIILVL	38	10	HLA-A*23:01	0.55	0.6914				1.57	0.53	2.1	0.05	113.08
	TYTSLIILVL	38	10	HLA-A*24:02	0.8	0.608		22	0.814815	1.57	0.53	2.1	-0.02	133.89
	TYTSLIILVL	38	10	HLA-B*39:01				19	0.703704
	TYTSLIILVL	38	10	HLA-B*46:01	1.4
	TYTSLIILVL	38	10	HLA-C*07:04	1
	TYTSLIILVL	38	10	HLA-C*14:02	1.8
	TYTSLIILVL	38	10	HLA-G*01:01						1.57	0.53	2.1	-0.67	592.71
	TYTSLIILVL	38	10	HLA-G*01:03						1.57	0.53	2.1	-0.67	592.71
	TYTSLIILVL	38	10	HLA-G*01:04						1.57	0.53	2.1	-0.67	592.71
	TYTSLIILVL	38	10	HLA-G*01:06						1.57	0.53	2.1	-0.67	592.71
	TYTSLIILVLL	38	11	Entry
	TYTSLIILVLL	38	11	H-2-Kb						1.36	0.53	1.89	-1.56	2829.38
	TYTSLIILVLL	38	11	H-2-Kd	1.8					1.36	0.53	1.89	-0.63	333.67
	TYTSLIILVLL	38	11	HLA-A*24:02		1.9618
	YTSLIILV	39	8	Entry
	YTSLIILV	39	8	H-2-Kb						0.99	0.12	1.1	-2.58	4848.49
	YTSLIILV	39	8	HLA-A*23:01	1.85
	YTSLIILV	39	8	HLA-A*68:02	1.4	1.8156
	YTSLIILV	39	8	HLA-B*13:02	1.8
	YTSLIILV	39	8	HLA-C*02:02	0.9					0.99	0.12	1.1	-1.45	361.24
	YTSLIILV	39	8	HLA-C*02:09	0.9					0.99	0.12	1.1	-1.45	361.24
	YTSLIILV	39	8	HLA-C*03:02						0.99	0.12	1.1	-1.24	223.2
	YTSLIILV	39	8	HLA-C*08:01	1.4
	YTSLIILV	39	8	HLA-C*08:02	1.4
	YTSLIILV	39	8	HLA-C*12:02	1.6
	YTSLIILV	39	8	HLA-C*12:03	1.1
	YTSLIILV	39	8	HLA-C*15:02	1.9
	YTSLIILV	39	8	HLA-C*17:01	1.1
	YTSLIILVL	39	9	Entry
	YTSLIILVL	39	9	H-2-Db		1.7696
	YTSLIILVL	39	9	H-2-IAd											LSVSTYTSLIILVLL	12.82		0.21
	YTSLIILVL	39	9	H-2-IAd											STYTSLIILVLLLWI	13.21		0.38
	YTSLIILVL	39	9	H-2-IAd											SVSTYTSLIILVLLL	12.44		0.2
	YTSLIILVL	39	9	H-2-IAd											TYTSLIILVLLLWIT	14.83		1.13
	YTSLIILVL	39	9	H-2-IAd											VSTYTSLIILVLLLW	12.8		0.23
	YTSLIILVL	39	9	H-2-IAd											YTSLIILVLLLWITA	19.54		3.5
	YTSLIILVL	39	9	H-2-Kb						1.57	0.4	1.97	-1.38	2265.5
	YTSLIILVL	39	9	H-2-Qa1		0.7097
	YTSLIILVL	39	9	HLA-A*01:01	0.75
	YTSLIILVL	39	9	HLA-A*02:06		1.3523
	YTSLIILVL	39	9	HLA-A*25:01	0.55	1.3676
	YTSLIILVL	39	9	HLA-A*26				23	0.793103
	YTSLIILVL	39	9	HLA-A*26:01		1.4156
	YTSLIILVL	39	9	HLA-A*32:01		1.3093
	YTSLIILVL	39	9	HLA-A*68:02		0.663
	YTSLIILVL	39	9	HLA-B*13:01		1.9905
	YTSLIILVL	39	9	HLA-B*14:02		1.0191
	YTSLIILVL	39	9	HLA-B*35:03		1.4632
	YTSLIILVL	39	9	HLA-B*39:01		1.5912
	YTSLIILVL	39	9	HLA-B*44:02	1.15			18	0.72
	YTSLIILVL	39	9	HLA-B*46:01	0.75	0.6326
	YTSLIILVL	39	9	HLA-B*48:01		1.6995
	YTSLIILVL	39	9	HLA-B*58:01		1.3487				1.57	0.4	1.97	-1.02	978.26
	YTSLIILVL	39	9	HLA-B*58:02		1.7503		20	0.714286
	YTSLIILVL	39	9	HLA-C*01:02		0.4377
	YTSLIILVL	39	9	HLA-C*02:02	1.6	0.2446				1.57	0.4	1.97	-0.48	286.01
	YTSLIILVL	39	9	HLA-C*02:09	1.6	0.2446				1.57	0.4	1.97	-0.48	286.01
	YTSLIILVL	39	9	HLA-C*03:02	1.2	0.484				1.57	0.4	1.97	0.38	39.18
	YTSLIILVL	39	9	HLA-C*03:03		0.3072
	YTSLIILVL	39	9	HLA-C*03:04	1.8	0.3072
	YTSLIILVL	39	9	HLA-C*04:01		1.8273
	YTSLIILVL	39	9	HLA-C*05:01		0.3777
	YTSLIILVL	39	9	HLA-C*06:02		1.6831
	YTSLIILVL	39	9	HLA-C*07:01		1.3444
	YTSLIILVL	39	9	HLA-C*07:02		1.8257
	YTSLIILVL	39	9	HLA-C*07:04		0.9234
	YTSLIILVL	39	9	HLA-C*08:01	0.8	0.1752
	YTSLIILVL	39	9	HLA-C*08:02		0.3188
	YTSLIILVL	39	9	HLA-C*12:02	1.2	0.3477
	YTSLIILVL	39	9	HLA-C*12:03		0.4036
	YTSLIILVL	39	9	HLA-C*14:02		1.5074
	YTSLIILVL	39	9	HLA-C*15:02	1.45	0.2626
	YTSLIILVL	39	9	HLA-C*16:01	1.3	0.3661
	YTSLIILVL	39	9	HLA-C*17:01	1.7	0.2159
	YTSLIILVL	39	9	HLA-DPA1*01/DPB1*04:01											LLSVSTYTSLIILVL	1.55	0.01
	YTSLIILVL	39	9	HLA-DPA1*01/DPB1*04:01											LSVSTYTSLIILVLL	1.59	0.01
	YTSLIILVL	39	9	HLA-DPA1*01/DPB1*04:01											SVSTYTSLIILVLLL	3.1	0.01
	YTSLIILVL	39	9	HLA-DPA1*03:01/DPB1*04:02											LLSVSTYTSLIILVL	1.7	1.7
	YTSLIILVL	39	9	HLA-DPA1*03:01/DPB1*04:02											LSVSTYTSLIILVLL	1.7	1.7
	YTSLIILVL	39	9	HLA-DPA1*03:01/DPB1*04:02											SVSTYTSLIILVLLL	1.7	1.7
	YTSLIILVL	39	9	HLA-DPA1*03:01/DPB1*04:02											VSTYTSLIILVLLLW	1.7	1.7	0.03
	YTSLIILVL	39	9	HLA-DQA1*01:01/DQB1*05:01											STYTSLIILVLLLWI	2.02		1.08
	YTSLIILVL	39	9	HLA-DQA1*01:01/DQB1*05:01											VSTYTSLIILVLLLW	6.38		1.71
	YTSLIILVL	39	9	HLA-DQA1*01:02/DQB1*06:02											LLSVSTYTSLIILVL	3.83	0.01
	YTSLIILVL	39	9	HLA-DQA1*04:01/DQB1*04:02											STYTSLIILVLLLWI	36.81		0.97
	YTSLIILVL	39	9	HLA-DRB1*01:01											LLSVSTYTSLIILVL	4.77	0.01
	YTSLIILVL	39	9	HLA-DRB1*01:01											LSVSTYTSLIILVLL	4.16	0.01
	YTSLIILVL	39	9	HLA-DRB1*01:01											STYTSLIILVLLLWI	3.95	0.01
	YTSLIILVL	39	9	HLA-DRB1*01:01											SVSTYTSLIILVLLL	3.72	0.01
	YTSLIILVL	39	9	HLA-DRB1*01:01											TYTSLIILVLLLWIT	9.63	0.01
	YTSLIILVL	39	9	HLA-DRB1*01:01											VSTYTSLIILVLLLW	3.95	0.01
	YTSLIILVL	39	9	HLA-DRB1*01:01											YTSLIILVLLLWITA	7.88	0.01
	YTSLIILVL	39	9	HLA-DRB1*04:05											LSVSTYTSLIILVLL	5.13		1.1
	YTSLIILVL	39	9	HLA-DRB1*04:05											STYTSLIILVLLLWI	4.13		0.95
	YTSLIILVL	39	9	HLA-DRB1*04:05											SVSTYTSLIILVLLL	5.13		1.05
	YTSLIILVL	39	9	HLA-DRB1*04:05											VSTYTSLIILVLLLW	4.13		0.99
	YTSLIILVL	39	9	HLA-DRB1*09:01											LSVSTYTSLIILVLL	28.27		1.93
	YTSLIILVL	39	9	HLA-DRB1*11:01											LLSVSTYTSLIILVL	1.18					1.18
	YTSLIILVL	39	9	HLA-DRB1*11:01											LSVSTYTSLIILVLL	1.18		0.18			1.18
	YTSLIILVL	39	9	HLA-DRB1*11:01											SVSTYTSLIILVLLL	1.18		0.16			1.18
	YTSLIILVL	39	9	HLA-DRB1*11:01											VSTYTSLIILVLLLW	0.38		0.06
	YTSLIILVL	39	9	HLA-DRB4*01:01											LSVSTYTSLIILVLL	38.55		1.27
	YTSLIILVL	39	9	HLA-DRB4*01:01											SVSTYTSLIILVLLL	38.55		0.79
	YTSLIILVL	39	9	HLA-DRB4*01:01											VSTYTSLIILVLLLW	38.55		0.38
	YTSLIILVL	39	9	HLA-E*01:01		0.9201
	YTSLIILVL	39	9	HLA-G*01:02		1.5092
	YTSLIILVL	39	9	HLA-G*01:03		1.5092
	YTSLIILVL	39	9	HLA-G*01:04		1.5092
	YTSLIILVL	39	9	HLA-G*01:06		1.5092
	YTSLIILVLL	39	10	Entry
	YTSLIILVLL	39	10	H-2-Kb						1.36	0.4	1.76	-1.51	1862.4
	YTSLIILVLL	39	10	HLA-A*02:01	1.95			22	0.709677
	YTSLIILVLL	39	10	HLA-A*68:02	1.2
	YTSLIILVLL	39	10	HLA-B*48:01	1.8
	YTSLIILVLL	39	10	HLA-B*57:01	1.15
	YTSLIILVLL	39	10	HLA-B*58:01	0.9
	YTSLIILVLL	39	10	HLA-C*02:02						1.36	0.4	1.76	-0.78	348.01
	YTSLIILVLL	39	10	HLA-C*02:09						1.36	0.4	1.76	-0.78	348.01
	YTSLIILVLL	39	10	HLA-C*03:02						1.36	0.4	1.76	-0.31	117.97
	YTSLIILVLL	39	10	HLA-C*03:03						1.36	0.4	1.76	-0.77	339.36
	YTSLIILVLL	39	10	HLA-C*08:01	1.1
	YTSLIILVLL	39	10	HLA-C*08:02	1
	YTSLIILVLL	39	10	HLA-C*12:03	1.8
	YTSLIILVLLL	39	11	Entry
	YTSLIILVLLL	39	11	H-2-Kb						1.54	0.4	1.94	-1.32	1808.39
	YTSLIILVLLL	39	11	HLA-B*58:01						1.54	0.4	1.94	-0.83	579.6
	YTSLIILVLLL	39	11	HLA-C*02:02						1.54	0.4	1.94	-0.46	246.85
	YTSLIILVLLL	39	11	HLA-C*02:09						1.54	0.4	1.94	-0.46	246.85
	YTSLIILVLLL	39	11	HLA-C*03:02						1.54	0.4	1.94	0.23	51.55
	YTSLIILVLLL	39	11	HLA-C*03:03						1.54	0.4	1.94	-0.22	143.21
	YTSLIILVLLL	39	11	HLA-C*08:01	1.8
	TSLIILVL	40	8	Entry
	TSLIILVL	40	8	H-2-Db						1.57	0.41	1.98	-1.64	4191.25
	TSLIILVL	40	8	H-2-Kb		1.3207				1.57	0.41	1.98	-0.98	911.37
	TSLIILVL	40	8	HLA-B*14:02				26	0.866667
	TSLIILVL	40	8	HLA-B*57:01	0.5
	TSLIILVL	40	8	HLA-C*03:02						1.57	0.41	1.98	-1.01	971.59
	TSLIILVLL	40	9	Entry
	TSLIILVLL	40	9	H-2-Db	1.6	0.9114
	TSLIILVLL	40	9	H-2-Dd		1.1814
	TSLIILVLL	40	9	H-2-IAd											TSLIILVLLLWITAA	33.71		7.68
	TSLIILVLL	40	9	H-2-Kb	1.3					1.36	0.41	1.77	-1.1	742.03
	TSLIILVLL	40	9	H-2-Ld				20	0.714286
	TSLIILVLL	40	9	HLA-B*14:02				21	0.7
	TSLIILVLL	40	9	HLA-B*35:01				16	0.727273
	TSLIILVLL	40	9	HLA-B*57:01	1.05
	TSLIILVLL	40	9	HLA-B*58:02				23	0.821429
	TSLIILVLL	40	9	HLA-C*08:01		1.66
	TSLIILVLL	40	9	HLA-C*15:02		1.9205
	TSLIILVLL	40	9	HLA-DPA1*02:01/DPB1*01:01											VSTYTSLIILVLLLW	4.79		0.06
	TSLIILVLL	40	9	HLA-DQA1*01:02/DQB1*06:02											LSVSTYTSLIILVLL	3.7	0.01
	TSLIILVLL	40	9	HLA-DQA1*01:02/DQB1*06:02											SVSTYTSLIILVLLL	3.7	0.01
	TSLIILVLLL	40	10	Entry
	TSLIILVLLL	40	10	H-2-Kb						1.54	0.41	1.95	-0.85	627.37
	TSLIILVLLL	40	10	HLA-B*08:01	1.95
	TSLIILVLLL	40	10	HLA-B*58:02				23	0.821429
	TSLIILVLLLW	40	11	Entry
	TSLIILVLLLW	40	11	HLA-B*57:01						1.4	0.38	1.78	0.37	25.9
	TSLIILVLLLW	40	11	HLA-B*58:01	0.2					1.4	0.38	1.78	0.7	12.01
	TSLIILVLLLW	40	11	HLA-B*58:02	0.2					1.4	0.38	1.78	-1.19	921.49
	SLIILVLL	41	8	Entry
	SLIILVLL	41	8	H-2-Kb		1.4359				1.36	0.48	1.84	-1.46	2006.82
	SLIILVLL	41	8	HLA-B*48:01	1.7
	SLIILVLL	41	8	HLA-B*57:01	1.5
	SLIILVLLL	41	9	Entry
	SLIILVLLL	41	9	H-2-Kb						1.54	0.48	2.02	-1.4	2623.1
	SLIILVLLL	41	9	H-2-Qa1		1.5362
	SLIILVLLL	41	9	HLA-A*02:01	0.7	0.8489		30	0.967742	1.54	0.48	2.02	-0.31	214.09
	SLIILVLLL	41	9	HLA-A*02:01 EO		1.6067	0.7266
	SLIILVLLL	41	9	HLA-A*02:06						1.54	0.48	2.02	-0.91	853.39
	SLIILVLLL	41	9	HLA-A*32:01		1.3255
	SLIILVLLL	41	9	HLA-B*13				23	1
	SLIILVLLL	41	9	HLA-B*48:01		1.9783
	SLIILVLLL	41	9	HLA-C*17:01		1.6146
	SLIILVLLL	41	9	HLA-DPA1*01:03/DPB1*02:01											VSTYTSLIILVLLLW	5.03		0.28
	SLIILVLLL	41	9	HLA-DQA1*04:01/DQB1*04:02											TYTSLIILVLLLWIT	39.3		1.56
	SLIILVLLL	41	9	HLA-DQA1*05:01/DQB1*02:01											STYTSLIILVLLLWI	1.48		1.48
	SLIILVLLL	41	9	HLA-DQA1*05:01/DQB1*02:01											VSTYTSLIILVLLLW	1.68		1.68
	SLIILVLLL	41	9	HLA-DRB1*15:01											VSTYTSLIILVLLLW	1.88		1.88
	SLIILVLLL	41	9	HLA-E*01:01		1.8163
	SLIILVLLLW	41	10	Entry
	SLIILVLLLW	41	10	HLA-B*44:02	0.6
	SLIILVLLLW	41	10	HLA-B*44:03	1.65
	SLIILVLLLW	41	10	HLA-B*53:01	1.05
	SLIILVLLLW	41	10	HLA-B*58:01	0.5					1.4	0.45	1.85	-0.84	486.34
	SLIILVLLLW	41	10	HLA-B*58:02	1.1
	SLIILVLLLWI	41	11	Entry
	SLIILVLLLWI	41	11	HLA-A*02:01	0.45
	LIILVLLL	42	8	Entry
	LIILVLLL	42	8	H-2-Kb						1.54	0.53	2.06	-1.23	1988.31
	LIILVLLLW	42	9	Entry
	LIILVLLLW	42	9	HLA-A*23:01	1.3
	LIILVLLLW	42	9	HLA-B*44:02	1.2
	LIILVLLLW	42	9	HLA-B*53:01	0.9
	LIILVLLLW	42	9	HLA-B*57:01	0.35	1.3731				1.4	0.49	1.9	-0.77	465.58
	LIILVLLLW	42	9	HLA-B*58:01	0.2	0.9042				1.4	0.49	1.9	-0.17	116.58
	LIILVLLLW	42	9	HLA-B*58:02		1.3275
	LIILVLLLW	42	9	HLA-DPA1*01/DPB1*04:01											STYTSLIILVLLLWI	1.42		1.42
	LIILVLLLW	42	9	HLA-DPA1*01:03/DPB1*02:01											LIILVLLLWITAASA	8.99		0.56
	LIILVLLLW	42	9	HLA-DPA1*01:03/DPB1*02:01											TSLIILVLLLWITAA	8.99		0.19
	LIILVLLLW	42	9	HLA-DPA1*01:03/DPB1*02:01											YTSLIILVLLLWITA	8.99		0.18
	LIILVLLLW	42	9	HLA-DPA1*02:01/DPB1*01:01											STYTSLIILVLLLWI	4.79		0.03
	LIILVLLLW	42	9	HLA-DPA1*02:01/DPB1*01:01											TYTSLIILVLLLWIT	3.69		0.03
	LIILVLLLW	42	9	HLA-DPA1*02:01/DPB1*01:01											YTSLIILVLLLWITA	3.69		0.03
	LIILVLLLW	42	9	HLA-DPA1*03:01/DPB1*04:02											STYTSLIILVLLLWI	0.01		0.01
	LIILVLLLW	42	9	HLA-DQA1*01:02/DQB1*06:02											LIILVLLLWITAASA	7.92	0.01
	LIILVLLLW	42	9	HLA-DQA1*01:02/DQB1*06:02											SLIILVLLLWITAAS	16.85	0.01
	LIILVLLLW	42	9	HLA-DQA1*01:02/DQB1*06:02											STYTSLIILVLLLWI	3.86	0.01
	LIILVLLLW	42	9	HLA-DQA1*01:02/DQB1*06:02											TSLIILVLLLWITAA	14.53	0.01
	LIILVLLLW	42	9	HLA-DQA1*01:02/DQB1*06:02											TYTSLIILVLLLWIT	9.38	0.01
	LIILVLLLW	42	9	HLA-DQA1*01:02/DQB1*06:02											VSTYTSLIILVLLLW	4.31	0.01
	LIILVLLLW	42	9	HLA-DQA1*01:02/DQB1*06:02											YTSLIILVLLLWITA	9.83	0.01
	LIILVLLLW	42	9	HLA-DQA1*05:01/DQB1*02:01											STYTSLIILVLLLWI	1.48	0.01
	LIILVLLLW	42	9	HLA-DQA1*05:01/DQB1*02:01											VSTYTSLIILVLLLW	1.68	0.01
	LIILVLLLW	42	9	HLA-DRB1*04:05											TYTSLIILVLLLWIT	4.13		1.68
	LIILVLLLW	42	9	HLA-DRB1*04:05											YTSLIILVLLLWITA	2.83		1.04
	LIILVLLLW	42	9	HLA-DRB1*08:02											TSLIILVLLLWITAA	2.97		1.88
	LIILVLLLW	42	9	HLA-DRB1*08:02											YTSLIILVLLLWITA	2.97		2
	LIILVLLLW	42	9	HLA-DRB1*11:01											LIILVLLLWITAASA	0.38					0.38
	LIILVLLLW	42	9	HLA-DRB1*11:01											SLIILVLLLWITAAS	0.38					0.38
	LIILVLLLW	42	9	HLA-DRB1*11:01											STYTSLIILVLLLWI	0.38		0.06			0.38
	LIILVLLLW	42	9	HLA-DRB1*11:01											TSLIILVLLLWITAA	0.38		0.06			0.38
	LIILVLLLW	42	9	HLA-DRB1*11:01											TYTSLIILVLLLWIT	0.38		0.15			0.38
	LIILVLLLW	42	9	HLA-DRB1*11:01											YTSLIILVLLLWITA	0.38		0.06			0.38
	LIILVLLLW	42	9	HLA-DRB1*15:01											STYTSLIILVLLLWI	1.37		1.37
	LIILVLLLW	42	9	HLA-DRB1*15:01											TYTSLIILVLLLWIT	0.59		0.59
	LIILVLLLW	42	9	HLA-DRB4*01:01											STYTSLIILVLLLWI	14.4		0.27
	LIILVLLLW	42	9	HLA-DRB4*01:01											TSLIILVLLLWITAA	0.26		0.26
	LIILVLLLW	42	9	HLA-DRB4*01:01											TYTSLIILVLLLWIT	0.26		0.26
	LIILVLLLW	42	9	HLA-DRB4*01:01											YTSLIILVLLLWITA	0.25		0.25
	LIILVLLLWI	42	10	Entry
	LIILVLLLWI	42	10	HLA-A*02:01				25	0.806452
	LIILVLLLWI	42	10	HLA-A*02:06	1.15
	LIILVLLLWI	42	10	HLA-B*51:01	1.85
	IILVLLLW	43	8	Entry
	IILVLLLW	43	8	HLA-A*23:01	0.75
	IILVLLLW	43	8	HLA-B*57:01	0.1					1.4	0.48	1.88	-0.23	129.89
	IILVLLLW	43	8	HLA-B*58:01	0.1					1.4	0.48	1.88	0.22	45.89
	IILVLLLW	43	8	HLA-B*58:02	0.8
	IILVLLLWI	43	9	Entry
	IILVLLLWI	43	9	H-2-Kb						1.09	0.33	1.42	-2.04	2904.34
	IILVLLLWI	43	9	HLA-A*02:01 HB			0.2603	26	0.83871
	IILVLLLWI	43	9	HLA-B*51:01	0.9
	IILVLLLWI	43	9	HLA-B*52:01	1.8
	IILVLLLWI	43	9	HLA-DPA1*01/DPB1*04:01											IILVLLLWITAASAF	8.77	0.01
	IILVLLLWI	43	9	HLA-DPA1*01/DPB1*04:01											LIILVLLLWITAASA	6.6	0.01
	IILVLLLWI	43	9	HLA-DPA1*01/DPB1*04:01											SLIILVLLLWITAAS	3.65	0.01
	IILVLLLWI	43	9	HLA-DPA1*01/DPB1*04:01											STYTSLIILVLLLWI	1.42	0.01
	IILVLLLWI	43	9	HLA-DPA1*01/DPB1*04:01											TSLIILVLLLWITAA	2.22	0.01
	IILVLLLWI	43	9	HLA-DPA1*01/DPB1*04:01											TYTSLIILVLLLWIT	1.76	0.01	1.76
	IILVLLLWI	43	9	HLA-DPA1*01/DPB1*04:01											YTSLIILVLLLWITA	1.73	0.01	1.73
	IILVLLLWI	43	9	HLA-DPA1*01:03/DPB1*02:01											SLIILVLLLWITAAS	8.99		0.39
	IILVLLLWI	43	9	HLA-DPA1*02:01/DPB1*01:01											IILVLLLWITAASAF	3.69		0.68
	IILVLLLWI	43	9	HLA-DPA1*02:01/DPB1*01:01											SLIILVLLLWITAAS	3.69		0.11
	IILVLLLWI	43	9	HLA-DPA1*03:01/DPB1*04:02											IILVLLLWITAASAF	0.11	0.01	0.11
	IILVLLLWI	43	9	HLA-DPA1*03:01/DPB1*04:02											LIILVLLLWITAASA	0.05	0.01	0.05
	IILVLLLWI	43	9	HLA-DPA1*03:01/DPB1*04:02											SLIILVLLLWITAAS	0.01	0.01	0.01
	IILVLLLWI	43	9	HLA-DPA1*03:01/DPB1*04:02											STYTSLIILVLLLWI	0.01	0.01
	IILVLLLWI	43	9	HLA-DPA1*03:01/DPB1*04:02											TSLIILVLLLWITAA	0.01	0.01	0.01
	IILVLLLWI	43	9	HLA-DPA1*03:01/DPB1*04:02											TYTSLIILVLLLWIT	0.01	0.01	0.01
	IILVLLLWI	43	9	HLA-DPA1*03:01/DPB1*04:02											YTSLIILVLLLWITA	0.01	0.01	0.01
	IILVLLLWI	43	9	HLA-DQA1*01:01/DQB1*05:01											TSLIILVLLLWITAA	2.02		0.51
	IILVLLLWI	43	9	HLA-DQA1*01:01/DQB1*05:01											TYTSLIILVLLLWIT	2.02		1.73
	IILVLLLWI	43	9	HLA-DQA1*01:01/DQB1*05:01											YTSLIILVLLLWITA	2.02		1.37
	IILVLLLWI	43	9	HLA-DRB1*08:02											SLIILVLLLWITAAS	1.75		1.75
	IILVLLLWI	43	9	HLA-DRB1*11:01											IILVLLLWITAASAF	0.7					0.7
	IILVLLLWI	43	9	HLA-DRB1*12:01											LIILVLLLWITAASA	1.21		1.21
	IILVLLLWI	43	9	HLA-DRB1*12:01											SLIILVLLLWITAAS	1.39		1.39
	IILVLLLWI	43	9	HLA-DRB1*12:01											TSLIILVLLLWITAA	1.88		1.88
	IILVLLLWI	43	9	HLA-DRB1*12:01											TYTSLIILVLLLWIT	1.78		1.78
	IILVLLLWI	43	9	HLA-DRB1*12:01											YTSLIILVLLLWITA	1.84		1.84
	IILVLLLWI	43	9	HLA-DRB1*15:01											IILVLLLWITAASAF	1.45		1.45			0.32
	IILVLLLWI	43	9	HLA-DRB1*15:01											LIILVLLLWITAASA	0.6		0.6			0.32
	IILVLLLWI	43	9	HLA-DRB1*15:01											SLIILVLLLWITAAS	0.59		0.59			0.32
	IILVLLLWI	43	9	HLA-DRB1*15:01											STYTSLIILVLLLWI	1.37					0.32
	IILVLLLWI	43	9	HLA-DRB1*15:01											TSLIILVLLLWITAA	0.49		0.49			0.32
	IILVLLLWI	43	9	HLA-DRB1*15:01											TYTSLIILVLLLWIT	0.59					0.32
	IILVLLLWI	43	9	HLA-DRB1*15:01											YTSLIILVLLLWITA	0.45		0.45			0.32
	IILVLLLWI	43	9	HLA-DRB4*01:01											IILVLLLWITAASAF	0.91	0.01
	IILVLLLWI	43	9	HLA-DRB4*01:01											ILVLLLWITAASAFR	0.35	0.01
	IILVLLLWI	43	9	HLA-DRB4*01:01											LIILVLLLWITAASA	0.56	0.01
	IILVLLLWI	43	9	HLA-DRB4*01:01											SLIILVLLLWITAAS	0.42	0.01	0.42
	IILVLLLWI	43	9	HLA-DRB4*01:01											TSLIILVLLLWITAA	0.26	0.01
	IILVLLLWI	43	9	HLA-DRB4*01:01											TYTSLIILVLLLWIT	0.26	0.01
	IILVLLLWI	43	9	HLA-DRB4*01:01											YTSLIILVLLLWITA	0.25	0.01
	IILVLLLWI	43	9	HLA-DRB5*01:01											IILVLLLWITAASAF	3.49					1.87
	IILVLLLWI	43	9	HLA-DRB5*01:01											LIILVLLLWITAASA	3.77					1.87
	IILVLLLWI	43	9	HLA-DRB5*01:01											SLIILVLLLWITAAS	5.48					1.87
	IILVLLLWI	43	9	HLA-DRB5*01:01											STYTSLIILVLLLWI	3.18					1.87
	IILVLLLWI	43	9	HLA-DRB5*01:01											TSLIILVLLLWITAA	4.38					1.87
	IILVLLLWI	43	9	HLA-DRB5*01:01											TYTSLIILVLLLWIT	5					1.87
	IILVLLLWI	43	9	HLA-DRB5*01:01											YTSLIILVLLLWITA	4.01					1.87
	ILVLLLWIT	44	9	Entry
	ILVLLLWIT	44	9	HLA-DQA1*05:01/DQB1*02:01											IILVLLLWITAASAF	18.99	0.01
	ILVLLLWIT	44	9	HLA-DQA1*05:01/DQB1*02:01											ILVLLLWITAASAFR	11.67	0.01
	ILVLLLWIT	44	9	HLA-DQA1*05:01/DQB1*02:01											LIILVLLLWITAASA	18.05	0.01
	ILVLLLWIT	44	9	HLA-DQA1*05:01/DQB1*02:01											SLIILVLLLWITAAS	12.52	0.01
	ILVLLLWIT	44	9	HLA-DQA1*05:01/DQB1*02:01											TSLIILVLLLWITAA	6.06	0.01
	ILVLLLWIT	44	9	HLA-DQA1*05:01/DQB1*02:01											TYTSLIILVLLLWIT	2.26	0.01
	ILVLLLWIT	44	9	HLA-DQA1*05:01/DQB1*02:01											YTSLIILVLLLWITA	2.79	0.01
	ILVLLLWIT	44	9	HLA-DRB1*08:02											SLIILVLLLWITAAS	1.75		1.75
	ILVLLLWIT	44	9	HLA-DRB1*12:01											LIILVLLLWITAASA	1.21		1.21
	ILVLLLWIT	44	9	HLA-DRB1*12:01											YTSLIILVLLLWITA	1.84		1.84
	ILVLLLWIT	44	9	HLA-DRB1*15:01											IILVLLLWITAASAF	1.45		1.45
	ILVLLLWIT	44	9	HLA-DRB1*15:01											LIILVLLLWITAASA	0.6		0.6
	ILVLLLWIT	44	9	HLA-DRB1*15:01											SLIILVLLLWITAAS	0.59		0.59
	ILVLLLWIT	44	9	HLA-DRB1*15:01											TSLIILVLLLWITAA	0.49		0.49
	ILVLLLWIT	44	9	HLA-DRB1*15:01											YTSLIILVLLLWITA	0.45		0.45
	ILVLLLWIT	44	9	HLA-DRB4*01:01											IILVLLLWITAASAF	0.91	0.01
	ILVLLLWIT	44	9	HLA-DRB4*01:01											ILVLLLWITAASAFR	2.07	0.01
	ILVLLLWIT	44	9	HLA-DRB4*01:01											LIILVLLLWITAASA	0.56	0.01
	ILVLLLWIT	44	9	HLA-DRB4*01:01											SLIILVLLLWITAAS	0.42	0.01
	ILVLLLWIT	44	9	HLA-DRB4*01:01											TSLIILVLLLWITAA	0.26	0.01
	ILVLLLWIT	44	9	HLA-DRB4*01:01											TYTSLIILVLLLWIT	0.26	0.01
	ILVLLLWIT	44	9	HLA-DRB4*01:01											YTSLIILVLLLWITA	0.25	0.01
	ILVLLLWITA	44	10	Entry
	ILVLLLWITA	44	10	HLA-A*30:01	1.75
	LVLLLWITA	45	9	Entry
	LVLLLWITA	45	9	HLA-DPA1*01:03/DPB1*02:01											IILVLLLWITAASAF	7.24		0.95
	LVLLLWITA	45	9	HLA-DRB1*04:01											LIILVLLLWITAASA	1.61		0.62
	LVLLLWITA	45	9	HLA-DRB1*04:05											IILVLLLWITAASAF	1.3		1.3
	LVLLLWITA	45	9	HLA-DRB1*04:05											LIILVLLLWITAASA	1.21		1.21
	LVLLLWITA	45	9	HLA-DRB1*04:05											SLIILVLLLWITAAS	1.36		1.36
	LVLLLWITA	45	9	HLA-DRB1*04:05											TSLIILVLLLWITAA	2.59		1.1
	LVLLLWITA	45	9	HLA-DRB1*09:01											LIILVLLLWITAASA	17.33		1.34
	LVLLLWITA	45	9	HLA-DRB1*11:01											IILVLLLWITAASAF	0.7		0.27
	LVLLLWITA	45	9	HLA-DRB1*11:01											ILVLLLWITAASAFR	0.98		0.76			0.98
	LVLLLWITA	45	9	HLA-DRB1*11:01											LIILVLLLWITAASA	0.38		0.15
	LVLLLWITA	45	9	HLA-DRB1*11:01											LVLLLWITAASAFRC	0.98		0.91			0.98
	LVLLLWITA	45	9	HLA-DRB1*11:01											SLIILVLLLWITAAS	0.38		0.15
	LVLLLWITA	45	9	HLA-DRB1*15:01											ILVLLLWITAASAFR	2.03					0.65
	LVLLLWITA	45	9	HLA-DRB1*15:01											LVLLLWITAASAFRC	3.93					0.65
	LVLLLWITA	45	9	HLA-DRB4*01:01											IILVLLLWITAASAF	0.91		0.91
	LVLLLWITA	45	9	HLA-DRB4*01:01											LIILVLLLWITAASA	0.56		0.56
	LVLLLWITAA	45	10	Entry
	LVLLLWITAA	45	10	HLA-A*02:06	1.55
	VLLLWITAA	46	9	Entry
	VLLLWITAA	46	9	H-2-IAd											SLIILVLLLWITAAS	31.55		7.48
	VLLLWITAA	46	9	HLA-A*02:01	0.7	0.7237	0.4609			1.19	-0.17	1.02
	VLLLWITAA	46	9	HLA-A*02:06		1.1475
	VLLLWITAA	46	9	HLA-DQA1*01:01/DQB1*05:01											SLIILVLLLWITAAS	2.02		0.25
	VLLLWITAA	46	9	HLA-DQA1*04:01/DQB1*04:02											IILVLLLWITAASAF	2.37		0.2
	VLLLWITAA	46	9	HLA-DQA1*04:01/DQB1*04:02											LIILVLLLWITAASA	8.51		1.09
	VLLLWITAA	46	9	HLA-DQA1*04:01/DQB1*04:02											SLIILVLLLWITAAS	15.26		1.95
	VLLLWITAA	46	9	HLA-DRB1*01:01											TSLIILVLLLWITAA	9.82	0.01
	LLLWITAAS	47	9	Entry
	LLLWITAAS	47	9	H-2-IAd											LIILVLLLWITAASA	26.14		1.79
	LLLWITAAS	47	9	HLA-DQA1*01:01/DQB1*05:01											IILVLLLWITAASAF	2.02		0.32
	LLLWITAAS	47	9	HLA-DQA1*01:01/DQB1*05:01											ILVLLLWITAASAFR	8.59		0.38
	LLLWITAAS	47	9	HLA-DQA1*01:01/DQB1*05:01											LIILVLLLWITAASA	2.02		0.28
	LLLWITAAS	47	9	HLA-DQA1*01:01/DQB1*05:01											LVLLLWITAASAFRC	9.68		0.83
	LLLWITAAS	47	9	HLA-DRB1*01:01											LIILVLLLWITAASA	1.62	0.01
	LLLWITAAS	47	9	HLA-DRB1*01:01											SLIILVLLLWITAAS	9.82	0.01
	LLLWITAAS	47	9	HLA-DRB1*04:01											IILVLLLWITAASAF	1.61					1.61
	LLLWITAAS	47	9	HLA-DRB1*04:01											ILVLLLWITAASAFR	1.61					1.61
	LLLWITAAS	47	9	HLA-DRB1*04:01											LIILVLLLWITAASA	1.61					1.61
	LLLWITAAS	47	9	HLA-DRB1*04:01											LLLWITAASAFRCFI	2.14					1.61
	LLLWITAAS	47	9	HLA-DRB1*04:01											LVLLLWITAASAFRC	1.61					1.61
	LLLWITAAS	47	9	HLA-DRB1*04:01											SLIILVLLLWITAAS	2.03					1.61
	LLLWITAAS	47	9	HLA-DRB1*04:01											VLLLWITAASAFRCF	1.61					1.61
	LLLWITAAS	47	9	HLA-DRB1*04:05											IILVLLLWITAASAF	1.3					0.75
	LLLWITAAS	47	9	HLA-DRB1*04:05											ILVLLLWITAASAFR	2.16					0.75
	LLLWITAAS	47	9	HLA-DRB1*04:05											LIILVLLLWITAASA	1.21					0.75
	LLLWITAAS	47	9	HLA-DRB1*04:05											LLLWITAASAFRCFI	5.78					0.75
	LLLWITAAS	47	9	HLA-DRB1*04:05											LVLLLWITAASAFRC	2.24					0.75
	LLLWITAAS	47	9	HLA-DRB1*04:05											SLIILVLLLWITAAS	1.36					0.75
	LLLWITAAS	47	9	HLA-DRB1*04:05											VLLLWITAASAFRCF	3.1					0.75
	LLLWITAAS	47	9	HLA-DRB1*08:02											IILVLLLWITAASAF	0.96					0.96
	LLLWITAAS	47	9	HLA-DRB1*08:02											ILVLLLWITAASAFR	0.96					0.96
	LLLWITAAS	47	9	HLA-DRB1*08:02											LIILVLLLWITAASA	1.06		1.06			0.96
	LLLWITAAS	47	9	HLA-DRB1*08:02											LLLWITAASAFRCFI	0.96					0.96
	LLLWITAAS	47	9	HLA-DRB1*08:02											LVLLLWITAASAFRC	0.96					0.96
	LLLWITAAS	47	9	HLA-DRB1*08:02											SLIILVLLLWITAAS	1.75					0.96
	LLLWITAAS	47	9	HLA-DRB1*08:02											VLLLWITAASAFRCF	0.96					0.96
	LLLWITAAS	47	9	HLA-DRB1*11:01											LLLWITAASAFRCFI	2.62					1.2
	LLLWITAAS	47	9	HLA-DRB1*11:01											VLLLWITAASAFRCF	1.99					1.2
	LLLWITAAS	47	9	HLA-DRB1*13:02											IILVLLLWITAASAF	14.06					0.61
	LLLWITAAS	47	9	HLA-DRB1*13:02											ILVLLLWITAASAFR	14.55					0.61
	LLLWITAAS	47	9	HLA-DRB1*13:02											LIILVLLLWITAASA	17.3					0.61
	LLLWITAAS	47	9	HLA-DRB1*13:02											LLLWITAASAFRCFI	19.69					0.61
	LLLWITAAS	47	9	HLA-DRB1*13:02											LVLLLWITAASAFRC	14.34					0.61
	LLLWITAAS	47	9	HLA-DRB1*13:02											SLIILVLLLWITAAS	14.46					0.61
	LLLWITAAS	47	9	HLA-DRB1*13:02											VLLLWITAASAFRCF	14.55					0.61
	LLLWITAASA	47	10	Entry
	LLLWITAASA	47	10	HLA-A*02:01	0.95			22	0.709677	1.08	-0.19	0.89	-1.01	80
	LLLWITAASA	47	10	HLA-B*08:01	1.55
	LLLWITAASAF	47	11	Entry
	LLLWITAASAF	47	11	H-2-Kb						1.29	1.14	2.43	-1.07	3167.9
	LLLWITAASAF	47	11	HLA-A*02:06						1.29	1.14	2.43	-0.41	693.82
	LLLWITAASAF	47	11	HLA-A*23:01	1.75
	LLLWITAASAF	47	11	HLA-A*24:02	0.5
	LLLWITAASAF	47	11	HLA-A*29:02						1.29	1.14	2.43	-0.26	485.35
	LLLWITAASAF	47	11	HLA-A*32:01	0.8					1.29	1.14	2.43	0.11	210.57
	LLLWITAASAF	47	11	HLA-B*15:01	0.2					1.29	1.14	2.43	0.58	70.87
	LLLWITAASAF	47	11	HLA-B*15:02	0.6					1.29	1.14	2.43	0.52	80.74
	LLLWITAASAF	47	11	HLA-B*15:25	0.2					1.29	1.14	2.43	1.14	19.45
	LLLWITAASAF	47	11	HLA-B*35:01						1.29	1.14	2.43	0.13	197.18
	LLLWITAASAF	47	11	HLA-B*46:01	1.6
	LLLWITAASAF	47	11	HLA-C*03:02						1.29	1.14	2.43	0.32	129.78
	LLLWITAASAF	47	11	HLA-C*03:03						1.29	1.14	2.43	-0.47	794.47
	LLLWITAASAF	47	11	HLA-C*04:01	0.9
	LLWITAAS	48	8	Entry
	LLWITAAS	48	8	HLA-A*02:01	1.05
	LLWITAAS	48	8	HLA-A*02:06	1.55
	LLWITAASA	48	9	Entry
	LLWITAASA	48	9	H-2-IAb											LVLLLWITAASAFRC				9.49
	LLWITAASA	48	9	H-2-IAd											IILVLLLWITAASAF	17.96		0.9
	LLWITAASA	48	9	H-2-IAd											ILVLLLWITAASAFR	12.86		0.86
	LLWITAASA	48	9	H-2-IAd											LLWITAASAFRCFIV	4.8		2.04
	LLWITAASA	48	9	H-2-IAd											LVLLLWITAASAFRC	6.5		0.6
	LLWITAASA	48	9	H-2-IAd											VLLLWITAASAFRCF	4.97		0.61
	LLWITAASA	48	9	HLA-A*02:01	1.4	1.7688	0.4609			1.08	-0.13	0.96	-1.09	111.8
	LLWITAASA	48	9	HLA-DRB1*01:01											IILVLLLWITAASAF	0.88			0.88
	LLWITAASA	48	9	HLA-DRB1*01:01											ILVLLLWITAASAFR	0.47			0.47
	LLWITAASA	48	9	HLA-DRB1*01:01											LIILVLLLWITAASA	1.62			1.62
	LLWITAASA	48	9	HLA-DRB1*01:01											LLLWITAASAFRCFI	1.81			1.81
	LLWITAASA	48	9	HLA-DRB1*01:01											LVLLLWITAASAFRC	0.47			0.47
	LLWITAASA	48	9	HLA-DRB1*01:01											VLLLWITAASAFRCF	0.97			0.97
	LLWITAASA	48	9	HLA-DRB1*04:01											IILVLLLWITAASAF	1.61		0.62
	LLWITAASA	48	9	HLA-DRB1*04:01											ILVLLLWITAASAFR	1.61		0.64
	LLWITAASA	48	9	HLA-DRB1*04:01											LVLLLWITAASAFRC	1.61		0.68
	LLWITAASA	48	9	HLA-DRB1*04:01											VLLLWITAASAFRCF	1.61		0.78
	LLWITAASA	48	9	HLA-DRB1*07:01											IILVLLLWITAASAF	0.18		0.18
	LLWITAASA	48	9	HLA-DRB1*07:01											LIILVLLLWITAASA	2.68	0.01
	LLWITAASA	48	9	HLA-DRB1*08:02											IILVLLLWITAASAF	0.96		0.86
	LLWITAASA	48	9	HLA-DRB1*09:01											IILVLLLWITAASAF	9.01		1.27
	LLWITAASA	48	9	HLA-DRB1*09:01											ILVLLLWITAASAFR	2.3		1.17
	LLWITAASA	48	9	HLA-DRB1*09:01											LVLLLWITAASAFRC	1.58		1.11
	LLWITAASA	48	9	HLA-DRB1*09:01											VLLLWITAASAFRCF	1.38		1.15
	LLWITAASA	48	9	HLA-DRB1*12:01											IILVLLLWITAASAF	0.87		0.87
	LLWITAASA	48	9	HLA-DRB1*12:01											ILVLLLWITAASAFR	0.18		0.18
	LLWITAASA	48	9	HLA-DRB3*01:01											IILVLLLWITAASAF	0.25		0.25
	LLWITAASA	48	9	HLA-DRB5*01:01											ILVLLLWITAASAFR	1.69		0.02
	LLWITAASAF	48	10	Entry
	LLWITAASAF	48	10	HLA-A*03				22	0.733333
	LLWITAASAF	48	10	HLA-A*23:01	1.9	1.1739
	LLWITAASAF	48	10	HLA-A*24:02	1.65	1.047
	LLWITAASAF	48	10	HLA-A*29:02						1.29	1.21	2.5	-0.26	567.63
	LLWITAASAF	48	10	HLA-A*32:01						1.29	1.21	2.5	-0.1	398.56
	LLWITAASAF	48	10	HLA-B*15:01	0.65	0.96		19	0.826087	1.29	1.21	2.5	0.9	39.05
	LLWITAASAF	48	10	HLA-B*15:02	0.5	1.7287				1.29	1.21	2.5	0.64	71.86
	LLWITAASAF	48	10	HLA-B*15:25	0.2	1.0505				1.29	1.21	2.5	1.38	13.09
	LLWITAASAF	48	10	HLA-B*35:01						1.29	1.21	2.5	0.13	233.13
	LLWITAASAF	48	10	HLA-C*03:02						1.29	1.21	2.5	0.07	266.24
	LLWITAASAF	48	10	HLA-C*04:01	0.6
	LLWITAASAF	48	10	HLA-C*14:02	1.1
	LLWITAASAFR	48	11	Entry
	LLWITAASAFR	48	11	HLA-A*33:03	0.5
	LLWITAASAFR	48	11	HLA-A*68:01	0.3			18	0.72
	LLWITAASAFR	48	11	HLA-A*74:01	0.2
	LLWITAASAFR	48	11	HLA-B*15:01	0.6
	LLWITAASAFR	48	11	HLA-B*15:02	0.6
	LLWITAASAFR	48	11	HLA-B*15:25	1.2
	LLWITAASAFR	48	11	HLA-C*04:01	0.4
	LWITAASAF	49	9	Entry
	LWITAASAF	49	9	H-2-IAd											LLLWITAASAFRCFI	4.55			7.54
	LWITAASAF	49	9	H-2-IAd											LLWITAASAFRCFIV	4.8			7.57
	LWITAASAF	49	9	H-2-IAd											LVLLLWITAASAFRC	6.5			12.4
	LWITAASAF	49	9	H-2-IAd											LWITAASAFRCFIVY	5.84			7.16
	LWITAASAF	49	9	H-2-IAd											VLLLWITAASAFRCF	4.97			9.34
	LWITAASAF	49	9	H-2-Kb						1.29	1.26	2.55	-1.05	4005.6
	LWITAASAF	49	9	H-2-Kd		0.8744
	LWITAASAF	49	9	H-2-Kd						1.29	1.26	2.55	-0.62	1467.98
	LWITAASAF	49	9	HLA-A*23:01	0.6	0.233				1.29	1.26	2.55	0.39	145.39
	LWITAASAF	49	9	HLA-A*24:02	0.65	0.2108				1.29	1.26	2.55	0.03	328.01
	LWITAASAF	49	9	HLA-A*29:02		1.2148				1.29	1.26	2.55	-0.29	695.57
	LWITAASAF	49	9	HLA-B*15:01	0.5					1.29	1.26	2.55	-0.19	553.1
	LWITAASAF	49	9	HLA-B*15:02						1.29	1.26	2.55	-0.28	678.08
	LWITAASAF	49	9	HLA-B*15:25						1.29	1.26	2.55	0.08	297.84
	LWITAASAF	49	9	HLA-B*35:01	1
	LWITAASAF	49	9	HLA-B*46:01		1.3788
	LWITAASAF	49	9	HLA-C*03:02						1.29	1.26	2.55	-0.36	809.93
	LWITAASAF	49	9	HLA-C*04:01		1.0864
	LWITAASAF	49	9	HLA-C*07:02		0.759
	LWITAASAF	49	9	HLA-C*14:02		0.1538
	LWITAASAF	49	9	HLA-DQA1*04:01/DQB1*04:02											ILVLLLWITAASAFR	2.63		0.15
	LWITAASAF	49	9	HLA-DQA1*04:01/DQB1*04:02											LLLWITAASAFRCFI	5.85		0.21
	LWITAASAF	49	9	HLA-DQA1*04:01/DQB1*04:02											LLWITAASAFRCFIV	8.73		0.69
	LWITAASAF	49	9	HLA-DQA1*04:01/DQB1*04:02											LVLLLWITAASAFRC	3.25		0.15
	LWITAASAF	49	9	HLA-DQA1*04:01/DQB1*04:02											VLLLWITAASAFRCF	3.93		0.15
	LWITAASAF	49	9	HLA-DRB1*01:01											IILVLLLWITAASAF	0.88	0.01
	LWITAASAF	49	9	HLA-DRB1*01:01											ILVLLLWITAASAFR	0.47	0.01
	LWITAASAF	49	9	HLA-DRB1*01:01											LLLWITAASAFRCFI	1.81	0.01
	LWITAASAF	49	9	HLA-DRB1*01:01											LLWITAASAFRCFIV	3.88	0.01
	LWITAASAF	49	9	HLA-DRB1*01:01											LVLLLWITAASAFRC	0.47	0.01
	LWITAASAF	49	9	HLA-DRB1*01:01											LWITAASAFRCFIVY	15.32	0.01
	LWITAASAF	49	9	HLA-DRB1*01:01											VLLLWITAASAFRCF	0.97	0.01
	LWITAASAF	49	9	HLA-DRB1*03:01											ILVLLLWITAASAFR	2.99		1.74
	LWITAASAF	49	9	HLA-DRB1*07:01											IILVLLLWITAASAF	0.18	0.01
	LWITAASAF	49	9	HLA-DRB1*07:01											ILVLLLWITAASAFR	0.18	0.01	0.18
	LWITAASAF	49	9	HLA-DRB1*07:01											LLLWITAASAFRCFI	0.18	0.01	0.18
	LWITAASAF	49	9	HLA-DRB1*07:01											LLWITAASAFRCFIV	0.74	0.01	0.74
	LWITAASAF	49	9	HLA-DRB1*07:01											LVLLLWITAASAFRC	0.18	0.01	0.18
	LWITAASAF	49	9	HLA-DRB1*07:01											LWITAASAFRCFIVY	0.83	0.01	0.83
	LWITAASAF	49	9	HLA-DRB1*07:01											VLLLWITAASAFRCF	0.17	0.01	0.17
	LWITAASAF	49	9	HLA-DRB1*08:02											ILVLLLWITAASAFR	0.96		0.5
	LWITAASAF	49	9	HLA-DRB1*08:02											LVLLLWITAASAFRC	0.96		0.53
	LWITAASAF	49	9	HLA-DRB1*08:02											VLLLWITAASAFRCF	0.96		0.6
	LWITAASAF	49	9	HLA-DRB3*01:01											IILVLLLWITAASAF	0.25	0.01
	LWITAASAF	49	9	HLA-DRB3*01:01											ILVLLLWITAASAFR	0.24	0.01	0.24
	LWITAASAF	49	9	HLA-DRB3*01:01											LLLWITAASAFRCFI	0.26	0.01	0.26
	LWITAASAF	49	9	HLA-DRB3*01:01											LLWITAASAFRCFIV	1.45	0.01	1.45
	LWITAASAF	49	9	HLA-DRB3*01:01											LVLLLWITAASAFRC	0.24	0.01	0.24
	LWITAASAF	49	9	HLA-DRB3*01:01											LWITAASAFRCFIVY	1.9	0.01	1.9
	LWITAASAF	49	9	HLA-DRB3*01:01											VLLLWITAASAFRCF	0.23	0.01	0.23
	LWITAASAF	49	9	HLA-G*01:02		0.9478
	LWITAASAF	49	9	HLA-G*01:03		0.9478
	LWITAASAF	49	9	HLA-G*01:04		0.9478
	LWITAASAF	49	9	HLA-G*01:06		0.9478
	LWITAASAFR	49	10	Entry
	LWITAASAFR	49	10	HLA-A*31:01	0.9	1.9678
	LWITAASAFR	49	10	HLA-A*33:03	0.5	1.2699
	LWITAASAFR	49	10	HLA-A*68:01		1.3262
	LWITAASAFR	49	10	HLA-A*74:01	1.3
	LWITAASAFR	49	10	HLA-C*04:01	0.4
	LWITAASAFR	49	10	HLA-C*14:02	1.8
	WITAASAF	50	8	Entry
	WITAASAF	50	8	HLA-B*15:01	0.6					1.29	1.15	2.44	0.4	108.63
	WITAASAF	50	8	HLA-B*15:02	0.5					1.29	1.15	2.44	0.8	43.49
	WITAASAF	50	8	HLA-B*15:25	0.9					1.29	1.15	2.44	0.75	49.04
	WITAASAF	50	8	HLA-B*35:01	1.7					1.29	1.15	2.44	0.87	36.66
	WITAASAF	50	8	HLA-C*03:02	1.5					1.29	1.15	2.44	0.91	34.14
	WITAASAF	50	8	HLA-C*03:02						1.29	1.15	2.44	0.91	34.14
	WITAASAF	50	8	HLA-C*03:03	0.5					1.29	1.15	2.44	0.02	261.46
	WITAASAF	50	8	HLA-C*03:04	1.8
	WITAASAF	50	8	HLA-C*04:01	0.4
	WITAASAF	50	8	HLA-C*14:02	0.4
	WITAASAFR	50	9	Entry
	WITAASAFR	50	9	HLA-A*31:01	1.4	1.217
	WITAASAFR	50	9	HLA-A*33:03	0.4	0.3066
	WITAASAFR	50	9	HLA-A*68:01	0.35	0.2109		19	0.76
	WITAASAFR	50	9	HLA-A*74:01	0.8	1.1053
	WITAASAFR	50	9	HLA-DRB1*03:01											LLLWITAASAFRCFI	2.99		1.6
	WITAASAFR	50	9	HLA-DRB1*03:01											LLWITAASAFRCFIV	10.09		1.87
	WITAASAFR	50	9	HLA-DRB1*03:01											LVLLLWITAASAFRC	2.99		1.71
	WITAASAFR	50	9	HLA-DRB1*03:01											VLLLWITAASAFRCF	2.99		1.67
	WITAASAFR	50	9	HLA-DRB1*08:02											LLLWITAASAFRCFI	0.96		0.79
	WITAASAFR	50	9	HLA-DRB1*08:02											LLWITAASAFRCFIV	3.5		1.34
	WITAASAFR	50	9	HLA-DRB1*09:01											LLLWITAASAFRCFI	1.49			1.49
	WITAASAFR	50	9	HLA-DRB1*09:01											LVLLLWITAASAFRC	1.58			1.58
	WITAASAFR	50	9	HLA-DRB1*09:01											VLLLWITAASAFRCF	1.38			1.38
	WITAASAFR	50	9	HLA-DRB1*11:01											VLLLWITAASAFRCF	1.99		1.99
	WITAASAFR	50	9	HLA-DRB1*12:01											LLLWITAASAFRCFI	0.57		0.57
	WITAASAFR	50	9	HLA-DRB1*12:01											LLWITAASAFRCFIV	1		1
	WITAASAFR	50	9	HLA-DRB1*12:01											LVLLLWITAASAFRC	0.27		0.27
	WITAASAFR	50	9	HLA-DRB1*12:01											VLLLWITAASAFRCF	0.4		0.4
	WITAASAFR	50	9	HLA-DRB3*02:02											LLLWITAASAFRCFI	0.5				0.5
	WITAASAFR	50	9	HLA-DRB3*02:02											LLWITAASAFRCFIV	0.66				0.66
	WITAASAFR	50	9	HLA-DRB3*02:02											LVLLLWITAASAFRC	1.62				1.62
	WITAASAFR	50	9	HLA-DRB3*02:02											LWITAASAFRCFIVY	1.81				1.81
	WITAASAFR	50	9	HLA-DRB3*02:02											VLLLWITAASAFRCF	0.63				0.63
	WITAASAFR	50	9	HLA-DRB5*01:01											ILVLLLWITAASAFR	1.69					1.69
	WITAASAFR	50	9	HLA-DRB5*01:01											LLLWITAASAFRCFI	1.18		0.02	1.18		1.69
	WITAASAFR	50	9	HLA-DRB5*01:01											LLWITAASAFRCFIV	1.37		0.02	1.37		1.69
	WITAASAFR	50	9	HLA-DRB5*01:01											LVLLLWITAASAFRC	1.69		0.02			1.69
	WITAASAFR	50	9	HLA-DRB5*01:01											LWITAASAFRCFIVY	1.69		0.13	1.78		1.69
	WITAASAFR	50	9	HLA-DRB5*01:01											VLLLWITAASAFRCF	1.69		0.02	1.98		1.69
	WITAASAFR	50	9	HLA-DRB5*01:01											WITAASAFRCFIVYI	1.69		0.14			1.69
	WITAASAFRC	50	10	Entry
	WITAASAFRC	50	10	HLA-B*57:01	1.65
	WITAASAFRCF	50	11	Entry
	WITAASAFRCF	50	11	HLA-B*15:01	0.7					1.29	1.15	2.44	0.02	262.57
	WITAASAFRCF	50	11	HLA-B*15:02						1.29	1.15	2.44	0.17	185.52
	WITAASAFRCF	50	11	HLA-B*15:25						1.29	1.15	2.44	0.29	139.96
	WITAASAFRCF	50	11	HLA-B*35:01						1.29	1.15	2.44	0.16	190.45
	WITAASAFRCF	50	11	HLA-C*03:02						1.29	1.15	2.44	0.27	146
	WITAASAFRCF	50	11	HLA-E*01:01	1.8
	ITAASAFR	51	8	Entry
	ITAASAFR	51	8	HLA-A*11:01	1.15
	ITAASAFR	51	8	HLA-A*31:01	0.5	1.7239
	ITAASAFR	51	8	HLA-A*33:03	0.4	1.1553
	ITAASAFR	51	8	HLA-A*68:01	0.1	1.1487
	ITAASAFR	51	8	HLA-A*74:01	0.6
	ITAASAFRC	51	9	Entry
	ITAASAFRC	51	9	H-2-IAd											ITAASAFRCFIVYII	12.86		10
	ITAASAFRC	51	9	H-2-IAd											LLLWITAASAFRCFI	4.55		1.57
	ITAASAFRC	51	9	H-2-IAd											LWITAASAFRCFIVY	5.84		4.52
	ITAASAFRC	51	9	HLA-B*58:01	1
	ITAASAFRC	51	9	HLA-DQA1*01:02/DQB1*06:02											LLLWITAASAFRCFI				2
	ITAASAFRC	51	9	HLA-DQA1*04:01/DQB1*04:02											LWITAASAFRCFIVY	17.45		1.53
	ITAASAFRC	51	9	HLA-DRB1*07:01											ITAASAFRCFIVYII	2.28		1.7
	ITAASAFRC	51	9	HLA-DRB4*01:01											ITAASAFRCFIVYII	29.76	0.01
	ITAASAFRC	51	9	HLA-DRB4*01:01											LLLWITAASAFRCFI	1.18	0.01
	ITAASAFRC	51	9	HLA-DRB4*01:01											LLLWITAASAFRCFI	12.69	0.01
	ITAASAFRC	51	9	HLA-DRB4*01:01											LLWITAASAFRCFIV	17.49	0.01
	ITAASAFRC	51	9	HLA-DRB4*01:01											LVLLLWITAASAFRC	1.69	0.01
	ITAASAFRC	51	9	HLA-DRB4*01:01											LVLLLWITAASAFRC	3.11	0.01
	ITAASAFRC	51	9	HLA-DRB4*01:01											LWITAASAFRCFIVY	1.69	0.01
	ITAASAFRC	51	9	HLA-DRB4*01:01											LWITAASAFRCFIVY	44.38	0.01
	ITAASAFRC	51	9	HLA-DRB4*01:01											VLLLWITAASAFRCF	4.72	0.01
	ITAASAFRC	51	9	HLA-DRB4*01:01											WITAASAFRCFIVYI	1.69	0.01
	ITAASAFRC	51	9	HLA-DRB4*01:01											WITAASAFRCFIVYI	50.76	0.01
	ITAASAFRC	51	9	HLA-E*01:01	0.25
	ITAASAFRCF	51	10	Entry
	ITAASAFRCF	51	10	H-2-Kb						1.29	1.08	2.37	-1.01	2400.43
	ITAASAFRCF	51	10	HLA-A*23:01						1.29	1.08	2.37	-0.31	480.77
	ITAASAFRCF	51	10	HLA-A*24:02						1.29	1.08	2.37	-0.52	780.05
	ITAASAFRCF	51	10	HLA-A*32:01						1.29	1.08	2.37	-0.28	444.84
	ITAASAFRCF	51	10	HLA-B*15:01						1.29	1.08	2.37	0.08	193.96
	ITAASAFRCF	51	10	HLA-B*15:02						1.29	1.08	2.37	-0.4	588.19
	ITAASAFRCF	51	10	HLA-B*15:25	1.6					1.29	1.08	2.37	0.51	73.26
	ITAASAFRCF	51	10	HLA-B*35:01						1.29	1.08	2.37	-0.34	519.57
	ITAASAFRCF	51	10	HLA-B*57:01	1.5	1.1882		18	0.9	1.29	1.08	2.37	0.01	229.22
	ITAASAFRCF	51	10	HLA-B*58:01		0.8091				1.29	1.08	2.37	0.61	58.06
	ITAASAFRCF	51	10	HLA-B*58:02		1.2549		22	0.785714
	ITAASAFRCF	51	10	HLA-C*02:02	1					1.29	1.08	2.37	-0.52	780.18
	ITAASAFRCF	51	10	HLA-C*02:09	1					1.29	1.08	2.37	-0.52	780.18
	ITAASAFRCF	51	10	HLA-C*03:02	1.6					1.29	1.08	2.37	0.58	62.47
	ITAASAFRCF	51	10	HLA-E*01:01	0.9
	ITAASAFRCFI	51	11	Entry
	ITAASAFRCFI	51	11	H-2-Kb						1.17	0.21	1.38	-1.9	1926.03
	ITAASAFRCFI	51	11	H-2-Kd						1.17	0.21	1.38	-2.09	2943.72
	ITAASAFRCFI	51	11	HLA-A*30:01	1.5
	ITAASAFRCFI	51	11	HLA-B*57:01						1.17	0.21	1.38	-1.12	315.8
	ITAASAFRCFI	51	11	HLA-B*58:01						1.17	0.21	1.38	-0.45	68.07
	ITAASAFRCFI	51	11	HLA-C*02:02	1.4					1.17	0.21	1.38	-1.47	710.7
	ITAASAFRCFI	51	11	HLA-C*02:09	1.4					1.17	0.21	1.38	-1.47	710.7
	ITAASAFRCFI	51	11	HLA-C*03:02						1.17	0.21	1.38	-1.24	418.38
	ITAASAFRCFI	51	11	HLA-C*15:02	1.1
	ITAASAFRCFI	51	11	HLA-C*17:01	0.8
	ITAASAFRCFI	51	11	HLA-E*01:01	1.5
	TAASAFRCF	52	9	Entry
	TAASAFRCF	52	9	H-2-Dd		0.6838
	TAASAFRCF	52	9	H-2-Kb						1.29	1.12	2.41	-1.1	3234.32
	TAASAFRCF	52	9	H-2-Ld		0.7357
	TAASAFRCF	52	9	HLA-A*25:01		1.215
	TAASAFRCF	52	9	HLA-A*26:01		1.8909
	TAASAFRCF	52	9	HLA-B*07:02	1.7
	TAASAFRCF	52	9	HLA-B*15:01	1.3	1.9197				1.29	1.12	2.41	-0.49	799.19
	TAASAFRCF	52	9	HLA-B*15:02		0.811				1.29	1.12	2.41	-0.24	449.58
	TAASAFRCF	52	9	HLA-B*15:25		1.8828				1.29	1.12	2.41	0.01	253.32
	TAASAFRCF	52	9	HLA-B*35:01	0.7	0.4814				1.29	1.12	2.41	0.65	57.32
	TAASAFRCF	52	9	HLA-B*35:03		1.7692
	TAASAFRCF	52	9	HLA-B*46:01		1.3038
	TAASAFRCF	52	9	HLA-B*51:01		1.9031
	TAASAFRCF	52	9	HLA-B*53:01		0.587				1.29	1.12	2.41	-0.54	888.35
	TAASAFRCF	52	9	HLA-B*57:01		1.195		14	0.7
	TAASAFRCF	52	9	HLA-B*58:01		1.4035
	TAASAFRCF	52	9	HLA-B*58:02		0.8817		22	0.785714
	TAASAFRCF	52	9	HLA-C*01:02		1.9073
	TAASAFRCF	52	9	HLA-C*03:02		1.2426				1.29	1.12	2.41	0.65	57.2
	TAASAFRCF	52	9	HLA-C*03:02						1.29	1.12	2.41	0.65	57.2
	TAASAFRCF	52	9	HLA-C*03:03	0.45	1.5599				1.29	1.12	2.41	-0.15	369.13
	TAASAFRCF	52	9	HLA-C*03:03						1.29	1.12	2.41	-0.15	369.13
	TAASAFRCF	52	9	HLA-C*03:04		1.5599
	TAASAFRCF	52	9	HLA-C*12:02		1.4061
	TAASAFRCF	52	9	HLA-C*12:03		0.9618
	TAASAFRCF	52	9	HLA-C*16:01		1.0501
	TAASAFRCFI	52	10	Entry
	TAASAFRCFI	52	10	H-2-Db	1.35					1.17	0.26	1.42	-2.12	3478.59
	TAASAFRCFI	52	10	H-2-Kb						1.17	0.26	1.42	-2.01	2706.67
	TAASAFRCFI	52	10	H-2-Kd						1.17	0.26	1.42	-2.24	4606.38
	TAASAFRCFI	52	10	HLA-A*68:02	0.85
	TAASAFRCFI	52	10	HLA-C*03:02						1.17	0.26	1.42	-1.27	492.8
	TAASAFRCFI	52	10	HLA-C*03:03						1.17	0.26	1.42	-1.38	630.97
	TAASAFRCFI	52	10	HLA-C*17:01	1.9
	TAASAFRCFIV	52	11	Entry
	TAASAFRCFIV	52	11	H-2-Kb						1.17	0.16	1.33	-1.99	2113.53
	TAASAFRCFIV	52	11	HLA-C*03:02						1.17	0.16	1.33	-1.14	294.07
	TAASAFRCFIV	52	11	HLA-C*03:03						1.17	0.16	1.33	-1.41	554.63
	AASAFRCF	53	8	Entry
	AASAFRCF	53	8	H-2-Kb						1.29	1.19	2.48	-1.06	3400.8
	AASAFRCF	53	8	HLA-B*15:01	0.9					1.29	1.19	2.48	-0.52	978.67
	AASAFRCF	53	8	HLA-B*15:25						1.29	1.19	2.48	0.05	268.02
	AASAFRCF	53	8	HLA-B*44:02	1.95
	AASAFRCF	53	8	HLA-B*57:01	1.1
	AASAFRCF	53	8	HLA-C*03:02						1.29	1.19	2.48	0.43	110.21
	AASAFRCF	53	8	HLA-C*03:03	1					1.29	1.19	2.48	-0.35	662.7
	AASAFRCF	53	8	HLA-C*03:03						1.29	1.19	2.48	-0.35	662.7
	AASAFRCFI	53	9	Entry
	AASAFRCFI	53	9	H-2-Db						1.17	0.32	1.49	-1.79	1887.7
	AASAFRCFI	53	9	H-2-Kb						1.17	0.32	1.49	-1.87	2283.44
	AASAFRCFI	53	9	H-2-Kd						1.17	0.32	1.49	-2.11	3922.14
	AASAFRCFI	53	9	H-2-Kk						1.17	0.32	1.49	-2.19	4746.01
	AASAFRCFI	53	9	HLA-B*51:01				21	0.807692
	AASAFRCFI	53	9	HLA-C*02:02	1.1
	AASAFRCFI	53	9	HLA-C*02:09	1.1
	AASAFRCFI	53	9	HLA-C*03:03	1
	AASAFRCFI	53	9	HLA-C*07:04	1.5
	AASAFRCFI	53	9	HLA-C*17:01	0.7
	AASAFRCFIV	53	10	Entry
	AASAFRCFIV	53	10	H-2-Kb						1.17	0.22	1.39	-1.91	2005
	AASAFRCFIV	53	10	HLA-C*03:02						1.17	0.22	1.39	-1.52	816.95
	AASAFRCFIVY	53	11	Entry
	AASAFRCFIVY	53	11	HLA-A*11:01						1.55	1.36	2.91	0.5	254.98
	AASAFRCFIVY	53	11	HLA-A*29:02	1.5					1.55	1.36	2.91	0.7	161.34
	AASAFRCFIVY	53	11	HLA-A*30:01						1.55	1.36	2.91	0	840.51
	AASAFRCFIVY	53	11	HLA-A*30:02	0.85					1.55	1.36	2.91	1.04	73.32
	AASAFRCFIVY	53	11	HLA-B*15:01	0.6					1.55	1.36	2.91	0.75	143.79
	AASAFRCFIVY	53	11	HLA-B*15:02						1.55	1.36	2.91	0.59	206.83
	AASAFRCFIVY	53	11	HLA-B*15:25	1.1					1.55	1.36	2.91	1.29	41.08
	AASAFRCFIVY	53	11	HLA-B*35:01	1.95					1.55	1.36	2.91	1.14	57.77
	AASAFRCFIVY	53	11	HLA-B*46:01	0.5
	AASAFRCFIVY	53	11	HLA-B*58:01						1.55	1.36	2.91	0.06	694.64
	AASAFRCFIVY	53	11	HLA-C*03:02	1.5					1.55	1.36	2.91	0.92	97.74
	AASAFRCFIVY	53	11	HLA-C*16:01	1.7
	ASAFRCFI	54	8	Entry
	ASAFRCFI	54	8	H-2-Db						1.17	0.39	1.55	-2.11	4662.48
	ASAFRCFI	54	8	H-2-Kb						1.17	0.39	1.55	-1.38	861.37
	ASAFRCFI	54	8	HLA-A*30:01	0.5
	ASAFRCFI	54	8	HLA-B*14:02	1.9
	ASAFRCFI	54	8	HLA-C*07:04	1.7
	ASAFRCFI	54	8	HLA-C*15:02	1.9
	ASAFRCFI	54	8	HLA-G*01:01	1.7
	ASAFRCFI	54	8	HLA-G*01:03	1.7
	ASAFRCFI	54	8	HLA-G*01:04	1.7
	ASAFRCFI	54	8	HLA-G*01:06	1.7
	ASAFRCFIV	54	9	Entry
	ASAFRCFIV	54	9	H-2-Kb						1.17	0.29	1.46	-1.26	520.17
	ASAFRCFIV	54	9	HLA-DQA1*01:01/DQB1*05:01											ITAASAFRCFIVYII	6.65		1.7
	ASAFRCFIV	54	9	HLA-DQA1*05:01/DQB1*02:01											AASAFRCFIVYIIFV	29.26	0.01
	ASAFRCFIV	54	9	HLA-DQA1*05:01/DQB1*02:01											ITAASAFRCFIVYII	27.9	0.01
	ASAFRCFIV	54	9	HLA-DQA1*05:01/DQB1*02:01											LLWITAASAFRCFIV	19.45	0.01
	ASAFRCFIV	54	9	HLA-DQA1*05:01/DQB1*02:01											LWITAASAFRCFIVY	26.01	0.01
	ASAFRCFIV	54	9	HLA-DQA1*05:01/DQB1*02:01											TAASAFRCFIVYIIF	32.54	0.01
	ASAFRCFIV	54	9	HLA-DQA1*05:01/DQB1*02:01											WITAASAFRCFIVYI	28.67	0.01
	ASAFRCFIVY	54	10	Entry
	ASAFRCFIVY	54	10	H-2-Kb						1.55	1.42	2.97	-0.39	2295.15
	ASAFRCFIVY	54	10	HLA-A*01:01	0.8	1.3466				1.55	1.42	2.97	0.54	267.7
	ASAFRCFIVY	54	10	HLA-A*03:01	1.8					1.55	1.42	2.97	0	937.27
	ASAFRCFIVY	54	10	HLA-A*11:01	1.5					1.55	1.42	2.97	0.93	110.57
	ASAFRCFIVY	54	10	HLA-A*29:02						1.55	1.42	2.97	1.16	64.49
	ASAFRCFIVY	54	10	HLA-A*30:02	0.55	1.4065				1.55	1.42	2.97	1.32	44.58
	ASAFRCFIVY	54	10	HLA-B*15:01	0.5					1.55	1.42	2.97	0.96	102.3
	ASAFRCFIVY	54	10	HLA-B*15:02						1.55	1.42	2.97	0.35	421.45
	ASAFRCFIVY	54	10	HLA-B*15:25	1.3					1.55	1.42	2.97	1.32	45.44
	ASAFRCFIVY	54	10	HLA-B*35:01						1.55	1.42	2.97	0.04	864.89
	ASAFRCFIVY	54	10	HLA-B*46:01	0.1
	ASAFRCFIVY	54	10	HLA-B*57:01				14	0.7
	ASAFRCFIVY	54	10	HLA-B*58:01						1.55	1.42	2.97	0.17	637.96
	ASAFRCFIVY	54	10	HLA-B*58:02				20	0.714286
	ASAFRCFIVY	54	10	HLA-C*03:02						1.55	1.42	2.97	0.5	295.16
	ASAFRCFIVYI	54	11	Entry
	ASAFRCFIVYI	54	11	H-2-Db						1.06	0.39	1.45	-2.18	4265.22
	ASAFRCFIVYI	54	11	H-2-Dd	1.3
	ASAFRCFIVYI	54	11	H-2-Kb						1.06	0.39	1.45	-1.12	371.42
	ASAFRCFIVYI	54	11	HLA-A*30:01	0.2
	ASAFRCFIVYI	54	11	HLA-B*15:01	1
	ASAFRCFIVYI	54	11	HLA-B*46:01	0.8
	ASAFRCFIVYI	54	11	HLA-C*12:03	1.2
	ASAFRCFIVYI	54	11	HLA-C*15:02	1.3
	SAFRCFIV	55	8	Entry
	SAFRCFIV	55	8	H-2-Db	1.9					1.17	0.3	1.47	-2.03	3105.77
	SAFRCFIV	55	8	H-2-Kb	1.3					1.17	0.3	1.47	-0.72	152.18
	SAFRCFIV	55	8	HLA-B*13:02	0.3
	SAFRCFIV	55	8	HLA-B*51:01				24	0.923077
	SAFRCFIV	55	8	HLA-B*52:01	0.7
	SAFRCFIV	55	8	HLA-C*03:02						1.17	0.3	1.47	-0.92	244.86
	SAFRCFIV	55	8	HLA-C*03:03						1.17	0.3	1.47	-1.23	495.89
	SAFRCFIV	55	8	HLA-C*15:02	1
	SAFRCFIVY	55	9	Entry
	SAFRCFIVY	55	9	H-2-Kb	1.7					1.55	1.43	2.98	-0.05	1076.88
	SAFRCFIVY	55	9	H-2-Qa1		1.6905
	SAFRCFIVY	55	9	HLA-A*03:01	1.6					1.55	1.43	2.98	0.12	725.34
	SAFRCFIVY	55	9	HLA-A*11:01	0.75	1.8993				1.55	1.43	2.98	1.09	77.27
	SAFRCFIVY	55	9	HLA-A*29:02	0.9	0.719				1.55	1.43	2.98	1.3	47.93
	SAFRCFIVY	55	9	HLA-A*30:01						1.55	1.43	2.98	0.09	774.21
	SAFRCFIVY	55	9	HLA-A*30:02	0.95	1.1535				1.55	1.43	2.98	0.94	109.23
	SAFRCFIVY	55	9	HLA-A*68:01						1.55	1.43	2.98	0.3	472.56
	SAFRCFIVY	55	9	HLA-B*15:01	0.4	1.7876				1.55	1.43	2.98	0.99	97.77
	SAFRCFIVY	55	9	HLA-B*15:02		1.2391				1.55	1.43	2.98	1.25	53.92
	SAFRCFIVY	55	9	HLA-B*15:25	0.7	1.1086				1.55	1.43	2.98	1.65	21.37
	SAFRCFIVY	55	9	HLA-B*35:01	0.4	0.7651				1.55	1.43	2.98	1.69	19.33
	SAFRCFIVY	55	9	HLA-B*46:01	0.2	0.7517
	SAFRCFIVY	55	9	HLA-B*57:01	1.95
	SAFRCFIVY	55	9	HLA-B*58:01						1.55	1.43	2.98	0.3	477.72
	SAFRCFIVY	55	9	HLA-B*58:02		1.703
	SAFRCFIVY	55	9	HLA-C*03:02	1.2	0.9497				1.55	1.43	2.98	1.56	26.48
	SAFRCFIVY	55	9	HLA-C*03:03						1.55	1.43	2.98	0.31	472.3
	SAFRCFIVY	55	9	HLA-C*12:02	1.8	1.2414
	SAFRCFIVY	55	9	HLA-C*12:03	0.65	0.9937
	SAFRCFIVY	55	9	HLA-C*16:01	0.7	1.8912
	SAFRCFIVY	55	9	HLA-DRB1*12:01											ASAFRCFIVYIIFVY	1.49		1.49
	SAFRCFIVYI	55	10	Entry
	SAFRCFIVYI	55	10	H-2-Db	0.25	1.8026		20	0.714286	1.06	0.39	1.45	-1.23	482.91
	SAFRCFIVYI	55	10	H-2-Kb	0.7					1.06	0.39	1.45	-0.51	91.53
	SAFRCFIVYI	55	10	H-2-Kd						1.06	0.39	1.45	-1.89	2232.09
	SAFRCFIVYI	55	10	H-2-Kk						1.06	0.39	1.45	-2.06	3232.34
	SAFRCFIVYI	55	10	H-2-Ld	1
	SAFRCFIVYI	55	10	HLA-A*02:01	1.85
	SAFRCFIVYI	55	10	HLA-A*02:06	1.95
	SAFRCFIVYI	55	10	HLA-B*13:02	0.5
	SAFRCFIVYI	55	10	HLA-B*46:01	0.1
	SAFRCFIVYI	55	10	HLA-B*52:01	0.4
	SAFRCFIVYI	55	10	HLA-B*57:01	1.7
	SAFRCFIVYI	55	10	HLA-B*58:01						1.06	0.39	1.45	-1.49	875.57
	SAFRCFIVYI	55	10	HLA-C*03:02						1.06	0.39	1.45	-0.68	135.54
	SAFRCFIVYI	55	10	HLA-C*03:03						1.06	0.39	1.45	-0.98	270.9
	SAFRCFIVYI	55	10	HLA-C*07:04	0.7
	SAFRCFIVYI	55	10	HLA-C*12:03	0.6
	SAFRCFIVYI	55	10	HLA-C*16:01	1.5
	SAFRCFIVYII	55	11	Entry
	SAFRCFIVYII	55	11	H-2-Db						1.17	0.39	1.57	-1.66	1663.08
	SAFRCFIVYII	55	11	H-2-Kb	0.9					1.17	0.39	1.57	-0.95	327.4
	SAFRCFIVYII	55	11	H-2-Kd						1.17	0.39	1.57	-1.86	2641.33
	SAFRCFIVYII	55	11	H-2-Kk						1.17	0.39	1.57	-1.82	2454.66
	SAFRCFIVYII	55	11	HLA-A*30:01	0.3
	SAFRCFIVYII	55	11	HLA-A*32:01	0.8
	SAFRCFIVYII	55	11	HLA-B*13:02	0.7
	SAFRCFIVYII	55	11	HLA-B*38:01	1.1
	SAFRCFIVYII	55	11	HLA-B*39:01	0.5
	SAFRCFIVYII	55	11	HLA-B*46:01	1.7
	SAFRCFIVYII	55	11	HLA-B*52:01	0.9					1.17	0.39	1.57	-1.22	610.94
	SAFRCFIVYII	55	11	HLA-B*58:01						1.17	0.39	1.57	-1.22	615.23
	SAFRCFIVYII	55	11	HLA-C*03:02						1.17	0.39	1.57	-0.9	290.23
	SAFRCFIVYII	55	11	HLA-C*03:03						1.17	0.39	1.57	-1.14	502.52
	SAFRCFIVYII	55	11	HLA-C*06:02	0.8
	SAFRCFIVYII	55	11	HLA-C*07:01	1.8
	SAFRCFIVYII	55	11	HLA-C*12:03	0.4
	AFRCFIVY	56	8	Entry
	AFRCFIVY	56	8	HLA-A*29:02	1.15					1.55	1.45	3	0.58	260.99
	AFRCFIVY	56	8	HLA-A*30:01	0.3					1.55	1.45	3	0.93	116.72
	AFRCFIVY	56	8	HLA-A*30:02	0.6					1.55	1.45	3	0.72	190.98
	AFRCFIVY	56	8	HLA-A*31:01	1.9
	AFRCFIVY	56	8	HLA-B*15:01	0.8					1.55	1.45	3	0.08	820.76
	AFRCFIVY	56	8	HLA-B*15:25						1.55	1.45	3	0.34	450.47
	AFRCFIVY	56	8	HLA-B*46:01	0.2
	AFRCFIVY	56	8	HLA-C*07:02	1.2
	AFRCFIVY	56	8	HLA-C*12:03	1.1
	AFRCFIVYI	56	9	Entry
	AFRCFIVYI	56	9	H-2-Kb						1.06	0.41	1.47	-1.96	2732.49
	AFRCFIVYI	56	9	H-2-Kd		1.9828
	AFRCFIVYI	56	9	HLA-A*23:01	1.95
	AFRCFIVYI	56	9	HLA-A*30:01	0.6
	AFRCFIVYI	56	9	HLA-C*04:01	0.6
	AFRCFIVYI	56	9	HLA-DRB1*01:01											AASAFRCFIVYIIFV	31.13	0.01
	AFRCFIVYI	56	9	HLA-DRB1*01:01											AFRCFIVYIIFVYIP	32.48	0.01
	AFRCFIVYI	56	9	HLA-DRB1*01:01											ASAFRCFIVYIIFVY	30.52	0.01
	AFRCFIVYI	56	9	HLA-DRB1*01:01											ITAASAFRCFIVYII	29.91	0.01
	AFRCFIVYI	56	9	HLA-DRB1*01:01											SAFRCFIVYIIFVYI	24.99	0.01
	AFRCFIVYI	56	9	HLA-DRB1*01:01											TAASAFRCFIVYIIF	33.39	0.01
	AFRCFIVYI	56	9	HLA-DRB1*01:01											WITAASAFRCFIVYI	1.69	0.01
	AFRCFIVYI	56	9	HLA-DRB1*01:01											WITAASAFRCFIVYI	26.86	0.01
	AFRCFIVYI	56	9	HLA-DRB3*01:01											ITAASAFRCFIVYII	17.62		0.04
	AFRCFIVYII	56	10	Entry
	AFRCFIVYII	56	10	HLA-A*23:01	1.9
	AFRCFIVYII	56	10	HLA-B*38:01	0.9
	AFRCFIVYII	56	10	HLA-B*39:01	0.9
	AFRCFIVYII	56	10	HLA-C*06:02	0.3
	AFRCFIVYII	56	10	HLA-C*07:01	0.9
	AFRCFIVYIIF	56	11	Entry
	AFRCFIVYIIF	56	11	H-2-Kb						1.41	1.28	2.69	-0.78	2917.87
	AFRCFIVYIIF	56	11	HLA-A*23:01						1.41	1.28	2.69	-0.27	905.95
	AFRCFIVYIIF	56	11	HLA-A*30:01	0.3					1.41	1.28	2.69	-0.27	901.17
	AFRCFIVYIIF	56	11	HLA-A*32:01	1.2
	AFRCFIVYIIF	56	11	HLA-B*38:01	0.9
	AFRCFIVYIIF	56	11	HLA-B*39:01	0.5
	AFRCFIVYIIF	56	11	HLA-B*58:02	1.3
	AFRCFIVYIIF	56	11	HLA-C*04:01	1.2
	AFRCFIVYIIF	56	11	HLA-C*06:02	1
	AFRCFIVYIIF	56	11	HLA-C*07:02	0.1
	FRCFIVYI	57	8	Entry
	FRCFIVYI	57	8	HLA-A*30:01	0.5
	FRCFIVYI	57	8	HLA-B*27:02	0.9
	FRCFIVYI	57	8	HLA-B*37:01	1.1
	FRCFIVYI	57	8	HLA-B*38:01	0.4
	FRCFIVYI	57	8	HLA-B*39:01	0.2
	FRCFIVYI	57	8	HLA-B*51:01	1.25
	FRCFIVYI	57	8	HLA-C*06:02	0.1
	FRCFIVYI	57	8	HLA-C*07:01	0.3
	FRCFIVYI	57	8	HLA-C*07:02	0.4
	FRCFIVYI	57	8	HLA-C*07:04	1
	FRCFIVYI	57	8	HLA-C*12:03	1.1
	FRCFIVYII	57	9	Entry
	FRCFIVYII	57	9	H-2-Kk						1.17	0.35	1.52	-2.15	4682.45
	FRCFIVYII	57	9	HLA-B*27:02	1.2	1.0209
	FRCFIVYII	57	9	HLA-B*27:05	1.8	1.6716		16	0.727273
	FRCFIVYII	57	9	HLA-B*38:01	0.65	1.6674
	FRCFIVYII	57	9	HLA-B*39:01	0.4
	FRCFIVYII	57	9	HLA-C*06:02	1.2	1.4705
	FRCFIVYII	57	9	HLA-C*07:01		1.8208
	FRCFIVYII	57	9	HLA-DPA1*01:03/DPB1*02:01											AASAFRCFIVYIIFV	2.32	0.01
	FRCFIVYII	57	9	HLA-DPA1*01:03/DPB1*02:01											AFRCFIVYIIFVYIP	0.01	0.01
	FRCFIVYII	57	9	HLA-DPA1*01:03/DPB1*02:01											ASAFRCFIVYIIFVY	1.71	0.01
	FRCFIVYII	57	9	HLA-DPA1*01:03/DPB1*02:01											FRCFIVYIIFVYIPL	0.01	0.01
	FRCFIVYII	57	9	HLA-DPA1*01:03/DPB1*02:01											ITAASAFRCFIVYII	4.33	0.01
	FRCFIVYII	57	9	HLA-DPA1*01:03/DPB1*02:01											SAFRCFIVYIIFVYI	0.01	0.01
	FRCFIVYII	57	9	HLA-DPA1*01:03/DPB1*02:01											TAASAFRCFIVYIIF	3.75	0.01
	FRCFIVYII	57	9	HLA-DPA1*02:01/DPB1*05:01											ASAFRCFIVYIIFVY	1.7		0.98
	FRCFIVYII	57	9	HLA-DQA1*01:01/DQB1*05:01											AASAFRCFIVYIIFV	3.39		1.47
	FRCFIVYII	57	9	HLA-DQA1*01:01/DQB1*05:01											ASAFRCFIVYIIFVY	3.39		0.69
	FRCFIVYII	57	9	HLA-DQA1*01:01/DQB1*05:01											TAASAFRCFIVYIIF	6.65		1.52
	FRCFIVYII	57	9	HLA-DRB1*04:05											AASAFRCFIVYIIFV	3.62					0.54
	FRCFIVYII	57	9	HLA-DRB1*04:05											AFRCFIVYIIFVYIP	3.13					0.54
	FRCFIVYII	57	9	HLA-DRB1*04:05											ASAFRCFIVYIIFVY	2.6					0.54
	FRCFIVYII	57	9	HLA-DRB1*04:05											FRCFIVYIIFVYIPL	1.14					0.54
	FRCFIVYII	57	9	HLA-DRB1*04:05											ITAASAFRCFIVYII	3.82					0.54
	FRCFIVYII	57	9	HLA-DRB1*04:05											SAFRCFIVYIIFVYI	2.06					0.54
	FRCFIVYII	57	9	HLA-DRB1*04:05											TAASAFRCFIVYIIF	3.76					0.54
	FRCFIVYII	57	9	HLA-DRB1*07:01											AASAFRCFIVYIIFV	2.28		1.47
	FRCFIVYII	57	9	HLA-DRB1*07:01											ASAFRCFIVYIIFVY	2.28		1.43
	FRCFIVYII	57	9	HLA-DRB1*07:01											SAFRCFIVYIIFVYI	2.28		1.24
	FRCFIVYII	57	9	HLA-DRB1*07:01											TAASAFRCFIVYIIF	2.28		1.57
	FRCFIVYII	57	9	HLA-DRB1*08:02											AASAFRCFIVYIIFV	17.53					0.85
	FRCFIVYII	57	9	HLA-DRB1*08:02											ITAASAFRCFIVYII	18.63					0.85
[truncated: 964 more rows]

## Sheet: HPV 18-E5
	Peptides	Location		Alleles	MHC I binding prediction					MHC-I Processing prediction					MHC II binding prediction
					IEDB	NetMHCpan4	Rankpep	SYFPEITHI	SYFPEITHI	IEDB combind predictor					IEDB
										Proteasomal cleavage	TAP	Processing	Total		Complete MHC-II	Median	Comlib	SMM	NN	NetMHCIIpan	Strurniolo
	Sequence	Start	Length	Allele	PR	PR	%Optimal	score	%Reference	score	score	score	score	IC50	peptide	PR	PR	PR	PR	PR	PR
	MLSLIFLF	1	8	Entry
	MLSLIFLF	1	8	H-2-Ld	1.6
	MLSLIFLF	1	8	HLA-A*23:01	0.2					1.17	1.1	2.27	-0.11	240.5
	MLSLIFLF	1	8	HLA-A*26:01	1.75
	MLSLIFLF	1	8	HLA-A*32:01	0.6
	MLSLIFLF	1	8	HLA-A*68:02	1.65
	MLSLIFLF	1	8	HLA-B*13:01	0.8
	MLSLIFLF	1	8	HLA-B*13:02	1.8
	MLSLIFLF	1	8	HLA-B*15:01	0.8
	MLSLIFLF	1	8	HLA-B*15:25	1.8
	MLSLIFLF	1	8	HLA-B*37				21	0.75
	MLSLIFLF	1	8	HLA-B*38:01	1.7
	MLSLIFLF	1	8	HLA-B*52:01	1.8
	MLSLIFLF	1	8	HLA-B*57:01	0.8
	MLSLIFLF	1	8	HLA-B*58:01	0.5
	MLSLIFLF	1	8	HLA-B*58:02	1.6
	MLSLIFLFCF	1	10	Entry
	MLSLIFLFCF	1	10	HLA-A*01:01	1.8
	MLSLIFLFCF	1	10	HLA-A*02:01	1.1
	MLSLIFLFCF	1	10	HLA-A*23:01	1.35
	MLSLIFLFCF	1	10	HLA-A*24:02	1.35
	MLSLIFLFCF	1	10	HLA-A*26:01	1.4
	MLSLIFLFCF	1	10	HLA-A*29:02	0.85					1.33	1.1	2.44	-0.41	694.8
	MLSLIFLFCF	1	10	HLA-A*32:01	1.2
	MLSLIFLFCF	1	10	HLA-B*15:01	1.95			19	0.826087	1.33	1.1	2.44	-0.43	726.7
	MLSLIFLFCF	1	10	HLA-B*18:01	1.4
	MLSLIFLFCF	1	10	HLA-B*35:01	1.75
	MLSLIFLFCF	1	10	HLA-B*57:01	1.15
	MLSLIFLFCF	1	10	HLA-B*58:01						1.33	1.1	2.44	-0.26	500.5
	LSLIFLFC	2	8	Entry
	LSLIFLFC	2	8	HLA-B*57:01	0.5
	LSLIFLFCF	2	9	Entry
	LSLIFLFCF	2	9	H-2-Kb	0.9
	LSLIFLFCF	2	9	H-2-Ld	0.9			21	0.75
	LSLIFLFCF	2	9	HLA-A*01:01	1.95
	LSLIFLFCF	2	9	HLA-A*23:01	0.65
	LSLIFLFCF	2	9	HLA-A*24:02	1.25
	LSLIFLFCF	2	9	HLA-B*57:01	0.7			18	0.9
	LSLIFLFCF	2	9	HLA-B*58:01	0.8					1.33	1.14	2.48	-0.16	436.2
	LSLIFLFCF	2	9	HLA-B*58:02				21	0.75
	LSLIFLFCFCV	2	11	Entry
	LSLIFLFCFCV	2	11	HLA-A*02:01	1.1
	LSLIFLFCFCV	2	11	HLA-A*02:06	0.35
	SLIFLFCF	3	8	Entry
	SLIFLFCF	3	8	HLA-A*26:01	1.95
	SLIFLFCF	3	8	HLA-A*32:01	0.6
	SLIFLFCF	3	8	HLA-B*15:01	0.2
	SLIFLFCF	3	8	HLA-B*57:01	1.1
	SLIFLFCF	3	8	HLA-B*58:01	1.2
	SLIFLFCFC	3	9	Entry
	SLIFLFCFC	3	9	HLA-A*02:06						1	0.09	1.09	-1.9	991.6
	SLIFLFCFCV	3	10	Entry
	SLIFLFCFCV	3	10	HLA-A*02:01	0.25		0.5738	23	0.741935	1.15	0.22	1.37	-0.2	36.8
	SLIFLFCFCV	3	10	HLA-A*02:06	0.7					1.15	0.22	1.37	-0.53	79.2
	SLIFLFCFCV	3	10	HLA-A*68:02						1.15	0.22	1.37	-1.22	383.2
	SLIFLFCFCV	3	10	HLA-B*13				18	0.782609
	LIFLFCFC	4	8	Entry
	LIFLFCFC	4	8	H-2-Kb	0.95
	LIFLFCFCV	4	9	Entry
	LIFLFCFCV	4	9	H-2-Kb	0.65
	LIFLFCFCV	4	9	HLA-A*02:01 EO	0.5			22	0.709677	1.15	0.26	1.41	-0.92	213.8
	LIFLFCFCV	4	9	HLA-A*02:01 HB			0.4378
	LIFLFCFCV	4	9	HLA-A*02:06	1.25					1.15	0.26	1.41	-1.15	365.6
	LIFLFCFCV	4	9	HLA-A*68:02	1.9
	LIFLFCFCV	4	9	HLA-DQA1*05:01/DQB1*02:01											MLSLIFLFCFCVCMY	19.04	0.01
	LIFLFCFCV	4	9	HLA-DQA1*05:01/DQB1*02:01											LSLIFLFCFCVCMYV	26.16	0.01
	LIFLFCFCV	4	9	HLA-DQA1*05:01/DQB1*02:01											SLIFLFCFCVCMYVC	29.95	0.01
	LIFLFCFCV	4	9	HLA-DQA1*05:01/DQB1*02:01											LIFLFCFCVCMYVCC	32.64	0.01
	LIFLFCFCV	4	9	HLA-DRB1*15:01											LSLIFLFCFCVCMYV	3.26					1.13
	LIFLFCFCV	4	9	HLA-DRB1*15:01											MLSLIFLFCFCVCMY	3.26					1.13
	LIFLFCFCV	4	9	HLA-DRB1*15:01											SLIFLFCFCVCMYVC	10.34					1.13
	LIFLFCFCV	4	9	HLA-DRB1*15:01											LIFLFCFCVCMYVCC	10.98					1.13
	LIFLFCFCVCM	4	11	Entry
	LIFLFCFCVCM	4	11	HLA-B*15:01	1
	LIFLFCFCVCM	4	11	HLA-B*15:02	0.9
	LIFLFCFCVCM	4	11	HLA-C*12:03	1.7
	IFLFCFCV	5	8	Entry
	IFLFCFCV	5	8	HLA-A*31:01	1.9
	IFLFCFCVC	5	9	Entry
	IFLFCFCVC	5	9	HLA-DQA1*01:01/DQB1*05:01											MLSLIFLFCFCVCMY	0.57	0.01	0.57
	IFLFCFCVC	5	9	HLA-DQA1*01:01/DQB1*05:01											LSLIFLFCFCVCMYV	0.7	0.01
	IFLFCFCVC	5	9	HLA-DQA1*01:01/DQB1*05:01											SLIFLFCFCVCMYVC	0.88	0.01
	IFLFCFCVC	5	9	HLA-DQA1*01:01/DQB1*05:01											LIFLFCFCVCMYVCC	1.66	0.01
	IFLFCFCVC	5	9	HLA-DQA1*01:01/DQB1*05:01											IFLFCFCVCMYVCCH	1.96	0.01
	IFLFCFCVC	5	9	HLA-DRB1*15:01											IFLFCFCVCMYVCCH	31.91					1.4
	IFLFCFCVCM	5	10	Entry
	IFLFCFCVCM	5	10	HLA-A*02:01						1.23	0.24	1.47	-1.17	439.5
	IFLFCFCVCM	5	10	HLA-A*31:01	1.5
	IFLFCFCVCM	5	10	HLA-B*15:02	0.8
	IFLFCFCVCM	5	10	HLA-C*07:02	0.8
	IFLFCFCVCM	5	10	HLA-C*12:03	0.6
	IFLFCFCVCM	5	10	HLA-C*14:02	1.9
	IFLFCFCVCMY	5	11	Entry
	IFLFCFCVCMY	5	11	HLA-A*29:02	0.65					1.31	1.38	2.69	0.24	282.3
	IFLFCFCVCMY	5	11	HLA-B*15:01	0.8
	IFLFCFCVCMY	5	11	HLA-B*15:02	0.5
	IFLFCFCVCMY	5	11	HLA-B*35:01	1.65
	IFLFCFCVCMY	5	11	HLA-B*46:01	1.1
	IFLFCFCVCMY	5	11	HLA-C*07:02	1.9
	IFLFCFCVCMY	5	11	HLA-C*12:03	0.2
	FLFCFCVCM	6	9	Entry
	FLFCFCVCM	6	9	H-2-Db			0.4368
	FLFCFCVCM	6	9	H-2-IAb			0.3004
	FLFCFCVCM	6	9	HLA-A*02:01	0.4		0.538			1.23	0.15	1.38	-0.48	72.9
	FLFCFCVCM	6	9	HLA-A*02:06	1.95					1.23	0.15	1.38	-1.1	300.4
	FLFCFCVCM	6	9	HLA-A*29:02	1.8
	FLFCFCVCM	6	9	HLA-B*15:25						1.23	0.15	1.38	-1.55	855.1
	FLFCFCVCM	6	9	HLA-B*35:03	1.5
	FLFCFCVCM	6	9	HLA-B*37:01	1.9
	FLFCFCVCM	6	9	HLA-B*46:01	0.55
	FLFCFCVCM	6	9	HLA-C*07:02	1.05
	FLFCFCVCM	6	9	HLA-C*12:03						1.23	0.15	1.38	-1.62	984.4
	FLFCFCVCM	6	9	HLA-C*16:01						1.23	0.15	1.38	-1.55	850.3
	FLFCFCVCM	6	9	HLA-DRB1*13:02											LSLIFLFCFCVCMYV	49.73					1.65
	FLFCFCVCM	6	9	HLA-DRB1*13:02											MLSLIFLFCFCVCMY	54.47					1.65
	FLFCFCVCM	6	9	HLA-DRB1*13:02											FLFCFCVCMYVCCHV	59.06					1.65
	FLFCFCVCM	6	9	HLA-DRB1*13:02											SLIFLFCFCVCMYVC	59.71					1.65
	FLFCFCVCM	6	9	HLA-DRB1*13:02											LIFLFCFCVCMYVCC	59.82					1.65
	FLFCFCVCM	6	9	HLA-DRB1*13:02											IFLFCFCVCMYVCCH	64.56					1.65
	FLFCFCVCMY	6	10	Entry
	FLFCFCVCMY	6	10	HLA-A*01:01	0.55
	FLFCFCVCMY	6	10	HLA-A*02:01	0.9
	FLFCFCVCMY	6	10	HLA-A*03:01	1.8
	FLFCFCVCMY	6	10	HLA-A*26				19	0.76
	FLFCFCVCMY	6	10	HLA-A*26:01	0.3
	FLFCFCVCMY	6	10	HLA-A*29:02	0.3					1.31	1.29	2.6	1.07	34
	FLFCFCVCMY	6	10	HLA-A*30:02	1.15
	FLFCFCVCMY	6	10	HLA-B*15:01	1.15			21	0.913043	1.31	1.29	2.6	-0.06	451.6
	FLFCFCVCMY	6	10	HLA-B*15:02	0.3
	FLFCFCVCMY	6	10	HLA-B*15:25						1.31	1.29	2.6	0	396.7
	FLFCFCVCMY	6	10	HLA-B*18:01	0.7
	FLFCFCVCMY	6	10	HLA-B*35:01	0.55
	FLFCFCVCMY	6	10	HLA-B*46:01	0.1
	FLFCFCVCMY	6	10	HLA-B*53:01	1.9
	FLFCFCVCMY	6	10	HLA-C*07:02	0.5
	FLFCFCVCMY	6	10	HLA-C*12:03	0.4
	FLFCFCVCMYV	6	11	Entry
	FLFCFCVCMYV	6	11	HLA-A*02:01	0.35					0.88	0.16	1.04	-0.76	63.1
	FLFCFCVCMYV	6	11	HLA-A*02:06						0.88	0.16	1.04	-1.41	280.1
	FLFCFCVCMYV	6	11	HLA-B*15:01	0.9
	FLFCFCVCMYV	6	11	HLA-B*15:02	0.6
	FLFCFCVCMYV	6	11	HLA-B*46:01	1.8
	FLFCFCVCMYV	6	11	HLA-C*07:02	1.9
	FLFCFCVCMYV	6	11	HLA-C*12:03	0.2
	FLFCFCVCMYV	6	11	HLA-C*15:02	0.7
	LFCFCVCM	7	8	Entry
	LFCFCVCMY	7	9	Entry
	LFCFCVCMY	7	9	HLA-A*01:01	0.8
	LFCFCVCMY	7	9	HLA-A*29:02	0.25					1.31	1.3	2.61	1.06	35.7
	LFCFCVCMY	7	9	HLA-A*30:02	1.4					1.31	1.3	2.61	-0.21	652.5
	LFCFCVCMY	7	9	HLA-DQA1*01:01/DQB1*05:01											LSLIFLFCFCVCMYV	0.7		0.7
	LFCFCVCMY	7	9	HLA-DQA1*01:01/DQB1*05:01											SLIFLFCFCVCMYVC	0.88		0.88
	LFCFCVCMY	7	9	HLA-DQA1*01:01/DQB1*05:01											LIFLFCFCVCMYVCC	1.66		1.66
	LFCFCVCMY	7	9	HLA-DQA1*01:01/DQB1*05:01											IFLFCFCVCMYVCCH	1.96		1.96
	LFCFCVCMYV	7	10	Entry
	LFCFCVCMYV	7	10	HLA-A*02:01	1.55
	LFCFCVCMYV	7	10	HLA-A*02:06	1.55
	LFCFCVCMYV	7	10	HLA-A*29:02						0.88	0.17	1.05	-1.86	810.2
	LFCFCVCMYV	7	10	HLA-A*31:01	1.85
	LFCFCVCMYV	7	10	HLA-B*51:01	1.7
	LFCFCVCMYV	7	10	HLA-C*06:02	1.7
	LFCFCVCMYV	7	10	HLA-C*12:03	0.6
	LFCFCVCMYV	7	10	HLA-C*15:02	0.3
	FCFCVCMY	8	8	Entry
	FCFCVCMY	8	8	HLA-A*30:02	0.55
	FCFCVCMY	8	8	HLA-A*31:01	1.9
	FCFCVCMY	8	8	HLA-B*15:01	1.6
	FCFCVCMY	8	8	HLA-B*15:02	1.4
	FCFCVCMY	8	8	HLA-B*35:01	1.15
	FCFCVCMY	8	8	HLA-B*46:01	0.8
	FCFCVCMY	8	8	HLA-C*06:02	0.9
	FCFCVCMY	8	8	HLA-C*12:03	0.4
	FCFCVCMYV	8	9	Entry
	FCFCVCMYV	8	9	HLA-A*02:01	1.4		0.3157			0.88	0.17	1.05	-1.72	589.1
	FCFCVCMYV	8	9	HLA-A*02:06						0.88	0.17	1.05	-1.58	434.4
	FCFCVCMYV	8	9	HLA-A*68:02	0.2					0.88	0.17	1.05	-1.58	427.2
	FCFCVCMYVC	8	10	Entry
	FCFCVCMYVC	8	10	HLA-B*46:01	1.8
	FCFCVCMYVC	8	10	HLA-C*12:03	0.6
	FCFCVCMYVC	8	10	HLA-C*15:02	0.3
	FCFCVCMYVCC	8	11	Entry
	FCFCVCMYVCC	8	11	HLA-C*12:03	0.5
	FCFCVCMYVCC	8	11	HLA-C*15:02	0.7
	CFCVCMYV	9	8	Entry
	CFCVCMYV	9	8	HLA-A*31:01	1.9
	CFCVCMYV	9	8	HLA-C*15:02	1
	CVCMYVCCHV	11	10	Entry
	CVCMYVCCHV	11	10	HLA-A*02:01						1.12	0.14	1.25	-1.66	820.5
	CVCMYVCCHV	11	10	HLA-A*02:06						1.12	0.14	1.25	-1.2	282
	VCMYVCCHV	12	9	Entry
	VCMYVCCHV	12	9	HLA-DRB1*08:02											VCMYVCCHVPLLPSV	6.61					1.57
	VCMYVCCHV	12	9	HLA-DRB1*08:02											CVCMYVCCHVPLLPS	10.3					1.57
	VCMYVCCHV	12	9	HLA-DRB1*08:02											FCVCMYVCCHVPLLP	36.77					1.57
	VCMYVCCHV	12	9	HLA-DRB1*08:02											CFCVCMYVCCHVPLL	39.49					1.57
	VCMYVCCHV	12	9	HLA-DRB1*08:02											FCFCVCMYVCCHVPL	41.35					1.57
	VCMYVCCHV	12	9	HLA-DRB1*08:02											FLFCFCVCMYVCCHV	56.93					1.57
	VCMYVCCHV	12	9	HLA-DRB1*08:02											LFCFCVCMYVCCHVP	59.24					1.57
	VCMYVCCHV	12	9	HLA-DRB1*15:01											VCMYVCCHVPLLPSV	18.23					1.11
	VCMYVCCHV	12	9	HLA-DRB1*15:01											CVCMYVCCHVPLLPS	18.4					1.11
	VCMYVCCHV	12	9	HLA-DRB1*15:01											FCVCMYVCCHVPLLP	19.23					1.11
	VCMYVCCHV	12	9	HLA-DRB1*15:01											CFCVCMYVCCHVPLL	20.14					1.11
	VCMYVCCHV	12	9	HLA-DRB1*15:01											FCFCVCMYVCCHVPL	21.39					1.11
	VCMYVCCHV	12	9	HLA-DRB1*15:01											LFCFCVCMYVCCHVP	26.03					1.11
	VCMYVCCHV	12	9	HLA-DRB1*15:01											FLFCFCVCMYVCCHV	28.66					1.11
	VCMYVCCHVPL	12	11	Entry
	VCMYVCCHVPL	12	11	H-2-Kb						1.05	0.48	1.52	-1.51	1086.5
	VCMYVCCHVPL	12	11	H-2-Kd						1.05	0.48	1.52	-1.93	2812.1
	VCMYVCCHVPL	12	11	HLA-B*48:01	0.2
	VCMYVCCHVPL	12	11	HLA-C*04:01	1.1
	VCMYVCCHVPL	12	11	HLA-C*14:02	0.8
	CMYVCCHV	13	8	Entry
	CMYVCCHV	13	8	H-2-Kb	1.5
	CMYVCCHV	13	8	H-2-Kb	1.5
	CMYVCCHV	13	8	H-2-Kb						1.12	0.27	1.39	-1.55	858.6
	CMYVCCHV	13	8	HLA-B*52:01	1.2
	CMYVCCHVP	13	9	Entry
	CMYVCCHVP	13	9	H-2-IAd											CVCMYVCCHVPLLPS	7.16			8.39
	CMYVCCHVP	13	9	H-2-IAd											VCMYVCCHVPLLPSV	8.7			9.17
	CMYVCCHVP	13	9	H-2-IAd											CMYVCCHVPLLPSVC	9.39			8.65
	CMYVCCHVPL	13	10	Entry
	CMYVCCHVPL	13	10	H-2-Db	1.85
	CMYVCCHVPL	13	10	H-2-Kb						1.05	0.55	1.6	-1.15	562.5
	CMYVCCHVPL	13	10	H-2-Kd						1.05	0.55	1.6	-1.62	1645.9
	CMYVCCHVPL	13	10	HLA-A*02:01	1.25					1.05	0.55	1.6	-0.68	191.3
	CMYVCCHVPL	13	10	HLA-A*02:06						1.05	0.55	1.6	-1.11	504.7
	CMYVCCHVPL	13	10	HLA-A*23:01						1.05	0.55	1.6	-1.13	530.4
	CMYVCCHVPL	13	10	HLA-B*08:01	0.6
	CMYVCCHVPL	13	10	HLA-B*15:01						1.05	0.55	1.6	-1.21	637.9
	CMYVCCHVPL	13	10	HLA-B*15:25						1.05	0.55	1.6	-1.04	438.4
	CMYVCCHVPL	13	10	HLA-B*39:01	1.5
	CMYVCCHVPL	13	10	HLA-B*46:01	1.8
	CMYVCCHVPL	13	10	HLA-B*48:01	0.1
	CMYVCCHVPL	13	10	HLA-C*04:01	0.6
	CMYVCCHVPL	13	10	HLA-C*07:02	0.9
	CMYVCCHVPL	13	10	HLA-C*14:02	0.8					1.05	0.55	1.6	-1.16	576.3
	CMYVCCHVPLL	13	11	Entry
	CMYVCCHVPLL	13	11	H-2-Kb	1.8					1.28	0.55	1.83	-0.84	473.4
	CMYVCCHVPLL	13	11	H-2-Kd						1.28	0.55	1.83	-1.74	3713.7
	CMYVCCHVPLL	13	11	HLA-A*02:01						1.28	0.55	1.83	-1.1	858.6
	CMYVCCHVPLL	13	11	HLA-A*23:01						1.28	0.55	1.83	-1.1	849
	CMYVCCHVPLL	13	11	HLA-B*48:01	0.2
	CMYVCCHVPLL	13	11	HLA-B*52:01	1.3
	CMYVCCHVPLL	13	11	HLA-C*04:01	0.5
	CMYVCCHVPLL	13	11	HLA-C*06:02	1.9
	CMYVCCHVPLL	13	11	HLA-C*07:01	0.7
	CMYVCCHVPLL	13	11	HLA-C*07:04	1.1
	CMYVCCHVPLL	13	11	HLA-C*14:02	0.8
	CMYVCCHVPLL	13	11	HLA-E*01:01	0.5
	CMYVCCHVPLL	13	11	HLA-G*01:01	1.1
	CMYVCCHVPLL	13	11	HLA-G*01:03	1.1
	CMYVCCHVPLL	13	11	HLA-G*01:04	1.1
	CMYVCCHVPLL	13	11	HLA-G*01:06	1.1
	MYVCCHVPL	14	9	Entry
	MYVCCHVPL	14	9	H-2-IAd											CVCMYVCCHVPLLPS	7.16		5.92
	MYVCCHVPL	14	9	H-2-IAd											VCMYVCCHVPLLPSV	8.7		8.23
	MYVCCHVPL	14	9	H-2-IAd											FCVCMYVCCHVPLLP	12.11		6.21
	MYVCCHVPL	14	9	H-2-Kb				22	0.88	1.05	0.58	1.63	-1.29	831.7
	MYVCCHVPL	14	9	H-2-Kd		1.7917				1.05	0.58	1.63	-0.66	194.6
	MYVCCHVPL	14	9	HLA-A*23:01	0.3					1.05	0.58	1.63	-0.27	79.1
	MYVCCHVPL	14	9	HLA-A*24:02				21	0.777778
	MYVCCHVPL	14	9	HLA-A*68:02	1.8					1.05	0.58	1.63	-1.26	766.2
	MYVCCHVPL	14	9	HLA-B*35:03	1.2
	MYVCCHVPL	14	9	HLA-B*39:01	0.6					1.05	0.58	1.63	-0.82	280.8
	MYVCCHVPL	14	9	HLA-B*48:01	0.45
	MYVCCHVPL	14	9	HLA-C*03:02						1.05	0.58	1.63	-0.97	393.4
	MYVCCHVPL	14	9	HLA-C*03:03						1.05	0.58	1.63	-1.24	734.6
	MYVCCHVPL	14	9	HLA-C*03:04						1.05	0.58	1.63	-1.24	734.6
	MYVCCHVPL	14	9	HLA-C*07:02						1.05	0.58	1.63	-0.75	237.6
	MYVCCHVPL	14	9	HLA-C*12:03						1.05	0.58	1.63	-1.13	567.3
	MYVCCHVPL	14	9	HLA-C*14:02						1.05	0.58	1.63	0.57	11.5
	MYVCCHVPL	14	9	HLA-C*16:01						1.05	0.58	1.63	-0.94	365.6
	MYVCCHVPL	14	9	HLA-G*01:01	1.4
	MYVCCHVPL	14	9	HLA-G*01:03	1.4
	MYVCCHVPL	14	9	HLA-G*01:04	1.4
	MYVCCHVPL	14	9	HLA-G*01:06	1.4
	MYVCCHVPLL	14	10	Entry
	MYVCCHVPLL	14	10	H-2-Kb						1.28	0.58	1.86	-1.47	2148.1
	MYVCCHVPLL	14	10	H-2-Kd				23	0.92	1.28	0.58	1.86	-1.16	1056.5
	MYVCCHVPLL	14	10	HLA-A*02:06						1.28	0.58	1.86	-0.93	624.4
	MYVCCHVPLL	14	10	HLA-A*23:01	0.45					1.28	0.58	1.86	0.12	55.9
	MYVCCHVPLL	14	10	HLA-A*24:02	0.85			23	0.851852	1.28	0.58	1.86	-0.34	158.5
	MYVCCHVPLL	14	10	HLA-B*39:01	1.7
	MYVCCHVPLL	14	10	HLA-B*48:01	1.2
	MYVCCHVPLL	14	10	HLA-C*04:01	0.9
	MYVCCHVPLL	14	10	HLA-C*06:02	1
	MYVCCHVPLL	14	10	HLA-C*07:01	0.3
	MYVCCHVPLL	14	10	HLA-C*07:02	1.1					1.28	0.58	1.86	-0.88	559
	MYVCCHVPLL	14	10	HLA-C*07:04	0.4
	MYVCCHVPLL	14	10	HLA-C*14:02	0.8					1.28	0.58	1.86	-0.09	89
	MYVCCHVPLL	14	10	HLA-G*01:01	0.6
	MYVCCHVPLL	14	10	HLA-G*01:03	0.6
	MYVCCHVPLL	14	10	HLA-G*01:04	0.6
	MYVCCHVPLL	14	10	HLA-G*01:06	0.6
	MYVCCHVPLLP	14	11	Entry
	MYVCCHVPLLP	14	11	H-2-Kd	1.85
	MYVCCHVPLLP	14	11	HLA-C*07:01	1
	MYVCCHVPLLP	14	11	HLA-C*14:02	1
	YVCCHVPL	15	8	Entry
	YVCCHVPL	15	8	H-2-Db	1
	YVCCHVPL	15	8	H-2-Kb	1.65					1.05	0.49	1.53	-1.45	961.1
	YVCCHVPL	15	8	HLA-A*01:01	1.8
	YVCCHVPL	15	8	HLA-B*15:01	0.9
	YVCCHVPL	15	8	HLA-B*39:01	0.2
	YVCCHVPL	15	8	HLA-B*48:01	0.5
	YVCCHVPL	15	8	HLA-C*01:02	0.9
	YVCCHVPL	15	8	HLA-C*03:02	1.2
	YVCCHVPL	15	8	HLA-C*03:03	0.5
	YVCCHVPL	15	8	HLA-C*03:04	0.6
	YVCCHVPL	15	8	HLA-C*04:01	1.4
	YVCCHVPL	15	8	HLA-C*07:01	1.4
	YVCCHVPL	15	8	HLA-C*07:02	0.4
	YVCCHVPL	15	8	HLA-C*07:04	1.9
	YVCCHVPL	15	8	HLA-C*08:01	0.6
	YVCCHVPL	15	8	HLA-C*12:02	0.9
	YVCCHVPL	15	8	HLA-C*12:03	1.1
	YVCCHVPL	15	8	HLA-C*14:02	0.5
	YVCCHVPL	15	8	HLA-C*16:01	0.9
	YVCCHVPLL	15	9	Entry
	YVCCHVPLL	15	9	H-2-Kb						1.28	0.49	1.77	-1.4	1457
	YVCCHVPLL	15	9	HLA-A*02:01	1.6		0.3761			1.28	0.49	1.77	0.02	56.2
	YVCCHVPLL	15	9	HLA-A*02:06	1.1	1.3467				1.28	0.49	1.77	0.35	26.2
	YVCCHVPLL	15	9	HLA-A*26				22	0.88
	YVCCHVPLL	15	9	HLA-A*26:01	1.45
	YVCCHVPLL	15	9	HLA-A*68:02						1.28	0.49	1.77	-1.13	781.5
	YVCCHVPLL	15	9	HLA-C*02:02						1.28	0.49	1.77	-1.05	660.2
	YVCCHVPLL	15	9	HLA-C*02:09						1.28	0.49	1.77	-1.05	660.2
	YVCCHVPLL	15	9	HLA-C*03:02						1.28	0.49	1.77	-0.75	329.4
	YVCCHVPLL	15	9	HLA-C*03:03						1.28	0.49	1.77	-0.88	441.2
	YVCCHVPLL	15	9	HLA-C*03:04						1.28	0.49	1.77	-0.88	441.2
	YVCCHVPLL	15	9	HLA-C*06:02	0.75
	YVCCHVPLL	15	9	HLA-C*07:01	1.1
	YVCCHVPLL	15	9	HLA-C*12:02						1.28	0.49	1.77	-1.02	612.2
	YVCCHVPLL	15	9	HLA-C*12:03						1.28	0.49	1.77	-0.44	159.5
	YVCCHVPLL	15	9	HLA-C*14:02						1.28	0.49	1.77	-0.9	468.6
	YVCCHVPLL	15	9	HLA-C*16:01						1.28	0.49	1.77	-0.52	195
	YVCCHVPLL	15	9	HLA-C*17:01		1.6548
	YVCCHVPLL	15	9	HLA-DRB1*11:01											VCMYVCCHVPLLPSV	2.98					1.49
	YVCCHVPLL	15	9	HLA-DRB1*11:01											CVCMYVCCHVPLLPS	3.07					1.49
	YVCCHVPLL	15	9	HLA-DRB1*11:01											FCVCMYVCCHVPLLP	3.57					1.49
	YVCCHVPLL	15	9	HLA-DRB1*11:01											CMYVCCHVPLLPSVC	3.72					1.49
	YVCCHVPLL	15	9	HLA-DRB1*11:01											CFCVCMYVCCHVPLL	3.85					1.49
	YVCCHVPLL	15	9	HLA-DRB1*11:01											MYVCCHVPLLPSVCM	5.16					1.49
	YVCCHVPLL	15	9	HLA-DRB1*11:01											YVCCHVPLLPSVCMC	8.06					1.49
	YVCCHVPLL	15	9	HLA-DRB1*13:02											FCVCMYVCCHVPLLP	35.59					1.66
	YVCCHVPLL	15	9	HLA-DRB1*13:02											VCMYVCCHVPLLPSV	36.07					1.66
	YVCCHVPLL	15	9	HLA-DRB1*13:02											CVCMYVCCHVPLLPS	36.63					1.66
	YVCCHVPLL	15	9	HLA-DRB1*13:02											CMYVCCHVPLLPSVC	37.26					1.66
	YVCCHVPLL	15	9	HLA-DRB1*13:02											MYVCCHVPLLPSVCM	39.78					1.66
	YVCCHVPLL	15	9	HLA-DRB1*13:02											CFCVCMYVCCHVPLL	45.6					1.66
	YVCCHVPLL	15	9	HLA-DRB1*13:02											YVCCHVPLLPSVCMC	55.19					1.66
	YVCCHVPLL	15	9	HLA-E*01:03	1.85
	YVCCHVPLLP	15	10	Entry
	YVCCHVPLLP	15	10	HLA-C*06:02	1.2
	YVCCHVPLLP	15	10	HLA-C*07:01	0.4
	YVCCHVPLLPS	15	11	Entry
	YVCCHVPLLPS	15	11	HLA-C*07:01	0.9
	VCCHVPLL	16	8	Entry
	VCCHVPLL	16	8	H-2-Kb						1.28	0.43	1.71	-1.84	3579.5
	CCHVPLLPS	17	9	Entry
	CCHVPLLPS	17	9	HLA-DRB1*09:01											CVCMYVCCHVPLLPS	18.7	0.01
	CCHVPLLPS	17	9	HLA-DRB1*09:01											VCMYVCCHVPLLPSV	19.98	0.01
	CCHVPLLPS	17	9	HLA-DRB1*09:01											CMYVCCHVPLLPSVC	22.73	0.01
	CCHVPLLPS	17	9	HLA-DRB1*09:01											MYVCCHVPLLPSVCM	28.49	0.01
	CCHVPLLPS	17	9	HLA-DRB1*09:01											YVCCHVPLLPSVCMC	34.14	0.01
	CCHVPLLPS	17	9	HLA-DRB1*09:01											VCCHVPLLPSVCMCA	36.07	0.01
	CCHVPLLPS	17	9	HLA-DRB1*09:01											CCHVPLLPSVCMCAY	37.32	0.01
	CCHVPLLPSV	17	10	Entry
	CCHVPLLPSV	17	10	H-2-Kd						1.11	0.16	1.27	-1.97	1744.2
	CCHVPLLPSV	17	10	HLA-A*02:01			0.248
	CHVPLLPSV	18	9	Entry
	CHVPLLPSV	18	9	H-2-Kd		1.4993				1.11	0.15	1.26	-0.97	173.1
	CHVPLLPSV	18	9	HLA-B*38:01	1.7	1.1751				1.11	0.15	1.26	-1.63	790.1
	CHVPLLPSV	18	9	HLA-B*39:01	1.9	1.6981		20	0.740741	1.11	0.15	1.26	-1.48	557.1
	CHVPLLPSV	18	9	HLA-B*52:01	1.3	1.7922
	CHVPLLPSV	18	9	HLA-C*14:02						1.11	0.15	1.26	-1.52	603.5
	CHVPLLPSVCM	18	11	Entry
	CHVPLLPSVCM	18	11	H-2-Ld	1.6
	CHVPLLPSVCM	18	11	HLA-B*35:03	1.6
	CHVPLLPSVCM	18	11	HLA-B*38:01	1.2
	HVPLLPSV	19	8	Entry
	HVPLLPSV	19	8	HLA-A*25:01	1.5
	HVPLLPSV	19	8	HLA-B*51:01		1.963
	HVPLLPSVCM	19	10	Entry
	HVPLLPSVCM	19	10	H-2-Ld	1
	HVPLLPSVCM	19	10	HLA-B*07:02		1.0476
	HVPLLPSVCM	19	10	HLA-B*07:02						1.3	0.14	1.44	-1.35	613.7
	HVPLLPSVCM	19	10	HLA-B*35:01		1.8688				1.3	0.14	1.44	-1.27	519.6
	HVPLLPSVCM	19	10	HLA-B*35:03		1.0148
	HVPLLPSVCM	19	10	HLA-B*56:01		1.9697
	HVPLLPSVCMC	19	11	Entry
	HVPLLPSVCMC	19	11	H-2-Ld	1.4
	HVPLLPSVCMC	19	11	HLA-B*35:01	1.15
	HVPLLPSVCMC	19	11	HLA-B*35:03	1.4
	VPLLPSVCM	20	9	Entry
	VPLLPSVCM	20	9	H-2-Ld	1.6	0.0655				1.3	0.02	1.32	-1.5	663.1
	VPLLPSVCM	20	9	HLA-B*07:02	1	0.2265	0.4032	21	0.875	1.3	0.02	1.32	-1.1	265
	VPLLPSVCM	20	9	HLA-B*35:01	1.2	0.2838	0.5848	18	0.818182	1.3	0.02	1.32	-0.73	112.9
	VPLLPSVCM	20	9	HLA-B*35:03	0.85	0.1292
	VPLLPSVCM	20	9	HLA-B*51:01	0.8	0.7948	0.4701
	VPLLPSVCM	20	9	HLA-B*51:02			0.4206
	VPLLPSVCM	20	9	HLA-B*53:01		0.5498
	VPLLPSVCM	20	9	HLA-B*55:01		0.3431
	VPLLPSVCM	20	9	HLA-B*56:01		0.3082
	VPLLPSVCMC	20	10	Entry
	VPLLPSVCMC	20	10	H-2-Ld	1.2
	VPLLPSVCMC	20	10	HLA-B*35:03	1.6
	VPLLPSVCMC	20	10	HLA-B*53:01	1.4
	VPLLPSVCMCA	20	11	Entry
	VPLLPSVCMCA	20	11	HLA-B*35:03	1.6
	VPLLPSVCMCA	20	11	HLA-B*51:01	1.9
	VPLLPSVCMCA	20	11	HLA-B*56:01	1.2
	PLLPSVCM	21	8	Entry
	PLLPSVCM	21	8	H-2-Ld	1.3
	PLLPSVCM	21	8	HLA-B*35:03	1
	PLLPSVCMCA	21	10	Entry
	PLLPSVCMCA	21	10	HLA-A*02:01			0.3063
	PLLPSVCMCAY	21	11	Entry
	PLLPSVCMCAY	21	11	HLA-A*01:01	1.3
	PLLPSVCMCAY	21	11	HLA-A*29:02	0.75
	PLLPSVCMCAY	21	11	HLA-B*15:01	0.7
	PLLPSVCMCAY	21	11	HLA-B*35:01	0.2					1.42	1.1	2.52	-0.42	869.4
	LLPSVCMC	22	8	Entry
	LLPSVCMC	22	8	HLA-A*02:01	1.65
	LLPSVCMCAY	22	10	Entry
	LLPSVCMCAY	22	10	HLA-A*01:01	1.45
	LLPSVCMCAY	22	10	HLA-A*26:01	1.15
	LLPSVCMCAY	22	10	HLA-A*29:02	1.05					1.42	1.21	2.63	0.65	97
	LLPSVCMCAY	22	10	HLA-A*30:02	1.8					1.42	1.21	2.63	0.1	344.5
	LLPSVCMCAY	22	10	HLA-B*15:01	0.3			22	0.956522	1.42	1.21	2.63	0.95	47.9
	LLPSVCMCAY	22	10	HLA-B*15:02						1.42	1.21	2.63	0.38	177.6
	LLPSVCMCAY	22	10	HLA-B*15:25	1					1.42	1.21	2.63	0.93	50.6
	LLPSVCMCAY	22	10	HLA-B*35:01						1.42	1.21	2.63	1.23	25.5
	LLPSVCMCAY	22	10	HLA-B*53:01						1.42	1.21	2.63	0.11	330.6
	LLPSVCMCAY	22	10	HLA-C*14:02	1.8
	LLPSVCMCAYA	22	11	Entry
	LLPSVCMCAYA	22	11	HLA-A*01:01	0.75
	LLPSVCMCAYA	22	11	HLA-B*15:01	0.9
	LLPSVCMCAYA	22	11	HLA-B*55:01	0.9
	LLPSVCMCAYA	22	11	HLA-B*56:01	0.6
	LPSVCMCA	23	8	Entry
	LPSVCMCA	23	8	HLA-B*35:01	0.9
	LPSVCMCA	23	8	HLA-B*53:01	1.75
	LPSVCMCA	23	8	HLA-B*55:01	0.6
	LPSVCMCA	23	8	HLA-B*56:01	0.3					1.6	0.36	0.84	-1.32	145.24
	LPSVCMCAY	23	9	Entry
	LPSVCMCAY	23	9	HLA-A*01:01	1.3
	LPSVCMCAY	23	9	HLA-A*29:02						1.42	1.16	2.58	-0.33	812.3
	LPSVCMCAY	23	9	HLA-B*15:02						1.42	1.16	2.58	0.27	203.3
	LPSVCMCAY	23	9	HLA-B*15:25						1.42	1.16	2.58	-0.27	706.6
	LPSVCMCAY	23	9	HLA-B*35:01	0.2	0.3783		22	1	1.42	1.16	2.58	2.01	4
	LPSVCMCAY	23	9	HLA-B*53:01	0.6			21	0.913043	1.42	1.16	2.58	0.87	51.6
	LPSVCMCAY	23	9	HLA-B*53:01		1.5918				1.42	1.16	2.58	0.87	51.6
	LPSVCMCAY	23	9	HLA-B*56:01						1.42	1.16	2.58	-0.41	972.4
	LPSVCMCAY	23	9	HLA-C*03:02						1.42	1.16	2.58	-0.26	693.7
	LPSVCMCAYA	23	10	Entry
	LPSVCMCAYA	23	10	HLA-B*07:02				19	0.76
	LPSVCMCAYA	23	10	HLA-B*35:01	1.85
	LPSVCMCAYA	23	10	HLA-B*55:01	0.3
	LPSVCMCAYA	23	10	HLA-B*56:01	0.2
	LPSVCMCAYAW	23	11	Entry
	LPSVCMCAYAW	23	11	HLA-B*53:01						1.43	0.27	1.71	-0.1	63.7
	LPSVCMCAYAW	23	11	HLA-B*55:01	1.8
	LPSVCMCAYAW	23	11	HLA-B*56:01	0.8
	LPSVCMCAYAW	23	11	HLA-B*58:01	0.75					1.43	0.27	1.71	-0.98	483.2
	LPSVCMCAYAW	23	11	HLA-B*58:02	0.6
	PSVCMCAY	24	8	Entry
	PSVCMCAY	24	8	HLA-A*01:01	0.7
	PSVCMCAY	24	8	HLA-A*25:01	0.2
	PSVCMCAY	24	8	HLA-A*29:02	0.85
	PSVCMCAY	24	8	HLA-A*30:02	0.45
	PSVCMCAYAW	24	10	Entry
	PSVCMCAYAW	24	10	HLA-B*57:01	0.85			20	1	1.43	0.25	1.68	-0.52	158.1
	PSVCMCAYAW	24	10	HLA-B*58:01	0.45					1.43	0.25	1.68	-0.04	52.9
	PSVCMCAYAW	24	10	HLA-B*58:02	0.3			21	0.75
	SVCMCAYAW	25	9	Entry
	SVCMCAYAW	25	9	HLA-A*32:01	0.9	1.967				1.43	0.41	1.84	0.04	63.6
	SVCMCAYAW	25	9	HLA-B*57:01	1.75	1.9712				1.43	0.41	1.84	-0.39	169.7
	SVCMCAYAW	25	9	HLA-B*58:01	1.7	1.3696				1.43	0.41	1.84	0.2	43.8
	SVCMCAYAWV	25	10	Entry
	SVCMCAYAWV	25	10	HLA-A*02:06	1.5
	SVCMCAYAWVL	25	11	Entry
	SVCMCAYAWVL	25	11	H-2-Kb						1.6	0.44	2.04	-1.44	3036.5
	SVCMCAYAWVL	25	11	HLA-A*32:01	0.9
	SVCMCAYAWVL	25	11	HLA-B*38:01	1.1
	SVCMCAYAWVL	25	11	HLA-B*39:01	0.4
	SVCMCAYAWVL	25	11	HLA-B*48:01	1.2
	SVCMCAYAWVL	25	11	HLA-E*01:01	0.1
	VCMCAYAW	26	8	Entry
	VCMCAYAW	26	8	HLA-B*57:01	0.4
	VCMCAYAW	26	8	HLA-B*58:01	0.5					1.43	0.47	1.9	-0.97	750.1
	VCMCAYAW	26	8	HLA-B*58:02	0.6
	VCMCAYAWVL	26	10	Entry
	VCMCAYAWVL	26	10	H-2-Kb						1.6	0.5	2.11	-1.01	1315.8
	VCMCAYAWVL	26	10	H-2-Ld	1.9
	VCMCAYAWVL	26	10	HLA-A*02:01						1.6	0.5	2.11	-0.48	381.8
	VCMCAYAWVL	26	10	HLA-A*24:02	1.9
	VCMCAYAWVL	26	10	HLA-B*38:01	0.9
	VCMCAYAWVL	26	10	HLA-B*39:01	0.9
	VCMCAYAWVL	26	10	HLA-B*48:01	0.6
	VCMCAYAWVL	26	10	HLA-E*01:01	0.1
	VCMCAYAWVLV	26	11	Entry
	VCMCAYAWVLV	26	11	HLA-A*02:01			0.4145
	VCMCAYAWVLV	26	11	HLA-B*39:01	0.6
	VCMCAYAWVLV	26	11	HLA-B*48:01	1.6
	VCMCAYAWVLV	26	11	HLA-E*01:01	0.1
	CMCAYAWVL	27	9	Entry
	CMCAYAWVL	27	9	H-2-IAd											LLPSVCMCAYAWVLV	19.14		1.04
	CMCAYAWVL	27	9	HLA-A*02:01	0.9					1.6	0.47	2.08	-0.11	154.9
	CMCAYAWVL	27	9	HLA-A*02:06						1.6	0.47	2.08	-0.52	391.8
	CMCAYAWVL	27	9	HLA-A*32:01						1.6	0.47	2.08	-0.44	332.1
	CMCAYAWVL	27	9	HLA-B*08:01	1
	CMCAYAWVL	27	9	HLA-B*38:01	1.8
	CMCAYAWVL	27	9	HLA-B*39:01	0.65
	CMCAYAWVL	27	9	HLA-B*48:01	0.65
	CMCAYAWVL	27	9	HLA-E*01:01	0.55
	CMCAYAWVLV	27	10	Entry
	CMCAYAWVLV	27	10	HLA-A*02:01	0.8		0.3303			1.09	0.19	1.28	-1.12	253.4
	CMCAYAWVLV	27	10	HLA-A*02:06						1.09	0.19	1.28	-1.45	541.1
	CMCAYAWVLV	27	10	HLA-A*32:01	0.7
	CMCAYAWVLV	27	10	HLA-A*68:02						1.09	0.19	1.28	-1.69	925.6
	CMCAYAWVLV	27	10	HLA-B*39:01	0.9
	CMCAYAWVLV	27	10	HLA-B*48:01	0.7
	CMCAYAWVLV	27	10	HLA-E*01:01	0.3
	CMCAYAWVLVF	27	11	Entry
	CMCAYAWVLVF	27	11	HLA-A*24:02	1.2
	CMCAYAWVLVF	27	11	HLA-A*32:01	0.8
	CMCAYAWVLVF	27	11	HLA-B*15:01	0.2
	CMCAYAWVLVF	27	11	HLA-B*15:02	0.7
	CMCAYAWVLVF	27	11	HLA-B*15:25	1.3					1.45	1.16	2.61	-0.18	610
	CMCAYAWVLVF	27	11	HLA-B*37:01	1.4
	CMCAYAWVLVF	27	11	HLA-B*38:01	1.6
	CMCAYAWVLVF	27	11	HLA-B*39:01	0.5
	CMCAYAWVLVF	27	11	HLA-B*46:01	0.3
	CMCAYAWVLVF	27	11	HLA-B*48:01	1.7
	CMCAYAWVLVF	27	11	HLA-C*03:02	0.7
	CMCAYAWVLVF	27	11	HLA-C*04:01	1.7
	CMCAYAWVLVF	27	11	HLA-C*07:02	0.8
	CMCAYAWVLVF	27	11	HLA-C*12:02	1.7
	CMCAYAWVLVF	27	11	HLA-C*12:03	0.2
	CMCAYAWVLVF	27	11	HLA-C*16:01	1
	CMCAYAWVLVF	27	11	HLA-E*01:01	0.5
	MCAYAWVL	28	8	Entry
	MCAYAWVL	28	8	H-2-Ld	0.8
	MCAYAWVL	28	8	HLA-A*32:01	0.6
	MCAYAWVL	28	8	HLA-A*68:02	1.05
	MCAYAWVL	28	8	HLA-B*38:01	0.9
	MCAYAWVL	28	8	HLA-B*39:01	0.2
	MCAYAWVL	28	8	HLA-B*48:01	0.3
	MCAYAWVL	28	8	HLA-C*03:03	0.5
	MCAYAWVL	28	8	HLA-C*07:02	1.9
	MCAYAWVL	28	8	HLA-E*01:01	0.2
	MCAYAWVLV	28	9	Entry
	MCAYAWVLV	28	9	H-2-IAd											CMCAYAWVLVFVYIV	3.73		1.25
	MCAYAWVLV	28	9	H-2-IAd											MCAYAWVLVFVYIVV	3.82		1.7
	MCAYAWVLV	28	9	H-2-IAd											VCMCAYAWVLVFVYI	5.16		0.37
	MCAYAWVLV	28	9	H-2-IAd											SVCMCAYAWVLVFVY	8.07		0.36
	MCAYAWVLV	28	9	H-2-IAd											PSVCMCAYAWVLVFV	13.13		0.66
	MCAYAWVLV	28	9	H-2-IAd											LPSVCMCAYAWVLVF	13.79		0.93
	MCAYAWVLV	28	9	HLA-A*02:06						1.09	0.17	1.26	-1.56	646.1
	MCAYAWVLV	28	9	HLA-A*68:02	0.2	1.9625				1.09	0.17	1.26	-0.5	56.6
	MCAYAWVLVF	28	10	Entry
	MCAYAWVLVF	28	10	H-2-Kb						1.45	1.13	2.58	-0.83	2570.1
	MCAYAWVLVF	28	10	HLA-A*23:01	0.55					1.45	1.13	2.58	-0.4	957.5
	MCAYAWVLVF	28	10	HLA-A*24:02	0.95
	MCAYAWVLVF	28	10	HLA-A*29:02						1.45	1.13	2.58	-0.07	450.6
	MCAYAWVLVF	28	10	HLA-A*32:01	0.75					1.45	1.13	2.58	0.37	162.8
	MCAYAWVLVF	28	10	HLA-B*13:01	1.1
	MCAYAWVLVF	28	10	HLA-B*15:01	1					1.45	1.13	2.58	0.97	41.1
	MCAYAWVLVF	28	10	HLA-B*15:02						1.45	1.13	2.58	0.55	108.1
	MCAYAWVLVF	28	10	HLA-B*15:25	0.6					1.45	1.13	2.58	1.09	30.8
	MCAYAWVLVF	28	10	HLA-B*18:01	1.6
	MCAYAWVLVF	28	10	HLA-B*35:01	0.7					1.45	1.13	2.58	0.46	132.7
	MCAYAWVLVF	28	10	HLA-B*35:03	0.7
	MCAYAWVLVF	28	10	HLA-B*46:01	0.1
	MCAYAWVLVF	28	10	HLA-B*51:01	0.55
	MCAYAWVLVF	28	10	HLA-B*52:01	0.4
	MCAYAWVLVF	28	10	HLA-B*53:01						1.45	1.13	2.58	0.02	368.5
	MCAYAWVLVF	28	10	HLA-B*57:01						1.45	1.13	2.58	-0.19	589.6
	MCAYAWVLVF	28	10	HLA-B*58:01						1.45	1.13	2.58	0.65	85.5
	MCAYAWVLVF	28	10	HLA-B*58:02	1.7
	MCAYAWVLVF	28	10	HLA-C*03:02	0.2					1.45	1.13	2.58	0.67	80.8
	MCAYAWVLVF	28	10	HLA-C*03:03						1.45	1.13	2.58	-0.29	749.6
	MCAYAWVLVF	28	10	HLA-C*03:04	0.9					1.45	1.13	2.58	-0.29	749.6
	MCAYAWVLVF	28	10	HLA-C*04:01	1.2
	MCAYAWVLVF	28	10	HLA-C*06:02	1
	MCAYAWVLVF	28	10	HLA-C*07:01	1.3
	MCAYAWVLVF	28	10	HLA-C*07:02	1.8
	MCAYAWVLVF	28	10	HLA-C*08:01	0.9
	MCAYAWVLVF	28	10	HLA-C*12:02	0.4					1.45	1.13	2.58	-0.01	390.6
	MCAYAWVLVF	28	10	HLA-C*12:03	0.3					1.45	1.13	2.58	0.57	101.7
	MCAYAWVLVF	28	10	HLA-C*14:02	1.8
	MCAYAWVLVF	28	10	HLA-C*16:01	0.2					1.45	1.13	2.58	0.17	257
	MCAYAWVLVFV	28	11	Entry
	MCAYAWVLVFV	28	11	HLA-A*32:01	0.8
	MCAYAWVLVFV	28	11	HLA-B*15:01	0.8
	MCAYAWVLVFV	28	11	HLA-B*37:01	0.9
	MCAYAWVLVFV	28	11	HLA-B*46:01	0.3
	MCAYAWVLVFV	28	11	HLA-C*03:02	1.9
	MCAYAWVLVFV	28	11	HLA-C*12:03	0.1
	MCAYAWVLVFV	28	11	HLA-C*15:02	1.2
	CAYAWVLV	29	8	Entry
	CAYAWVLV	29	8	H-2-Kb	1.15					1.09	0.24	1.32	-1.33	450
	CAYAWVLV	29	8	HLA-B*13:02	0.4
	CAYAWVLV	29	8	HLA-B*37:01	0.6
	CAYAWVLV	29	8	HLA-B*51:01				20	0.769231
	CAYAWVLV	29	8	HLA-B*52:01	0.4
	CAYAWVLV	29	8	HLA-C*06:02	0.8
	CAYAWVLV	29	8	HLA-C*07:01	0.7
	CAYAWVLV	29	8	HLA-C*12:03	1.1
	CAYAWVLV	29	8	HLA-C*15:02	0.2
	CAYAWVLV	29	8	HLA-C*16:01	1
	CAYAWVLVF	29	9	Entry
	CAYAWVLVF	29	9	H-2-IAd											CMCAYAWVLVFVYIV	3.73			6.2
	CAYAWVLVF	29	9	H-2-IAd											VCMCAYAWVLVFVYI	5.16			9.95
	CAYAWVLVF	29	9	H-2-Kb	1.1					1.45	1.2	2.65	-0.52	1467
	CAYAWVLVF	29	9	HLA-A*23:01	0.7					1.45	1.2	2.65	-0.22	750.4
	CAYAWVLVF	29	9	HLA-A*24:02	1.5
	CAYAWVLVF	29	9	HLA-A*29:02						1.45	1.2	2.65	-0.2	712.4
	CAYAWVLVF	29	9	HLA-A*32:01	0.9	1.7826				1.45	1.2	2.65	0.51	138.6
	CAYAWVLVF	29	9	HLA-B*14:02	1.5
	CAYAWVLVF	29	9	HLA-B*15:01	0.4					1.45	1.2	2.65	0.55	126.6
	CAYAWVLVF	29	9	HLA-B*15:02						1.45	1.2	2.65	0.4	178.8
	CAYAWVLVF	29	9	HLA-B*15:25	1.1					1.45	1.2	2.65	1.01	43.2
	CAYAWVLVF	29	9	HLA-B*35:01	0.5	1.8802				1.45	1.2	2.65	0.41	173.1
	CAYAWVLVF	29	9	HLA-B*37:01	0.3
	CAYAWVLVF	29	9	HLA-B*46:01	0.15
	CAYAWVLVF	29	9	HLA-B*51:01	1.3			21	0.807692
	CAYAWVLVF	29	9	HLA-B*52:01	0.8
	CAYAWVLVF	29	9	HLA-B*53:01	0.3	1.9809				1.45	1.2	2.65	-0.15	633.5
	CAYAWVLVF	29	9	HLA-B*57:01	0.65			14	0.7
	CAYAWVLVF	29	9	HLA-B*58:01	0.3					1.45	1.2	2.65	0.4	179.1
	CAYAWVLVF	29	9	HLA-C*02:02						1.45	1.2	2.65	-0.34	986.7
	CAYAWVLVF	29	9	HLA-C*02:09						1.45	1.2	2.65	-0.34	986.7
	CAYAWVLVF	29	9	HLA-C*03:02	1	1.3109				1.45	1.2	2.65	1.04	41
	CAYAWVLVF	29	9	HLA-C*03:03						1.45	1.2	2.65	0.29	229.9
	CAYAWVLVF	29	9	HLA-C*03:04						1.45	1.2	2.65	0.29	229.9
	CAYAWVLVF	29	9	HLA-C*08:01						1.45	1.2	2.65	-0.34	986.6
	CAYAWVLVF	29	9	HLA-C*12:02	1.4					1.45	1.2	2.65	0.34	202.1
	CAYAWVLVF	29	9	HLA-C*12:03		1.8397				1.45	1.2	2.65	1.07	38.4
	CAYAWVLVF	29	9	HLA-C*14:02						1.45	1.2	2.65	0.02	428.1
	CAYAWVLVF	29	9	HLA-C*16:01	0.7	1.842				1.45	1.2	2.65	0.88	59.6
	CAYAWVLVF	29	9	HLA-DQA1*01:01/DQB1*05:01											MCAYAWVLVFVYIVV	0.02			1.82
	CAYAWVLVF	29	9	HLA-DQA1*01:01/DQB1*05:01											VCMCAYAWVLVFVYI	1.4			1.4
	CAYAWVLVF	29	9	HLA-DQA1*01:01/DQB1*05:01											SVCMCAYAWVLVFVY	1.61			1.61
	CAYAWVLVF	29	9	HLA-DRB1*04:01			0.1443
	CAYAWVLVFV	29	10	Entry
	CAYAWVLVFV	29	10	H-2-Db	1.2
	CAYAWVLVFV	29	10	H-2-Kb	1.05
	CAYAWVLVFV	29	10	HLA-A*02:01	1.1					1.39	0.24	1.63	-1.19	650.5
	CAYAWVLVFV	29	10	HLA-A*02:06	1.05					1.39	0.24	1.63	-0.64	185.3
	CAYAWVLVFV	29	10	HLA-A*68:02	0.8					1.39	0.24	1.63	0	42.1
	CAYAWVLVFV	29	10	HLA-B*13:02	1.8
	CAYAWVLVFV	29	10	HLA-B*37:01	0.5
	CAYAWVLVFV	29	10	HLA-B*46:01	0.1
	CAYAWVLVFV	29	10	HLA-B*52:01	1
	CAYAWVLVFV	29	10	HLA-C*06:02	1.1
	CAYAWVLVFV	29	10	HLA-C*07:01	1.1
	CAYAWVLVFV	29	10	HLA-C*12:03	0.5					1.39	0.24	1.63	-1.36	968.7
	CAYAWVLVFVY	29	11	Entry
	CAYAWVLVFVY	29	11	HLA-A*01:01	1.6
	CAYAWVLVFVY	29	11	HLA-A*29:02	1.2					1.29	1.37	2.66	-0.01	465.2
	CAYAWVLVFVY	29	11	HLA-A*30:02	1.55
	CAYAWVLVFVY	29	11	HLA-B*15:01	0.8
	CAYAWVLVFVY	29	11	HLA-B*35:01	0.4
	CAYAWVLVFVY	29	11	HLA-B*37:01	1
	CAYAWVLVFVY	29	11	HLA-B*46:01	0.2
	CAYAWVLVFVY	29	11	HLA-C*03:02	1.7
	CAYAWVLVFVY	29	11	HLA-C*07:02	1.4
	CAYAWVLVFVY	29	11	HLA-C*12:03	0.3
	CAYAWVLVFVY	29	11	HLA-C*15:02	1.2
	CAYAWVLVFVY	29	11	HLA-C*16:01	1.3
	AYAWVLVF	30	8	Entry
	AYAWVLVF	30	8	H-2-Kb						1.45	1.28	2.73	-0.93	4546
	AYAWVLVF	30	8	H-2-Kd		1.674
	AYAWVLVF	30	8	HLA-A*23:01		0.2777				1.45	1.2	2.65	0.85	76.1
	AYAWVLVF	30	8	HLA-A*24:02		0.2509				1.45	1.2	2.65	0.58	142.4
	AYAWVLVF	30	8	HLA-A*32:01	0.6
	AYAWVLVF	30	8	HLA-B*15:01	0.6
	AYAWVLVF	30	8	HLA-B*15:02	1.1
	AYAWVLVF	30	8	HLA-B*15:25	1.9
	AYAWVLVF	30	8	HLA-B*37:01	0.3
	AYAWVLVF	30	8	HLA-B*46:01	0.2
	AYAWVLVF	30	8	HLA-B*57:01	0.5
	AYAWVLVF	30	8	HLA-B*58:01	0.4
	AYAWVLVF	30	8	HLA-C*03:02	1.1
	AYAWVLVF	30	8	HLA-C*04:01	1.9
	AYAWVLVF	30	8	HLA-C*07:02	0.3
	AYAWVLVF	30	8	HLA-C*12:03	1
	AYAWVLVF	30	8	HLA-C*14:02	0.3	0.9819
	AYAWVLVF	30	8	HLA-C*16:01	1.3
	AYAWVLVF	30	8	HLA-G*01:01	1.2
	AYAWVLVF	30	8	HLA-G*01:02		1.9872
	AYAWVLVF	30	8	HLA-G*01:03	1.2	1.9872
	AYAWVLVF	30	8	HLA-G*01:04	1.2	1.9872
	AYAWVLVF	30	8	HLA-G*01:06	1.2	1.9872
	AYAWVLVFV	30	9	Entry
	AYAWVLVFV	30	9	H-2-Kd	0.6	0.335		21	0.84	1.39	0.32	1.71	-1.46	1476.8
	AYAWVLVFV	30	9	HLA-A*02:06	1.6
	AYAWVLVFV	30	9	HLA-A*23:01	1.25	0.8131				1.39	0.32	1.71	-0.73	274.1
	AYAWVLVFV	30	9	HLA-A*24:02	0.9	0.7228				1.39	0.32	1.71	-1.05	577.6
	AYAWVLVFV	30	9	HLA-A*68:02	1.7					1.39	0.32	1.71	-1.25	912.5
	AYAWVLVFV	30	9	HLA-A*68:02	1.7
	AYAWVLVFV	30	9	HLA-C*07:04		1.8929
	AYAWVLVFV	30	9	HLA-DQA1*01:01/DQB1*05:01											CMCAYAWVLVFVYIV	0.02		0.02	1.46
	AYAWVLVFV	30	9	HLA-DQA1*01:01/DQB1*05:01											MCAYAWVLVFVYIVV	0.02		0.02
	AYAWVLVFV	30	9	HLA-DQA1*01:01/DQB1*05:01											AYAWVLVFVYIVVIT	0.04		0.04
	AYAWVLVFV	30	9	HLA-DQA1*01:01/DQB1*05:01											CAYAWVLVFVYIVVI	0.04		0.04
	AYAWVLVFV	30	9	HLA-DQA1*05:01/DQB1*02:01											SVCMCAYAWVLVFVY	5.21	0.01
	AYAWVLVFV	30	9	HLA-DQA1*05:01/DQB1*02:01											PSVCMCAYAWVLVFV	21.54	0.01
	AYAWVLVFV	30	9	HLA-G*01:01	1.8
	AYAWVLVFV	30	9	HLA-G*01:02		1.8153
	AYAWVLVFV	30	9	HLA-G*01:03	1.8	1.8153
	AYAWVLVFV	30	9	HLA-G*01:04	1.8	1.8153
	AYAWVLVFV	30	9	HLA-G*01:06	1.8	1.8153
	AYAWVLVFVY	30	10	Entry
	AYAWVLVFVY	30	10	HLA-A*01:01	1.85
	AYAWVLVFVY	30	10	HLA-A*23:01						1.29	1.45	2.74	0.08	456.3
	AYAWVLVFVY	30	10	HLA-A*24:02	1.25
	AYAWVLVFVY	30	10	HLA-A*29:02	0.3	0.6837				1.29	1.45	2.74	1.28	28.5
	AYAWVLVFVY	30	10	HLA-A*30:02	1.45	1.6411				1.29	1.45	2.74	0.36	238.4
	AYAWVLVFVY	30	10	HLA-B*15:01	1.7
	AYAWVLVFVY	30	10	HLA-B*15:25						1.29	1.45	2.74	-0.22	898.8
	AYAWVLVFVY	30	10	HLA-B*46:01	0.1
	AYAWVLVFVY	30	10	HLA-C*07:02	0.4
	AYAWVLVFVY	30	10	HLA-C*12:03	0.6
	AYAWVLVFVYI	30	11	Entry
	AYAWVLVFVYI	30	11	H-2-Kd						1.17	0.41	1.59	-1.88	2923.3
	AYAWVLVFVYI	30	11	HLA-A*23:01						1.17	0.41	1.59	-1.4	970.4
	AYAWVLVFVYI	30	11	HLA-B*46:01	0.2
	AYAWVLVFVYI	30	11	HLA-C*07:02	1.8
	AYAWVLVFVYI	30	11	HLA-C*12:03	0.3
	YAWVLVFV	31	8	Entry
	YAWVLVFV	31	8	H-2-Kb						1.39	0.29	1.68	-1.96	4383.1
	YAWVLVFV	31	8	HLA-A*02:06						1.39	0.29	1.68	-1.11	622.9
	YAWVLVFV	31	8	HLA-B*13:02	0.6
	YAWVLVFV	31	8	HLA-B*46:01	1.1
	YAWVLVFV	31	8	HLA-B*51:01		1.3047		23	0.884615
	YAWVLVFV	31	8	HLA-B*52:01	1
	YAWVLVFV	31	8	HLA-B*58:01	1.6
	YAWVLVFV	31	8	HLA-C*05:01	1
	YAWVLVFV	31	8	HLA-C*08:01	1.4
	YAWVLVFV	31	8	HLA-C*12:03	0.4
	YAWVLVFV	31	8	HLA-C*15:02	0.4
	YAWVLVFVY	31	9	Entry
	YAWVLVFVY	31	9	H-2-IAd											MCAYAWVLVFVYIVV	3.82			5.94
	YAWVLVFVY	31	9	H-2-IAd											CAYAWVLVFVYIVVI	9.21		9.22	9.19
	YAWVLVFVY	31	9	HLA-A*01:01	0.9	1.6141
	YAWVLVFVY	31	9	HLA-A*29:02	0.25	0.3929				1.29	1.43	2.71	1.38	21.3
	YAWVLVFVY	31	9	HLA-A*30:02	1.05
	YAWVLVFVY	31	9	HLA-B*15:01	1					1.29	1.43	2.71	-0.22	855.6
	YAWVLVFVY	31	9	HLA-B*15:02		1.097				1.29	1.43	2.71	0.31	250
	YAWVLVFVY	31	9	HLA-B*15:25		1.2843				1.29	1.43	2.71	0.64	118.7
	YAWVLVFVY	31	9	HLA-B*18:01	0.95	1.4473				1.29	1.43	2.71	-0.12	685.1
	YAWVLVFVY	31	9	HLA-B*35:01	0.2	0.3322				1.29	1.43	2.71	1.45	18.1
	YAWVLVFVY	31	9	HLA-B*44:03	1.65
	YAWVLVFVY	31	9	HLA-B*46:01	0.15	0.6072
	YAWVLVFVY	31	9	HLA-B*53:01	0.6	0.613				1.29	1.43	2.71	0.22	309.1
	YAWVLVFVY	31	9	HLA-B*57:01	0.95
	YAWVLVFVY	31	9	HLA-B*58:01	0.8	1.0937				1.29	1.43	2.71	0.24	299.1
	YAWVLVFVY	31	9	HLA-B*58:02		1.4024		20	0.714286
	YAWVLVFVY	31	9	HLA-C*02:02		1.8225
	YAWVLVFVY	31	9	HLA-C*02:09		1.8225
	YAWVLVFVY	31	9	HLA-C*03:02		0.7562				1.29	1.43	2.71	0.68	107.9
	YAWVLVFVY	31	9	HLA-C*12:02		1.3375
	YAWVLVFVY	31	9	HLA-C*12:03		1.3325				1.29	1.43	2.71	0.15	367.4
	YAWVLVFVY	31	9	HLA-C*16:01						1.29	1.43	2.71	0.25	289.4
	YAWVLVFVY	31	9	HLA-DPA1*01/DPB1*04:01											SVCMCAYAWVLVFVY	9.38	0.01
	YAWVLVFVY	31	9	HLA-DPA1*01:03/DPB1*02:01											MCAYAWVLVFVYIVV	0.15		0.15
	YAWVLVFVY	31	9	HLA-DPA1*01:03/DPB1*02:01											VCMCAYAWVLVFVYI	0.29		0.29
	YAWVLVFVY	31	9	HLA-DRB1*11:01			0.2076
	YAWVLVFVYI	31	10	Entry
	YAWVLVFVYI	31	10	H-2-Db	0.2					1.17	0.39	1.56	-1.86	2616.4
	YAWVLVFVYI	31	10	HLA-A*02:01	1.15		0.2554			1.17	0.39	1.56	-1.12	476.9
	YAWVLVFVYI	31	10	HLA-A*02:06	1.25					1.17	0.39	1.56	-0.69	179.8
	YAWVLVFVYI	31	10	HLA-A*29:02						1.17	0.39	1.56	-1.37	847.3
	YAWVLVFVYI	31	10	HLA-A*68:02						1.17	0.39	1.56	-0.93	311.6
	YAWVLVFVYI	31	10	HLA-B*13:02	0.6
	YAWVLVFVYI	31	10	HLA-B*46:01	0.1
	YAWVLVFVYI	31	10	HLA-B*51:01	0.8
	YAWVLVFVYI	31	10	HLA-B*52:01	0.5
	YAWVLVFVYI	31	10	HLA-B*53:01	0.7
	YAWVLVFVYI	31	10	HLA-B*58:01	0.9
	YAWVLVFVYI	31	10	HLA-C*07:02	1.8
	YAWVLVFVYI	31	10	HLA-C*12:03	0.5
	YAWVLVFVYIV	31	11	Entry
	YAWVLVFVYIV	31	11	HLA-B*46:01	0.2
	YAWVLVFVYIV	31	11	HLA-C*12:03	0.2
	AWVLVFVY	32	8	Entry
	AWVLVFVY	32	8	HLA-A*30:02	1.55
	AWVLVFVY	32	8	HLA-B*15:01	0.9
	AWVLVFVY	32	8	HLA-B*46:01	0.3
	AWVLVFVY	32	8	HLA-B*57:01	1.5
	AWVLVFVY	32	8	HLA-B*58:01	0.5
	AWVLVFVYI	32	9	Entry
	AWVLVFVYI	32	9	H-2-Kd		0.8975
	AWVLVFVYI	32	9	HLA-A*23:01	0.75	1.0195				1.17	0.41	1.59	-1.35	865.3
	AWVLVFVYI	32	9	HLA-A*24:02	0.95	1.1108
	AWVLVFVYI	32	9	HLA-C*04:01	1.65
	AWVLVFVYI	32	9	HLA-DPA1*01/DPB1*04:01											AYAWVLVFVYIVVIT	1.41		1.41
	AWVLVFVYI	32	9	HLA-DPA1*01/DPB1*04:01											CAYAWVLVFVYIVVI	1.47		1.47
	AWVLVFVYI	32	9	HLA-DPA1*01/DPB1*04:01											CMCAYAWVLVFVYIV	2.62	0.01
	AWVLVFVYI	32	9	HLA-DPA1*01/DPB1*04:01											VCMCAYAWVLVFVYI	3.35	0.01
	AWVLVFVYI	32	9	HLA-DPA1*01:03/DPB1*02:01											CAYAWVLVFVYIVVI	0.1	0.01
	AWVLVFVYI	32	9	HLA-DPA1*01:03/DPB1*02:01											AYAWVLVFVYIVVIT	0.12	0.01
	AWVLVFVYI	32	9	HLA-DPA1*01:03/DPB1*02:01											YAWVLVFVYIVVITS	0.14	0.01
	AWVLVFVYI	32	9	HLA-DPA1*01:03/DPB1*02:01											AWVLVFVYIVVITSP	0.15	0.01
	AWVLVFVYI	32	9	HLA-DPA1*01:03/DPB1*02:01											MCAYAWVLVFVYIVV	0.15	0.01
	AWVLVFVYI	32	9	HLA-DPA1*01:03/DPB1*02:01											CMCAYAWVLVFVYIV	0.29	0.01	0.29
	AWVLVFVYI	32	9	HLA-DPA1*01:03/DPB1*02:01											VCMCAYAWVLVFVYI	0.29	0.01
	AWVLVFVYI	32	9	HLA-DQA1*05:01/DQB1*02:01											VCMCAYAWVLVFVYI	4.67	0.01
	AWVLVFVYI	32	9	HLA-DRB1*01:01											YAWVLVFVYIVVITS	6	0.01
	AWVLVFVYI	32	9	HLA-DRB1*01:01											AWVLVFVYIVVITSP	8.28	0.01
	AWVLVFVYI	32	9	HLA-DRB1*01:01											CAYAWVLVFVYIVVI	10.53	0.01
	AWVLVFVYI	32	9	HLA-DRB1*01:01											MCAYAWVLVFVYIVV	11.24	0.01
	AWVLVFVYI	32	9	HLA-DRB1*01:01											AYAWVLVFVYIVVIT	11.41	0.01
	AWVLVFVYI	32	9	HLA-DRB1*01:01											CMCAYAWVLVFVYIV	12.1	0.01
	AWVLVFVYI	32	9	HLA-DRB1*01:01											VCMCAYAWVLVFVYI	30.14	0.01
	AWVLVFVYIV	32	10	Entry
	AWVLVFVYIV	32	10	HLA-A*02:01			0.2626
	AWVLVFVYIV	32	10	HLA-A*02:06						1.16	0.32	1.47	-1.52	988.2
	AWVLVFVYIVV	32	11	Entry
	AWVLVFVYIVV	32	11	H-2-Kb	1.05
	WVLVFVYI	33	8	Entry
	WVLVFVYI	33	8	H-2-Db	0.7
	WVLVFVYI	33	8	H-2-Kb	1.15					1.17	0.35	1.53	-1.92	2818.7
	WVLVFVYIV	33	9	Entry
	WVLVFVYIV	33	9	HLA-A*02:01	0.9		0.5	22	0.709677	1.16	0.26	1.42	-1.44	713.4
	WVLVFVYIV	33	9	HLA-A*02:06	1.25		0.4659			1.16	0.26	1.42	-1.11	339.8
	WVLVFVYIV	33	9	HLA-A*68:02	1.3
	WVLVFVYIV	33	9	HLA-DQA1*01:01/DQB1*05:01											CMCAYAWVLVFVYIV	0.02	0.01
	WVLVFVYIV	33	9	HLA-DQA1*01:01/DQB1*05:01											MCAYAWVLVFVYIVV	0.02	0.01
	WVLVFVYIV	33	9	HLA-DQA1*01:01/DQB1*05:01											AYAWVLVFVYIVVIT	0.04	0.01
	WVLVFVYIV	33	9	HLA-DQA1*01:01/DQB1*05:01											CAYAWVLVFVYIVVI	0.04	0.01
	WVLVFVYIV	33	9	HLA-DQA1*01:01/DQB1*05:01											YAWVLVFVYIVVITS	0.16	0.01	0.16
	WVLVFVYIV	33	9	HLA-DQA1*01:01/DQB1*05:01											AWVLVFVYIVVITSP	0.34	0.01
	WVLVFVYIV	33	9	HLA-DQA1*01:01/DQB1*05:01											WVLVFVYIVVITSPA	0.6	0.01
	WVLVFVYIV	33	9	HLA-DQA1*05:01/DQB1*02:01											CMCAYAWVLVFVYIV	3.71	0.01
	WVLVFVYIV	33	9	HLA-DRB1*03:01											CMCAYAWVLVFVYIV	8.86					1.58
	WVLVFVYIV	33	9	HLA-DRB1*03:01											MCAYAWVLVFVYIVV	10.94					1.58
	WVLVFVYIV	33	9	HLA-DRB1*04:05											CAYAWVLVFVYIVVI	2.76					0.53
	WVLVFVYIV	33	9	HLA-DRB1*04:05											MCAYAWVLVFVYIVV	2.99					0.53
	WVLVFVYIV	33	9	HLA-DRB1*04:05											CMCAYAWVLVFVYIV	3.25					0.53
	WVLVFVYIV	33	9	HLA-DRB1*04:05											AYAWVLVFVYIVVIT	3.44					0.53
	WVLVFVYIV	33	9	HLA-DRB1*08:02											AYAWVLVFVYIVVIT	3.67					0.67
	WVLVFVYIV	33	9	HLA-DRB1*08:02											CAYAWVLVFVYIVVI	6.18					0.67
	WVLVFVYIV	33	9	HLA-DRB1*08:02											MCAYAWVLVFVYIVV	7.02					0.67
	WVLVFVYIV	33	9	HLA-DRB1*08:02											CMCAYAWVLVFVYIV	8.61					0.67
	WVLVFVYIV	33	9	HLA-DRB1*11:01											CAYAWVLVFVYIVVI	1.07					0.34
	WVLVFVYIV	33	9	HLA-DRB1*11:01											AYAWVLVFVYIVVIT	1.08					0.34
	WVLVFVYIV	33	9	HLA-DRB1*11:01											MCAYAWVLVFVYIVV	1.28					0.34
	WVLVFVYIV	33	9	HLA-DRB1*11:01											CMCAYAWVLVFVYIV	1.4					0.34
	WVLVFVYIV	33	9	HLA-DRB1*13:02											AYAWVLVFVYIVVIT	10.31					0.69
	WVLVFVYIV	33	9	HLA-DRB1*13:02											CAYAWVLVFVYIVVI	10.34					0.69
	WVLVFVYIV	33	9	HLA-DRB1*13:02											MCAYAWVLVFVYIVV	31.34					0.69
	WVLVFVYIV	33	9	HLA-DRB1*13:02											CMCAYAWVLVFVYIV	34.74					0.69
	WVLVFVYIV	33	9	HLA-DRB5*01:01											CAYAWVLVFVYIVVI	3.41					0.7
	WVLVFVYIV	33	9	HLA-DRB5*01:01											MCAYAWVLVFVYIVV	3.53					0.7
	WVLVFVYIV	33	9	HLA-DRB5*01:01											CMCAYAWVLVFVYIV	3.54					0.7
	WVLVFVYIV	33	9	HLA-DRB5*01:01											AYAWVLVFVYIVVIT	4.85					0.7
	WVLVFVYIVV	33	10	Entry
	WVLVFVYIVV	33	10	HLA-A*02:01	1.75		0.3011
	WVLVFVYIVV	33	10	HLA-A*02:06	1.15
	WVLVFVYIVVI	33	11	Entry
	WVLVFVYIVVI	33	11	HLA-A*32:01	1.2
	WVLVFVYIVVI	33	11	HLA-C*12:03	1
	VLVFVYIVV	34	9	Entry
	VLVFVYIVV	34	9	HLA-A*02:01	0.9		0.6406			1.15	0.18	1.33	-1.36	484.1
	VLVFVYIVV	34	9	HLA-A*02:06						1.15	0.18	1.33	-1.67	996.3
	VLVFVYIVV	34	9	HLA-B*13				19	0.826087
	VLVFVYIVV	34	9	HLA-DPA1*01/DPB1*04:01											MCAYAWVLVFVYIVV	2.05	0.01
	VLVFVYIVV	34	9	HLA-DPA1*01:03/DPB1*02:01											CAYAWVLVFVYIVVI	0.1		0.1
	VLVFVYIVV	34	9	HLA-DPA1*01:03/DPB1*02:01											AYAWVLVFVYIVVIT	0.12		0.12
	VLVFVYIVV	34	9	HLA-DPA1*01:03/DPB1*02:01											YAWVLVFVYIVVITS	0.14		0.14
	VLVFVYIVV	34	9	HLA-DPA1*01:03/DPB1*02:01											AWVLVFVYIVVITSP	0.15		0.15
	VLVFVYIVV	34	9	HLA-DPA1*02:01/DPB1*01:01											AWVLVFVYIVVITSP	0.17	0.17
	VLVFVYIVV	34	9	HLA-DPA1*02:01/DPB1*01:01											CAYAWVLVFVYIVVI	0.17	0.17
	VLVFVYIVV	34	9	HLA-DPA1*02:01/DPB1*01:01											MCAYAWVLVFVYIVV	0.17	0.17
	VLVFVYIVV	34	9	HLA-DPA1*02:01/DPB1*01:01											YAWVLVFVYIVVITS	0.17	0.17
	VLVFVYIVV	34	9	HLA-DPA1*02:01/DPB1*01:01											AYAWVLVFVYIVVIT	0.2	0.17
	VLVFVYIVV	34	9	HLA-DPA1*02:01/DPB1*01:01											VLVFVYIVVITSPAT	0.27	0.17
	VLVFVYIVV	34	9	HLA-DPA1*02:01/DPB1*01:01											WVLVFVYIVVITSPA	0.27	0.17
	VLVFVYIVV	34	9	HLA-DQA1*05:01/DQB1*02:01											MCAYAWVLVFVYIVV	3.35	0.01
	VLVFVYIVV	34	9	HLA-DQA1*05:01/DQB1*02:01											CAYAWVLVFVYIVVI	4.87	0.01
	VLVFVYIVV	34	9	HLA-DQA1*05:01/DQB1*02:01											YAWVLVFVYIVVITS	6.67	0.01
	VLVFVYIVV	34	9	HLA-DQA1*05:01/DQB1*02:01											AYAWVLVFVYIVVIT	7	0.01
	VLVFVYIVV	34	9	HLA-DQA1*05:01/DQB1*02:01											WVLVFVYIVVITSPA	8.33	0.01
	VLVFVYIVV	34	9	HLA-DQA1*05:01/DQB1*02:01											VLVFVYIVVITSPAT	9.33	0.01
	VLVFVYIVV	34	9	HLA-DQA1*05:01/DQB1*02:01											AWVLVFVYIVVITSP	9.49	0.01
	VLVFVYIVV	34	9	HLA-DRB1*15:01											VLVFVYIVVITSPAT	0.59					0.07
	VLVFVYIVV	34	9	HLA-DRB1*15:01											YAWVLVFVYIVVITS	0.91					0.07
	VLVFVYIVV	34	9	HLA-DRB1*15:01											AYAWVLVFVYIVVIT	0.94					0.07
	VLVFVYIVV	34	9	HLA-DRB1*15:01											CAYAWVLVFVYIVVI	0.94					0.07
	VLVFVYIVV	34	9	HLA-DRB1*15:01											AWVLVFVYIVVITSP	1.33					0.07
	VLVFVYIVV	34	9	HLA-DRB1*15:01											MCAYAWVLVFVYIVV	1.54					0.07
	VLVFVYIVV	34	9	HLA-DRB1*15:01											WVLVFVYIVVITSPA	2.07					0.07
	VLVFVYIVVI	34	10	Entry
	VLVFVYIVVI	34	10	H-2-Kb						1.3	0.28	1.58	-1.79	2308.9
	VLVFVYIVVI	34	10	HLA-A*02:01			0.2484	24	0.774194
	VLVFVYIVVI	34	10	HLA-B*13				19	0.826087
	VLVFVYIVVI	34	10	HLA-C*12:03	0.9
	LVFVYIVV	35	8	Entry
	LVFVYIVV	35	8	H-2-Kb	0.7	1.1384				1.15	0.27	1.41	-1.08	313.6
	LVFVYIVV	35	8	HLA-A*32:01	1.8
	LVFVYIVV	35	8	HLA-C*12:03	1.3
	LVFVYIVVI	35	9	Entry
	LVFVYIVVI	35	9	H-2-Kb	0.95	1.6728				1.3	0.36	1.66	-1.43	1242.5
	LVFVYIVVI	35	9	HLA-A*02:01 EO			0.6562	22	0.709677
	LVFVYIVVI	35	9	HLA-A*26				18	0.72
	LVFVYIVVI	35	9	HLA-A*32:01	0.5	1.6246
	LVFVYIVVI	35	9	HLA-B*51:01	1.3	1.2024		19	0.730769
	LVFVYIVVI	35	9	HLA-B*52:01		1.1087
	LVFVYIVVI	35	9	HLA-C*12:03	0.8					1.3	0.36	1.66	-1.32	963.6
	LVFVYIVVI	35	9	HLA-DPA1*01/DPB1*04:01											AYAWVLVFVYIVVIT	1.41	0.01
	LVFVYIVVI	35	9	HLA-DPA1*01/DPB1*04:01											CAYAWVLVFVYIVVI	1.47	0.01
	LVFVYIVVI	35	9	HLA-DPA1*01/DPB1*04:01											YAWVLVFVYIVVITS	1.98	0.01	1.98
	LVFVYIVVI	35	9	HLA-DPA1*01/DPB1*04:01											AWVLVFVYIVVITSP	2.24	0.01
	LVFVYIVVI	35	9	HLA-DPA1*01/DPB1*04:01											WVLVFVYIVVITSPA	3.56	0.01
	LVFVYIVVI	35	9	HLA-DPA1*01/DPB1*04:01											VLVFVYIVVITSPAT	8.34	0.01
	LVFVYIVVI	35	9	HLA-DPA1*01/DPB1*04:01											LVFVYIVVITSPATA	11.42	0.01
	LVFVYIVVI	35	9	HLA-DQA1*01:01/DQB1*05:01											AWVLVFVYIVVITSP	0.34		0.34
	LVFVYIVVI	35	9	HLA-DQA1*01:01/DQB1*05:01											WVLVFVYIVVITSPA	0.6		0.6
	LVFVYIVVI	35	9	HLA-DRB1*03:01											AYAWVLVFVYIVVIT	9.89					0.58
	LVFVYIVVI	35	9	HLA-DRB1*03:01											CAYAWVLVFVYIVVI	10.36					0.58
	LVFVYIVVI	35	9	HLA-DRB1*15:01											LVFVYIVVITSPATA	1.13					1.13
	LVFVYIVVIT	35	10	Entry
	LVFVYIVVIT	35	10	HLA-A*26				18	0.72
	LVFVYIVVITS	35	11	Entry
	LVFVYIVVITS	35	11	HLA-C*12:03	1.4
	VFVYIVVI	36	8	Entry
	VFVYIVVI	36	8	H-2-Kb						1.3	0.39	1.69	-1.63	2090.7
	VFVYIVVI	36	8	HLA-A*32:01	0.7
	VFVYIVVI	36	8	HLA-B*37:01	0.6
	VFVYIVVI	36	8	HLA-C*12:03	1.3
	VFVYIVVIT	36	9	Entry
	VFVYIVVIT	36	9	HLA-DQA1*05:01/DQB1*03:01											VFVYIVVITSPATAF	10.1	1.04
	VFVYIVVIT	36	9	HLA-DQA1*05:01/DQB1*03:01											LVFVYIVVITSPATA	16.49	1.04
	VFVYIVVIT	36	9	HLA-DQA1*05:01/DQB1*03:01											VLVFVYIVVITSPAT	24.48	1.04
	VFVYIVVIT	36	9	HLA-DQA1*05:01/DQB1*03:01											WVLVFVYIVVITSPA	26.42	1.04
	VFVYIVVIT	36	9	HLA-DQA1*05:01/DQB1*03:01											AWVLVFVYIVVITSP	26.97	1.04
	VFVYIVVIT	36	9	HLA-DQA1*05:01/DQB1*03:01											YAWVLVFVYIVVITS	27.21	1.04
	VFVYIVVIT	36	9	HLA-DQA1*05:01/DQB1*03:01											AYAWVLVFVYIVVIT	30.14	1.04
	FVYIVVIT	37	8	Entry
	FVYIVVIT	37	8	HLA-C*12:03	1.1
	FVYIVVITS	37	9	Entry
	FVYIVVITS	37	9	H-2-IAb											WVLVFVYIVVITSPA	6.62		5.87
	FVYIVVITS	37	9	H-2-IAd											WVLVFVYIVVITSPA	28.33		6.08
	FVYIVVITS	37	9	HLA-A*02:01	1.6
	FVYIVVITS	37	9	HLA-DRB1*03:01											FVYIVVITSPATAFT	0.18					0.18
	FVYIVVITS	37	9	HLA-DRB1*03:01											VFVYIVVITSPATAF	0.18					0.18
	FVYIVVITS	37	9	HLA-DRB1*03:01											LVFVYIVVITSPATA	3.88					0.18
	FVYIVVITS	37	9	HLA-DRB1*03:01											YAWVLVFVYIVVITS	7.68					0.18
	FVYIVVITS	37	9	HLA-DRB1*03:01											VLVFVYIVVITSPAT	8.69					0.18
	FVYIVVITS	37	9	HLA-DRB1*03:01											AWVLVFVYIVVITSP	8.99					0.18
	FVYIVVITS	37	9	HLA-DRB1*03:01											WVLVFVYIVVITSPA	9.08					0.18
	FVYIVVITS	37	9	HLA-DRB1*04:01											VLVFVYIVVITSPAT	0.22					0.02
	FVYIVVITS	37	9	HLA-DRB1*04:01											LVFVYIVVITSPATA	0.23					0.02
	FVYIVVITS	37	9	HLA-DRB1*04:01											WVLVFVYIVVITSPA	0.31					0.02
	FVYIVVITS	37	9	HLA-DRB1*04:01											YAWVLVFVYIVVITS	0.4					0.02
	FVYIVVITS	37	9	HLA-DRB1*04:01											AWVLVFVYIVVITSP	0.41					0.02
	FVYIVVITS	37	9	HLA-DRB1*04:01											VFVYIVVITSPATAF	0.41					0.02
	FVYIVVITS	37	9	HLA-DRB1*04:01											FVYIVVITSPATAFT	0.42					0.02
	FVYIVVITS	37	9	HLA-DRB1*04:05											LVFVYIVVITSPATA	0.17					0.05
	FVYIVVITS	37	9	HLA-DRB1*04:05											VLVFVYIVVITSPAT	0.17					0.05
	FVYIVVITS	37	9	HLA-DRB1*04:05											WVLVFVYIVVITSPA	0.17					0.05
	FVYIVVITS	37	9	HLA-DRB1*04:05											YAWVLVFVYIVVITS	0.22					0.05
	FVYIVVITS	37	9	HLA-DRB1*04:05											AWVLVFVYIVVITSP	0.23					0.05
	FVYIVVITS	37	9	HLA-DRB1*04:05											VFVYIVVITSPATAF	0.38					0.05
	FVYIVVITS	37	9	HLA-DRB1*04:05											FVYIVVITSPATAFT	0.39					0.05
	FVYIVVITS	37	9	HLA-DRB1*08:02											FVYIVVITSPATAFT	0.11					0.07
	FVYIVVITS	37	9	HLA-DRB1*08:02											LVFVYIVVITSPATA	0.11					0.07
	FVYIVVITS	37	9	HLA-DRB1*08:02											VLVFVYIVVITSPAT	0.11					0.07
	FVYIVVITS	37	9	HLA-DRB1*08:02											VFVYIVVITSPATAF	0.13					0.07
	FVYIVVITS	37	9	HLA-DRB1*08:02											WVLVFVYIVVITSPA	0.27					0.07
	FVYIVVITS	37	9	HLA-DRB1*08:02											AWVLVFVYIVVITSP	0.52					0.07
	FVYIVVITS	37	9	HLA-DRB1*08:02											YAWVLVFVYIVVITS	0.55					0.07
	FVYIVVITS	37	9	HLA-DRB1*11:01											AWVLVFVYIVVITSP	0.03					0.01
	FVYIVVITS	37	9	HLA-DRB1*11:01											LVFVYIVVITSPATA	0.03					0.01
	FVYIVVITS	37	9	HLA-DRB1*11:01											VLVFVYIVVITSPAT	0.03					0.01
	FVYIVVITS	37	9	HLA-DRB1*11:01											WVLVFVYIVVITSPA	0.03					0.01
	FVYIVVITS	37	9	HLA-DRB1*11:01											YAWVLVFVYIVVITS	0.03					0.01
	FVYIVVITS	37	9	HLA-DRB1*11:01											VFVYIVVITSPATAF	0.11					0.01
	FVYIVVITS	37	9	HLA-DRB1*11:01											FVYIVVITSPATAFT	0.12					0.01
	FVYIVVITS	37	9	HLA-DRB1*13:02											FVYIVVITSPATAFT	1.4					0.29
	FVYIVVITS	37	9	HLA-DRB1*13:02											VFVYIVVITSPATAF	1.87					0.29
	FVYIVVITS	37	9	HLA-DRB1*13:02											LVFVYIVVITSPATA	5.45					0.29
	FVYIVVITS	37	9	HLA-DRB1*13:02											YAWVLVFVYIVVITS	10.2					0.29
	FVYIVVITS	37	9	HLA-DRB1*13:02											AWVLVFVYIVVITSP	10.72					0.29
	FVYIVVITS	37	9	HLA-DRB1*13:02											WVLVFVYIVVITSPA	10.94					0.29
	FVYIVVITS	37	9	HLA-DRB1*13:02											VLVFVYIVVITSPAT	15.02					0.29
	FVYIVVITS	37	9	HLA-DRB5*01:01											VLVFVYIVVITSPAT	0.76					0.24
	FVYIVVITS	37	9	HLA-DRB5*01:01											LVFVYIVVITSPATA	0.79					0.24
	FVYIVVITS	37	9	HLA-DRB5*01:01											WVLVFVYIVVITSPA	0.87					0.24
	FVYIVVITS	37	9	HLA-DRB5*01:01											YAWVLVFVYIVVITS	0.87					0.24
	FVYIVVITS	37	9	HLA-DRB5*01:01											AWVLVFVYIVVITSP	0.94					0.24
	FVYIVVITS	37	9	HLA-DRB5*01:01											VFVYIVVITSPATAF	1.65					0.24
	FVYIVVITS	37	9	HLA-DRB5*01:01											FVYIVVITSPATAFT	1.7					0.24
	FVYIVVITSPA	37	11	Entry
	FVYIVVITSPA	37	11	HLA-A*68:02	0.9
	FVYIVVITSPA	37	11	HLA-B*55:01	1
	FVYIVVITSPA	37	11	HLA-B*56:01	1.4
	FVYIVVITSPA	37	11	HLA-C*12:02	1.1
	VYIVVITSP	38	9	Entry
	VYIVVITSP	38	9	H-2-Kd	0.5	0.8198		21	0.84
	VYIVVITSP	38	9	HLA-A*23:01	1.85
	VYIVVITSPA	38	10	Entry
	VYIVVITSPA	38	10	H-2-Kd	0.15			18	0.72
	VYIVVITSPA	38	10	HLA-A*24:02	1.65
	VYIVVITSPAT	38	11	Entry
	VYIVVITSPAT	38	11	H-2-Kd	0.65
	YIVVITSP	39	8	Entry
	YIVVITSP	39	8	HLA-B*46:01	1.9
	YIVVITSPA	39	9	Entry
	YIVVITSPA	39	9	H-2-IAb											FVYIVVITSPATAFT	1.85		2.94
	YIVVITSPA	39	9	H-2-IAb											VFVYIVVITSPATAF	1.96		2.93
	YIVVITSPA	39	9	H-2-IAb											LVFVYIVVITSPATA	2.6		3.04
	YIVVITSPA	39	9	H-2-IAb											VLVFVYIVVITSPAT	5.08		3.95	6.22
	YIVVITSPA	39	9	H-2-IAb											WVLVFVYIVVITSPA	6.62			7.38
	YIVVITSPA	39	9	H-2-IAd											VFVYIVVITSPATAF	22.54		4.69
	YIVVITSPA	39	9	H-2-IAd											LVFVYIVVITSPATA	23.57		3.56
	YIVVITSPA	39	9	H-2-IAd											FVYIVVITSPATAFT	24.75		4.07
	YIVVITSPA	39	9	H-2-IAd											VLVFVYIVVITSPAT	26.46		3.79
	YIVVITSPA	39	9	H-2-IAd											YIVVITSPATAFTVY	31.2		8.04
	YIVVITSPA	39	9	HLA-A*02:06		1.9185
	YIVVITSPA	39	9	HLA-A*68:02	0.9	1.1048
	YIVVITSPA	39	9	HLA-B*46:01	1.5
	YIVVITSPA	39	9	HLA-B*55:01	1.4
	YIVVITSPA	39	9	HLA-B*56:01	1.1
	YIVVITSPA	39	9	HLA-DRB1*01:01											LVFVYIVVITSPATA	3.02			0.39
	YIVVITSPA	39	9	HLA-DRB1*01:01											VLVFVYIVVITSPAT	3.24			0.88
	YIVVITSPA	39	9	HLA-DRB1*01:01											VFVYIVVITSPATAF	3.49			0.19
	YIVVITSPA	39	9	HLA-DRB1*01:01											WVLVFVYIVVITSPA	4.57			1.81
	YIVVITSPA	39	9	HLA-DRB1*01:01											YIVVITSPATAFTVY	8.09			1.71
	YIVVITSPA	39	9	HLA-DRB1*04:05											LVFVYIVVITSPATA	0.17			1.34
	YIVVITSPA	39	9	HLA-DRB1*04:05											VLVFVYIVVITSPAT	0.17			1.55
	YIVVITSPA	39	9	HLA-DRB1*04:05											VFVYIVVITSPATAF	0.38			1.2
	YIVVITSPA	39	9	HLA-DRB1*04:05											FVYIVVITSPATAFT	0.39			1.59
	YIVVITSPA	39	9	HLA-DRB1*04:05											VYIVVITSPATAFTV	1.9					0.26
	YIVVITSPA	39	9	HLA-DRB1*04:05											YIVVITSPATAFTVY	2.12					0.26
	YIVVITSPA	39	9	HLA-DRB1*08:02											FVYIVVITSPATAFT	0.11			0.59
	YIVVITSPA	39	9	HLA-DRB1*08:02											LVFVYIVVITSPATA	0.11			1.55
	YIVVITSPA	39	9	HLA-DRB1*08:02											VFVYIVVITSPATAF	0.13			0.73
	YIVVITSPA	39	9	HLA-DRB1*08:02											VYIVVITSPATAFTV	0.35			0.35
	YIVVITSPA	39	9	HLA-DRB1*08:02											YIVVITSPATAFTVY	0.46			0.46
	YIVVITSPA	39	9	HLA-DRB1*09:01											VFVYIVVITSPATAF	0.69			0.69
	YIVVITSPA	39	9	HLA-DRB1*09:01											FVYIVVITSPATAFT	0.89			0.89
	YIVVITSPA	39	9	HLA-DRB1*09:01											VYIVVITSPATAFTV	1.07			1.07
	YIVVITSPA	39	9	HLA-DRB1*09:01											LVFVYIVVITSPATA	1.43			1.17
	YIVVITSPA	39	9	HLA-DRB1*11:01											VFVYIVVITSPATAF	0.11			1.23
	YIVVITSPA	39	9	HLA-DRB1*11:01											FVYIVVITSPATAFT	0.12			1.44
	IVVITSPAT	40	9	Entry
	IVVITSPAT	40	9	H-2-IAb											VYIVVITSPATAFTV	1.66		2.89
	IVVITSPAT	40	9	H-2-IAd											VYIVVITSPATAFTV	32.8		7.65
	IVVITSPAT	40	9	HLA-DRB1*01:01											FVYIVVITSPATAFT	3.24			0.25
	IVVITSPAT	40	9	HLA-DRB1*01:01											VYIVVITSPATAFTV	4.57			0.79
	IVVITSPAT	40	9	HLA-DRB1*09:01											VFVYIVVITSPATAF	0.69		1.1
	IVVITSPAT	40	9	HLA-DRB1*09:01											FVYIVVITSPATAFT	0.89		1.07
	IVVITSPAT	40	9	HLA-DRB1*09:01											VYIVVITSPATAFTV	1.07		1.31
	IVVITSPAT	40	9	HLA-DRB1*15:01											VYIVVITSPATAFTV	0.66			0.66		1.4
	IVVITSPAT	40	9	HLA-DRB1*15:01											FVYIVVITSPATAFT	0.72			0.72		1.4
	IVVITSPAT	40	9	HLA-DRB1*15:01											VFVYIVVITSPATAF	1.03			1.03		1.4
	IVVITSPAT	40	9	HLA-DRB1*15:01											YIVVITSPATAFTVY	1.4			0.96		1.4
	IVVITSPAT	40	9	HLA-DRB1*15:01											IVVITSPATAFTVYV	1.66			1.66		1.4
	IVVITSPATA	40	10	Entry
	IVVITSPATA	40	10	HLA-A*03				21	0.7
	IVVITSPATAF	40	11	Entry
	IVVITSPATAF	40	11	HLA-B*15:01	0.6					1.28	1.18	2.46	-0.18	436.6
	IVVITSPATAF	40	11	HLA-B*15:25	0.8					1.28	1.18	2.46	-0.06	330.1
	IVVITSPATAF	40	11	HLA-C*03:02	1.4
	VVITSPATA	41	9	Entry
	VVITSPATA	41	9	H-2-IAb											VYIVVITSPATAFTV	1.66			0.42
	VVITSPATA	41	9	H-2-IAb											FVYIVVITSPATAFT	1.85			0.77
	VVITSPATA	41	9	H-2-IAb											VFVYIVVITSPATAF	1.96			0.99
	VVITSPATA	41	9	H-2-IAb											YIVVITSPATAFTVY	2.04			0.49
	VVITSPATA	41	9	H-2-IAb											LVFVYIVVITSPATA	2.6			2.16
	VVITSPATA	41	9	H-2-IAb											IVVITSPATAFTVYV	2.67			0.63
	VVITSPATA	41	9	H-2-IAb											VVITSPATAFTVYVF	3.96			1.05
	VVITSPATA	41	9	HLA-A*02:06		1.1211
	VVITSPATA	41	9	HLA-A*03				21	0.7
	VVITSPATA	41	9	HLA-A*30:01		1.4947
	VVITSPATA	41	9	HLA-A*68:02		1.0035
	VVITSPATA	41	9	HLA-B*55:01		1.4146
	VVITSPATA	41	9	HLA-B*56:01		1.1906
	VVITSPATA	41	9	HLA-C*02:02		1.8009
	VVITSPATA	41	9	HLA-C*02:09		1.8009
	VVITSPATA	41	9	HLA-C*03:02		1.6756
	VVITSPATA	41	9	HLA-C*03:03		1.6146
	VVITSPATA	41	9	HLA-C*03:04		1.6146
	VVITSPATA	41	9	HLA-C*12:02		1.3563
	VVITSPATA	41	9	HLA-C*12:03		1.5008
	VVITSPATA	41	9	HLA-C*15:02		1.675
	VVITSPATA	41	9	HLA-DRB1*04:01											VYIVVITSPATAFTV	0.76					0.61
	VVITSPATA	41	9	HLA-DRB1*04:01											YIVVITSPATAFTVY	1.88					0.61
	VVITSPATA	41	9	HLA-DRB1*04:01											IVVITSPATAFTVYV	2.55					0.61
	VVITSPATA	41	9	HLA-DRB1*04:01											VVITSPATAFTVYVF	8.57					0.61
	VVITSPATA	41	9	HLA-DRB1*08:02											VYIVVITSPATAFTV	0.35					1.41
	VVITSPATA	41	9	HLA-DRB1*08:02											YIVVITSPATAFTVY	0.46					1.41
	VVITSPATA	41	9	HLA-DRB1*08:02											IVVITSPATAFTVYV	1.24			1.24		1.41
	VVITSPATA	41	9	HLA-DRB1*08:02											VVITSPATAFTVYVF	1.41			1.92		1.41
	VVITSPATA	41	9	HLA-DRB1*09:01											YIVVITSPATAFTVY	1.8			1.95
	VVITSPATA	41	9	HLA-DRB1*11:01											VYIVVITSPATAFTV	1.18					1.18
	VVITSPATA	41	9	HLA-DRB1*11:01											YIVVITSPATAFTVY	1.18					1.18
	VVITSPATA	41	9	HLA-DRB1*11:01											IVVITSPATAFTVYV	3.72					1.18
	VVITSPATA	41	9	HLA-DRB1*11:01											VVITSPATAFTVYVF	12.63					1.18
	VVITSPATA	41	9	HLA-DRB1*13:02											FVYIVVITSPATAFT	1.4			1.4
	VVITSPATA	41	9	HLA-DRB1*13:02											VFVYIVVITSPATAF	1.87			1.87
	VVITSPATA	41	9	HLA-DRB1*13:02											VYIVVITSPATAFTV	3.73			0.89
	VVITSPATA	41	9	HLA-DRB5*01:01											VYIVVITSPATAFTV	2.76					1.69
	VVITSPATA	41	9	HLA-DRB5*01:01											YIVVITSPATAFTVY	3.62					1.69
	VVITSPATA	41	9	HLA-DRB5*01:01											IVVITSPATAFTVYV	3.73					1.69
	VVITSPATA	41	9	HLA-DRB5*01:01											VVITSPATAFTVYVF	10.24					1.69
	VVITSPATAF	41	10	Entry
	VVITSPATAF	41	10	H-2-Qa1		1.3507
	VVITSPATAF	41	10	HLA-A*03				22	0.733333
	VVITSPATAF	41	10	HLA-A*23:01	1.75	1.4472
	VVITSPATAF	41	10	HLA-A*24:02		1.8165
	VVITSPATAF	41	10	HLA-A*25:01		0.5783
	VVITSPATAF	41	10	HLA-A*26				23	0.92
	VVITSPATAF	41	10	HLA-A*26:01		0.6916
	VVITSPATAF	41	10	HLA-A*32:01	1.9	0.8675
	VVITSPATAF	41	10	HLA-B*15:01	0.6	0.2961		19	0.826087	1.28	1.22	2.5	0.98	32.9
	VVITSPATAF	41	10	HLA-B*15:02		0.3433				1.28	1.22	2.5	0.57	84.7
	VVITSPATAF	41	10	HLA-B*15:25	0.6	0.3218				1.28	1.22	2.5	1.02	30.2
	VVITSPATAF	41	10	HLA-B*35:01	1.7	1.8694				1.28	1.22	2.5	0.27	170.28
	VVITSPATAF	41	10	HLA-B*46:01		0.5868
	VVITSPATAF	41	10	HLA-B*58:01		1.6523
	VVITSPATAF	41	10	HLA-B*58:02		1.9822
	VVITSPATAF	41	10	HLA-C*02:02		1.5141
	VVITSPATAF	41	10	HLA-C*02:09		1.5141
	VVITSPATAF	41	10	HLA-C*03:02	1.2	0.9241				1.28	1.22	2.5	-0.25	562.5
	VVITSPATAF	41	10	HLA-C*12:02		1.1783
	VVITSPATAF	41	10	HLA-C*16:01		1.8524
	VITSPATAF	42	9	Entry
	VITSPATAF	42	9	H-2-IAb											VITSPATAFTVYVFC	6.72			4.89
	VITSPATAF	42	9	H-2-Ld		1.5507
	VITSPATAF	42	9	H-2-Qa1		0.3935
	VITSPATAF	42	9	HLA-A*23:01		1.6711
	VITSPATAF	42	9	HLA-A*24:02		1.8411
	VITSPATAF	42	9	HLA-A*25:01		0.6986
	VITSPATAF	42	9	HLA-A*26:01		0.9239
	VITSPATAF	42	9	HLA-A*29:02		1.7012
	VITSPATAF	42	9	HLA-A*30:02		1.8258
	VITSPATAF	42	9	HLA-A*32:01		0.3268
	VITSPATAF	42	9	HLA-B*07:02		1.2714
	VITSPATAF	42	9	HLA-B*15:01		0.2069		17	0.73913	1.28	1.19	2.46	0.33	136.3
	VITSPATAF	42	9	HLA-B*15:02		0.0921				1.28	1.19	2.46	0.6	72.5
	VITSPATAF	42	9	HLA-B*15:25		0.1436				1.28	1.19	2.46	0.89	37.2
	VITSPATAF	42	9	HLA-B*35:01		0.5237				1.28	1.19	2.46	-0.02	305.7
	VITSPATAF	42	9	HLA-B*35:03		1.8285
	VITSPATAF	42	9	HLA-B*46:01	0.75	0.2359
	VITSPATAF	42	9	HLA-B*53:01		1.4452
	VITSPATAF	42	9	HLA-B*58:01		1.7643
	VITSPATAF	42	9	HLA-B*58:02		1.5727
	VITSPATAF	42	9	HLA-C*01:02		0.4363
	VITSPATAF	42	9	HLA-C*02:02		0.7231
	VITSPATAF	42	9	HLA-C*02:09		0.7231
	VITSPATAF	42	9	HLA-C*03:02		0.2137				1.28	1.19	2.46	0.42	110.7
	VITSPATAF	42	9	HLA-C*03:03		0.5753				1.28	1.19	2.46	-0.13	388
	VITSPATAF	42	9	HLA-C*03:04		0.5753				1.28	1.19	2.46	-0.13	388
	VITSPATAF	42	9	HLA-C*04:01		1.7972
	VITSPATAF	42	9	HLA-C*05:01		1.4642
	VITSPATAF	42	9	HLA-C*08:01		1.306
	VITSPATAF	42	9	HLA-C*08:02		0.9058
	VITSPATAF	42	9	HLA-C*12:02		0.4445
	VITSPATAF	42	9	HLA-C*12:03		0.642				1.28	1.19	2.46	-0.32	612
	VITSPATAF	42	9	HLA-C*14:02		0.5522				1.28	1.19	2.46	-0.13	394.6
	VITSPATAF	42	9	HLA-C*16:01		0.4249				1.28	1.19	2.46	-0.12	379.4
	VITSPATAF	42	9	HLA-C*17:01		1.4604
	VITSPATAF	42	9	HLA-DRB1*09:01											VFVYIVVITSPATAF	0.69	0.01
	VITSPATAF	42	9	HLA-DRB1*09:01											FVYIVVITSPATAFT	0.89	0.01
	VITSPATAF	42	9	HLA-DRB1*09:01											VYIVVITSPATAFTV	1.07	0.01
	VITSPATAF	42	9	HLA-DRB1*09:01											YIVVITSPATAFTVY	1.8	0.01	1.8
	VITSPATAF	42	9	HLA-DRB1*09:01											IVVITSPATAFTVYV	2.71	0.01
	VITSPATAF	42	9	HLA-DRB1*09:01											VVITSPATAFTVYVF	6.57	0.01
	VITSPATAF	42	9	HLA-DRB1*09:01											VITSPATAFTVYVFC	9.92	0.01
	VITSPATAF	42	9	HLA-DRB1*13:02											IVVITSPATAFTVYV	3.73			1.41
	VITSPATAF	42	9	HLA-DRB1*13:02											YIVVITSPATAFTVY	3.73			0.88
	VITSPATAF	42	9	HLA-E*01:01		0.7337
	VITSPATAF	42	9	HLA-G*01:02		0.4747
	VITSPATAF	42	9	HLA-G*01:03		0.4747
	VITSPATAF	42	9	HLA-G*01:04		0.4747
	VITSPATAF	42	9	HLA-G*01:06		0.4747
	VITSPATAFTV	42	11	Entry
	VITSPATAFTV	42	11	HLA-C*15:02	1.9
	VITSPATAFTV	42	11	HLA-C*17:01	1.4
	VITSPATAFTV	42	11	HLA-E*01:01	0.3
	ITSPATAF	43	8	Entry
	ITSPATAF	43	8	H-2-Qa1		1.2653
	ITSPATAF	43	8	HLA-A*32:01	0.9
	ITSPATAF	43	8	HLA-B*15:01	0.6	1.698
	ITSPATAF	43	8	HLA-B*15:02	0.5	1.3798
	ITSPATAF	43	8	HLA-B*15:25	1	1.5924
	ITSPATAF	43	8	HLA-B*46:01	0.2	1.4292
	ITSPATAF	43	8	HLA-B*57:01	0.4	0.7592
	ITSPATAF	43	8	HLA-B*58:01	0.2	1.0882				1.28	1.12	2.39	-0.58	946.6
	ITSPATAF	43	8	HLA-B*58:02		1.2179
	ITSPATAF	43	8	HLA-C*01:02	0.6	1.6104
	ITSPATAF	43	8	HLA-C*02:02	0.7
	ITSPATAF	43	8	HLA-C*02:09	0.7
	ITSPATAF	43	8	HLA-C*03:02	0.4	1.2544
	ITSPATAF	43	8	HLA-C*03:03	1.2
	ITSPATAF	43	8	HLA-C*03:04	1.1
	ITSPATAF	43	8	HLA-C*08:01	1
	ITSPATAF	43	8	HLA-C*12:02	1.2	1.8957
	ITSPATAF	43	8	HLA-C*12:03		1.5289
	ITSPATAF	43	8	HLA-C*16:01	0.4	0.9629
	ITSPATAF	43	8	HLA-C*17:01	1
	ITSPATAF	43	8	HLA-G*01:01	1.4
	ITSPATAF	43	8	HLA-G*01:02		1.0043
	ITSPATAF	43	8	HLA-G*01:03	1.4	1.0043
	ITSPATAF	43	8	HLA-G*01:04	1.4	1.0043
	ITSPATAF	43	8	HLA-G*01:06	1.4	1.0043
	ITSPATAFT	43	9	Entry
	ITSPATAFT	43	9	HLA-A*68:02		0.9405
	ITSPATAFTV	43	10	Entry
	ITSPATAFTV	43	10	HLA-A*02:01						1.11	0.15	1.27	-1.44	507.4
	ITSPATAFTV	43	10	HLA-A*02:06	1.2	1.4258				1.11	0.15	1.27	-0.75	102.8
	ITSPATAFTV	43	10	HLA-A*30:01	1
	ITSPATAFTV	43	10	HLA-A*68:02	0.5	0.3064				1.11	0.15	1.27	-0.05	20.7
	ITSPATAFTV	43	10	HLA-B*57:01	0.85					1.11	0.15	1.27	-1.7	919.9
	ITSPATAFTV	43	10	HLA-B*58:01						1.11	0.15	1.27	-1.17	274.5
	ITSPATAFTV	43	10	HLA-C*01:02	1.2
	ITSPATAFTV	43	10	HLA-C*02:02	0.7					1.11	0.15	1.27	-1.69	903.6
	ITSPATAFTV	43	10	HLA-C*02:09	0.7					1.11	0.15	1.27	-1.69	903.6
	ITSPATAFTV	43	10	HLA-C*15:02	0.6	1.0812				1.11	0.15	1.27	-1.28	347.8
	ITSPATAFTV	43	10	HLA-C*17:01	0.2	1.3395
	ITSPATAFTV	43	10	HLA-E*01:01	0.6	1.7893
	ITSPATAFTV	43	10	HLA-G*01:01	1.2
	ITSPATAFTV	43	10	HLA-G*01:03	1.2
	ITSPATAFTV	43	10	HLA-G*01:04	1.2
	ITSPATAFTV	43	10	HLA-G*01:06	1.2
	ITSPATAFTVY	43	11	Entry
	ITSPATAFTVY	43	11	H-2-Ld		1.9463
	ITSPATAFTVY	43	11	H-2-Qa1		1.0498
	ITSPATAFTVY	43	11	HLA-A*01:01	1.1	0.1476				1.46	1.29	2.75	0.46	194.3
	ITSPATAFTVY	43	11	HLA-A*11:01						1.46	1.29	2.75	0.15	394.25
	ITSPATAFTVY	43	11	HLA-A*26:01		1.5728
	ITSPATAFTVY	43	11	HLA-A*29:02		0.9316
	ITSPATAFTVY	43	11	HLA-A*30:02	0.95	0.5256				1.46	1.29	2.75	0.65	126
	ITSPATAFTVY	43	11	HLA-B*15:01	0.2	1.555				1.46	1.29	2.75	0.24	322.2
	ITSPATAFTVY	43	11	HLA-B*15:25	0.8	1.8977				1.46	1.29	2.75	0.23	332.2
	ITSPATAFTVY	43	11	HLA-B*35:01		0.6043				1.46	1.29	2.75	0.57	150.8
	ITSPATAFTVY	43	11	HLA-B*46:01	1.7	1.3064
	ITSPATAFTVY	43	11	HLA-B*53:01		1.825
	ITSPATAFTVY	43	11	HLA-B*57:01		1.5447
	ITSPATAFTVY	43	11	HLA-B*58:01		1.2679				1.46	1.29	2.75	-0.1	699.6
	ITSPATAFTVY	43	11	HLA-B*58:02		1.4425
	ITSPATAFTVY	43	11	HLA-C*02:02	0.2
	ITSPATAFTVY	43	11	HLA-C*02:09	0.2
	ITSPATAFTVY	43	11	HLA-C*03:02	0.5
	ITSPATAFTVY	43	11	HLA-C*12:02	0.9
	ITSPATAFTVY	43	11	HLA-C*15:02	1.9
	ITSPATAFTVY	43	11	HLA-C*16:01	0.4
	ITSPATAFTVY	43	11	HLA-E*01:01	1.1
	TSPATAFTV	44	9	Entry
	TSPATAFTV	44	9	H-2-Db		0.2129				1.11	0.14	1.25	-1.97	1653.5
	TSPATAFTV	44	9	H-2-Dd		0.0976				1.11	0.14	1.25	-1.72	943.3
	TSPATAFTV	44	9	H-2-IAb											YIVVITSPATAFTVY	2.04		3.59
	TSPATAFTV	44	9	H-2-IAb											IVVITSPATAFTVYV	2.67		4.71
	TSPATAFTV	44	9	H-2-IAb											VVITSPATAFTVYVF	3.96		6.86
	TSPATAFTV	44	9	H-2-IAb											VITSPATAFTVYVFC	6.72		8.56
	TSPATAFTV	44	9	HLA-A*02:06						1.11	0.14	1.25	-1.32	374.2
	TSPATAFTV	44	9	HLA-A*68:02	1.3	0.378				1.11	0.14	1.25	-0.62	74.7
	TSPATAFTV	44	9	HLA-B*51:01		1.4258
	TSPATAFTV	44	9	HLA-B*52:01		1.7582
	TSPATAFTV	44	9	HLA-C*01:02		0.8715
	TSPATAFTV	44	9	HLA-C*05:01		1.623
	TSPATAFTV	44	9	HLA-C*08:01		1.1308
	TSPATAFTV	44	9	HLA-C*12:03						1.11	0.14	1.25	-1.52	592
	TSPATAFTV	44	9	HLA-C*15:02	0.8	1.2707						1.25	-1.22	299.94
	TSPATAFTV	44	9	HLA-C*16:01		1.8898				1.11	0.14	1.25	-1.41	461.6
	TSPATAFTV	44	9	HLA-C*17:01		1.4578
	TSPATAFTV	44	9	HLA-E*01:01	0.2	0.4234
	TSPATAFTV	44	9	HLA-E*01:03	0.6
	TSPATAFTV	44	9	HLA-G*01:01	0.6
	TSPATAFTV	44	9	HLA-G*01:02		0.9032
	TSPATAFTV	44	9	HLA-G*01:03	0.6	0.9032
	TSPATAFTV	44	9	HLA-G*01:04	0.6	0.9032
	TSPATAFTV	44	9	HLA-G*01:06	0.6	0.9032
	TSPATAFTVY	44	10	Entry
	TSPATAFTVY	44	10	H-2-Ld		1.4077
	TSPATAFTVY	44	10	H-2-Qa1		1.4547
	TSPATAFTVY	44	10	HLA-A*01:01	0.9	0.4269				1.46	1.28	2.74	-0.21	878.6
	TSPATAFTVY	44	10	HLA-A*25:01		1.2991
	TSPATAFTVY	44	10	HLA-A*26:01	1.65	1.0118
	TSPATAFTVY	44	10	HLA-A*29:02	1.85	0.9523				1.46	1.28	2.74	-0.04	591.1
	TSPATAFTVY	44	10	HLA-A*30:02	1.75	0.707				1.46	1.28	2.74	0.3	275.3
	TSPATAFTVY	44	10	HLA-B*07:02		1.4622
	TSPATAFTVY	44	10	HLA-B*15:01		1.4071				1.46	1.28	2.74	0.77	93.6
	TSPATAFTVY	44	10	HLA-B*15:02		1.1744				1.46	1.28	2.74	0.29	280.6
	TSPATAFTVY	44	10	HLA-B*15:25						1.46	1.28	2.74	0.56	148.4
	TSPATAFTVY	44	10	HLA-B*35:01		0.1719				1.46	1.28	2.74	1.15	38.2
	TSPATAFTVY	44	10	HLA-B*35:03		1
	TSPATAFTVY	44	10	HLA-B*46:01		1.4099
	TSPATAFTVY	44	10	HLA-B*53:01		0.6946
	TSPATAFTVY	44	10	HLA-B*55:01		1.4719
	TSPATAFTVY	44	10	HLA-B*56:01		1.6562
	TSPATAFTVY	44	10	HLA-B*57:01				14	0.7
	TSPATAFTVY	44	10	HLA-B*58:02		1.7719		20	0.714286
	TSPATAFTVY	44	10	HLA-E*01:01	0.8
	TSPATAFTVYV	44	11	Entry
	TSPATAFTVYV	44	11	H-2-Ld	1.4
	TSPATAFTVYV	44	11	HLA-A*68:02						0.97	0.14	1.12	-1.22	216.5
	TSPATAFTVYV	44	11	HLA-B*15:01	0.9
	TSPATAFTVYV	44	11	HLA-E*01:01	1.4
	TSPATAFTVYV	44	11	HLA-G*01:01	1.4
	TSPATAFTVYV	44	11	HLA-G*01:03	1.4
	TSPATAFTVYV	44	11	HLA-G*01:06	1.4
	SPATAFTV	45	8	Entry
	SPATAFTV	45	8	H-2-Ld	0.2	0.702
	SPATAFTV	45	8	HLA-B*07:02	0.25	0.571				1.11	0.04	1.15	-1.7	709.4
	SPATAFTV	45	8	HLA-B*08:01		1.7762
	SPATAFTV	45	8	HLA-B*35:03		0.7034
	SPATAFTV	45	8	HLA-B*39:01	1.3
	SPATAFTV	45	8	HLA-B*51:01		0.2002		19	0.730769
	SPATAFTV	45	8	HLA-B*55:01	0.7	0.3566
	SPATAFTV	45	8	HLA-B*56:01	0.7	0.4203
	SPATAFTV	45	8	HLA-E*01:01	0.7
	SPATAFTVY	45	9	Entry
	SPATAFTVY	45	9	H-2-Ld		0.085				1.46	1.17	2.63	-0.44	1182.9
	SPATAFTVY	45	9	HLA-A*01:01		1.7443
	SPATAFTVY	45	9	HLA-A*25:01		0.2811
	SPATAFTVY	45	9	HLA-A*26:01		0.5754
	SPATAFTVY	45	9	HLA-A*29:02	1.85	0.8738
	SPATAFTVY	45	9	HLA-A*30:02	1.7	1.2189
	SPATAFTVY	45	9	HLA-B*07:02	1.5	0.2522				1.46	1.17	2.63	0.08	354.3
	SPATAFTVY	45	9	HLA-B*15:01		1.4784
	SPATAFTVY	45	9	HLA-B*15:02		0.0683				1.46	1.17	2.63	0.64	98.4
	SPATAFTVY	45	9	HLA-B*15:25		0.9107				1.46	1.17	2.63	0.1	343.5
	SPATAFTVY	45	9	HLA-B*18:01		0.4003
	SPATAFTVY	45	9	HLA-B*35:01	0.2	0.015		21	0.954545	1.46	1.17	2.63	1.93	5
	SPATAFTVY	45	9	HLA-B*35:03		0.1811
	SPATAFTVY	45	9	HLA-B*44:02		1.9348
	SPATAFTVY	45	9	HLA-B*46:01		0.6674
	SPATAFTVY	45	9	HLA-B*51:01	1.7	1.9068
	SPATAFTVY	45	9	HLA-B*53:01	1.8	0.0684		20	0.869565	1.46	1.17	2.63	0.18	283.2
	SPATAFTVY	45	9	HLA-B*55:01		0.1686
	SPATAFTVY	45	9	HLA-B*56:01	1.8	0.219
	SPATAFTVY	45	9	HLA-C*03:02		0.8569				1.46	1.17	2.63	0.03	402.4
	SPATAFTVY	45	9	HLA-C*03:03		1.9338
	SPATAFTVY	45	9	HLA-C*03:04		1.9338
	SPATAFTVY	45	9	HLA-C*12:02		1.2952
	SPATAFTVY	45	9	HLA-C*12:03		1.1689
	SPATAFTVY	45	9	HLA-C*14:02		0.9632				1.46	1.17	2.63	-0.15	605.4
	SPATAFTVY	45	9	HLA-C*16:01		1.3508				1.46	1.17	2.63	-0.29	845
	SPATAFTVYV	45	10	Entry
	SPATAFTVYV	45	10	H-2-Kd	1.65
	SPATAFTVYV	45	10	H-2-Ld	0.4	0.5541
	SPATAFTVYV	45	10	HLA-A*02:01						0.97	0.04	1.01	-1.92	852.3
	SPATAFTVYV	45	10	HLA-A*02:06						0.97	0.04	1.01	-1.11	131.8
	SPATAFTVYV	45	10	HLA-A*68:02		1.0343				0.97	0.04	1.01	-0.35	22.8
	SPATAFTVYV	45	10	HLA-B*07:02	0.35	0.3599		20	0.833333	0.97	0.04	1.01	-0.93	88.1
	SPATAFTVYV	45	10	HLA-B*35:01		0.6762				0.97	0.04	1.01	-1.48	308.9
	SPATAFTVYV	45	10	HLA-B*35:03		1.0546
	SPATAFTVYV	45	10	HLA-B*51:01		0.9406
	SPATAFTVYV	45	10	HLA-B*55:01	0.6	0.2964				0.97	0.04	1.01	-1.62	425.7
	SPATAFTVYV	45	10	HLA-B*56:01	0.6	0.3719				0.97	0.04	1.01	-1.62	432.2
	SPATAFTVYV	45	10	HLA-C*08:01	1.2
	SPATAFTVYV	45	10	HLA-C*12:03						0.97	0.04	1.01	-1.98	974
	SPATAFTVYV	45	10	HLA-C*15:02						0.97	0.04	1.01	-1.94	894.1
	SPATAFTVYV	45	10	HLA-C*16:01	1.7
	SPATAFTVYV	45	10	HLA-C*17:01	1.6
	SPATAFTVYVF	45	11	Entry
	SPATAFTVYVF	45	11	H-2-Ld	1.3	0.2719				1.5	1	2.5	-0.48	953.8
	SPATAFTVYVF	45	11	HLA-A*23:01	1.7
	SPATAFTVYVF	45	11	HLA-A*24:02	0.65
	SPATAFTVYVF	45	11	HLA-B*07:02		0.5864				1.5	1	2.5	-0.06	358.3
	SPATAFTVYVF	45	11	HLA-B*15:01	0.8
	SPATAFTVYVF	45	11	HLA-B*35:01		1.2153				1.5	1	2.5	-0.38	757.6
	SPATAFTVYVF	45	11	HLA-B*35:03	1	1.407
	SPATAFTVYVF	45	11	HLA-B*53:01	0.95	1.408
	SPATAFTVYVF	45	11	HLA-B*58:02	0.1
	PATAFTVY	46	8	Entry
	PATAFTVY	46	8	H-2-Ld	1.7
	PATAFTVY	46	8	HLA-A*30:02	1.05
	PATAFTVY	46	8	HLA-B*35:01		0.8268				1.46	1.09	2.55	-0.2	567.2
	PATAFTVY	46	8	HLA-B*35:03	1.7
	PATAFTVY	46	9	HLA-A*68:02		1.9551
	PATAFTVY	46	9	HLA-B*51:01				20	0.769231
	PATAFTVYVF	46	10	Entry
	PATAFTVYVF	46	10	HLA-A*23:01	0.75
	PATAFTVYVF	46	10	HLA-A*24:02	1.4
	PATAFTVYVF	46	10	HLA-A*32:01	0.6					1.5	0.92	2.42	-0.42	689.1
	PATAFTVYVF	46	10	HLA-B*15:01						1.5	0.92	2.42	-0.34	568
	PATAFTVYVF	46	10	HLA-B*15:25						1.5	0.92	2.42	-0.41	679.6
	PATAFTVYVF	46	10	HLA-B*57:01				14	0.7
	PATAFTVYVF	46	10	HLA-B*58:01						1.5	0.92	2.42	-0.38	628.4
	PATAFTVYVF	46	10	HLA-B*58:02	0.1
	PATAFTVYVFC	46	11	Entry
	PATAFTVYVFC	46	11	HLA-A*32:01	0.8
	PATAFTVYVFC	46	11	HLA-B*58:02	0.1
	ATAFTVYV	47	8	Entry
	ATAFTVYV	47	8	HLA-A*02:06						0.97	0.13	1.11	-1.8	809.7
	ATAFTVYV	47	8	HLA-A*30:01	0.6					0.97	0.13	1.11	-1.43	341.25
	ATAFTVYV	47	8	HLA-A*32:01	1.6
	ATAFTVYV	47	8	HLA-A*68:02		1.1278				0.97	0.13	1.11	-1.38	307.3
	ATAFTVYV	47	8	HLA-C*02:02	1.2
	ATAFTVYV	47	8	HLA-C*02:09	1.2
	ATAFTVYV	47	8	HLA-C*12:03	1.8
	ATAFTVYV	47	8	HLA-C*15:02	1
	ATAFTVYV	47	8	HLA-C*17:01	1.4
	ATAFTVYVF	47	9	Entry
	ATAFTVYVF	47	9	H-2-Dd		0.8272
	ATAFTVYVF	47	9	H-2-Qa1		0.0934
	ATAFTVYVF	47	9	H-2-Qa2		0.7051
	ATAFTVYVF	47	9	HLA-A*01:01		1.4282
	ATAFTVYVF	47	9	HLA-A*23:01	1.5	0.8062				1.5	1.1	2.59	0.39	159.7
	ATAFTVYVF	47	9	HLA-A*24:02	1.3	0.8726				1.5	1.1	2.59	0.12	296.6
	ATAFTVYVF	47	9	HLA-A*25:01		0.3047
	ATAFTVYVF	47	9	HLA-A*26				20	0.8
	ATAFTVYVF	47	9	HLA-A*26:01	1.25	0.3765
	ATAFTVYVF	47	9	HLA-A*29:02	1.8	0.9663				1.5	1.1	2.59	-0.02	415
	ATAFTVYVF	47	9	HLA-A*30:02		1.0223				1.5	1.1	2.59	-0.04	429.4
	ATAFTVYVF	47	9	HLA-A*32:01	0.2	0.0484				1.5	1.1	2.59	1.34	18
	ATAFTVYVF	47	9	HLA-B*13:01	1.7	0.7812				1.5	1.1	2.59	-0.37	914.9
	ATAFTVYVF	47	9	HLA-B*13:02		1.9728
	ATAFTVYVF	47	9	HLA-B*15:01	0.4	0.5408				1.5	1.1	2.59	0.93	45.7
	ATAFTVYVF	47	9	HLA-B*15:02		0.8184				1.5	1.1	2.59	0.23	233.1
	ATAFTVYVF	47	9	HLA-B*15:25	0.8	0.4923				1.5	1.1	2.59	1.09	32.2
	ATAFTVYVF	47	9	HLA-B*35:01		1.3021				1.5	1.1	2.59	-0.39	959.6
	ATAFTVYVF	47	9	HLA-B*46:01	0.8	0.3004
	ATAFTVYVF	47	9	HLA-B*53:01		1.763
	ATAFTVYVF	47	9	HLA-B*57:01	0.85	0.3882		18	0.9	1.5	1.1	2.59	0.23	230.1
	ATAFTVYVF	47	9	HLA-B*58:01	0.9	0.2421				1.5	1.1	2.59	0.8	62.4
	ATAFTVYVF	47	9	HLA-B*58:02	0.2	0.215
	ATAFTVYVF	47	9	HLA-C*01:02		0.9796
	ATAFTVYVF	47	9	HLA-C*02:02		0.4794				1.5	1.1	2.59	-0.36	907.9
	ATAFTVYVF	47	9	HLA-C*02:09		0.4794				1.5	1.1	2.59	-0.36	907.9
	ATAFTVYVF	47	9	HLA-C*03:02		0.6733				1.5	1.1	2.59	0.09	320.6
	ATAFTVYVF	47	9	HLA-C*03:03		1.317
	ATAFTVYVF	47	9	HLA-C*03:04		1.317
	ATAFTVYVF	47	9	HLA-C*05:01		1.415
	ATAFTVYVF	47	9	HLA-C*08:01		1.1211
	ATAFTVYVF	47	9	HLA-C*08:02		1.5557
	ATAFTVYVF	47	9	HLA-C*12:02		0.6182
	ATAFTVYVF	47	9	HLA-C*12:03		0.8539				1.5	1.1	2.59	0	391.2
	ATAFTVYVF	47	9	HLA-C*14:02		1.9472
	ATAFTVYVF	47	9	HLA-C*15:02		1.3516
	ATAFTVYVF	47	9	HLA-C*16:01	1.9	0.5526				1.5	1.1	2.59	0.38	163.1
	ATAFTVYVF	47	9	HLA-C*17:01		1.5622
	ATAFTVYVF	47	9	HLA-E*01:01		0.7759
	ATAFTVYVF	47	9	HLA-G*01:01	1
	ATAFTVYVF	47	9	HLA-G*01:02		0.198
	ATAFTVYVF	47	9	HLA-G*01:03	1	0.198
	ATAFTVYVF	47	9	HLA-G*01:04	1	0.198
	ATAFTVYVF	47	9	HLA-G*01:06	1	0.198
	ATAFTVYVFC	47	10	Entry
	ATAFTVYVFC	47	10	HLA-A*68:02						1.33	0	1.33	-1.62	904
	ATAFTVYVFCF	47	11	Entry
	ATAFTVYVFCF	47	11	HLA-A*23:01	1.05
	ATAFTVYVFCF	47	11	HLA-A*32:01	0.8
	ATAFTVYVFCF	47	11	HLA-B*15:01	0.7
	ATAFTVYVFCF	47	11	HLA-B*53:01	1.7
	ATAFTVYVFCF	47	11	HLA-B*58:02	0.1
	TAFTVYVF	48	8	Entry
	TAFTVYVF	48	8	H-2-Kb		1.1843				1.5	1.23	2.73	-0.19	829.9
	TAFTVYVF	48	8	H-2-Ld		1.3255
	TAFTVYVF	48	8	HLA-A*32:01	0.5
	TAFTVYVF	48	8	HLA-B*13:01	1.4
	TAFTVYVF	48	8	HLA-B*15:01	0.8
	TAFTVYVF	48	8	HLA-B*35:01		1.5762
	TAFTVYVF	48	8	HLA-B*46:01	0.2
	TAFTVYVF	48	8	HLA-B*51:01		0.6463		20	0.769231
	TAFTVYVF	48	8	HLA-B*52:01	1.2	0.7663
	TAFTVYVF	48	8	HLA-B*53:01		1.264
	TAFTVYVF	48	8	HLA-B*57:01	0.4
	TAFTVYVF	48	8	HLA-B*58:01	0.4
	TAFTVYVF	48	8	HLA-B*58:02	0.1
	TAFTVYVF	48	8	HLA-C*04:01	1.2
	TAFTVYVF	48	8	HLA-C*12:03	1.1
	TAFTVYVF	48	8	HLA-C*16:01	1.4
	TAFTVYVFC	48	9	Entry
	TAFTVYVFC	48	9	H-2-Kb						1.33	0.13	1.47	-1.91	2394.2
	TAFTVYVFC	48	9	HLA-A*68:02						1.33	0.13	1.47	-1.45	815.7
	TAFTVYVFCF	48	10	Entry
	TAFTVYVFCF	48	10	H-2-Kb						1.22	1.23	2.45	-0.75	1587.6
	TAFTVYVFCF	48	10	HLA-A*23:01	0.8					1.22	1.23	2.45	-0.18	428.9
	TAFTVYVFCF	48	10	HLA-A*24:02	1.15
	TAFTVYVFCF	48	10	HLA-A*29:02	1.15
	TAFTVYVFCF	48	10	HLA-B*57:01				14	0.7
	TAFTVYVFCF	48	10	HLA-B*58:01						1.22	1.23	2.45	-0.43	747.6
	TAFTVYVFCF	48	10	HLA-B*58:02	0.9
	TAFTVYVFCF	48	10	HLA-C*04:01	1.3
	TAFTVYVFCF	48	10	HLA-C*07:02	0.9
	TAFTVYVFCFL	48	11	Entry
	TAFTVYVFCFL	48	11	H-2-Kb						1.36	0.55	1.9	-0.71	408.1
	TAFTVYVFCFL	48	11	HLA-A*68:02						1.36	0.55	1.9	-0.75	449
	TAFTVYVFCFL	48	11	HLA-B*38:01	1.6
	TAFTVYVFCFL	48	11	HLA-C*03:03	1.5
	AFTVYVFCF	49	9	Entry
	AFTVYVFCF	49	9	HLA-A*23:01	0.45	0.8914				1.22	1.22	2.44	0.17	188.8
	AFTVYVFCF	49	9	HLA-A*24:02	0.75	0.9611				1.22	1.22	2.44	-0.34	606.9
	AFTVYVFCF	49	9	HLA-DPA1*01/DPB1*04:01											TSPATAFTVYVFCFL	0.1		0.1
	AFTVYVFCF	49	9	HLA-DPA1*01:03/DPB1*02:01											TSPATAFTVYVFCFL	0.01		0.01
	AFTVYVFCFL	49	10	Entry
	AFTVYVFCFL	49	10	H-2-Kb						1.36	0.54	1.9	-1.27	1462.2
	AFTVYVFCFL	49	10	HLA-A*02:06						1.36	0.54	1.9	-0.68	376.4
	AFTVYVFCFL	49	10	HLA-A*68:02						1.36	0.54	1.9	-0.1	99
	AFTVYVFCFL	49	10	HLA-C*03:03	0.8
	AFTVYVFCFL	49	10	HLA-C*07:02	1.4
	AFTVYVFCFL	49	10	HLA-C*15:02	1.3
	AFTVYVFCFLL	49	11	Entry
	AFTVYVFCFLL	49	11	H-2-Kb						1.33	0.54	1.87	-1.2	1179.5
	AFTVYVFCFLL	49	11	HLA-B*38:01	1.9
	AFTVYVFCFLL	49	11	HLA-C*07:02	1.9
	FTVYVFCF	50	8	Entry
	FTVYVFCF	50	8	HLA-A*25:01	0.2
	FTVYVFCF	50	8	HLA-A*68:01	1.1
	FTVYVFCF	50	8	HLA-B*15:01	0.8
	FTVYVFCF	50	8	HLA-B*46:01	0.5
	FTVYVFCF	50	8	HLA-B*58:01	0.4
	FTVYVFCF	50	8	HLA-B*58:02	0.1
	FTVYVFCF	50	8	HLA-C*03:03	0.9
	FTVYVFCF	50	8	HLA-C*07:02	0.4
	FTVYVFCFL	50	9	Entry
	FTVYVFCFL	50	9	H-2-Kb						1.36	0.47	1.83	-1.09	823.9
	FTVYVFCFL	50	9	HLA-A*01:01	1.35
	FTVYVFCFL	50	9	HLA-A*02:01			0.4151			1.36	0.47	1.83	-0.6	265
	FTVYVFCFL	50	9	HLA-A*02:06	0.2					1.36	0.47	1.83	0.3	33.7
	FTVYVFCFL	50	9	HLA-A*25:01	0.8
	FTVYVFCFL	50	9	HLA-A*26				20	0.8
	FTVYVFCFL	50	9	HLA-A*26:01	0.6
	FTVYVFCFL	50	9	HLA-A*68:01						1.36	0.47	1.83	-0.94	579.9
	FTVYVFCFL	50	9	HLA-A*68:02	0.2	1.3069				1.36	0.47	1.83	0.78	11
	FTVYVFCFL	50	9	HLA-B*35:03	0.75
	FTVYVFCFL	50	9	HLA-B*58:01	0.7
	FTVYVFCFL	50	9	HLA-C*02:02						1.36	0.47	1.83	-1.06	762
	FTVYVFCFL	50	9	HLA-C*02:09						1.36	0.47	1.83	-1.06	762
	FTVYVFCFL	50	9	HLA-C*03:02						1.36	0.47	1.83	-0.67	310.8
	FTVYVFCFL	50	9	HLA-C*03:03	0.95					1.36	0.47	1.83	-0.51	215.6
	FTVYVFCFL	50	9	HLA-C*03:04						1.36	0.47	1.83	-0.51	215.6
	FTVYVFCFL	50	9	HLA-C*08:01						1.36	0.47	1.83	-1.12	884.5
	FTVYVFCFL	50	9	HLA-C*12:02						1.36	0.47	1.83	-0.68	321.5
	FTVYVFCFL	50	9	HLA-C*12:03						1.36	0.47	1.83	-0.16	96.8
	FTVYVFCFL	50	9	HLA-C*15:02	1.9					1.36	0.47	1.83	-0.63	284.87
	FTVYVFCFL	50	9	HLA-C*16:01						1.36	0.47	1.83	-0.71	342
	FTVYVFCFL	50	9	HLA-DPA1*01/DPB1*04:01											PATAFTVYVFCFLLP	0.02		0.02
	FTVYVFCFL	50	9	HLA-DPA1*01/DPB1*04:01											SPATAFTVYVFCFLL	0.08		0.08
	FTVYVFCFL	50	9	HLA-DPA1*01/DPB1*04:01											TSPATAFTVYVFCFL	0.1	0.01
	FTVYVFCFL	50	9	HLA-DPA1*01:03/DPB1*02:01											ATAFTVYVFCFLLPM	0.01	0.01	0.01	1.5
	FTVYVFCFL	50	9	HLA-DPA1*01:03/DPB1*02:01											FTVYVFCFLLPMLLL	0.01	0.01	0.01	1.42
	FTVYVFCFL	50	9	HLA-DPA1*01:03/DPB1*02:01											PATAFTVYVFCFLLP	0.01	0.01	0.01
	FTVYVFCFL	50	9	HLA-DPA1*01:03/DPB1*02:01											SPATAFTVYVFCFLL	0.01	0.01	0.01
	FTVYVFCFL	50	9	HLA-DPA1*01:03/DPB1*02:01											TAFTVYVFCFLLPML	0.01	0.01	0.01	1.36
	FTVYVFCFL	50	9	HLA-DPA1*01:03/DPB1*02:01											TSPATAFTVYVFCFL	0.01	0.01
	FTVYVFCFL	50	9	HLA-DPA1*01:03/DPB1*02:01											AFTVYVFCFLLPMLL	0.02	0.01	0.02	1.34
	FTVYVFCFL	50	9	HLA-DPA1*02:01/DPB1*01:01											AFTVYVFCFLLPMLL	0.85	0.85
	FTVYVFCFL	50	9	HLA-DPA1*02:01/DPB1*01:01											ATAFTVYVFCFLLPM	0.85	0.85
	FTVYVFCFL	50	9	HLA-DPA1*02:01/DPB1*01:01											FTVYVFCFLLPMLLL	0.85	0.85
	FTVYVFCFL	50	9	HLA-DPA1*02:01/DPB1*01:01											PATAFTVYVFCFLLP	0.85	0.85
	FTVYVFCFL	50	9	HLA-DPA1*02:01/DPB1*01:01											SPATAFTVYVFCFLL	0.85	0.85
	FTVYVFCFL	50	9	HLA-DPA1*02:01/DPB1*01:01											TAFTVYVFCFLLPML	0.85	0.85
	FTVYVFCFL	50	9	HLA-DPA1*02:01/DPB1*01:01											TSPATAFTVYVFCFL	0.85	0.85
	FTVYVFCFLL	50	10	Entry
	FTVYVFCFLL	50	10	H-2-Kb						1.33	0.47	1.79	-1.02	650.3
	FTVYVFCFLL	50	10	HLA-A*02:01	1.55		0.3026			1.33	0.47	1.79	-0.84	435
	FTVYVFCFLL	50	10	HLA-A*02:06	0.3					1.33	0.47	1.79	-0.27	115.2
	FTVYVFCFLL	50	10	HLA-A*25:01	1.8
	FTVYVFCFLL	50	10	HLA-A*26				20	0.8
	FTVYVFCFLL	50	10	HLA-A*26:01	0.9
	FTVYVFCFLL	50	10	HLA-A*68:02	0.4					1.33	0.47	1.79	0.37	26.7
	FTVYVFCFLL	50	10	HLA-B*38:01	0.8
	FTVYVFCFLL	50	10	HLA-B*48:01	1.7
	FTVYVFCFLL	50	10	HLA-C*03:03	0.6
	FTVYVFCFLL	50	10	HLA-C*07:02	1.8
	FTVYVFCFLL	50	10	HLA-C*12:03	1.3
	FTVYVFCFLL	50	10	HLA-C*15:02	0.8
	FTVYVFCFLLP	50	11	Entry
	FTVYVFCFLLP	50	11	HLA-C*03:03	1.9
	TVYVFCFL	51	8	Entry
	TVYVFCFL	51	8	H-2-Db	0.4
	TVYVFCFL	51	8	H-2-Kb	0.15	0.1265		26	0.928571	1.36	0.5	1.86	0.94	8.3
	TVYVFCFL	51	8	H-2-Kd			0.4532
	TVYVFCFL	51	8	H-2-Ld	1.6
	TVYVFCFL	51	8	HLA-C*14:02	0.7
	TVYVFCFLL	51	9	Entry
	TVYVFCFLL	51	9	H-2-Kb	0.2	0.866				1.33	0.5	1.83	0.02	64.4
	TVYVFCFLL	51	9	HLA-A*02:01			0.2871			1.33	0.5	1.83	-0.87	499
	TVYVFCFLL	51	9	HLA-A*02:06						1.33	0.5	1.83	-0.85	477.4
	TVYVFCFLL	51	9	HLA-A*23:01	1.5
	TVYVFCFLL	51	9	HLA-A*26				19	0.76
	TVYVFCFLL	51	9	HLA-A*32:01						1.33	0.5	1.83	-1.15	944.9
	TVYVFCFLL	51	9	HLA-A*68:02	0.8					1.33	0.5	1.83	-0.28	128.7
	TVYVFCFLL	51	9	HLA-B*38:01	1.35
	TVYVFCFLL	51	9	HLA-DPA1*01/DPB1*04:01											AFTVYVFCFLLPMLL	0.01	0.01
	TVYVFCFLL	51	9	HLA-DPA1*01/DPB1*04:01											ATAFTVYVFCFLLPM	0.01	0.01
	TVYVFCFLL	51	9	HLA-DPA1*01/DPB1*04:01											FTVYVFCFLLPMLLL	0.01	0.01
	TVYVFCFLL	51	9	HLA-DPA1*01/DPB1*04:01											TAFTVYVFCFLLPML	0.01	0.01
	TVYVFCFLL	51	9	HLA-DPA1*01/DPB1*04:01											TVYVFCFLLPMLLLH	0.01	0.01
	TVYVFCFLL	51	9	HLA-DPA1*01/DPB1*04:01											PATAFTVYVFCFLLP	0.02	0.01
	TVYVFCFLL	51	9	HLA-DPA1*01/DPB1*04:01											SPATAFTVYVFCFLL	0.08	0.01
	TVYVFCFLL	51	9	HLA-DQA1*05:01/DQB1*02:01											PATAFTVYVFCFLLP	9.7	0.01
	TVYVFCFLL	51	9	HLA-DQA1*05:01/DQB1*02:01											SPATAFTVYVFCFLL	12.8	0.01
	TVYVFCFLL	51	9	HLA-E*01:03	0.55
	TVYVFCFLLPM	51	11	Entry
	TVYVFCFLLPM	51	11	H-2-Db	0.8
	TVYVFCFLLPM	51	11	H-2-Kb						0.64	0.22	0.86	-1.39	175.4
	TVYVFCFLLPM	51	11	HLA-A*68:02	1.45
	TVYVFCFLLPM	51	11	HLA-B*15:01	1.1
	TVYVFCFLLPM	51	11	HLA-B*15:02	1.4
	TVYVFCFLLPM	51	11	HLA-B*46:01	0.2
	TVYVFCFLLPM	51	11	HLA-C*07:02	0.1
	TVYVFCFLLPM	51	11	HLA-C*12:03	0.1
	TVYVFCFLLPM	51	11	HLA-C*14:02	0.8
	TVYVFCFLLPM	51	11	HLA-C*16:01	1.2
	VYVFCFLL	52	8	Entry
	VYVFCFLL	52	8	H-2-Db	1.8
	VYVFCFLL	52	8	H-2-Kb						1.33	0.6	1.92	-0.49	256.8
	VYVFCFLL	52	8	HLA-A*23:01	0.2					1.33	0.6	1.92	-0.33	180.4
	VYVFCFLL	52	8	HLA-A*24:02						1.33	0.6	1.92	-0.92	699.1
	VYVFCFLL	52	8	HLA-B*48:01	1.4
	VYVFCFLL	52	8	HLA-C*07:02	1.3
	VYVFCFLL	52	8	HLA-E*01:01	1
	VYVFCFLL	52	8	HLA-G*01:01	0.9
	VYVFCFLL	52	8	HLA-G*01:03	0.9
	VYVFCFLL	52	8	HLA-G*01:04	0.9
	VYVFCFLL	52	8	HLA-G*01:06	0.9
	VYVFCFLLP	52	9	Entry
	VYVFCFLLP	52	9	HLA-A*23:01	0.45
	VYVFCFLLP	52	9	HLA-A*24:02	0.8
	VYVFCFLLP	52	9	HLA-DPA1*01/DPB1*04:01											ATAFTVYVFCFLLPM	0.01		0.01
	VYVFCFLLP	52	9	HLA-DRB1*15:01											FTVYVFCFLLPMLLL	1.52					0.9
	VYVFCFLLP	52	9	HLA-DRB1*15:01											TVYVFCFLLPMLLLH	1.55					0.9
	VYVFCFLLP	52	9	HLA-DRB1*15:01											AFTVYVFCFLLPMLL	1.59					0.9
	VYVFCFLLP	52	9	HLA-DRB1*15:01											TAFTVYVFCFLLPML	10.54					0.9
	VYVFCFLLP	52	9	HLA-DRB1*15:01											ATAFTVYVFCFLLPM	14.38					0.9
	VYVFCFLLP	52	9	HLA-DRB1*15:01											PATAFTVYVFCFLLP	19.59					0.9
	VYVFCFLLPM	52	10	Entry
	VYVFCFLLPM	52	10	H-2-Kb	1.9
	VYVFCFLLPM	52	10	H-2-Kb						0.64	0.31	0.95	-1.12	118.2
	VYVFCFLLPM	52	10	HLA-A*24:02	1.75
	VYVFCFLLPM	52	10	HLA-A*25:01	1.9
	VYVFCFLLPM	52	10	HLA-A*29:02	1.25
	VYVFCFLLPM	52	10	HLA-B*15:02	0.8
	VYVFCFLLPM	52	10	HLA-B*46:01	0.1
	VYVFCFLLPM	52	10	HLA-C*03:02	1.7
	VYVFCFLLPM	52	10	HLA-C*07:02	0.2
	VYVFCFLLPM	52	10	HLA-C*12:02	1.9
	VYVFCFLLPM	52	10	HLA-C*12:03	0.2
	VYVFCFLLPM	52	10	HLA-C*14:02	0.8
	VYVFCFLLPM	52	10	HLA-C*15:02	1.4
	VYVFCFLLPM	52	10	HLA-C*16:01	0.9
	VYVFCFLLPML	52	11	Entry
	VYVFCFLLPML	52	11	H-2-Kb	0.8					1.44	0.6	2.03	-0.58	414.5
	VYVFCFLLPML	52	11	HLA-A*02:01						1.44	0.6	2.03	-0.83	728.8
	VYVFCFLLPML	52	11	HLA-A*02:06						1.44	0.6	2.03	-0.53	369.7
	VYVFCFLLPML	52	11	HLA-A*24:02	1.35
	VYVFCFLLPML	52	11	HLA-B*46:01	0.2
	VYVFCFLLPML	52	11	HLA-C*07:02	0.1
	VYVFCFLLPML	52	11	HLA-C*12:03	0.1
	VYVFCFLLPML	52	11	HLA-C*14:02	1
	YVFCFLLP	53	8	Entry
	YVFCFLLP	53	8	HLA-A*23:01	0.85
	YVFCFLLP	53	8	HLA-B*46:01	1
	YVFCFLLP	53	8	HLA-C*12:03	1.1
	YVFCFLLPM	53	9	Entry
	YVFCFLLPM	53	9	H-2-Db	1.1
	YVFCFLLPM	53	9	H-2-Kb	0.2					1.21	0.19	1.4	-1.12	102.2
	YVFCFLLPM	53	9	HLA-A*02:01	0.8		0.3836			1.21	0.19	1.4	-0.58	96
	YVFCFLLPM	53	9	HLA-A*02:06	0.6	1.7996
	YVFCFLLPM	53	9	HLA-A*25:01	0.35
	YVFCFLLPM	53	9	HLA-A*26				19	0.76
	YVFCFLLPM	53	9	HLA-A*26:01	0.2
	YVFCFLLPM	53	9	HLA-A*29:02	0.35
	YVFCFLLPM	53	9	HLA-B*15:01	0.8
	YVFCFLLPM	53	9	HLA-B*15:25	1.2
	YVFCFLLPM	53	9	HLA-B*18:01	1.7
	YVFCFLLPM	53	9	HLA-B*27:05	1.3
	YVFCFLLPM	53	9	HLA-B*35:01	0.4
	YVFCFLLPM	53	9	HLA-B*39:01	1.8
	YVFCFLLPM	53	9	HLA-B*46:01	0.15
	YVFCFLLPM	53	9	HLA-C*02:02	1.3
	YVFCFLLPM	53	9	HLA-C*02:09	1.3
	YVFCFLLPM	53	9	HLA-C*03:02	0.4	1.3823
	YVFCFLLPM	53	9	HLA-C*03:03		1.7362
	YVFCFLLPM	53	9	HLA-C*03:04	0.7	1.7362
	YVFCFLLPM	53	9	HLA-C*08:01	0.8
	YVFCFLLPM	53	9	HLA-C*12:02	0.4
	YVFCFLLPM	53	9	HLA-C*16:01	0.3
	YVFCFLLPM	53	9	HLA-DPA1*01/DPB1*04:01											AFTVYVFCFLLPMLL	0.01		0.01	1.68
	YVFCFLLPM	53	9	HLA-DPA1*01/DPB1*04:01											FTVYVFCFLLPMLLL	0.01		0.01	1.47
	YVFCFLLPM	53	9	HLA-DPA1*01/DPB1*04:01											TAFTVYVFCFLLPML	0.01		0.01
	YVFCFLLPM	53	9	HLA-DPA1*01/DPB1*04:01											TVYVFCFLLPMLLLH	0.01		0.01	1.76
	YVFCFLLPM	53	9	HLA-DPA1*03:01/DPB1*04:02											AFTVYVFCFLLPMLL	1.38			1.38
	YVFCFLLPM	53	9	HLA-DQA1*05:01/DQB1*02:01											FTVYVFCFLLPMLLL	2.32	0.01
	YVFCFLLPM	53	9	HLA-DQA1*05:01/DQB1*02:01											AFTVYVFCFLLPMLL	2.73	0.01
	YVFCFLLPM	53	9	HLA-DQA1*05:01/DQB1*02:01											TVYVFCFLLPMLLLH	2.96	0.01
	YVFCFLLPM	53	9	HLA-DQA1*05:01/DQB1*02:01											TAFTVYVFCFLLPML	2.98	0.01
	YVFCFLLPM	53	9	HLA-DQA1*05:01/DQB1*02:01											VYVFCFLLPMLLLHI	3.34	0.01
	YVFCFLLPM	53	9	HLA-DQA1*05:01/DQB1*02:01											ATAFTVYVFCFLLPM	6.15	0.01
	YVFCFLLPM	53	9	HLA-DQA1*05:01/DQB1*02:01											YVFCFLLPMLLLHIH	8.54	0.01
	YVFCFLLPM	53	9	HLA-DRB1*03:01											VYVFCFLLPMLLLHI	2.6					1.77
	YVFCFLLPM	53	9	HLA-DRB1*03:01											YVFCFLLPMLLLHIH	2.65					1.77
	YVFCFLLPM	53	9	HLA-DRB1*03:01											TVYVFCFLLPMLLLH	2.81					1.77
	YVFCFLLPM	53	9	HLA-DRB1*03:01											FTVYVFCFLLPMLLL	4.58					1.77
	YVFCFLLPM	53	9	HLA-DRB1*03:01											AFTVYVFCFLLPMLL	4.87					1.77
	YVFCFLLPM	53	9	HLA-DRB1*03:01											TAFTVYVFCFLLPML	24.63					1.77
	YVFCFLLPM	53	9	HLA-DRB1*03:01											ATAFTVYVFCFLLPM	26.87					1.77
	YVFCFLLPM	53	9	HLA-DRB1*04:05											AFTVYVFCFLLPMLL	1.64					1.64
	YVFCFLLPM	53	9	HLA-DRB1*04:05											FTVYVFCFLLPMLLL	1.64					1.64
	YVFCFLLPM	53	9	HLA-DRB1*04:05											TVYVFCFLLPMLLLH	1.64					1.64
	YVFCFLLPM	53	9	HLA-DRB1*04:05											VYVFCFLLPMLLLHI	1.64					1.64
	YVFCFLLPM	53	9	HLA-DRB1*04:05											YVFCFLLPMLLLHIH	1.64					1.64
	YVFCFLLPM	53	9	HLA-DRB1*04:05											TAFTVYVFCFLLPML	8.77					1.64
	YVFCFLLPM	53	9	HLA-DRB1*04:05											ATAFTVYVFCFLLPM	12.29					1.64
	YVFCFLLPM	53	9	HLA-DRB1*08:02											YVFCFLLPMLLLHIH	6.59					0.96
	YVFCFLLPM	53	9	HLA-DRB1*08:02											VYVFCFLLPMLLLHI	9.27					0.96
	YVFCFLLPM	53	9	HLA-DRB1*08:02											AFTVYVFCFLLPMLL	16.19					0.96
	YVFCFLLPM	53	9	HLA-DRB1*08:02											FTVYVFCFLLPMLLL	16.45					0.96
	YVFCFLLPM	53	9	HLA-DRB1*08:02											TVYVFCFLLPMLLLH	17.27					0.96
	YVFCFLLPM	53	9	HLA-DRB1*08:02											TAFTVYVFCFLLPML	28.52					0.96
	YVFCFLLPM	53	9	HLA-DRB1*08:02											ATAFTVYVFCFLLPM	28.87					0.96
	YVFCFLLPM	53	9	HLA-DRB1*11:01											AFTVYVFCFLLPMLL	0.14					0.14
	YVFCFLLPM	53	9	HLA-DRB1*11:01											FTVYVFCFLLPMLLL	0.14					0.14
	YVFCFLLPM	53	9	HLA-DRB1*11:01											TVYVFCFLLPMLLLH	0.14					0.14
	YVFCFLLPM	53	9	HLA-DRB1*11:01											VYVFCFLLPMLLLHI	0.14					0.14
	YVFCFLLPM	53	9	HLA-DRB1*11:01											YVFCFLLPMLLLHIH	0.14					0.14
	YVFCFLLPM	53	9	HLA-DRB1*11:01											TAFTVYVFCFLLPML	2.46					0.14
	YVFCFLLPM	53	9	HLA-DRB1*11:01											ATAFTVYVFCFLLPM	3.19					0.14
	YVFCFLLPM	53	9	HLA-DRB1*13:02											VYVFCFLLPMLLLHI	22.32					0.1
	YVFCFLLPM	53	9	HLA-DRB1*13:02											YVFCFLLPMLLLHIH	22.45					0.1
	YVFCFLLPM	53	9	HLA-DRB1*13:02											TVYVFCFLLPMLLLH	35.43					0.1
	YVFCFLLPM	53	9	HLA-DRB1*13:02											FTVYVFCFLLPMLLL	35.51					0.1
	YVFCFLLPM	53	9	HLA-DRB1*13:02											AFTVYVFCFLLPMLL	35.9					0.1
	YVFCFLLPM	53	9	HLA-DRB1*13:02											TAFTVYVFCFLLPML	64.12					0.1
	YVFCFLLPM	53	9	HLA-DRB1*13:02											ATAFTVYVFCFLLPM	66.31					0.1
	YVFCFLLPM	53	9	HLA-DRB5*01:01											TAFTVYVFCFLLPML	9.79					1.69
	YVFCFLLPM	53	9	HLA-DRB5*01:01											ATAFTVYVFCFLLPM	10.4					1.69
	YVFCFLLPML	53	10	Entry
	YVFCFLLPML	53	10	H-2-Kb	0.3					1.44	0.54	1.97	-0.27	177.4
	YVFCFLLPML	53	10	HLA-A*02:01	0.45			22	0.709677	1.44	0.54	1.97	0.64	21.7
	YVFCFLLPML	53	10	HLA-A*02:06	0.25					1.44	0.54	1.97	0.72	17.8
	YVFCFLLPML	53	10	HLA-A*23:01	1.3
	YVFCFLLPML	53	10	HLA-A*25:01	1.6
	YVFCFLLPML	53	10	HLA-A*26				27	0.931034
	YVFCFLLPML	53	10	HLA-A*26:01	1.6
	YVFCFLLPML	53	10	HLA-A*68:02						1.44	0.54	1.97	-0.08	112.3
	YVFCFLLPML	53	10	HLA-B*15:02	1.3					1.44	0.54	1.97	-0.97	886.5
	YVFCFLLPML	53	10	HLA-B*35:01	0.65
	YVFCFLLPML	53	10	HLA-B*39:01	1.7
	YVFCFLLPML	53	10	HLA-B*46:01	0.1
	YVFCFLLPML	53	10	HLA-B*53:01	1.8
	YVFCFLLPML	53	10	HLA-C*03:02	1.2					1.44	0.54	1.97	-0.8	601.2
	YVFCFLLPML	53	10	HLA-C*03:04	1.3
	YVFCFLLPML	53	10	HLA-C*04:01	1.8
	YVFCFLLPML	53	10	HLA-C*06:02	1.4
	YVFCFLLPML	53	10	HLA-C*07:01	1.4
	YVFCFLLPML	53	10	HLA-C*07:02	0.2
	YVFCFLLPML	53	10	HLA-C*08:01	0.9
	YVFCFLLPML	53	10	HLA-C*12:02	1.1
	YVFCFLLPML	53	10	HLA-C*12:03	0.2					1.44	0.54	1.97	-0.64	410
	YVFCFLLPML	53	10	HLA-C*14:02	1
	YVFCFLLPML	53	10	HLA-C*15:02	1.3
	YVFCFLLPML	53	10	HLA-C*16:01	0.5					1.44	0.54	1.97	-0.77	557.7
	YVFCFLLPMLL	53	11	Entry
	YVFCFLLPMLL	53	11	H-2-Kb						1.37	0.54	1.9	-0.53	268.6
	YVFCFLLPMLL	53	11	HLA-A*02:01						1.37	0.54	1.9	-0.26	145.8
	YVFCFLLPMLL	53	11	HLA-A*02:06						1.37	0.54	1.9	-0.2	126.2
	YVFCFLLPMLL	53	11	HLA-A*68:02						1.37	0.54	1.9	-0.72	421.2
	YVFCFLLPMLL	53	11	HLA-B*15:01	1
	YVFCFLLPMLL	53	11	HLA-B*38:01	1.9
	YVFCFLLPMLL	53	11	HLA-B*46:01	0.2
	YVFCFLLPMLL	53	11	HLA-C*01:02	1.1
	YVFCFLLPMLL	53	11	HLA-C*02:02	0.5
	YVFCFLLPMLL	53	11	HLA-C*02:09	0.5
	YVFCFLLPMLL	53	11	HLA-C*03:02	0.5
	YVFCFLLPMLL	53	11	HLA-C*03:04	0.7
	YVFCFLLPMLL	53	11	HLA-C*07:01	0.6
	YVFCFLLPMLL	53	11	HLA-C*07:02	0.1
	YVFCFLLPMLL	53	11	HLA-C*07:04	1.3
	YVFCFLLPMLL	53	11	HLA-C*08:01	0.5
	YVFCFLLPMLL	53	11	HLA-C*12:02	0.4
	YVFCFLLPMLL	53	11	HLA-C*12:03	0.1					1.37	0.54	1.9	-1.01	823.6
	YVFCFLLPMLL	53	11	HLA-C*14:02	1.9
	YVFCFLLPMLL	53	11	HLA-C*16:01	0.2
	YVFCFLLPMLL	53	11	HLA-C*17:01	0.4
	VFCFLLPM	54	8	Entry
	VFCFLLPM	54	8	H-2-Db	0.4
	VFCFLLPM	54	8	H-2-Kb	1.65
	VFCFLLPM	54	8	H-2-Kb						0.64	0.21	0.85	-1.3	140
	VFCFLLPM	54	8	HLA-B*15:01	1.2
	VFCFLLPM	54	8	HLA-B*46:01	0.2
	VFCFLLPM	54	8	HLA-C*07:02	1.3
	VFCFLLPM	54	8	HLA-C*12:03	1.9
	VFCFLLPML	54	9	Entry
	VFCFLLPML	54	9	H-2-Kb	1.2					1.44	0.5	1.94	-1.19	1331.5
	VFCFLLPML	54	9	HLA-A*23:01	1.1					1.44	0.5	1.94	-0.86	628.4
	VFCFLLPML	54	9	HLA-C*04:01	0.8
	VFCFLLPML	54	9	HLA-DQA1*01:01/DQB1*05:01											FTVYVFCFLLPMLLL	0.95			0.95
	VFCFLLPML	54	9	HLA-DQA1*01:01/DQB1*05:01											TVYVFCFLLPMLLLH	1.12			1.12
	VFCFLLPML	54	9	HLA-DQA1*01:01/DQB1*05:01											VYVFCFLLPMLLLHI	1.16			1.16
	VFCFLLPML	54	9	HLA-DQA1*01:01/DQB1*05:01											AFTVYVFCFLLPMLL	1.29			1.29
	VFCFLLPML	54	9	HLA-DQA1*01:01/DQB1*05:01											YVFCFLLPMLLLHIH	1.49			1.49
	VFCFLLPML	54	9	HLA-E*01:03	1
	VFCFLLPMLL	54	10	Entry
	VFCFLLPMLL	54	10	H-2-Kb	0.95					1.37	0.5	1.86	-1.17	1075.2
	VFCFLLPMLL	54	10	HLA-A*23:01	1					1.37	0.5	1.86	-0.3	144.4
	VFCFLLPMLL	54	10	HLA-A*24:02				21	0.777778	1.37	0.5	1.86	-0.91	596.5
	VFCFLLPMLL	54	10	HLA-A*29:02						1.37	0.5	1.86	-0.98	695.1
	VFCFLLPMLLL	54	11	Entry
	VFCFLLPMLLL	54	11	H-2-Kb						1.63	0.5	2.13	-1.53	4531.4
	VFCFLLPMLLL	54	11	HLA-B*38:01	1.3
	FCFLLPML	55	8	Entry
	FCFLLPML	55	8	H-2-Db	0.7
	FCFLLPML	55	8	H-2-Kb	1.55					1.44	0.45	1.89	-0.83	521.7
	FCFLLPML	55	8	HLA-C*03:03	1.5
	FCFLLPML	55	8	HLA-C*06:02	1.7
	FCFLLPML	55	8	HLA-C*08:02	0.7
	FCFLLPML	55	8	HLA-C*12:03	1.4
	FCFLLPMLL	55	9	Entry
	FCFLLPMLL	55	9	H-2-Kb						1.37	0.45	1.82	-1.4	1676
	FCFLLPMLL	55	9	HLA-B*38:01	0.5
	FCFLLPMLL	55	9	HLA-B*39:01	1.05
	FCFLLPMLL	55	9	HLA-B*48:01	1.9
	FCFLLPMLL	55	9	HLA-C*03:02						1.37	0.45	1.82	-1.16	947.1
	FCFLLPMLL	55	9	HLA-C*03:03						1.37	0.45	1.82	-1.15	925.7
	FCFLLPMLL	55	9	HLA-C*03:04						1.37	0.45	1.82	-1.15	925.7
	FCFLLPMLL	55	9	HLA-C*08:01		1.6196
	FCFLLPMLL	55	9	HLA-C*12:03						1.37	0.45	1.82	-0.78	398.1
	FCFLLPMLL	55	9	HLA-DPA1*01/DPB1*04:01											VYVFCFLLPMLLLHI	1.46			1.46
	FCFLLPMLL	55	9	HLA-DRB1*01:01											FCFLLPMLLLHIHAI	0.6		0.6
	FCFLLPMLL	55	9	HLA-DRB1*11:01											FCFLLPMLLLHIHAI	0.97					0.97
	FCFLLPMLL	55	9	HLA-DRB1*11:01											VFCFLLPMLLLHIHA	0.97					0.97
	FCFLLPMLL	55	9	HLA-DRB5*01:01											AFTVYVFCFLLPMLL	1.4					1.4
	FCFLLPMLL	55	9	HLA-DRB5*01:01											FCFLLPMLLLHIHAI	1.4					1.4
	FCFLLPMLL	55	9	HLA-DRB5*01:01											FTVYVFCFLLPMLLL	1.4					1.4
	FCFLLPMLL	55	9	HLA-DRB5*01:01											TVYVFCFLLPMLLLH	1.4					1.4
	FCFLLPMLL	55	9	HLA-DRB5*01:01											VFCFLLPMLLLHIHA	1.4					1.4
	FCFLLPMLL	55	9	HLA-DRB5*01:01											VYVFCFLLPMLLLHI	1.4					1.4
	FCFLLPMLL	55	9	HLA-DRB5*01:01											YVFCFLLPMLLLHIH	1.4					1.4
	FCFLLPMLLL	55	10	Entry
	FCFLLPMLLL	55	10	HLA-A*02:01			0.2847
	FCFLLPMLLL	55	10	HLA-B*38:01	0.8
	FCFLLPMLLL	55	10	HLA-C*12:03	1.5
	CFLLPMLL	56	8	Entry
	CFLLPMLL	56	8	H-2-Kb						1.37	0.43	1.8	-1.78	3812.5
	CFLLPMLL	56	8	HLA-A*23:01	1.75
	CFLLPMLL	56	8	HLA-B*14:02				20
	CFLLPMLLL	56	9	Entry
	CFLLPMLLL	56	9	H-2-Kd				19	0.76
	CFLLPMLLL	56	9	HLA-A*23:01	1.2
	CFLLPMLLL	56	9	HLA-A*24:02	1.9			20	0.740741
	CFLLPMLLL	56	9	HLA-B*14:02				25	0.833333
	CFLLPMLLL	56	9	HLA-C*04:01	0.7
	CFLLPMLLL	56	9	HLA-DPA1*03:01/DPB1*04:02											VYVFCFLLPMLLLHI	0.06			0.06
	CFLLPMLLL	56	9	HLA-DPA1*03:01/DPB1*04:02											YVFCFLLPMLLLHIH	0.06			0.06
	CFLLPMLLL	56	9	HLA-DPA1*03:01/DPB1*04:02											TVYVFCFLLPMLLLH	0.13			0.13
	CFLLPMLLL	56	9	HLA-DPA1*03:01/DPB1*04:02											FTVYVFCFLLPMLLL	0.38			0.38
	CFLLPMLLLHI	56	11	Entry
	CFLLPMLLLHI	56	11	HLA-A*02:01	1.4					1.21	0.25	1.46	-0.59	110.7
	CFLLPMLLLHI	56	11	HLA-A*02:06						1.21	0.25	1.46	-0.95	254.8
	FLLPMLLL	57	8	Entry
	FLLPMLLL	57	8	H-2-Kb						1.63	0.39	2.02	-1.44	2903.5
	FLLPMLLL	57	8	HLA-A*02:01		0.7609				1.63	0.39	2.02	0.55	29.6
	FLLPMLLL	57	8	HLA-A*02:06		1.3848				1.63	0.39	2.02	0.2	65.4
	FLLPMLLL	57	8	HLA-B*14:02				21	0.7
	FLLPMLLL	57	8	HLA-B*38:01	1.4
	FLLPMLLL	57	8	HLA-C*01:02	0.9
	FLLPMLLL	57	8	HLA-C*03:02	1.9
	FLLPMLLL	57	8	HLA-C*03:04	1.9
	FLLPMLLL	57	8	HLA-C*07:02	0.6
	FLLPMLLL	57	8	HLA-C*07:04	1.9
	FLLPMLLL	57	8	HLA-C*08:01	1.1
	FLLPMLLL	57	8	HLA-C*16:01	1
	FLLPMLLL	57	8	HLA-C*17:01	1	1.4097
	FLLPMLLL	57	8	HLA-E*01:01	1
	FLLPMLLL	57	8	HLA-G*01:01	1.9
	FLLPMLLL	57	8	HLA-G*01:03	1.9
	FLLPMLLL	57	8	HLA-G*01:04	1.9
	FLLPMLLL	57	8	HLA-G*01:06	1.9
	FLLPMLLLH	57	9	Entry
	FLLPMLLLH	57	9	HLA-A*03				22	0.733333
	FLLPMLLLH	57	9	HLA-A*03:01	1.5
	FLLPMLLLH	57	9	HLA-A*29:02	0.65	1.0881
	FLLPMLLLH	57	9	HLA-DPA1*01/DPB1*04:01											YVFCFLLPMLLLHIH	1.62			1.62
	FLLPMLLLH	57	9	HLA-DPA1*02:01/DPB1*14:01											YVFCFLLPMLLLHIH	1.64				1.64
	FLLPMLLLH	57	9	HLA-DPA1*02:01/DPB1*14:01											VYVFCFLLPMLLLHI	1.67				1.67
	FLLPMLLLH	57	9	HLA-DPA1*03:01/DPB1*04:02											VFCFLLPMLLLHIHA	0.07			0.07
	FLLPMLLLH	57	9	HLA-DPA1*03:01/DPB1*04:02											FCFLLPMLLLHIHAI	0.12			0.12
	FLLPMLLLH	57	9	HLA-DPA1*03:01/DPB1*04:02											CFLLPMLLLHIHAIL	0.2			0.2
	FLLPMLLLH	57	9	HLA-DPA1*03:01/DPB1*04:02											FLLPMLLLHIHAILS	0.83			0.83
	FLLPMLLLH	57	9	HLA-DR8(DRB1*0801)			0.2465
	FLLPMLLLHI	57	10	Entry
	FLLPMLLLHI	57	10	HLA-A*02:01	0.2	0.9828	0.4254	28	0.903226	1.21	0.2	1.41	0.42	9.9
	FLLPMLLLHI	57	10	HLA-A*02:06	0.15	1.6807				1.21	0.2	1.41	0.21	15.8
	FLLPMLLLHI	57	10	HLA-B*13				21	0.913043
	FLLPMLLLHI	57	10	HLA-B*51:01	0.45
	FLLPMLLLHI	57	10	HLA-B*52:01	1.6
	FLLPMLLLHI	57	10	HLA-B*53:01	1.3
	FLLPMLLLHIH	57	11	Entry
	FLLPMLLLHIH	57	11	HLA-A*02:01	0.75					1.38	-0.26	1.12	-1.25	236.5
	FLLPMLLLHIH	57	11	HLA-A*02:06	1.55					1.38	-0.26	1.12	-1.6	530.3
	LLPMLLLHI	58	9	Entry
	LLPMLLLHI	58	9	H-2-Dd	1.6
	LLPMLLLHI	58	9	HLA-A*02:01	1.6	1.8872		26	0.83871	1.21	0.19	1.4	-0.58	96
	LLPMLLLHI	58	9	HLA-A*02:01 EO	1.6		0.6484			1.21	0.19	1.4	-0.8	157.81
	LLPMLLLHI	58	9	HLA-A*02:06	1.9					1.21	0.19	1.4	-0.66	115.1
	LLPMLLLHI	58	9	HLA-B*13				21	0.913043
	LLPMLLLHI	58	9	HLA-DRB1*11:01											CFLLPMLLLHIHAIL	0.97					0.97
	LLPMLLLHI	58	9	HLA-DRB1*11:01											FLLPMLLLHIHAILS	0.97					0.97
	LLPMLLLHI	58	9	HLA-DRB1*11:01											LLPMLLLHIHAILSL	0.97					0.97
	LLPMLLLHI	58	9	HLA-DRB1*15:01											VYVFCFLLPMLLLHI	0.73					0.32
	LLPMLLLHI	58	9	HLA-DRB1*15:01											YVFCFLLPMLLLHIH	0.78					0.32
	LLPMLLLHI	58	9	HLA-DRB1*15:01											CFLLPMLLLHIHAIL	1.01					0.32
	LLPMLLLHI	58	9	HLA-DRB1*15:01											FCFLLPMLLLHIHAI	1.15					0.32
	LLPMLLLHI	58	9	HLA-DRB1*15:01											VFCFLLPMLLLHIHA	1.21					0.32
	LLPMLLLHI	58	9	HLA-DRB1*15:01											FLLPMLLLHIHAILS	1.27					0.32
	LLPMLLLHI	58	9	HLA-E*01:01		1.2027
	LLPMLLLHIH	58	10	Entry
	LLPMLLLHIH	58	10	HLA-B*35:01						1.38	-0.27	1.11	-1.74	716.1
	LLPMLLLHIHA	58	11	Entry
	LLPMLLLHIHA	58	11	HLA-B*55:01	0.6
	LLPMLLLHIHA	58	11	HLA-B*56:01	0.4
	LPMLLLHI	59	8	Entry
	LPMLLLHI	59	8	H-2-Kk						1.21	0.15	1.36	-1.58	865
	LPMLLLHI	59	8	H-2-Ld	0.2	1.4769				1.21	0.15	1.36	-1.56	818.7
	LPMLLLHI	59	8	HLA-B*07:02	0.35
	LPMLLLHI	59	8	HLA-B*08:01	0.7
	LPMLLLHI	59	8	HLA-B*51:01	0.6	0.0781		26	1
	LPMLLLHI	59	8	HLA-B*55:01	0.2	1.7711				1.21	0.15	1.36	-1.59	885.3
	LPMLLLHI	59	8	HLA-B*56:01	0.2	1.9301				1.21	0.15	1.36	-0.86	166.15
	LPMLLLHIH	59	9	Entry
	LPMLLLHIH	59	9	H-2-Ld	1.85
	LPMLLLHIH	59	9	HLA-B*35:01		1.123	0.6442			1.38	-0.31	1.07	-0.51	38.5
	LPMLLLHIH	59	9	HLA-B*51:01	0.9
	LPMLLLHIH	59	9	HLA-B*53:01	0.9
	LPMLLLHIH	59	9	HLA-B*56:01	1.4
	LPMLLLHIH	59	9	HLA-DRB4*01:01											LPMLLLHIHAILSLQ	1.16			1.16
	LPMLLLHIH	59	9	HLA-DRB4*01:01											LLPMLLLHIHAILSL	1.79			1.79
	LPMLLLHIHA	59	10	Entry
	LPMLLLHIHA	59	10	HLA-B*07:02	1
	LPMLLLHIHA	59	10	HLA-B*55:01	0.2
	LPMLLLHIHA	59	10	HLA-B*56:01	0.2	1.1872
	LPMLLLHIHAI	59	11	Entry
	LPMLLLHIHAI	59	11	H-2-Ld	1.6
	LPMLLLHIHAI	59	11	HLA-B*07:02	1.5					1.05	0.15	1.2	-1.05	179
	LPMLLLHIHAI	59	11	HLA-B*08:01						1.05	0.15	1.2	-1.24	273.5
	LPMLLLHIHAI	59	11	HLA-B*51:01	0.2
	LPMLLLHIHAI	59	11	HLA-B*52:01	1.8
	LPMLLLHIHAI	59	11	HLA-B*55:01	0.2					1.05	0.15	1.2	-1.41	402.6
	LPMLLLHIHAI	59	11	HLA-B*56:01	0.2					1.05	0.15	1.2	-1.51	506.2
	PMLLLHIHAI	60	10	Entry
	PMLLLHIHAI	60	10	HLA-A*02:01			0.2437			1.05	0.1	1.15	-1.11	181.8
	PMLLLHIHAI	60	10	HLA-A*02:06						1.05	0.1	1.15	-1.42	369.7
	PMLLLHIHAI	60	10	HLA-B*08:01						1.05	0.1	1.15	-1.31	287.2
	PMLLLHIHAIL	60	11	Entry
	PMLLLHIHAIL	60	11	HLA-B*08:01						1.57	0.29	1.86	-0.6	286.6
	PMLLLHIHAIL	60	11	HLA-B*48:01	1.2
	MLLLHIHAI	61	9	Entry
	MLLLHIHAI	61	9	H-2-Db	1.4	0.6214
	MLLLHIHAI	61	9	H-2-IAd											FLLPMLLLHIHAILS	14.5		1.61
	MLLLHIHAI	61	9	H-2-Kb						1.05	0.21	1.25	-1.92	1478.2
	MLLLHIHAI	61	9	H-2-Kk						1.05	0.21	1.25	-1.95	1606
	MLLLHIHAI	61	9	HLA-A*02:01	0.4	0.1747	0.625	26	0.83871	1.05	0.21	1.25	0.32	8.6
	MLLLHIHAI	61	9	HLA-A*02:06	0.7	0.2565	0.4271			1.05	0.21	1.25	0.19	11.6
	MLLLHIHAI	61	9	HLA-A*23:01	1.7
	MLLLHIHAI	61	9	HLA-A*32:01	0.5	0.8058				1.05	0.21	1.25	-0.88	137.1
	MLLLHIHAI	61	9	HLA-B*08:01	0.2	0.2081				1.05	0.21	1.25	0.09	14.6
	MLLLHIHAI	61	9	HLA-B*13				19	0.826087
	MLLLHIHAI	61	9	HLA-B*13:02		1.9012
	MLLLHIHAI	61	9	HLA-B*14:02		1.0434
	MLLLHIHAI	61	9	HLA-B*15:25						1.05	0.21	1.25	-1.21	289.5
	MLLLHIHAI	61	9	HLA-B*48:01		1.9719
	MLLLHIHAI	61	9	HLA-B*51:01		1.728
	MLLLHIHAI	61	9	HLA-B*52:01	1.5	1.0049
	MLLLHIHAI	61	9	HLA-C*01:02		0.793
	MLLLHIHAI	61	9	HLA-C*03:02						1.05	0.21	1.25	-1.58	682.6
	MLLLHIHAI	61	9	HLA-C*03:03		1.4357
	MLLLHIHAI	61	9	HLA-C*03:04		1.4357
	MLLLHIHAI	61	9	HLA-C*05:01		1.5785
	MLLLHIHAI	61	9	HLA-C*07:02		1.9535
	MLLLHIHAI	61	9	HLA-C*07:04		0.6776
	MLLLHIHAI	61	9	HLA-C*08:01		1.1395
	MLLLHIHAI	61	9	HLA-C*08:02		1.6859
	MLLLHIHAI	61	9	HLA-C*12:02		1.7404
	MLLLHIHAI	61	9	HLA-C*12:03		1.7898				1.05	0.21	1.25	-1.51	579.8
	MLLLHIHAI	61	9	HLA-C*15:02		1.5688
	MLLLHIHAI	61	9	HLA-C*16:01		1.5617				1.05	0.21	1.25	-1.45	503.3
	MLLLHIHAI	61	9	HLA-C*17:01		0.6254
	MLLLHIHAI	61	9	HLA-DRB1*01:01											FCFLLPMLLLHIHAI	0.6	0.01
	MLLLHIHAI	61	9	HLA-DRB1*01:01											LLPMLLLHIHAILSL	2.51	0.01
	MLLLHIHAI	61	9	HLA-DRB1*01:01											LPMLLLHIHAILSLQ	2.74	0.01
	MLLLHIHAI	61	9	HLA-DRB1*01:01											FLLPMLLLHIHAILS	3.02	0.01
	MLLLHIHAI	61	9	HLA-DRB1*01:01											CFLLPMLLLHIHAIL	6.21	0.01
	MLLLHIHAI	61	9	HLA-DRB1*07:01											FLLPMLLLHIHAILS	0.75		0.75
	MLLLHIHAI	61	9	HLA-DRB1*13:02											FLLPMLLLHIHAILS	9.71					1.3
	MLLLHIHAI	61	9	HLA-DRB1*13:02											CFLLPMLLLHIHAIL	16.04					1.3
	MLLLHIHAI	61	9	HLA-DRB1*13:02											FCFLLPMLLLHIHAI	18.14					1.3
	MLLLHIHAI	61	9	HLA-DRB3*01:01											LLPMLLLHIHAILSL	1.37	0.01
	MLLLHIHAI	61	9	HLA-DRB3*01:01											LPMLLLHIHAILSLQ	1.4	0.01
	MLLLHIHAI	61	9	HLA-DRB3*01:01											FLLPMLLLHIHAILS	1.51	0.01
	MLLLHIHAI	61	9	HLA-DRB3*01:01											CFLLPMLLLHIHAIL	1.63		1.63
	MLLLHIHAI	61	9	HLA-DRB3*01:01											CFLLPMLLLHIHAIL	1.63	0.01
	MLLLHIHAI	61	9	HLA-DRB3*01:01											FCFLLPMLLLHIHAI	3.32	0.01
	MLLLHIHAI	61	9	HLA-E*01:01		1.4523
	MLLLHIHAIL	61	10	Entry
	MLLLHIHAIL	61	10	H-2-Kb						1.57	0.39	1.96	-1.41	2373.7
[truncated: 115 more rows]

## Sheet: HPV 31-E5
	Peptides	Location		Alleles	MHC I binding prediction					MHC-I Processing prediction					MHC II binding prediction
					IEDB	NetMHCpan4	Rankpep	SYFPEITHI	SYFPEITHI	IEDB combind predictor					IEDB
										Proteasomal cleavage	TAP	Processing	Total		Complete MHC-II	Median	Comlib	SMM	NN	NetMHCIIpan	Strurniolo
	Sequence	Start	Length	Allele	PR	PR	%Optimal	score	%Reference	score	score	score	score	IC50	peptide	PR	PR	PR	PR	PR	PR
	MIELNISTV	1	9	Entry
	MIELNISTV	1	9	H-2-Db		0.6616				1.28	0.1	1.38	-2.01	2422
	MIELNISTV	1	9	HLA-A*02:01		1.6989	0.6094	23	0.741935	1.28	0.1	1.38	-1.31	486.9
	MIELNISTV	1	9	HLA-A*02:06		1.2622				1.28	0.1	1.38	-0.89	183.2
	MIELNISTV	1	9	HLA-A*68:02		0.6797				1.28	0.1	1.38	-1.21	382.6
	MIELNISTV	1	9	HLA-B*51:01		1.8391
	MIELNISTV	1	9	HLA-B*56:01		1.982
	MIELNISTV	1	9	HLA-C*01:02		0.9196
	MIELNISTV	1	9	HLA-C*02:02		1.879
	MIELNISTV	1	9	HLA-C*02:09		1.879
	MIELNISTV	1	9	HLA-C*03:02						1.28	0.1	1.38	-1.59	930.3
	MIELNISTV	1	9	HLA-C*03:03		1.5568
	MIELNISTV	1	9	HLA-C*03:04		1.5568
	MIELNISTV	1	9	HLA-C*05:01		0.5815
	MIELNISTV	1	9	HLA-C*08:01		1.0963
	MIELNISTV	1	9	HLA-C*08:02		0.4636
	MIELNISTV	1	9	HLA-C*12:02		1.8988
	MIELNISTV	1	9	HLA-C*12:03		1.8095				1.28	0.1	1.38	-1.21	386.8
	MIELNISTV	1	9	HLA-C*15:02		1.4631
	MIELNISTV	1	9	HLA-C*16:01						1.28	0.1	1.38	-1.37	561
	MIELNISTV	1	9	HLA-C*17:01		0.8059
	MIELNISTVS	1	10	Entry
	MIELNISTVS	1	10	HLA-B*50:01		1.8165
	MIELNISTVSI	1	11	Entry
	MIELNISTVSI	1	11	H-2-Kk						1.27	0.2	1.47	-1	295.3
	MIELNISTVSI	1	11	HLA-A*32:01	1.1
	MIELNISTVSI	1	11	HLA-B*13:01	1.5
	MIELNISTVSI	1	11	HLA-B*13:02	1.1
	MIELNISTVSI	1	11	HLA-B*40:01	1.3
	MIELNISTVSI	1	11	HLA-B*40:02						1.27	0.2	1.47	-1.39	720.4
	MIELNISTVSI	1	11	HLA-B*49:01	0.7
	MIELNISTVSI	1	11	HLA-B*50:01	1.5
	MIELNISTVSI	1	11	HLA-B*52:01	0.8
	IELNISTV	2	8	Entry
	IELNISTV	2	8	H-2-Kk		0.21		21	0.84	1.28	0.11	1.38	-0.4	60.4
	IELNISTV	2	8	HLA-B*13:01	0.5
	IELNISTV	2	8	HLA-B*13:02	0.3	0.2987
	IELNISTV	2	8	HLA-B*18:01	1.5	1.4836
	IELNISTV	2	8	HLA-B*37:01		0.5058
	IELNISTV	2	8	HLA-B*40:01		1.1571
	IELNISTV	2	8	HLA-B*40:02		0.3775				1.28	0.11	1.38	-1.07	286.6
	IELNISTV	2	8	HLA-B*44:02	1.9
	IELNISTV	2	8	HLA-B*49:01	0.2	0.1248				1.28	0.11	1.38	-1.57	904.6
	IELNISTV	2	8	HLA-B*50:01	0.4	0.3544
	IELNISTV	2	8	HLA-B*52:01	1.8	0.0728
	IELNISTVS	2	9	Entry
	IELNISTVS	2	9	HLA-B*40:01	1.55
	IELNISTVS	2	9	HLA-B*40:02	1.95	1.2378
	IELNISTVS	2	9	HLA-B*49:01		1.358
	IELNISTVS	2	9	HLA-B*50:01	0.9	0.1788
	IELNISTVS	2	9	HLA-DRB1*04:01											IELNISTVSIVLCFL	10.28					1.33
	IELNISTVS	2	9	HLA-DRB1*04:01											MIELNISTVSIVLCF	7.37					1.33
	IELNISTVSI	2	10	Entry
	IELNISTVSI	2	10	H-2-Kk		0.3525				1.27	0.21	1.48	-0.17	44.2
	IELNISTVSI	2	10	H-2-Qa2		1.0975
	IELNISTVSI	2	10	HLA-A*02:01						1.27	0.21	1.48	-1.39	737
	IELNISTVSI	2	10	HLA-A*32:01	1.95
	IELNISTVSI	2	10	HLA-B*13:01	0.4	1.048				1.27	0.21	1.48	-1.13	404.8
	IELNISTVSI	2	10	HLA-B*13:02	0.3	0.2868				1.27	0.21	1.48	-1.41	774.5
	IELNISTVSI	2	10	HLA-B*37:01		0.9367
	IELNISTVSI	2	10	HLA-B*40:01	0.9	0.4182
	IELNISTVSI	2	10	HLA-B*40:02	0.75	0.4807				1.27	0.21	1.48	-0.37	71.6
	IELNISTVSI	2	10	HLA-B*44:02	0.95	1.661		22	0.88	1.27	0.21	1.48	-1.46	876.6
	IELNISTVSI	2	10	HLA-B*44:03	1.4	1.6788				1.27	0.21	1.48	-1.51	985.8
	IELNISTVSI	2	10	HLA-B*49:01	0.2	0.2439		20	0.769231	1.27	0.21	1.48	-0.75	171.4
	IELNISTVSI	2	10	HLA-B*50:01	0.3	0.7386				1.27	0.21	1.48	-1.25	534.5
	IELNISTVSI	2	10	HLA-B*52:01	0.3	0.4573
	IELNISTVSIV	2	11	Entry
	IELNISTVSIV	2	11	H-2-Kk						0.76	0.11	0.87	-1.3	146.6
	IELNISTVSIV	2	11	HLA-B*13:01	1.2
	IELNISTVSIV	2	11	HLA-B*13:02	0.7
	IELNISTVSIV	2	11	HLA-B*40:01	1.3
	IELNISTVSIV	2	11	HLA-B*44:02	1.5
	IELNISTVSIV	2	11	HLA-B*49:01	0.3	1.5965
	IELNISTVSIV	2	11	HLA-B*50:01	0.3
	IELNISTVSIV	2	11	HLA-B*52:01	0.4
	ELNISTVSI	3	9	Entry
	ELNISTVSI	3	9	HLA-A*02:01			0.6484	22	0.709677
	ELNISTVSI	3	9	HLA-A*25:01		1.6102
	ELNISTVSI	3	9	HLA-A*32:01	1.2
	ELNISTVSI	3	9	HLA-A*68:02		0.4832				1.27	0.11	1.39	-1.08	293
	ELNISTVSI	3	9	HLA-B*08:01		1.4193
	ELNISTVSI	3	9	HLA-B*13				18	0.782609
	ELNISTVSI	3	9	HLA-C*05:01		1.6006
	ELNISTVSI	3	9	HLA-C*08:02		1.381
	ELNISTVSI	3	9	HLA-C*17:01		1.6956
	ELNISTVSIV	3	10	Entry
	ELNISTVSIV	3	10	HLA-A*02:01				22	0.709677
	ELNISTVSIV	3	10	HLA-B*13				19	0.826087
	LNISTVSI	4	8	Entry
	LNISTVSI	4	8	H-2-Kb						1.27	0.12	1.4	-2.19	3837.6
	LNISTVSI	4	8	H-2-Kk						1.27	0.12	1.4	-2.23	4232.1
	LNISTVSI	4	8	HLA-B*13:02	1.3
	LNISTVSI	4	8	HLA-B*52:01	0.7	0.8278
	LNISTVSIV	4	9	Entry
	LNISTVSIV	4	9	H-2-Kb						0.76	0.03	0.79	-2.91	4946.4
	LNISTVSIV	4	9	H-2-Kd						0.76	0.03	0.79	-2.85	4326.4
	LNISTVSIV	4	9	H-2-Kk						0.76	0.03	0.79	-2.35	1367.3
	LNISTVSIV	4	9	HLA-B*13:02	1.8	1.3257
	LNISTVSIV	4	9	HLA-B*51:01	0.9
	LNISTVSIV	4	9	HLA-B*52:01	1.1	0.5921
	LNISTVSIV	4	9	HLA-DPA1*03:01/DPB1*04:02											IELNISTVSIVLCFL	3.87		1.79
	LNISTVSIV	4	9	HLA-DQA1*04:01/DQB1*04:02											IELNISTVSIVLCFL	25.3		1.33
	LNISTVSIV	4	9	HLA-DQA1*04:01/DQB1*04:02											MIELNISTVSIVLCF	21.27		1.41
	LNISTVSIV	4	9	HLA-DRB1*03:01											ELNISTVSIVLCFLL	3.83					0.45
	LNISTVSIV	4	9	HLA-DRB1*03:01											IELNISTVSIVLCFL	1.49		1.49			0.45
	LNISTVSIV	4	9	HLA-DRB1*03:01											LNISTVSIVLCFLLC	4.03					0.45
	LNISTVSIV	4	9	HLA-DRB1*03:01											MIELNISTVSIVLCF	1.45		1.45			0.45
	LNISTVSIV	4	9	HLA-DRB1*07:01											ELNISTVSIVLCFLL	11.31		0.81
	LNISTVSIV	4	9	HLA-DRB1*07:01											IELNISTVSIVLCFL	11.31		0.32
	LNISTVSIV	4	9	HLA-DRB1*07:01											LNISTVSIVLCFLLC	11.31		1.18
	LNISTVSIV	4	9	HLA-DRB1*07:01											MIELNISTVSIVLCF	10.66		0.32
	LNISTVSIV	4	9	HLA-DRB1*09:01											IELNISTVSIVLCFL	31.23		1.22
	LNISTVSIV	4	9	HLA-DRB1*09:01											MIELNISTVSIVLCF	21.2		1.21
	LNISTVSIV	4	9	HLA-DRB3*01:01											IELNISTVSIVLCFL	21.34		0.45
	LNISTVSIV	4	9	HLA-DRB3*01:01											MIELNISTVSIVLCF	18.63		0.44
	LNISTVSIVL	4	10	Entry
	NISTVSIV	5	8	Entry
	NISTVSIV	5	8	HLA-A*68:02	1.75
	NISTVSIVL	5	9	Entry
	NISTVSIVL	5	9	HLA-A*02:01			0.625
	NISTVSIVL	5	9	HLA-A*68:02		0.5181				1.75	0.51	2.26	-0.14	247.4
	NISTVSIVL	5	9	HLA-B*07:02		1.7728
	NISTVSIVL	5	9	HLA-B*14:02		1.4041
	NISTVSIVL	5	9	HLA-B*35:03		0.7415
	NISTVSIVL	5	9	HLA-B*39:01	1.35	1.5141
	NISTVSIVL	5	9	HLA-B*55:01		1.7496
	NISTVSIVL	5	9	HLA-B*56:01		1.6307
	NISTVSIVL	5	9	HLA-C*01:02		1.067
	NISTVSIVL	5	9	HLA-C*03:02		1.612
	NISTVSIVL	5	9	HLA-C*03:03		0.831
	NISTVSIVL	5	9	HLA-C*03:04		0.831
	NISTVSIVL	5	9	HLA-C*05:01		1.5879
	NISTVSIVL	5	9	HLA-C*08:01		0.764
	NISTVSIVL	5	9	HLA-C*08:02		0.8096
	NISTVSIVL	5	9	HLA-C*12:02		1.5388
	NISTVSIVL	5	9	HLA-C*12:03		1.8046
	NISTVSIVL	5	9	HLA-C*15:02		1.6878
	NISTVSIVL	5	9	HLA-C*16:01		1.3001				1.75	0.51	2.26	-0.62	752
	NISTVSIVL	5	9	HLA-C*17:01		1.2072
	NISTVSIVL	5	9	HLA-DPA1*02:01/DPB1*01:01											ELNISTVSIVLCFLL	7.02		1.09
	NISTVSIVL	5	9	HLA-DQA1*01:02/DQB1*06:02											ELNISTVSIVLCFLL	4.28	0.01
	NISTVSIVL	5	9	HLA-DQA1*01:02/DQB1*06:02											IELNISTVSIVLCFL	3.46	0.01
	NISTVSIVL	5	9	HLA-DQA1*01:02/DQB1*06:02											LNISTVSIVLCFLLC	4.36	0.01
	NISTVSIVL	5	9	HLA-DQA1*01:02/DQB1*06:02											MIELNISTVSIVLCF	3.43	0.01
	NISTVSIVL	5	9	HLA-DQA1*01:02/DQB1*06:02											NISTVSIVLCFLLCF	11.55	0.01
	NISTVSIVLCF	5	11	Entry
	NISTVSIVLCF	5	11	HLA-A*23:01	1.8
	NISTVSIVLCF	5	11	HLA-B*15:01	1
	NISTVSIVLCF	5	11	HLA-B*58:02	0.8
	ISTVSIVL	6	8	Entry
	ISTVSIVL	6	8	H-2-Kb						1.75	0.49	2.24	-0.99	1676.9
	ISTVSIVL	6	8	HLA-B*57:01	1.5
	ISTVSIVL	6	8	HLA-B*58:01	0.6
	ISTVSIVL	6	8	HLA-C*01:02	1.6
	ISTVSIVL	6	8	HLA-C*08:01	1.6
	ISTVSIVL	6	8	HLA-C*15:02	0.3
	ISTVSIVLC	6	9	Entry
	ISTVSIVLC	6	9	H-2-IAd											ELNISTVSIVLCFLL	22.89		6.58
	ISTVSIVLC	6	9	H-2-IAd											IELNISTVSIVLCFL	22.18		6.49
	ISTVSIVLC	6	9	H-2-IAd											LNISTVSIVLCFLLC	22.15		8.11
	ISTVSIVLC	6	9	H-2-IAd											MIELNISTVSIVLCF	16.21		5.03
	ISTVSIVLC	6	9	HLA-DQA1*05:01/DQB1*03:01											ELNISTVSIVLCFLL	28.3	0.01
	ISTVSIVLC	6	9	HLA-DQA1*05:01/DQB1*03:01											IELNISTVSIVLCFL	22.67	0.01
	ISTVSIVLC	6	9	HLA-DQA1*05:01/DQB1*03:01											ISTVSIVLCFLLCFC	54.42	0.01
	ISTVSIVLC	6	9	HLA-DQA1*05:01/DQB1*03:01											LNISTVSIVLCFLLC	30.5	0.01
	ISTVSIVLC	6	9	HLA-DQA1*05:01/DQB1*03:01											MIELNISTVSIVLCF	21.44	0.01
	ISTVSIVLC	6	9	HLA-DQA1*05:01/DQB1*03:01											NISTVSIVLCFLLCF	43.95	0.01
	ISTVSIVLC	6	9	HLA-DRB1*08:02											ELNISTVSIVLCFLL	10.23		1.17
	ISTVSIVLC	6	9	HLA-DRB1*08:02											IELNISTVSIVLCFL	10.23		1.04
	ISTVSIVLC	6	9	HLA-DRB1*08:02											LNISTVSIVLCFLLC	10.23		1.24
	ISTVSIVLC	6	9	HLA-DRB1*08:02											MIELNISTVSIVLCF	10.23		1.02
	ISTVSIVLCF	6	10	Entry
	ISTVSIVLCF	6	10	HLA-B*15:01						1.31	1.17	2.48	-0.04	329.4
	ISTVSIVLCF	6	10	HLA-B*15:25						1.31	1.17	2.48	-0.2	475.4
	ISTVSIVLCF	6	10	HLA-B*57:01				18	0.9	1.31	1.17	2.48	0.08	249.4
	ISTVSIVLCF	6	10	HLA-B*58:01						1.31	1.17	2.48	0.83	45.1
	ISTVSIVLCF	6	10	HLA-B*58:02	0.3			21	0.75
	STVSIVLCF	7	9	Entry
	STVSIVLCF	7	9	H-2-Qa1		0.4794
	STVSIVLCF	7	9	HLA-A*23:01	1.8					1.31	1.15	2.46	-0.4	726.4
	STVSIVLCF	7	9	HLA-A*25:01	0.9	0.3565
	STVSIVLCF	7	9	HLA-A*26				29	1
	STVSIVLCF	7	9	HLA-A*26:01	0.7	0.308
	STVSIVLCF	7	9	HLA-A*29:02		1.0855				1.31	1.15	2.46	-0.21	463.8
	STVSIVLCF	7	9	HLA-A*32:01	0.5	0.4055				1.31	1.15	2.46	0.07	244.9
	STVSIVLCF	7	9	HLA-B*15:01	1.8	1.2473				1.31	1.15	2.46	0.4	114.7
	STVSIVLCF	7	9	HLA-B*15:02		1.5668				1.31	1.15	2.46	-0.24	502.7
	STVSIVLCF	7	9	HLA-B*15:25	1.9	1.2394				1.31	1.15	2.46	0.42	109.5
	STVSIVLCF	7	9	HLA-B*46:01		0.4094
	STVSIVLCF	7	9	HLA-B*53:01		1.9064
	STVSIVLCF	7	9	HLA-B*57:01		0.958		18	0.9	1.31	1.15	2.46	-0.5	906.4
	STVSIVLCF	7	9	HLA-B*58:01	0.5	0.4836				1.31	1.15	2.46	0.38	120
	STVSIVLCF	7	9	HLA-B*58:02	1.1	0.6173		20	0.714286
	STVSIVLCF	7	9	HLA-C*02:02	1.7	0.8039
	STVSIVLCF	7	9	HLA-C*02:09	1.7	0.8039
	STVSIVLCF	7	9	HLA-C*03:02	1.9	1.0316				1.31	1.15	2.46	-0.2	451.6
	STVSIVLCF	7	9	HLA-C*12:02		0.932
	STVSIVLCF	7	9	HLA-C*12:03		1.1757				1.31	1.15	2.46	-0.16	410.8
	STVSIVLCF	7	9	HLA-C*16:01		1.3176				1.31	1.15	2.46	-0.14	393.1
	STVSIVLCF	7	9	HLA-DRB3*01:01											NISTVSIVLCFLLCF	18.58		0.45
	STVSIVLCF	7	9	HLA-G*01:02		1.9428
	STVSIVLCF	7	9	HLA-G*01:03		1.9428
	STVSIVLCF	7	9	HLA-G*01:04		1.9428
	STVSIVLCF	7	9	HLA-G*01:06		1.9428
	STVSIVLCFL	7	10	Entry
	STVSIVLCFL	7	10	H-2-Kb						1.38	0.47	1.85	-1.83	4724.4
	STVSIVLCFL	7	10	HLA-A*02:01			0.2529			1.38	0.47	1.85	-1.12	924.1
	STVSIVLCFL	7	10	HLA-A*02:06						1.38	0.47	1.85	-0.25	124
	STVSIVLCFL	7	10	HLA-A*26				26	0.896552
	STVSIVLCFL	7	10	HLA-A*26:01	1.2
	STVSIVLCFL	7	10	HLA-A*68:02	0.5	1.334				1.38	0.47	1.85	0.31	34.2
	STVSIVLCFL	7	10	HLA-B*58:01						1.38	0.47	1.85	-1	699.4
	STVSIVLCFL	7	10	HLA-B*58:02	0.6
	STVSIVLCFL	7	10	HLA-C*02:02	1.6
	STVSIVLCFL	7	10	HLA-C*02:09	1.6
	STVSIVLCFLL	7	11	Entry
	STVSIVLCFLL	7	11	H-2-Kb						1.32	0.47	1.79	-1.81	4013.7
	STVSIVLCFLL	7	11	HLA-A*68:02						1.32	0.47	1.79	-0.8	388.2
	STVSIVLCFLL	7	11	HLA-B*58:02	1.1
	TVSIVLCF	8	8	Entry
	TVSIVLCF	8	8	HLA-A*25:01	0.9
	TVSIVLCF	8	8	HLA-B*37				22	0.785714
	TVSIVLCF	8	8	HLA-B*58:01	0.7
	TVSIVLCF	8	8	HLA-B*58:02	0.4
	TVSIVLCFL	8	9	Entry
	TVSIVLCFL	8	9	H-2-Kb						1.38	0.49	1.87	-1.79	4527.4
	TVSIVLCFL	8	9	HLA-A*02:01			0.4922
	TVSIVLCFL	8	9	HLA-A*02:06						1.38	0.49	1.87	-0.68	350
	TVSIVLCFL	8	9	HLA-A*25:01	1.8
	TVSIVLCFL	8	9	HLA-A*26				23	0.793103
	TVSIVLCFL	8	9	HLA-A*68:02	0.8	1.2374				1.38	0.49	1.87	0.17	50.2
	TVSIVLCFL	8	9	HLA-DPA1*03:01/DPB1*04:02											ELNISTVSIVLCFLL	3.87		1.3
	TVSIVLCFL	8	9	HLA-DPA1*03:01/DPB1*04:02											LNISTVSIVLCFLLC	3.87		1.2
	TVSIVLCFLL	8	10	Entry
	TVSIVLCFLL	8	10	H-2-Kb						1.32	0.49	1.81	-1.72	3361.3
	TVSIVLCFLL	8	10	HLA-A*02:06						1.32	0.49	1.81	-1.1	820.2
	TVSIVLCFLL	8	10	HLA-A*68:02	1.9					1.32	0.49	1.81	-0.4	162.6
	TVSIVLCFLL	8	10	HLA-B*38:01	1
	TVSIVLCFLL	8	10	HLA-B*57:01	1.2
	VSIVLCFL	9	8	Entry
	VSIVLCFL	9	8	H-2-Db	0.45
	VSIVLCFL	9	8	H-2-Kb	0.3	1.4397				1.38	0.49	1.87	0.01	73.1
	VSIVLCFL	9	8	HLA-B*57:01	1.1
	VSIVLCFL	9	8	HLA-B*58:01	0.6
	VSIVLCFLL	9	9	Entry
	VSIVLCFLL	9	9	H-2-Db	0.9					1.32	0.49	1.82	-1.85	4627.9
	VSIVLCFLL	9	9	H-2-Dd						1.32	0.49	1.82	-1.56	2385.6
	VSIVLCFLL	9	9	H-2-Kb	0.3					1.32	0.49	1.82	-0.53	224.2
	VSIVLCFLL	9	9	HLA-A*01:01	1.9
	VSIVLCFLL	9	9	HLA-A*02:06						1.32	0.49	1.82	-0.85	462.7
	VSIVLCFLL	9	9	HLA-A*23:01	1.4
	VSIVLCFLL	9	9	HLA-B*58:01	1					1.32	0.49	1.82	-0.73	354.7
	VSIVLCFLL	9	9	HLA-B*58:02				23	0.821429
	VSIVLCFLL	9	9	HLA-DPA1*01/DPB1*04:01											ELNISTVSIVLCFLL	21.36	0.01
	VSIVLCFLL	9	9	HLA-DPA1*01/DPB1*04:01											ISTVSIVLCFLLCFC	0.83	0.01
	VSIVLCFLL	9	9	HLA-DPA1*01/DPB1*04:01											LNISTVSIVLCFLLC	4.53	0.01
	VSIVLCFLL	9	9	HLA-DPA1*01/DPB1*04:01											NISTVSIVLCFLLCF	0.79	0.01
	VSIVLCFLL	9	9	HLA-DPA1*01/DPB1*04:01											STVSIVLCFLLCFCV	0.85	0.01
	VSIVLCFLL	9	9	HLA-DPA1*01/DPB1*04:01											TVSIVLCFLLCFCVL	0.51	0.01
	VSIVLCFLL	9	9	HLA-DPA1*01/DPB1*04:01											VSIVLCFLLCFCVLL	0.32	0.01
	VSIVLCFLL	9	9	HLA-DPA1*02:01/DPB1*01:01											ISTVSIVLCFLLCFC	7.02		0.8
	VSIVLCFLL	9	9	HLA-DPA1*02:01/DPB1*01:01											LNISTVSIVLCFLLC	7.02		0.94
	VSIVLCFLL	9	9	HLA-DPA1*02:01/DPB1*01:01											NISTVSIVLCFLLCF	7.02		0.74
	VSIVLCFLL	9	9	HLA-DPA1*02:01/DPB1*01:01											STVSIVLCFLLCFCV	7.02		0.94
	VSIVLCFLL	9	9	HLA-DPA1*03:01/DPB1*04:02											NISTVSIVLCFLLCF	3.87		0.39
	VSIVLCFLL	9	9	HLA-DRB1*15:01											STVSIVLCFLLCFCV	1.97		1.97
	VSIVLCFLL	9	9	HLA-DRB5*01:01											ELNISTVSIVLCFLL	15.83					0.62
	VSIVLCFLL	9	9	HLA-DRB5*01:01											ISTVSIVLCFLLCFC	19.07					0.62
	VSIVLCFLL	9	9	HLA-DRB5*01:01											LNISTVSIVLCFLLC	21.06					0.62
	VSIVLCFLL	9	9	HLA-DRB5*01:01											NISTVSIVLCFLLCF	16.13					0.62
	VSIVLCFLL	9	9	HLA-DRB5*01:01											STVSIVLCFLLCFCV	16.36					0.62
	VSIVLCFLL	9	9	HLA-DRB5*01:01											TVSIVLCFLLCFCVL	18.34					0.62
	VSIVLCFLL	9	9	HLA-DRB5*01:01											VSIVLCFLLCFCVLL	11.21					0.62
	VSIVLCFLL	9	9	HLA-E*01:03	1.05
	VSIVLCFLLCF	9	11	Entry
	VSIVLCFLLCF	9	11	HLA-A*23:01	1.7
	VSIVLCFLLCF	9	11	HLA-B*15:01	1
	VSIVLCFLLCF	9	11	HLA-B*58:01	1.65
	SIVLCFLL	10	8	Entry
	SIVLCFLL	10	8	H-2-Kb	1.3					1.32	0.55	1.87	-1.14	1016.3
	SIVLCFLL	10	8	HLA-B*58:01	1.7
	SIVLCFLLC	10	9	Entry
	SIVLCFLLC	10	9	HLA-DPA1*01/DPB1*04:01											NISTVSIVLCFLLCF	0.79		0.79
	SIVLCFLLC	10	9	HLA-DPA1*01:03/DPB1*02:01											NISTVSIVLCFLLCF	14.57		0.93
	SIVLCFLLC	10	9	HLA-DPA1*02:01/DPB1*01:01											TVSIVLCFLLCFCVL	7.02		0.56
	SIVLCFLLCF	10	10	Entry
	SIVLCFLLCF	10	10	HLA-A*26				22	0.758621
	SIVLCFLLCF	10	10	HLA-A*26:01	0.95
	SIVLCFLLCF	10	10	HLA-A*29:02	1.7
	IVLCFLLC	11	8	Entry
	IVLCFLLC	11	8	H-2-Kb						0.99	0.11	1.1	-2.55	4420.3
	IVLCFLLCF	11	9	Entry
	IVLCFLLCF	11	9	H-2-Kb	0.75					1.44	1.2	2.64	-0.99	4343.5
	IVLCFLLCF	11	9	HLA-A*03				21	0.7
	IVLCFLLCF	11	9	HLA-A*23:01	0.6
	IVLCFLLCF	11	9	HLA-A*24:02	1.5
	IVLCFLLCF	11	9	HLA-A*26				23	0.793103
	IVLCFLLCF	11	9	HLA-A*29:02	1.4
	IVLCFLLCF	11	9	HLA-A*31			0.3921
	IVLCFLLCF	11	9	HLA-A*32:01	1.8
	IVLCFLLCF	11	9	HLA-B*15:01				16	0.695652
	IVLCFLLCF	11	9	HLA-B*53:01	1.6
	IVLCFLLCF	11	9	HLA-DPA1*01/DPB1*04:01											ISTVSIVLCFLLCFC	0.83		0.83
	IVLCFLLCF	11	9	HLA-DPA1*01/DPB1*04:01											STVSIVLCFLLCFCV	0.85		0.85
	IVLCFLLCF	11	9	HLA-DPA1*01/DPB1*04:01											TVSIVLCFLLCFCVL	0.51		0.51
	IVLCFLLCF	11	9	HLA-DPA1*01:03/DPB1*02:01											ISTVSIVLCFLLCFC	14.57		0.81
	IVLCFLLCF	11	9	HLA-DPA1*01:03/DPB1*02:01											STVSIVLCFLLCFCV	14.57		0.81
	IVLCFLLCF	11	9	HLA-DPA1*01:03/DPB1*02:01											TVSIVLCFLLCFCVL	14.57		0.31
	IVLCFLLCF	11	9	HLA-DPA1*03:01/DPB1*04:02											ISTVSIVLCFLLCFC	3.87		0.4
	IVLCFLLCF	11	9	HLA-DPA1*03:01/DPB1*04:02											STVSIVLCFLLCFCV	17.08		0.42
	IVLCFLLCF	11	9	HLA-DPA1*03:01/DPB1*04:02											TVSIVLCFLLCFCVL	15.18		0.35
	IVLCFLLCF	11	9	HLA-DPA1*03:01/DPB1*04:02											VSIVLCFLLCFCVLL	11.51		0.12
	IVLCFLLCF	11	9	HLA-DQA1*01:01/DQB1*05:01											ISTVSIVLCFLLCFC	2.03		1.13
	IVLCFLLCF	11	9	HLA-DQA1*05:01/DQB1*02:01											ISTVSIVLCFLLCFC	9.75	0.01
	IVLCFLLCF	11	9	HLA-DQA1*05:01/DQB1*02:01											NISTVSIVLCFLLCF	9.36	0.01
	IVLCFLLCF	11	9	HLA-DQA1*05:01/DQB1*02:01											STVSIVLCFLLCFCV	16.35	0.01
	IVLCFLLCF	11	9	HLA-DQA1*05:01/DQB1*02:01											TVSIVLCFLLCFCVL	17.7	0.01
	IVLCFLLCF	11	9	HLA-DRB1*03:01											ISTVSIVLCFLLCFC	5.27					0.58
	IVLCFLLCF	11	9	HLA-DRB1*03:01											IVLCFLLCFCVLLFV	2.54					0.58
	IVLCFLLCF	11	9	HLA-DRB1*03:01											NISTVSIVLCFLLCF	3.3					0.58
	IVLCFLLCF	11	9	HLA-DRB1*03:01											SIVLCFLLCFCVLLF	2.67					0.58
	IVLCFLLCF	11	9	HLA-DRB1*03:01											STVSIVLCFLLCFCV	5.23					0.58
	IVLCFLLCF	11	9	HLA-DRB1*03:01											TVSIVLCFLLCFCVL	7.35					0.58
	IVLCFLLCF	11	9	HLA-DRB1*03:01											VSIVLCFLLCFCVLL	3.51					0.58
	IVLCFLLCF	11	9	HLA-DRB1*11:01											ISTVSIVLCFLLCFC	8.1					0.78
	IVLCFLLCF	11	9	HLA-DRB1*11:01											IVLCFLLCFCVLLFV	2.14					0.78
	IVLCFLLCF	11	9	HLA-DRB1*11:01											NISTVSIVLCFLLCF	7.23					0.78
	IVLCFLLCF	11	9	HLA-DRB1*11:01											SIVLCFLLCFCVLLF	2.42					0.78
	IVLCFLLCF	11	9	HLA-DRB1*11:01											STVSIVLCFLLCFCV	4.5					0.78
	IVLCFLLCF	11	9	HLA-DRB1*11:01											TVSIVLCFLLCFCVL	4.52					0.78
	IVLCFLLCF	11	9	HLA-DRB1*11:01											VSIVLCFLLCFCVLL	3.15					0.78
	IVLCFLLCF	11	9	HLA-DRB1*13:02											ISTVSIVLCFLLCFC	55.49					0.61
	IVLCFLLCF	11	9	HLA-DRB1*13:02											IVLCFLLCFCVLLFV	39.04					0.61
	IVLCFLLCF	11	9	HLA-DRB1*13:02											NISTVSIVLCFLLCF	48.62					0.61
	IVLCFLLCF	11	9	HLA-DRB1*13:02											SIVLCFLLCFCVLLF	44.05					0.61
	IVLCFLLCF	11	9	HLA-DRB1*13:02											STVSIVLCFLLCFCV	56.49					0.61
	IVLCFLLCF	11	9	HLA-DRB1*13:02											TVSIVLCFLLCFCVL	60.56					0.61
	IVLCFLLCF	11	9	HLA-DRB1*13:02											VSIVLCFLLCFCVLL	49.88					0.61
	IVLCFLLCF	11	9	HLA-DRB1*15:01											ISTVSIVLCFLLCFC	3.26					0.56
	IVLCFLLCF	11	9	HLA-DRB1*15:01											IVLCFLLCFCVLLFV	2.28					0.56
	IVLCFLLCF	11	9	HLA-DRB1*15:01											NISTVSIVLCFLLCF	3.13					0.56
	IVLCFLLCF	11	9	HLA-DRB1*15:01											SIVLCFLLCFCVLLF	2.44					0.56
	IVLCFLLCF	11	9	HLA-DRB1*15:01											STVSIVLCFLLCFCV	1.97					0.56
	IVLCFLLCF	11	9	HLA-DRB1*15:01											TVSIVLCFLLCFCVL	2.75					0.56
	IVLCFLLCF	11	9	HLA-DRB1*15:01											VSIVLCFLLCFCVLL	2.4					0.56
	IVLCFLLCF	11	9	HLA-DRB3*01:01											ISTVSIVLCFLLCFC	18.08		0.45
	IVLCFLLCF	11	9	HLA-DRB3*01:01											STVSIVLCFLLCFCV	17.6		0.43
	IVLCFLLCF	11	9	HLA-DRB3*01:01											TVSIVLCFLLCFCVL	17.44		0.41
	IVLCFLLCF	11	9	HLA-DRB3*01:01											VSIVLCFLLCFCVLL	16.96		0.2
	IVLCFLLCFCV	11	11	Entry
	IVLCFLLCFCV	11	11	HLA-A*02:01	0.75		0.4185
	IVLCFLLCFCV	11	11	HLA-A*02:06	0.95
	VLCFLLCF	12	8	Entry
	VLCFLLCF	12	8	HLA-B*15:01	1
	VLCFLLCFC	12	9	HLA-DQA1*01:01/DQB1*05:01											SIVLCFLLCFCVLLF	2.03		0.15
	VLCFLLCFC	12	9	HLA-DQA1*01:01/DQB1*05:01											STVSIVLCFLLCFCV	2.03		1.16
	VLCFLLCFC	12	9	HLA-DQA1*01:01/DQB1*05:01											TVSIVLCFLLCFCVL	2.03		0.93
	VLCFLLCFC	12	9	HLA-DQA1*01:01/DQB1*05:01											VSIVLCFLLCFCVLL	2.03		0.71
	VLCFLLCFCV	12	10	Entry
	VLCFLLCFCV	12	10	HLA-A*02:01	0.55		0.5215	20		1	0.18	1.17	-0.92	123.6
	VLCFLLCFCV	12	10	HLA-A*02:06						1	0.18	1.17	-1.49	466.7
	VLCFLLCFCV	12	10	HLA-B*13				18	0.782609
	LCFCVLLFV	13	9	Entry
	LCFLLCFCV	13	9	HLA-A*02			0.2896
	LCFCVLLFV	13	9	HLA-DPA1*01:03/DPB1*02:01											LCFLLCFCVLLFVCL	16.79		0.07
	LCFCVLLFV	13	9	HLA-DPA1*02:01/DPB1*05:01											VLCFLLCFCVLLFVC	27.82		2
	LCFCVLLFV	13	9	HLA-DPA1*03:01/DPB1*04:02											VLCFLLCFCVLLFVC	7.7		0.06
	CFLLCFCV	14	8	Entry
	CFLLCFCV	14	8	HLA-A*31:01	1.9
	CFLLCFCVL	14	9	Entry
	CFLLCFCVL	14	9	H-2-Kd				18	0.72
	CFLLCFCVL	14	9	HLA-A*23:01	0.85
	CFLLCFCVL	14	9	HLA-A*24:02			0.5794	19	0.703704
	CFLLCFCVL	14	9	HLA-B*08:01	1.5
	CFLLCFCVL	14	9	HLA-DPA1*01/DPB1*04:01											VSIVLCFLLCFCVLL	0.32		0.32
	CFLLCFCVL	14	9	HLA-DPA1*01:03/DPB1*02:01											IVLCFLLCFCVLLFV	14.92		0.2
	CFLLCFCVL	14	9	HLA-DPA1*01:03/DPB1*02:01											SIVLCFLLCFCVLLF	17.25		0.38
	CFLLCFCVL	14	9	HLA-DPA1*01:03/DPB1*02:01											VLCFLLCFCVLLFVC	16.6		0.16
	CFLLCFCVL	14	9	HLA-DPA1*01:03/DPB1*02:01											VSIVLCFLLCFCVLL	14.57		0.32
	CFLLCFCVL	14	9	HLA-DPA1*02:01/DPB1*01:01											IVLCFLLCFCVLLFV	20.04		0.26
	CFLLCFCVL	14	9	HLA-DPA1*02:01/DPB1*01:01											SIVLCFLLCFCVLLF	20.04		0.35
	CFLLCFCVL	14	9	HLA-DPA1*02:01/DPB1*01:01											VLCFLLCFCVLLFVC	20.04		0.26
	CFLLCFCVL	14	9	HLA-DPA1*02:01/DPB1*01:01											VSIVLCFLLCFCVLL	20.04		0.52
	CFLLCFCVLL	14	10	Entry
	CFLLCFCVLL	14	10	H-2-Kk				20	0.8
	CFLLCFCVLL	14	10	HLA-A*02:01						1.47	0.5	1.97	-0.22	155.7
	CFLLCFCVLL	14	10	HLA-A*02:06						1.47	0.5	1.97	-0.9	747.7
	CFLLCFCVLL	14	10	HLA-A*24:02				20	0.740741
	CFLLCFCVLL	14	10	HLA-C*04:01	0.4
	CFLLCFCVLLF	14	11	Entry
	CFLLCFCVLLF	14	11	H-2-Kb	1.6
	CFLLCFCVLLF	14	11	HLA-A*23:01	1.5
	CFLLCFCVLLF	14	11	HLA-A*24:02	0.4
	CFLLCFCVLLF	14	11	HLA-B*15:02	0.8
	CFLLCFCVLLF	14	11	HLA-C*04:01	1
	FLLCFCVL	15	8	Entry
	FLLCFCVL	15	8	H-2-Db	0.5
	FLLCFCVL	15	8	H-2-Kb	1.7			20	0.714286	1.56	0.39	1.95	-1.17	1320.3
	FLLCFCVL	15	8	HLA-A*02:01						1.56	0.39	1.95	-0.5	279.8
	FLLCFCVL	15	8	HLA-A*02:06						1.56	0.39	1.95	-0.93	754.7
	FLLCFCVL	15	8	HLA-B*08:01						1.56	0.39	1.95	-0.89	685.3
	FLLCFCVL	15	8	HLA-B*15:01	1.1
	FLLCFCVL	15	8	HLA-B*15:02	0.8
	FLLCFCVL	15	8	HLA-B*35:03	0.6
	FLLCFCVL	15	8	HLA-B*39:01	0.2
	FLLCFCVL	15	8	HLA-C*01:02	1.3
	FLLCFCVL	15	8	HLA-C*07:02	0.5
	FLLCFCVLL	15	9	Entry
	FLLCFCVLL	15	9	H-2-Dd	1.2
	FLLCFCVLL	15	9	H-2-Kb						1.47	0.39	1.86	-1.14	1007.04
	FLLCFCVLL	15	9	HLA-A*02:01	0.2	1.9914	0.6255	26	0.83871	1.47	0.39	1.86	0.52	22.2
	FLLCFCVLL	15	9	HLA-A*02:06	0.6		0.4092			1.47	0.39	1.86	0.03	68.3
	FLLCFCVLL	15	9	HLA-B*13				19	0.826087
	FLLCFCVLL	15	9	HLA-B*15:02	1.8
	FLLCFCVLL	15	9	HLA-B*38:01	1.65
	FLLCFCVLL	15	9	HLA-C*04:01	1.8
	FLLCFCVLL	15	9	HLA-DPA1*01/DPB1*04:01											IVLCFLLCFCVLLFV	3.5		0.4
	FLLCFCVLL	15	9	HLA-DPA1*01/DPB1*04:01											LCFLLCFCVLLFVCL	3.5		0.08
	FLLCFCVLL	15	9	HLA-DPA1*01/DPB1*04:01											SIVLCFLLCFCVLLF	3.5		0.46
	FLLCFCVLL	15	9	HLA-DPA1*01/DPB1*04:01											VLCFLLCFCVLLFVC	3.5		0.39
	FLLCFCVLL	15	9	HLA-DPA1*03:01/DPB1*04:02											IVLCFLLCFCVLLFV	7.76		0.06
	FLLCFCVLL	15	9	HLA-DPA1*03:01/DPB1*04:02											LCFLLCFCVLLFVCL	1.36		0.03
	FLLCFCVLL	15	9	HLA-DPA1*03:01/DPB1*04:02											SIVLCFLLCFCVLLF	9.02		0.14
	FLLCFCVLL	15	9	HLA-DQA1*05:01/DQB1*02:01											IVLCFLLCFCVLLFV	13.75	0.01
	FLLCFCVLL	15	9	HLA-DQA1*05:01/DQB1*02:01											LCFLLCFCVLLFVCL	14.36	0.01
	FLLCFCVLL	15	9	HLA-DQA1*05:01/DQB1*02:01											SIVLCFLLCFCVLLF	13.61	0.01
	FLLCFCVLL	15	9	HLA-DQA1*05:01/DQB1*02:01											VLCFLLCFCVLLFVC	14.26	0.01
	FLLCFCVLL	15	9	HLA-DQA1*05:01/DQB1*02:01											VSIVLCFLLCFCVLL	18.63	0.01
	FLLCFCVLL	15	9	HLA-DRB3*01:01											FLLCFCVLLFVCLVI	35.45		1.39
	FLLCFCVLL	15	9	HLA-DRB3*01:01											IVLCFLLCFCVLLFV	19.14		0.23
	FLLCFCVLL	15	9	HLA-DRB3*01:01											LCFLLCFCVLLFVCL	26.81		0.25
	FLLCFCVLL	15	9	HLA-DRB3*01:01											SIVLCFLLCFCVLLF	17.84		0.24
	FLLCFCVLL	15	9	HLA-DRB3*01:01											VLCFLLCFCVLLFVC	24.69		0.24
	FLLCFCVLL	15	9	HLA-DRB5*01:01											CFLLCFCVLLFVCLV	12.34					1.87
	FLLCFCVLL	15	9	HLA-DRB5*01:01											FLLCFCVLLFVCLVI	11.65					1.87
	FLLCFCVLL	15	9	HLA-DRB5*01:01											IVLCFLLCFCVLLFV	9.5					1.87
	FLLCFCVLL	15	9	HLA-DRB5*01:01											LCFLLCFCVLLFVCL	8.93					1.87
	FLLCFCVLL	15	9	HLA-DRB5*01:01											SIVLCFLLCFCVLLF	10.08					1.87
	FLLCFCVLL	15	9	HLA-DRB5*01:01											VLCFLLCFCVLLFVC	11.26					1.87
	FLLCFCVLLF	15	10	Entry
	FLLCFCVLLF	15	10	HLA-A*02:01	0.2					1.25	1.07	2.32	-0.13	283.5
	FLLCFCVLLF	15	10	HLA-A*02:06						1.25	1.07	2.32	-0.68	987.8
	FLLCFCVLLF	15	10	HLA-A*23:01	0.35
	FLLCFCVLLF	15	10	HLA-A*24:02	1.4
	FLLCFCVLLF	15	10	HLA-A*26:01	1.9
	FLLCFCVLLF	15	10	HLA-A*29:02	1.45					1.25	1.07	2.32	-0.42	545.5
	FLLCFCVLLF	15	10	HLA-B*15:01				18	0.782609
	FLLCFCVLLF	15	10	HLA-B*15:02	0.8
	FLLCFCVLLF	15	10	HLA-B*35:01	1.9
	FLLCFCVLLF	15	10	HLA-B*53:01	0.85
	FLLCFCVLLF	15	10	HLA-C*07:02	1.2
	FLLCFCVLLFV	15	11	Entry
	FLLCFCVLLFV	15	11	HLA-A*02:01	0.3					1.11	0.11	1.22	-1	167.1
	FLLCFCVLLFV	15	11	HLA-A*02:06	0.3					1.11	0.11	1.22	-1.49	517.7
	FLLCFCVLLFV	15	11	HLA-B*15:02	1.4
	FLLCFCVLLFV	15	11	HLA-C*12:03	1.1
	LLCFCVLL	16	8	Entry
	LLCFCVLL	16	8	H-2-Kb						1.47	0.39	1.86	-1.82	4788.4
	LLCFCVLL	16	8	HLA-A*02:01						1.47	0.39	1.86	-1.1	905.1
	LLCFCVLL	16	8	HLA-B*48:01	1.8
	LLCFCVLLF	16	9	Entry
	LLCFCVLLF	16	9	HLA-A*01:01	1.55
	LLCFCVLLF	16	9	HLA-A*23:01	0.75
	LLCFCVLLF	16	9	HLA-A*24:02	1.95
	LLCFCVLLF	16	9	HLA-A*29:02	0.85					1.25	1.07	2.31	-0.12	271.9
	LLCFCVLLF	16	9	HLA-B*15:01	0.5			20	0.869565	1.25	1.07	2.31	-0.55	735.8
	LLCFCVLLF	16	9	HLA-B*15:25						1.25	1.07	2.31	-0.56	750.6
	LLCFCVLLF	16	9	HLA-DPA1*02:01/DPB1*01:01											LCFLLCFCVLLFVCL	7.57		0.23
	LLCFCVLLF	16	9	HLA-DQA1*01:01/DQB1*05:01											CFLLCFCVLLFVCLV	3.42		0.19
	LLCFCVLLF	16	9	HLA-DQA1*01:01/DQB1*05:01											FLLCFCVLLFVCLVI	3.64		0.25
	LLCFCVLLF	16	9	HLA-DQA1*01:01/DQB1*05:01											IVLCFLLCFCVLLFV	2.03		0.15
	LLCFCVLLF	16	9	HLA-DQA1*01:01/DQB1*05:01											LCFLLCFCVLLFVCL	3.46		0.16
	LLCFCVLLF	16	9	HLA-DQA1*01:01/DQB1*05:01											VLCFLLCFCVLLFVC	2.86		0.16
	LLCFCVLLF	16	9	HLA-DRB1*11:01											CFLLCFCVLLFVCLV	2.79					1.81
	LLCFCVLLF	16	9	HLA-DRB1*11:01											LCFLLCFCVLLFVCL	2.02					1.81
	LLCFCVLLF	16	9	HLA-DRB1*11:01											VLCFLLCFCVLLFVC	3.01					1.81
	LLCFCVLLF	16	9	HLA-DRB1*13:02											CFLLCFCVLLFVCLV	41.37					0.9
	LLCFCVLLF	16	9	HLA-DRB1*13:02											FLLCFCVLLFVCLVI	32.98					0.9
	LLCFCVLLF	16	9	HLA-DRB1*13:02											LCFLLCFCVLLFVCL	39.26					0.9
	LLCFCVLLF	16	9	HLA-DRB1*13:02											LLCFCVLLFVCLVIR	35.41					0.9
	LLCFCVLLF	16	9	HLA-DRB1*13:02											VLCFLLCFCVLLFVC	39.36					0.9
	LLCFCVLLF	16	9	HLA-DRB1*15:01											CFLLCFCVLLFVCLV	14.46					0.72
	LLCFCVLLF	16	9	HLA-DRB1*15:01											LCFLLCFCVLLFVCL	5.91					0.72
	LLCFCVLLF	16	9	HLA-DRB1*15:01											VLCFLLCFCVLLFVC	5.98					0.72
	LLCFCVLLF	16	9	HLA-DRB3*01:01											CFLLCFCVLLFVCLV	30.7		0.8
	LLCFCVLLFV	16	10	Entry
	LLCFCVLLFV	16	10	HLA-A*02:01	0.2		0.3888	26	0.83871	1.11	0.1	1.22	-0.69	81.7
	LLCFCVLLFV	16	10	HLA-A*02:06	1.1					1.11	0.1	1.22	-1.23	279.7
	LLCFCVLLFV	16	10	HLA-B*13				20	0.869565
	LCFCVLLF	17	8	Entry
	LCFCVLLF	17	8	HLA-A*23:01	1.15
	LCFCVLLF	17	8	HLA-B*46:01	1.9
	LCFCVLLF	17	8	HLA-B*58:02	1.2
	CFCVLLFVC	18	9	Entry
	CFCVLLFVC	18	9	HLA-DPA1*02:01/DPB1*05:01											CFLLCFCVLLFVCLV	7.8		1.58
	CFCVLLFVC	18	9	HLA-DPA1*02:01/DPB1*05:01											FLLCFCVLLFVCLVI	7.8		1.8
	CFCVLLFVC	18	9	HLA-DPA1*02:01/DPB1*05:01											LCFLLCFCVLLFVCL	7.8		1.43
	FCVLLFVCL	19	9	Entry
	FCVLLFVCL	19	9	HLA-B*35:03	0.85
	FCVLLFVCL	19	9	HLA-DPA1*01/DPB1*04:01											CFCVLLFVCLVIRPL	1.05		1.05
	FCVLLFVCL	19	9	HLA-DPA1*01/DPB1*04:01											CFLLCFCVLLFVCLV	3.5		0.13
	FCVLLFVCL	19	9	HLA-DPA1*01/DPB1*04:01											FCVLLFVCLVIRPLV	1.07		1.07
	FCVLLFVCL	19	9	HLA-DPA1*01/DPB1*04:01											FLLCFCVLLFVCLVI	0.14		0.14
	FCVLLFVCL	19	9	HLA-DPA1*01/DPB1*04:01											LCFCVLLFVCLVIRP	0.21		0.21
	FCVLLFVCL	19	9	HLA-DPA1*01/DPB1*04:01											LLCFCVLLFVCLVIR	0.2		0.2
	FCVLLFVCL	19	9	HLA-DPA1*01:03/DPB1*02:01											CFCVLLFVCLVIRPL	18.81		0.46
	FCVLLFVCL	19	9	HLA-DPA1*01:03/DPB1*02:01											CFLLCFCVLLFVCLV	17.26		0.07
	FCVLLFVCL	19	9	HLA-DPA1*01:03/DPB1*02:01											FCVLLFVCLVIRPLV	18.81		0.54
	FCVLLFVCL	19	9	HLA-DPA1*01:03/DPB1*02:01											FLLCFCVLLFVCLVI	18.81		0.08
	FCVLLFVCL	19	9	HLA-DPA1*01:03/DPB1*02:01											LCFCVLLFVCLVIRP	18.81		0.18
	FCVLLFVCL	19	9	HLA-DPA1*01:03/DPB1*02:01											LLCFCVLLFVCLVIR	18.81		0.13
	FCVLLFVCL	19	9	HLA-DPA1*02:01/DPB1*01:01											CFLLCFCVLLFVCLV	7.57		0.27
	FCVLLFVCL	19	9	HLA-DPA1*02:01/DPB1*01:01											FLLCFCVLLFVCLVI	7.57		0.47
	FCVLLFVCL	19	9	HLA-DPA1*02:01/DPB1*01:01											LCFCVLLFVCLVIRP	7.57		0.27
	FCVLLFVCL	19	9	HLA-DPA1*02:01/DPB1*01:01											LLCFCVLLFVCLVIR	7.57		0.42
	FCVLLFVCL	19	9	HLA-DPA1*03:01/DPB1*04:02											CFCVLLFVCLVIRPL	1.36	1.36
	FCVLLFVCL	19	9	HLA-DPA1*03:01/DPB1*04:02											CFLLCFCVLLFVCLV	1.36	1.36	0.04
	FCVLLFVCL	19	9	HLA-DPA1*03:01/DPB1*04:02											FCVLLFVCLVIRPLV	1.36	1.36
	FCVLLFVCL	19	9	HLA-DPA1*03:01/DPB1*04:02											FLLCFCVLLFVCLVI	1.36	1.36	0.05
	FCVLLFVCL	19	9	HLA-DPA1*03:01/DPB1*04:02											LCFCVLLFVCLVIRP	1.36	1.36	0.09
	FCVLLFVCL	19	9	HLA-DPA1*03:01/DPB1*04:02											LCFLLCFCVLLFVCL	1.36	1.36
	FCVLLFVCL	19	9	HLA-DPA1*03:01/DPB1*04:02											LLCFCVLLFVCLVIR	1.36	1.36	0.08
	FCVLLFVCLV	19	10	Entry
	FCVLLFVCLV	19	10	HLA-A*02:01			0.3886
	FCVLLFVCLV	19	10	HLA-C*12:03	1.7
	CVLLFVCL	20	8	Entry
	CVLLFVCL	20	8	H-2-Kb	0.8			20	0.714286	1.79	0.42	2.21	-1.03	1740.2
	CVLLFVCLV	20	9	Entry
	CVLLFVCLV	20	9	H-2-Kb	1.35
	CVLLFVCLV	20	9	HLA-A*02			0.2785
	CVLLFVCLV	20	9	HLA-A*02:01			0.5
	CVLLFVCLV	20	9	HLA-A*02:06	1.6
	CVLLFVCLV	20	9	HLA-DQA1*05:01/DQB1*02:01											CFLLCFCVLLFVCLV	15.1	0.01
	CVLLFVCLV	20	9	HLA-DQA1*05:01/DQB1*02:01											FLLCFCVLLFVCLVI	18.54	0.01
	CVLLFVCLV	20	9	HLA-DQA1*05:01/DQB1*02:01											LCFCVLLFVCLVIRP	21.46	0.01
	CVLLFVCLV	20	9	HLA-DQA1*05:01/DQB1*02:01											LLCFCVLLFVCLVIR	23.75	0.01
	CVLLFVCLVI	20	10	Entry
	CVLLFVCLVI	20	10	HLA-B*13:02	1.8
	CVLLFVCLVI	20	10	HLA-B*52:01	0.6
	CVLLFVCLVI	20	10	HLA-B*53:01	1.15
	CVLLFVCLVIR	20	11	Entry
	CVLLFVCLVIR	20	11	HLA-A*33:03	1.5
	CVLLFVCLVIR	20	11	HLA-A*68:01	1.2			22	0.88
	VLLFVCLV	21	8	Entry
	VLLFVCLV	21	8	H-2-Kb						0.78	0.18	0.95	-2.63	3857
	VLLFVCLVI	21	9	Entry
	VLLFVCLVI	21	9	HLA-A*02:01	1.3		0.5781			1.39	0.27	1.67	-0.91	373.4
	VLLFVCLVI	21	9	HLA-A*23:01	0.8
	VLLFVCLVI	21	9	HLA-A*32:01	1.2
	VLLFVCLVI	21	9	HLA-B*13				21	0.913043
	VLLFVCLVI	21	9	HLA-B*51:01	1.8			19	0.730769
	VLLFVCLVI	21	9	HLA-DPA1*01/DPB1*04:01											CFCVLLFVCLVIRPL	1.05	0.01
	VLLFVCLVI	21	9	HLA-DPA1*01/DPB1*04:01											CVLLFVCLVIRPLVL	4.39	0.01
	VLLFVCLVI	21	9	HLA-DPA1*01/DPB1*04:01											FCVLLFVCLVIRPLV	1.07	0.01
	VLLFVCLVI	21	9	HLA-DPA1*01/DPB1*04:01											FLLCFCVLLFVCLVI	0.14	0.01
	VLLFVCLVI	21	9	HLA-DPA1*01/DPB1*04:01											LCFCVLLFVCLVIRP	0.21	0.01
	VLLFVCLVI	21	9	HLA-DPA1*01/DPB1*04:01											LLCFCVLLFVCLVIR	0.2	0.01
	VLLFVCLVI	21	9	HLA-DPA1*01/DPB1*04:01											VLLFVCLVIRPLVLS	5.43	0.01
	VLLFVCLVI	21	9	HLA-DQA1*01:01/DQB1*05:01											CFCVLLFVCLVIRPL	4.88		0.38
	VLLFVCLVI	21	9	HLA-DQA1*01:01/DQB1*05:01											FCVLLFVCLVIRPLV	4.88		0.4
	VLLFVCLVI	21	9	HLA-DQA1*01:01/DQB1*05:01											LCFCVLLFVCLVIRP	4.88		0.52
	VLLFVCLVI	21	9	HLA-DQA1*01:01/DQB1*05:01											LLCFCVLLFVCLVIR	4.88		0.33
	VLLFVCLVI	21	9	HLA-DQA1*01:01/DQB1*05:01											VLLFVCLVIRPLVLS	4.88		1.43
	VLLFVCLVI	21	9	HLA-DRB1*03:01											FCVLLFVCLVIRPLV	2.93		1.42
	VLLFVCLVI	21	9	HLA-DRB1*04:05											CFCVLLFVCLVIRPL	2.81		1.85
	VLLFVCLVI	21	9	HLA-DRB1*07:01											CFCVLLFVCLVIRPL	9.46		1.36
	VLLFVCLVI	21	9	HLA-DRB1*11:01											CFCVLLFVCLVIRPL	1.07					1.07
	VLLFVCLVI	21	9	HLA-DRB1*11:01											CVLLFVCLVIRPLVL	1.07					1.07
	VLLFVCLVI	21	9	HLA-DRB1*11:01											FCVLLFVCLVIRPLV	1.07					1.07
	VLLFVCLVI	21	9	HLA-DRB1*11:01											FLLCFCVLLFVCLVI	3.42					1.07
	VLLFVCLVI	21	9	HLA-DRB1*11:01											LCFCVLLFVCLVIRP	3.19					1.07
	VLLFVCLVI	21	9	HLA-DRB1*11:01											LLCFCVLLFVCLVIR	3.34					1.07
	VLLFVCLVI	21	9	HLA-DRB1*11:01											VLLFVCLVIRPLVLS	1.07					1.07
	VLLFVCLVI	21	9	HLA-DRB1*13:02											LCFCVLLFVCLVIRP	36.54					1.47
	VLLFVCLVI	21	9	HLA-DRB1*15:01											CFCVLLFVCLVIRPL	2.99					0.01
	VLLFVCLVI	21	9	HLA-DRB1*15:01											CVLLFVCLVIRPLVL	2.77					0.01
	VLLFVCLVI	21	9	HLA-DRB1*15:01											FCVLLFVCLVIRPLV	2.62					0.01
	VLLFVCLVI	21	9	HLA-DRB1*15:01											FLLCFCVLLFVCLVI	3.74					0.01
	VLLFVCLVI	21	9	HLA-DRB1*15:01											LCFCVLLFVCLVIRP	3.39					0.01
	VLLFVCLVI	21	9	HLA-DRB1*15:01											LLCFCVLLFVCLVIR	3.28					0.01
	VLLFVCLVI	21	9	HLA-DRB1*15:01											VLLFVCLVIRPLVLS	3.04					0.01
	VLLFVCLVI	21	9	HLA-DRB5*01:01											CFCVLLFVCLVIRPL	1.66		1.66
	VLLFVCLVIR	21	10	Entry
	VLLFVCLVIR	21	10	HLA-A*03:01	1.9
	VLLFVCLVIR	21	10	HLA-A*31:01	1.1					1.1	0.68	1.79	-0.69	302.2
	VLLFVCLVIR	21	10	HLA-A*68:01				18	0.72
	VLLFVCLVIR	21	10	HLA-A*74:01	1.2
	LLFVCLVI	22	8	Entry
	LLFVCLVI	22	8	HLA-A*02:01	1.55
	LLFVCLVI	22	8	HLA-B*13:02	1.3
	LLFVCLVI	22	8	HLA-B*14:02				22	0.733333
	LLFVCLVI	22	8	HLA-B*15:01	1.4
	LLFVCLVI	22	8	HLA-B*52:01	1.1
	LLFVCLVIR	22	9	Entry
	LLFVCLVIR	22	9	HLA-A*02			0.271
	LLFVCLVIR	22	9	HLA-A*03:02	1.3
	LLFVCLVIR	22	9	HLA-A*31:01	0.65					1.1	0.72	1.83	-0.49	206.6
	LLFVCLVIR	22	9	HLA-A*33:03						1.1	0.72	1.83	-0.98	641.9
	LLFVCLVIR	22	9	HLA-A*68:01	1.85			22	0.88	1.1	0.72	1.83	-0.88	509.9
	LLFVCLVIR	22	9	HLA-A*74:01	1	1.9098
	LLFVCLVIR	22	9	HLA-DPA1*03:01/DPB1*04:02											CFCVLLFVCLVIRPL	1.36		0.13
	LLFVCLVIR	22	9	HLA-DPA1*03:01/DPB1*04:02											FCVLLFVCLVIRPLV	1.36		0.12
	LLFVCLVIR	22	9	HLA-DRB1*11:01											CFCVLLFVCLVIRPL	1.07		0.02
	LLFVCLVIR	22	9	HLA-DRB5*01:01											LCFCVLLFVCLVIRP	9.43					1.69
	LLFVCLVIR	22	9	HLA-DRB5*01:01											LLCFCVLLFVCLVIR	8.95					1.69
	LLFVCLVIRPL	22	11	Entry
	LLFVCLVIRPL	22	11	H-2-Kb						1.15	0.5	1.64	-1.74	2410.9
	LLFVCLVIRPL	22	11	HLA-A*02:01						1.15	0.5	1.64	-1.25	774.2
	LLFVCLVIRPL	22	11	HLA-B*15:01	1.1
	LFVCLVIR	23	8	Entry
	LFVCLVIR	23	8	HLA-A*31:01	0.5
	LFVCLVIR	23	8	HLA-A*33:03	1.5
	LFVCLVIR	23	8	HLA-A*68:01	1.1
	LFVCLVIRPL	23	10	Entry
	LFVCLVIRPL	23	10	H-2-Kk				18	0.72
	LFVCLVIRP	23	10	HLA-DPA1*02:01/DPB1*01:01											CFCVLLFVCLVIRPL	7.57		0.28
	LFVCLVIRP	23	10	HLA-DPA1*02:01/DPB1*01:01											CVLLFVCLVIRPLVL	14.42		0.31
	LFVCLVIRP	23	10	HLA-DPA1*02:01/DPB1*01:01											FCVLLFVCLVIRPLV	7.57		0.26
	LFVCLVIRP	23	10	HLA-DPA1*02:01/DPB1*01:01											LLFVCLVIRPLVLSV	13.56		0.61
	LFVCLVIRP	23	10	HLA-DPA1*02:01/DPB1*01:01											VLLFVCLVIRPLVLS	14.1		0.34
	LFVCLVIRP	23	10	HLA-DPA1*02:01/DPB1*05:01											CFCVLLFVCLVIRPL	7.8		1.72
	LFVCLVIRP	23	10	HLA-DPA1*02:01/DPB1*05:01											FCVLLFVCLVIRPLV	7.8		1.87
	LFVCLVIRP	23	10	HLA-DRB4*01:01											CFCVLLFVCLVIRPL	17.76		1.87
	LFVCLVIRPLV	23	11	Entry
	LFVCLVIRPLV	23	11	HLA-A*02:01	1.9
	LFVCLVIRPLV	23	11	HLA-A*02:06	1.65
	FVCLVIRPL	24	9	Entry
	FVCLVIRPL	24	9	H-2-Kb						1.15	0.46	1.61	-1.94	3521.4
	FVCLVIRPL	24	9	HLA-A*02:01						1.15	0.46	1.61	-1.14	557.3
	FVCLVIRPL	24	9	HLA-A*02:06						1.15	0.46	1.61	-0.61	165.4
	FVCLVIRPL	24	9	HLA-A*25:01	0.8
	FVCLVIRPL	24	9	HLA-A*26				22	0.758621
	FVCLVIRPL	24	9	HLA-A*68:02						1.15	0.46	1.61	-1.17	592.7
	FVCLVIRPL	24	9	HLA-B*15:25						1.15	0.46	1.61	-1.36	931.8
	FVCLVIRPL	24	9	HLA-B*35:03	1.4
	FVCLVIRPL	24	9	HLA-B*58:02				22	0.785714
	FVCLVIRPL	24	9	HLA-C*03:02						1.15	0.46	1.61	-0.91	330.9
	FVCLVIRPL	24	9	HLA-C*03:03						1.15	0.46	1.61	-0.99	400
	FVCLVIRPL	24	9	HLA-C*03:04						1.15	0.46	1.61	-0.99	400
	FVCLVIRPL	24	9	HLA-C*12:02						1.15	0.46	1.61	-1.03	432.3
	FVCLVIRPL	24	9	HLA-C*12:03						1.15	0.46	1.61	-0.75	226.6
	FVCLVIRPL	24	9	HLA-C*16:01						1.15	0.46	1.61	-1.1	515.6
	FVCLVIRPL	24	9	HLA-DPA1*01:03/DPB1*02:01											CVLLFVCLVIRPLVL	16.56		1.37
	FVCLVIRPL	24	9	HLA-DPA1*01:03/DPB1*02:01											LLFVCLVIRPLVLSV	15.95		1.74
	FVCLVIRPL	24	9	HLA-DPA1*01:03/DPB1*02:01											VLLFVCLVIRPLVLS	17.26		1.54
	FVCLVIRPL	24	9	HLA-DPA1*03:01/DPB1*04:02											CVLLFVCLVIRPLVL	1.25		0.14	1.25
	FVCLVIRPL	24	9	HLA-DPA1*03:01/DPB1*04:02											FCVLLFVCLVIRPLV	1.36			1.62
	FVCLVIRPL	24	9	HLA-DPA1*03:01/DPB1*04:02											LLFVCLVIRPLVLSV	1.46		0.15	1.46
	FVCLVIRPL	24	9	HLA-DPA1*03:01/DPB1*04:02											VLLFVCLVIRPLVLS	1.33		0.21	1.33
	FVCLVIRPL	24	9	HLA-DQA1*01:01/DQB1*05:01											CVLLFVCLVIRPLVL	4.88		1.3
	FVCLVIRPL	24	9	HLA-DQA1*05:01/DQB1*02:01											CFCVLLFVCLVIRPL	16.03	0.01
	FVCLVIRPL	24	9	HLA-DQA1*05:01/DQB1*02:01											CVLLFVCLVIRPLVL	17.78	0.01
	FVCLVIRPL	24	9	HLA-DQA1*05:01/DQB1*02:01											FCVLLFVCLVIRPLV	16.82	0.01
	FVCLVIRPL	24	9	HLA-DQA1*05:01/DQB1*02:01											FVCLVIRPLVLSVSV	28.22	0.01
	FVCLVIRPL	24	9	HLA-DQA1*05:01/DQB1*02:01											LFVCLVIRPLVLSVS	25.25	0.01
	FVCLVIRPL	24	9	HLA-DQA1*05:01/DQB1*02:01											LLFVCLVIRPLVLSV	18.85	0.01
	FVCLVIRPL	24	9	HLA-DQA1*05:01/DQB1*02:01											VLLFVCLVIRPLVLS	18.51	0.01
	FVCLVIRPL	24	9	HLA-DRB1*01:01											CFCVLLFVCLVIRPL	11.07	0.01
	FVCLVIRPL	24	9	HLA-DRB1*01:01											CVLLFVCLVIRPLVL	7.68	0.01
	FVCLVIRPL	24	9	HLA-DRB1*01:01											FCVLLFVCLVIRPLV	10	0.01
	FVCLVIRPL	24	9	HLA-DRB1*01:01											FVCLVIRPLVLSVSV	8.67	0.01
	FVCLVIRPL	24	9	HLA-DRB1*01:01											LFVCLVIRPLVLSVS	8.28	0.01
	FVCLVIRPL	24	9	HLA-DRB1*01:01											LLFVCLVIRPLVLSV	6.42	0.01
	FVCLVIRPL	24	9	HLA-DRB1*01:01											VLLFVCLVIRPLVLS	7.28	0.01
	FVCLVIRPL	24	9	HLA-DRB1*04:05											CVLLFVCLVIRPLVL	2.81		1.63
	FVCLVIRPL	24	9	HLA-DRB1*04:05											FCVLLFVCLVIRPLV	2.81		1.69
	FVCLVIRPL	24	9	HLA-DRB1*04:05											LLFVCLVIRPLVLSV	3.04		1.58
	FVCLVIRPL	24	9	HLA-DRB1*04:05											VLLFVCLVIRPLVLS	2.81		1.62
	FVCLVIRPL	24	9	HLA-DRB1*07:01											CVLLFVCLVIRPLVL	6.8		0.74
	FVCLVIRPL	24	9	HLA-DRB1*07:01											FCVLLFVCLVIRPLV	7.59		1.21
	FVCLVIRPL	24	9	HLA-DRB1*07:01											LLFVCLVIRPLVLSV	9.33		0.74
	FVCLVIRPL	24	9	HLA-DRB1*07:01											VLLFVCLVIRPLVLS	10.26		0.74
	FVCLVIRPL	24	9	HLA-DRB1*08:02											CFCVLLFVCLVIRPL	17.97					1.75
	FVCLVIRPL	24	9	HLA-DRB1*08:02											CVLLFVCLVIRPLVL	6.99					1.75
	FVCLVIRPL	24	9	HLA-DRB1*08:02											FCVLLFVCLVIRPLV	10.81					1.75
	FVCLVIRPL	24	9	HLA-DRB1*11:01											CVLLFVCLVIRPLVL	1.07		0.01
	FVCLVIRPL	24	9	HLA-DRB1*11:01											FCVLLFVCLVIRPLV	1.07		0.01
	FVCLVIRPL	24	9	HLA-DRB1*11:01											FVCLVIRPLVLSVSV	1.08		0.05			1.08
	FVCLVIRPL	24	9	HLA-DRB1*11:01											LFVCLVIRPLVLSVS	1.08		0.03			1.08
	FVCLVIRPL	24	9	HLA-DRB1*11:01											LLFVCLVIRPLVLSV	1.08		0.01			1.08
	FVCLVIRPL	24	9	HLA-DRB1*11:01											VLLFVCLVIRPLVLS	1.07		0.01
	FVCLVIRPL	24	9	HLA-DRB1*13:02											CFCVLLFVCLVIRPL	31.21					0.17
	FVCLVIRPL	24	9	HLA-DRB1*13:02											CVLLFVCLVIRPLVL	20.2					0.17
	FVCLVIRPL	24	9	HLA-DRB1*13:02											FCVLLFVCLVIRPLV	27.82					0.17
	FVCLVIRPL	24	9	HLA-DRB1*13:02											FVCLVIRPLVLSVSV	15.31					0.17
	FVCLVIRPL	24	9	HLA-DRB1*13:02											LFVCLVIRPLVLSVS	14.92					0.17
	FVCLVIRPL	24	9	HLA-DRB1*13:02											LLFVCLVIRPLVLSV	14.66					0.17
	FVCLVIRPL	24	9	HLA-DRB1*13:02											VLLFVCLVIRPLVLS	20.17					0.17
	FVCLVIRPL	24	9	HLA-DRB4*01:01											CVLLFVCLVIRPLVL	14.12		0.72
	FVCLVIRPL	24	9	HLA-DRB4*01:01											FCVLLFVCLVIRPLV	17.76		0.93
	FVCLVIRPL	24	9	HLA-DRB4*01:01											LLFVCLVIRPLVLSV	8.29		0.64
	FVCLVIRPL	24	9	HLA-DRB4*01:01											VLLFVCLVIRPLVLS	12.41		0.66
	FVCLVIRPL	24	9	HLA-DRB5*01:01											CFCVLLFVCLVIRPL	1.66					0.7
	FVCLVIRPL	24	9	HLA-DRB5*01:01											CVLLFVCLVIRPLVL	1.17		1.17			0.7
	FVCLVIRPL	24	9	HLA-DRB5*01:01											FCVLLFVCLVIRPLV	1.58		1.58			0.7
	FVCLVIRPL	24	9	HLA-DRB5*01:01											FVCLVIRPLVLSVSV	3.39					0.7
	FVCLVIRPL	24	9	HLA-DRB5*01:01											LFVCLVIRPLVLSVS	3.14					0.7
	FVCLVIRPL	24	9	HLA-DRB5*01:01											LLFVCLVIRPLVLSV	1.2		1.2			0.7
	FVCLVIRPL	24	9	HLA-DRB5*01:01											VLLFVCLVIRPLVLS	1.18		1.18			0.7
	FVCLVIRPLV	24	10	Entry
	FVCLVIRPLV	24	10	HLA-A*02:01	1.6
	FVCLVIRPLV	24	10	HLA-A*02:06	0.55
	FVCLVIRPLVL	24	11	Entry
	FVCLVIRPLVL	24	11	HLA-B*08:01						1.67	0.46	2.13	-0.86	976.5
	FVCLVIRPLVL	24	11	HLA-E*01:01	1.8
	VCLVIRPL	25	8	Entry
	VCLVIRPL	25	8	H-2-Kb						1.15	0.41	1.56	-1.28	701.3
	VCLVIRPLV	25	9	Entry
	VCLVIRPLV	25	9	HLA-DRB1*03:01											CVLLFVCLVIRPLVL	2.93		1.43
	VCLVIRPLV	25	9	HLA-DRB1*03:01											LFVCLVIRPLVLSVS	0.99		0.99
	VCLVIRPLV	25	9	HLA-DRB1*03:01											LLFVCLVIRPLVLSV	0.96		0.96
	VCLVIRPLV	25	9	HLA-DRB1*03:01											VLLFVCLVIRPLVLS	1.43		1.43
	VCLVIRPLV	25	9	HLA-DRB1*11:01											VCLVIRPLVLSVSVY	1.49		0.7
	VCLVIRPLV	25	9	HLA-DRB4*01:01											LFVCLVIRPLVLSVS	3.61		0.74
	VCLVIRPLVL	25	10	Entry
	VCLVIRPLVL	25	10	HLA-B*08:01	1.65
	VCLVIRPLVL	25	10	HLA-E*01:01	0.9
	CLVIRPLV	26	8	Entry
	CLVIRPLV	26	8	HLA-B*08:01	1.65
	CLVIRPLVL	26	9	Entry
	CLVIRPLVL	26	9	HLA-A*02:01			0.4609
	CLVIRPLVL	26	9	HLA-A*03				21	0.7
	CLVIRPLVL	26	9	HLA-B*08				24	0.7
	CLVIRPLVL	26	9	HLA-B*08:01	0.3	0.8949				1.67	0.46	2.13	-0.04	148
	CLVIRPLVL	26	9	HLA-B*13				21	0.913043
	CLVIRPLVL	26	9	HLA-DRB1*07:01											FVCLVIRPLVLSVSV	12.96		1.45
	CLVIRPLVL	26	9	HLA-DRB1*07:01											LFVCLVIRPLVLSVS	12.35		1.27
	CLVIRPLVL	26	9	HLA-DRB1*08:02											VLLFVCLVIRPLVLS	1.11		1.11
	CLVIRPLVL	26	9	HLA-DRB4*01:01											FVCLVIRPLVLSVSV	1.73		0.98	1.73
	CLVIRPLVL	26	9	HLA-DRB4*01:01											VCLVIRPLVLSVSVY	1.78			1.5
	CLVIRPLVLSV	26	11	Entry
	CLVIRPLVLSV	26	11	HLA-A*02:01						1.18	0.18	1.36	-1.63	974.4
	CLVIRPLVLSV	26	11	HLA-A*02:06						1.18	0.18	1.36	-1.62	954.6
	CLVIRPLVLSV	26	11	HLA-A*02:06						1.18	0.18	1.36	-1.62	954.6
	LVIRPLVL	27	8	Entry
	LVIRPLVL	27	8	H-2-Kb		1.543				1.67	0.51	2.18	-1.25	2696.2
	LVIRPLVL	27	8	HLA-B*08:01		0.2543				1.67	0.51	2.18	-0.64	659.5
	LVIRPLVL	27	8	HLA-B*14:02				24	0.8
	LVIRPLVL	27	8	HLA-C*01:02		1.9425
	LVIRPLVL	27	8	HLA-C*03:04	1.3
	LVIRPLVL	27	8	HLA-C*15:02	0.8
	LVIRPLVL	27	8	HLA-C*16:01		1.5304
	LVIRPLVL	27	8	HLA-E*01:01	1.4
	LVIRPLVLS	27	9	Entry
	LVIRPLVLS	27	9	H-2-IAd											LFVCLVIRPLVLSVS	17.5		8.14
	LVIRPLVLSV	27	10	Entry
	LVIRPLVLSV	27	10	HLA-A*02:01	1.85			25	0.806452	1.18	0.22	1.41	-0.85	179.8
	LVIRPLVLSV	27	10	HLA-A*02:06	0.45	1.4541				1.18	0.22	1.41	-0.15	36.3
	LVIRPLVLSV	27	10	HLA-A*03				21	0.7
	LVIRPLVLSV	27	10	HLA-A*30:01						1.18	0.22	1.41	-1.17	374
	LVIRPLVLSV	27	10	HLA-A*68:02		1.587				1.18	0.22	1.41	-0.72	132.5
	LVIRPLVLSV	27	10	HLA-B*55:01	1.9
	LVIRPLVLSV	27	10	HLA-C*12:02	1.9
	LVIRPLVLS	27	10	HLA-DPA1*02:01/DPB1*01:01											FVCLVIRPLVLSVSV	14.42		1.47
	LVIRPLVLS	27	10	HLA-DPA1*02:01/DPB1*01:01											LFVCLVIRPLVLSVS	14.31		1.03
	LVIRPLVLS	27	10	HLA-DRB1*03:01											CLVIRPLVLSVSVYA	0.78					0.78
	LVIRPLVLS	27	10	HLA-DRB1*03:01											FVCLVIRPLVLSVSV	1.7					0.78
	LVIRPLVLS	27	10	HLA-DRB1*03:01											LFVCLVIRPLVLSVS	0.99					0.78
	LVIRPLVLS	27	10	HLA-DRB1*03:01											LLFVCLVIRPLVLSV	0.96					0.78
	LVIRPLVLS	27	10	HLA-DRB1*03:01											LVIRPLVLSVSVYAT	0.78					0.78
	LVIRPLVLS	27	10	HLA-DRB1*03:01											VCLVIRPLVLSVSVY	1.77					0.78
	LVIRPLVLS	27	10	HLA-DRB1*03:01											VLLFVCLVIRPLVLS	1.43					0.78
	LVIRPLVLS	27	10	HLA-DRB1*08:02											CLVIRPLVLSVSVYA	0.32					0.03
	LVIRPLVLS	27	10	HLA-DRB1*08:02											FVCLVIRPLVLSVSV	0.2					0.03
	LVIRPLVLS	27	10	HLA-DRB1*08:02											LFVCLVIRPLVLSVS	0.2		0.2
	LVIRPLVLS	27	10	HLA-DRB1*08:02											LFVCLVIRPLVLSVS	0.2					0.03
	LVIRPLVLS	27	10	HLA-DRB1*08:02											LLFVCLVIRPLVLSV	0.47		0.47
	LVIRPLVLS	27	10	HLA-DRB1*08:02											LLFVCLVIRPLVLSV	0.47					0.03
	LVIRPLVLS	27	10	HLA-DRB1*08:02											LVIRPLVLSVSVYAT	0.42					0.03
	LVIRPLVLS	27	10	HLA-DRB1*08:02											VCLVIRPLVLSVSVY	0.21					0.03
	LVIRPLVLS	27	10	HLA-DRB1*08:02											VLLFVCLVIRPLVLS	1.11					0.03
	LVIRPLVLS	27	10	HLA-DRB1*12:01											LLFVCLVIRPLVLSV	1.52		1.52
	LVIRPLVLS	27	10	HLA-DRB1*13:02											CLVIRPLVLSVSVYA	5.07					0.33
	LVIRPLVLS	27	10	HLA-DRB1*13:02											LVIRPLVLSVSVYAT	5.92					0.33
	LVIRPLVLS	27	10	HLA-DRB1*13:02											VCLVIRPLVLSVSVY	17.81					0.33
	LVIRPLVLS	27	10	HLA-DRB1*15:01											CLVIRPLVLSVSVYA	1.59					1.39
	LVIRPLVLS	27	10	HLA-DRB1*15:01											FVCLVIRPLVLSVSV	3.74					1.39
	LVIRPLVLS	27	10	HLA-DRB1*15:01											LFVCLVIRPLVLSVS	3.18					1.39
	LVIRPLVLS	27	10	HLA-DRB1*15:01											LLFVCLVIRPLVLSV	3.26					1.39
	LVIRPLVLS	27	10	HLA-DRB1*15:01											LVIRPLVLSVSVYAT	1.64					1.39
	LVIRPLVLS	27	10	HLA-DRB1*15:01											VCLVIRPLVLSVSVY	5.43					1.39
	VIRPLVLSV	28	9	Entry
	VIRPLVLSV	28	9	H-2-Kb		0.7676				1.18	0.26	1.44	-1.73	1484
	VIRPLVLSV	28	9	HLA-A*02:01		1.1845	0.6562	29	0.935484	1.18	0.26	1.44	-1.35	614.5
	VIRPLVLSV	28	9	HLA-A*02:06		0.7087	0.4721			1.18	0.26	1.44	-1.07	322.4
	VIRPLVLSV	28	9	HLA-A*30:01		0.2512				1.18	0.26	1.44	-0.3	55.4
	VIRPLVLSV	28	9	HLA-A*32:01		0.504
	VIRPLVLSV	28	9	HLA-A*68:02		1.7407
	VIRPLVLSV	28	9	HLA-B*07:02		1.0621
	VIRPLVLSV	28	9	HLA-B*08:01		0.823
	VIRPLVLSV	28	9	HLA-B*14:02		1.7397
	VIRPLVLSV	28	9	HLA-B*46:01	0.95	1.431
	VIRPLVLSV	28	9	HLA-B*51:01		1.0991
	VIRPLVLSV	28	9	HLA-B*52:01		0.7144
	VIRPLVLSV	28	9	HLA-B*55:01	1.3	0.3978				1.18	0.26	1.44	-1.46	799.5
	VIRPLVLSV	28	9	HLA-B*56:01		1.0314
	VIRPLVLSV	28	9	HLA-C*01:02		0.7428
	VIRPLVLSV	28	9	HLA-C*02:02		0.8689
	VIRPLVLSV	28	9	HLA-C*02:09		0.8689
	VIRPLVLSV	28	9	HLA-C*03:02		1.297
	VIRPLVLSV	28	9	HLA-C*03:03		1.2111
	VIRPLVLSV	28	9	HLA-C*03:04		1.2111
	VIRPLVLSV	28	9	HLA-C*06:02		1.6237
	VIRPLVLSV	28	9	HLA-C*07:04		1.8378
	VIRPLVLSV	28	9	HLA-C*08:01		1.8751
	VIRPLVLSV	28	9	HLA-C*12:02		0.8167
	VIRPLVLSV	28	9	HLA-C*12:03		0.4489				1.18	0.26	1.44	-1.13	372.3
	VIRPLVLSV	28	9	HLA-C*15:02		0.3584				1.18	0.26	1.44	-1.51	892.1
	VIRPLVLSV	28	9	HLA-C*16:01		0.5328				1.18	0.26	1.44	-1.42	718.8
	VIRPLVLSV	28	9	HLA-C*17:01		1.1101
	VIRPLVLSV	28	9	HLA-DPA1*03:01/DPB1*04:02											CLVIRPLVLSVSVYA	13.08		0.54
	VIRPLVLSV	28	9	HLA-DPA1*03:01/DPB1*04:02											FVCLVIRPLVLSVSV	4.47		0.26
	VIRPLVLSV	28	9	HLA-DPA1*03:01/DPB1*04:02											LFVCLVIRPLVLSVS	2.22		0.26
	VIRPLVLSV	28	9	HLA-DPA1*03:01/DPB1*04:02											VCLVIRPLVLSVSVY	9.99		0.35
	VIRPLVLSV	28	9	HLA-DPA1*03:01/DPB1*04:02											VIRPLVLSVSVYATL	20.29		0.76
	VIRPLVLSV	28	9	HLA-DRB1*03:01											CLVIRPLVLSVSVYA	0.78		0.46
	VIRPLVLSV	28	9	HLA-DRB1*03:01											FVCLVIRPLVLSVSV	1.7		1.7
	VIRPLVLSV	28	9	HLA-DRB1*03:01											VCLVIRPLVLSVSVY	1.77		1.77
	VIRPLVLSV	28	9	HLA-DRB1*07:01											CLVIRPLVLSVSVYA	16.7		1.01
	VIRPLVLSV	28	9	HLA-DRB1*12:01											CLVIRPLVLSVSVYA	1.13		1.13
	VIRPLVLSV	28	9	HLA-DRB1*12:01											FVCLVIRPLVLSVSV	1.17		1.17
	VIRPLVLSV	28	9	HLA-DRB1*12:01											LFVCLVIRPLVLSVS	0.98		0.98
	VIRPLVLSV	28	9	HLA-DRB1*12:01											VCLVIRPLVLSVSVY	1.07		1.07
	VIRPLVLSV	28	9	HLA-DRB3*01:01											CLVIRPLVLSVSVYA	46.59		0.49
	VIRPLVLSV	28	9	HLA-E*01:01		1.0263
	VIRPLVLSVS	28	10	Entry
	VIRPLVLSVS	28	10	HLA-A*03				21	0.7
	VIRPLVLSVSV	28	11	Entry
	VIRPLVLSVSV	28	11	HLA-B*55:01	1
	VIRPLVLSVSV	28	11	HLA-B*56:01	0.9
	IRPLVLSV	29	8	Entry
	IRPLVLSV	29	8	HLA-B*14:02		1.874		24	0.8
	IRPLVLSV	29	8	HLA-B*27:02	1.3
	IRPLVLSV	29	8	HLA-C*06:02		1.0679
	IRPLVLSV	29	8	HLA-C*07:01		1.6229
	IRPLVLSV	29	8	HLA-C*07:04	1.1
	IRPLVLSVS	29	9	Entry
	IRPLVLSVS	29	9	H-2-IAd											CLVIRPLVLSVSVYA	11.12		3.16
	IRPLVLSVS	29	9	H-2-IAd											FVCLVIRPLVLSVSV	14.33		5.68
	IRPLVLSVS	29	9	H-2-IAd											IRPLVLSVSVYATLL	5.23			7.48
	IRPLVLSVS	29	9	H-2-IAd											LVIRPLVLSVSVYAT	5.13			8.41
	IRPLVLSVS	29	9	H-2-IAd											VCLVIRPLVLSVSVY	19.11		6.49
	IRPLVLSVS	29	9	H-2-IAd											VIRPLVLSVSVYATL	4.98			7.21
	IRPLVLSVS	29	9	HLA-DRB1*04:05											CLVIRPLVLSVSVYA	4.22					1.98
	IRPLVLSVS	29	9	HLA-DRB1*04:05											FVCLVIRPLVLSVSV	3.79					1.98
	IRPLVLSVS	29	9	HLA-DRB1*04:05											IRPLVLSVSVYATLL	3.49					1.98
	IRPLVLSVS	29	9	HLA-DRB1*04:05											LFVCLVIRPLVLSVS	3.59					1.98
	IRPLVLSVS	29	9	HLA-DRB1*04:05											LVIRPLVLSVSVYAT	4.55					1.98
	IRPLVLSVS	29	9	HLA-DRB1*04:05											VCLVIRPLVLSVSVY	8.2					1.98
	IRPLVLSVS	29	9	HLA-DRB1*04:05											VIRPLVLSVSVYATL	4.18					1.98
	IRPLVLSVS	29	9	HLA-DRB1*08:02											CLVIRPLVLSVSVYA	0.32		0.32
	IRPLVLSVS	29	9	HLA-DRB1*08:02											FVCLVIRPLVLSVSV	0.2		0.2
	IRPLVLSVS	29	9	HLA-DRB1*08:02											IRPLVLSVSVYATLL	1.75					1.75
	IRPLVLSVS	29	9	HLA-DRB1*08:02											LVIRPLVLSVSVYAT	0.42		0.42
	IRPLVLSVS	29	9	HLA-DRB1*08:02											VCLVIRPLVLSVSVY	0.21		0.21
	IRPLVLSVS	29	9	HLA-DRB1*08:02											VIRPLVLSVSVYATL	1.75					1.75
	IRPLVLSVS	29	9	HLA-DRB1*09:01											CLVIRPLVLSVSVYA	3.81		0.24
	IRPLVLSVS	29	9	HLA-DRB1*11:01											CLVIRPLVLSVSVYA	1.49		0.85			1.49
	IRPLVLSVS	29	9	HLA-DRB1*11:01											IRPLVLSVSVYATLL	1.49					1.49
	IRPLVLSVS	29	9	HLA-DRB1*11:01											LVIRPLVLSVSVYAT	1.49					1.49
	IRPLVLSVS	29	9	HLA-DRB1*11:01											VCLVIRPLVLSVSVY	1.49					1.49
	IRPLVLSVS	29	9	HLA-DRB1*11:01											VIRPLVLSVSVYATL	1.49					1.49
	IRPLVLSVS	29	9	HLA-DRB1*15:01											CLVIRPLVLSVSVYA	1.59		1.59
	IRPLVLSVS	29	9	HLA-DRB4*01:01											VCLVIRPLVLSVSVY	1.78		1.78
	IRPLVLSVSV	29	10	Entry
	IRPLVLSVSV	29	10	H-2-Ld	1.6					1.17	0.25	1.42	-2.17	3903.9
	IRPLVLSVSV	29	10	HLA-B*07:02						1.17	0.25	1.42	-1.45	747.1
	IRPLVLSVSV	29	10	HLA-B*27:05						1.17	0.25	1.42	-1.34	574.7
	IRPLVLSVSV	29	10	HLA-B*39:01				21	0.777778
	IRPLVLSVSV	29	10	HLA-B*51:01		1.6114
	IRPLVLSVSV	29	10	HLA-B*55:01	0.6	1.8076				1.17	0.25	1.42	-1.26	475.6
	IRPLVLSVSV	29	10	HLA-B*56:01	0.6	1.7131				1.17	0.25	1.42	-1.16	382.7
	IRPLVLSVSVY	29	11	Entry
	IRPLVLSVSVY	29	11	HLA-B*15:01	0.5					1.69	1.38	3.07	0.39	480
	IRPLVLSVSVY	29	11	HLA-B*15:25	0.8					1.69	1.38	3.07	0.52	356
	IRPLVLSVSVY	29	11	HLA-B*27:02		1.312
	RPLVLSVS	30	8	Entry
	RPLVLSVS	30	8	HLA-B*55:01	0.8
	RPLVLSVS	30	8	HLA-B*56:01	1.3
	RPLVLSVSV	30	9	Entry
	RPLVLSVSV	30	9	H-2-Kk						1.17	0.12	1.29	-2.23	3282.6
	RPLVLSVSV	30	9	H-2-Ld		0.083				1.17	0.12	1.29	-1.41	497.1
	RPLVLSVSV	30	9	HLA-B*07:02	0.4			19	0.791667	1.17	0.12	1.29	-0.24	33.6
	RPLVLSVSV	30	9	HLA-B*07:02		0.1307
	RPLVLSVSV	30	9	HLA-B*35:01		1.9535
	RPLVLSVSV	30	9	HLA-B*35:03		0.5999
	RPLVLSVSV	30	9	HLA-B*51:01	0.7	0.4816		21	0.807692
	RPLVLSVSV	30	9	HLA-B*52:01		1.4059
	RPLVLSVSV	30	9	HLA-B*53:01		1.6443
	RPLVLSVSV	30	9	HLA-B*55:01	0.3	0.0324				1.17	0.12	1.29	-0.74	106.9
	RPLVLSVSV	30	9	HLA-B*56:01	0.6	0.0899				1.17	0.12	1.29	-1.14	268.9
	RPLVLSVSV	30	9	HLA-C*01:02		1.8986
	RPLVLSVSV	30	9	HLA-C*03:03		1.8937
	RPLVLSVSV	30	9	HLA-C*03:04		1.8937
	RPLVLSVSV	30	9	HLA-C*08:01		1.7599
	RPLVLSVSVY	30	10	Entry
	RPLVLSVSVY	30	10	H-2-Ld	1.6	1.6314
	RPLVLSVSVY	30	10	HLA-A*03:01						1.69	1.26	2.95	0.2	563.8
	RPLVLSVSVY	30	10	HLA-A*30:02	1	1.6854				1.69	1.26	2.95	0.58	232.6
	RPLVLSVSVY	30	10	HLA-B*07:02		1.3355				1.69	1.26	2.95	-0.02	931.7
	RPLVLSVSVY	30	10	HLA-B*15:01		0.874				1.69	1.26	2.95	1.46	30.4
	RPLVLSVSVY	30	10	HLA-B*15:02		1.2595				1.69	1.26	2.95	0.39	357.9
	RPLVLSVSVY	30	10	HLA-B*15:25	0.5	0.9982				1.69	1.26	2.95	1.52	26.7
	RPLVLSVSVY	30	10	HLA-B*35:01	1.25	0.6319		22	1	1.69	1.26	2.95	0.46	309.6
	RPLVLSVSVY	30	10	HLA-B*53:01		1.7936		20	0.869565
	RPLVLSVSVY	30	10	HLA-B*55:01	0.8	1.3489
	RPLVLSVSVY	30	10	HLA-B*56:01	1.8
	RPLVLSVSVYA	30	11	Entry
	RPLVLSVSVYA	30	11	HLA-B*15:01	0.8
	RPLVLSVSVYA	30	11	HLA-B*55:01	0.6
	PLVLSVSV	31	8	Entry
	PLVLSVSV	31	8	HLA-B*55:01	1.5
	PLVLSVSV	31	8	HLA-B*56:01	1
	PLVLSVSVY	31	9	Entry
	PLVLSVSVY	31	9	HLA-A*03				24	0.8
	PLVLSVSVY	31	9	HLA-A*26:01		1.9705
	PLVLSVSVY	31	9	HLA-A*29:02		1.5121
	PLVLSVSVY	31	9	HLA-A*30:02		1.4949
	PLVLSVSVY	31	9	HLA-B*15:01		1.1028		22	0.956522	1.69	1.16	2.85	0.07	601.8
	PLVLSVSVY	31	9	HLA-B*15:02	1.25	1.437
	PLVLSVSVY	31	9	HLA-B*15:25		1.1293				1.69	1.16	2.85	0.34	326.2
	PLVLSVSVY	31	9	HLA-DQA1*04:01/DQB1*04:02											IRPLVLSVSVYATLL	18.26		1.97
	LVLSVSVY	32	8	Entry
	LVLSVSVY	32	8	HLA-A*29:02		1.8916
	LVLSVSVY	32	8	HLA-A*30:02	0.5	1.8582
	LVLSVSVY	32	8	HLA-B*15:01	0.4	1.8528				1.69	1.28	2.97	0.12	698.2
	LVLSVSVY	32	8	HLA-B*15:02	1	1.546
	LVLSVSVY	32	8	HLA-B*15:25	0.4	1.5397				1.69	1.28	2.97	0.4	368.8
	LVLSVSVY	32	8	HLA-B*35:01	0.4
	LVLSVSVY	32	8	HLA-B*58:01	0.9
	LVLSVSVY	32	8	HLA-C*03:02	1.2
	LVLSVSVYA	32	9	Entry
	LVLSVSVYA	32	9	H-2-IAd											IRPLVLSVSVYATLL	5.23		2.98
	LVLSVSVYA	32	9	H-2-IAd											LVIRPLVLSVSVYAT	5.13		1.85
	LVLSVSVYA	32	9	H-2-IAd											RPLVLSVSVYATLLL	8.74		1.97
	LVLSVSVYA	32	9	H-2-IAd											VIRPLVLSVSVYATL	4.98		2.75
	LVLSVSVYA	32	9	HLA-A*02:01			0.5
	LVLSVSVYA	32	9	HLA-A*02:06	1.55	1.3943
	LVLSVSVYA	32	9	HLA-A*30:01	1
	LVLSVSVYA	32	9	HLA-A*68:02	1.6	1.2103
	LVLSVSVYA	32	9	HLA-DRB1*03:01											IRPLVLSVSVYATLL	1.11		0.45			1.11
	LVLSVSVYA	32	9	HLA-DRB1*03:01											LVIRPLVLSVSVYAT	0.78		0.52
	LVLSVSVYA	32	9	HLA-DRB1*03:01											LVLSVSVYATLLLLI	1.6		1.6			1.11
	LVLSVSVYA	32	9	HLA-DRB1*03:01											PLVLSVSVYATLLLL	1.75		1.75			1.11
	LVLSVSVYA	32	9	HLA-DRB1*03:01											RPLVLSVSVYATLLL	1.11		0.47			1.11
	LVLSVSVYA	32	9	HLA-DRB1*03:01											VIRPLVLSVSVYATL	1.11		0.49			1.11
	LVLSVSVYA	32	9	HLA-DRB1*04:01											CLVIRPLVLSVSVYA	2.68					0.25
	LVLSVSVYA	32	9	HLA-DRB1*04:01											IRPLVLSVSVYATLL	1.88		1.88			0.25
	LVLSVSVYA	32	9	HLA-DRB1*04:01											LVIRPLVLSVSVYAT	1.98		1.98			0.25
	LVLSVSVYA	32	9	HLA-DRB1*04:01											LVLSVSVYATLLLLI	4.6					0.25
	LVLSVSVYA	32	9	HLA-DRB1*04:01											PLVLSVSVYATLLLL	3.31					0.25
	LVLSVSVYA	32	9	HLA-DRB1*04:01											RPLVLSVSVYATLLL	1.91		1.91			0.25
	LVLSVSVYA	32	9	HLA-DRB1*04:01											VIRPLVLSVSVYATL	1.98		1.98			0.25
	LVLSVSVYA	32	9	HLA-DRB1*07:01											IRPLVLSVSVYATLL	8.98		0.59
	LVLSVSVYA	32	9	HLA-DRB1*07:01											LVIRPLVLSVSVYAT	16.7		1.06
	LVLSVSVYA	32	9	HLA-DRB1*07:01											RPLVLSVSVYATLLL	8.98		0.48
	LVLSVSVYA	32	9	HLA-DRB1*07:01											VIRPLVLSVSVYATL	8.98		0.83
	LVLSVSVYA	32	9	HLA-DRB1*09:01											IRPLVLSVSVYATLL	2.81		0.17
	LVLSVSVYA	32	9	HLA-DRB1*09:01											LVIRPLVLSVSVYAT	3.67		0.23
	LVLSVSVYA	32	9	HLA-DRB1*09:01											LVLSVSVYATLLLLI	6.57		0.88
	LVLSVSVYA	32	9	HLA-DRB1*09:01											PLVLSVSVYATLLLL	4.25		0.89
	LVLSVSVYA	32	9	HLA-DRB1*09:01											RPLVLSVSVYATLLL	3.14		0.16
	LVLSVSVYA	32	9	HLA-DRB1*09:01											VIRPLVLSVSVYATL	2.81		0.19
	LVLSVSVYA	32	9	HLA-DRB1*11:01											IRPLVLSVSVYATLL	1.49		0.84
	LVLSVSVYA	32	9	HLA-DRB1*11:01											LVIRPLVLSVSVYAT	1.49		0.87
	LVLSVSVYA	32	9	HLA-DRB1*11:01											RPLVLSVSVYATLLL	5.43		0.89
	LVLSVSVYA	32	9	HLA-DRB1*11:01											VIRPLVLSVSVYATL	1.49		0.92
	LVLSVSVYA	32	9	HLA-DRB1*12:01											LVIRPLVLSVSVYAT	1.83		1.83
	LVLSVSVYA	32	9	HLA-DRB1*15:01											IRPLVLSVSVYATLL	1.92		1.33			1.92
	LVLSVSVYA	32	9	HLA-DRB1*15:01											LVIRPLVLSVSVYAT	1.64		1.64
	LVLSVSVYA	32	9	HLA-DRB1*15:01											RPLVLSVSVYATLLL	1.02		1.02
	LVLSVSVYA	32	9	HLA-DRB1*15:01											VIRPLVLSVSVYATL	1.92		1.62			1.92
	LVLSVSVYA	32	9	HLA-DRB3*01:01											IRPLVLSVSVYATLL	42.39		0.45
	LVLSVSVYA	32	9	HLA-DRB3*01:01											LVIRPLVLSVSVYAT	46.7		0.49
	LVLSVSVYA	32	9	HLA-DRB3*01:01											LVLSVSVYATLLLLI	31.53		1.71
	LVLSVSVYA	32	9	HLA-DRB3*01:01											PLVLSVSVYATLLLL	38.13		1.92
	LVLSVSVYA	32	9	HLA-DRB3*01:01											RPLVLSVSVYATLLL	45.63		0.46
	LVLSVSVYA	32	9	HLA-DRB3*01:01											VIRPLVLSVSVYATL	42.98		0.47
	LVLSVSVYATL	32	11	Entry
	LVLSVSVYATL	32	11	H-2-Kb						1.48	0.42	1.91	-0.65	359.9
	LVLSVSVYATL	32	11	HLA-A*02:06	1.45
	LVLSVSVYATL	32	11	HLA-C*03:04	1.7
	VLSVSVYAT	33	9	Entry
	VLSVSVYAT	33	9	H-2-IAd											PLVLSVSVYATLLLL	10.27		2.92
	VLSVSVYAT	33	9	HLA-A*02:01			0.5391
	VLSVSVYAT	33	9	HLA-DPA1*01/DPB1*04:01											VIRPLVLSVSVYATL	8.41		0.65
	VLSVSVYAT	33	9	HLA-DPA1*01:03/DPB1*02:01											VIRPLVLSVSVYATL	12.89		0.17
	VLSVSVYAT	33	9	HLA-DPA1*02:01/DPB1*01:01											VIRPLVLSVSVYATL	1.25		1.25
	VLSVSVYAT	33	9	HLA-DRB1*08:02											IRPLVLSVSVYATLL	1.75		1.43
	VLSVSVYAT	33	9	HLA-DRB1*08:02											RPLVLSVSVYATLLL	3.83		1.01
	VLSVSVYAT	33	9	HLA-DRB1*08:02											VIRPLVLSVSVYATL	1.75		1.13
	VLSVSVYATL	33	10	Entry
	VLSVSVYATL	33	10	H-2-Kb		1.4853				1.48	0.47	1.95	-0.27	166.1
	VLSVSVYATL	33	10	HLA-A*02:01				25	0.806452	1.48	0.47	1.95	-0.33	192.8
	VLSVSVYATL	33	10	HLA-A*02:06						1.48	0.47	1.95	-0.88	680.6
	VLSVSVYATL	33	10	HLA-B*13				18	0.782609
	VLSVSVYATL	33	10	HLA-B*15:01						1.48	0.47	1.95	-1	892.1
	VLSVSVYATL	33	10	HLA-B*15:25						1.48	0.47	1.95	-0.97	843.2
	VLSVSVYATL	33	10	HLA-B*57:01						1.48	0.47	1.95	-0.94	786.4
	VLSVSVYATL	33	10	HLA-B*58:01	0.9					1.48	0.47	1.95	-0.81	583.4
	VLSVSVYATL	33	10	HLA-C*01:02	1.4
	VLSVSVYATLL	33	11	Entry
	VLSVSVYATLL	33	11	H-2-Kb						1.3	0.47	1.77	-0.9	467.6
	VLSVSVYATLL	33	11	HLA-E*01:01	1.8
	LSVSVYATL	34	9	Entry
	LSVSVYATL	34	9	H-2-Db		0.6628				1.48	0.49	1.97	-1.52	3079.6
	LSVSVYATL	34	9	H-2-Dd		0.4013
	LSVSVYATL	34	9	H-2-Kb	0.5	0.2001				1.48	0.49	1.97	0.25	52.6
	LSVSVYATL	34	9	H-2-Kd						1.48	0.49	1.97	-1.32	1966
	LSVSVYATL	34	9	H-2-Qa1		1.5168
	LSVSVYATL	34	9	HLA-A*02:06						1.48	0.49	1.97	-0.55	331.3
	LSVSVYATL	34	9	HLA-A*32:01		1.4259				1.48	0.49	1.97	-0.68	452.5
	LSVSVYATL	34	9	HLA-A*68:02		1.1937				1.48	0.49	1.97	-0.1	119.6
	LSVSVYATL	34	9	HLA-B*15:01						1.48	0.49	1.97	-0.6	376.9
	LSVSVYATL	34	9	HLA-B*15:02						1.48	0.49	1.97	-0.94	815.4
	LSVSVYATL	34	9	HLA-B*15:25						1.48	0.49	1.97	-0.41	241.2
	LSVSVYATL	34	9	HLA-B*46:01		0.8602
	LSVSVYATL	34	9	HLA-B*51:01		1.5534
	LSVSVYATL	34	9	HLA-B*52:01		0.9743
	LSVSVYATL	34	9	HLA-B*57:01	1.65	1.0383				1.48	0.49	1.97	-0.49	289.9
	LSVSVYATL	34	9	HLA-B*58:01	0.3	0.899				1.48	0.49	1.97	-0.02	98.1
	LSVSVYATL	34	9	HLA-B*58:02		1.1622		23	0.821429
	LSVSVYATL	34	9	HLA-C*01:02	1.2	0.5396
	LSVSVYATL	34	9	HLA-C*02:02	1.6	0.797				1.48	0.49	1.97	-0.57	352.4
	LSVSVYATL	34	9	HLA-C*02:09	1.6	0.797				1.48	0.49	1.97	-0.57	352.4
	LSVSVYATL	34	9	HLA-C*03:02	1.1	0.4032				1.48	0.49	1.97	0.33	43.7
	LSVSVYATL	34	9	HLA-C*03:03		0.225				1.48	0.49	1.97	0.72	18
	LSVSVYATL	34	9	HLA-C*03:04	0.6	0.225				1.48	0.49	1.97	0.72	18
	LSVSVYATL	34	9	HLA-C*08:01	1.2	0.6264				1.48	0.49	1.97	-0.59	363.9
	LSVSVYATL	34	9	HLA-C*08:02		1.5327
	LSVSVYATL	34	9	HLA-C*12:02	1.3	0.4959				1.48	0.49	1.97	-0.3	189
	LSVSVYATL	34	9	HLA-C*12:03		0.4059				1.48	0.49	1.97	0.19	60.9
	LSVSVYATL	34	9	HLA-C*15:02		0.5683				1.48	0.49	1.97	-0.67	443
	LSVSVYATL	34	9	HLA-C*16:01		0.4799				1.48	0.49	1.97	-0.27	174.8
	LSVSVYATL	34	9	HLA-C*17:01		1.0831
	LSVSVYATL	34	9	HLA-DPA1*01/DPB1*04:01											IRPLVLSVSVYATLL	0.6		0.6
	LSVSVYATL	34	9	HLA-DPA1*01/DPB1*04:01											LVLSVSVYATLLLLI	0.02		0.02
	LSVSVYATL	34	9	HLA-DPA1*01/DPB1*04:01											PLVLSVSVYATLLLL	0.29		0.29
	LSVSVYATL	34	9	HLA-DPA1*01/DPB1*04:01											RPLVLSVSVYATLLL	0.49		0.49
	LSVSVYATL	34	9	HLA-DPA1*01:03/DPB1*02:01											IRPLVLSVSVYATLL	2.7		0.15
	LSVSVYATL	34	9	HLA-DPA1*01:03/DPB1*02:01											PLVLSVSVYATLLLL	0.03		0.03
	LSVSVYATL	34	9	HLA-DPA1*01:03/DPB1*02:01											RPLVLSVSVYATLLL	0.14		0.14
	LSVSVYATL	34	9	HLA-DPA1*02:01/DPB1*01:01											IRPLVLSVSVYATLL	1.19	1.19	1.09
	LSVSVYATL	34	9	HLA-DPA1*02:01/DPB1*01:01											LSVSVYATLLLLIVI	1.19	1.19
	LSVSVYATL	34	9	HLA-DPA1*02:01/DPB1*01:01											LVLSVSVYATLLLLI	1.19	1.19
	LSVSVYATL	34	9	HLA-DPA1*02:01/DPB1*01:01											PLVLSVSVYATLLLL	1.19	1.19
	LSVSVYATL	34	9	HLA-DPA1*02:01/DPB1*01:01											RPLVLSVSVYATLLL	1.19	1.19	0.44
	LSVSVYATL	34	9	HLA-DPA1*02:01/DPB1*01:01											VIRPLVLSVSVYATL	1.25	1.19
	LSVSVYATL	34	9	HLA-DPA1*02:01/DPB1*01:01											VLSVSVYATLLLLIV	1.19	1.19
	LSVSVYATL	34	9	HLA-DPA1*03:01/DPB1*04:02											IRPLVLSVSVYATLL	18.44		0.96
	LSVSVYATL	34	9	HLA-DPA1*03:01/DPB1*04:02											PLVLSVSVYATLLLL	1.84		0.01
	LSVSVYATL	34	9	HLA-DPA1*03:01/DPB1*04:02											RPLVLSVSVYATLLL	13.25		0.25
	LSVSVYATL	34	9	HLA-E*01:01		1.3915
	LSVSVYATL	34	9	HLA-G*01:02		1.6
	LSVSVYATL	34	9	HLA-G*01:03		1.6
	LSVSVYATL	34	9	HLA-G*01:04		1.6
	LSVSVYATL	34	9	HLA-G*01:06		1.6
	LSVSVYATLL	34	10	Entry
	LSVSVYATLL	34	10	H-2-Kb						1.3	0.49	1.79	-0.68	291.7
	LSVSVYATLL	34	10	HLA-A*68:02						1.3	0.49	1.79	-0.66	277.9
	LSVSVYATLL	34	10	HLA-B*57:01						1.3	0.49	1.79	-0.86	440.3
	LSVSVYATLL	34	10	HLA-B*58:01						1.3	0.49	1.79	-0.34	134.8
	LSVSVYATLL	34	10	HLA-B*58:02				22	0.785714
	LSVSVYATLL	34	10	HLA-C*01:02	1.5
	LSVSVYATLL	34	10	HLA-C*02:02	1.4
	LSVSVYATLL	34	10	HLA-C*02:09	1.4
	LSVSVYATLL	34	10	HLA-C*03:04	1.4
	LSVSVYATLL	34	10	HLA-C*08:01	1.4
	LSVSVYATLL	34	10	HLA-C*12:02	1.3
	LSVSVYATLL	34	10	HLA-C*15:02						1.3	0.49	1.79	-1.16	885.7
	LSVSVYATLL	34	10	HLA-C*17:01	1.4
	LSVSVYATLLL	34	11	Entry
	LSVSVYATLLL	34	11	H-2-Kb						1.43	0.49	1.92	-0.79	512.8
	LSVSVYATLLL	34	11	HLA-B*58:01						1.43	0.49	1.92	-0.74	462.4
	LSVSVYATLLL	34	11	HLA-C*02:02	1.2
	LSVSVYATLLL	34	11	HLA-C*02:09	1.2
	LSVSVYATLLL	34	11	HLA-C*03:04	1.3
	LSVSVYATLLL	34	11	HLA-C*08:01	1.3
	LSVSVYATLLL	34	11	HLA-C*17:01	1.9
	SVSVYATL	35	8	Entry
	SVSVYATL	35	8	H-2-Dd		1.7613
	SVSVYATL	35	8	H-2-Kb	0.3	0.0302		22	0.785714	1.48	0.52	2	0.54	28.7
	SVSVYATL	35	8	HLA-B*08:01		1.379
	SVSVYATL	35	8	HLA-B*58:01	0.7
	SVSVYATL	35	8	HLA-C*01:02	0.9	1.8491
	SVSVYATL	35	8	HLA-C*03:03	1.1
	SVSVYATL	35	8	HLA-C*16:01		1.8916
	SVSVYATL	35	8	HLA-E*01:01		1.929
	SVSVYATLL	35	9	Entry
	SVSVYATLL	35	9	H-2-Dd		1.5365
	SVSVYATLL	35	9	H-2-Kb	1.35	0.3258				1.3	0.52	1.81	-0.43	177
	SVSVYATLL	35	9	H-2-Kd				21	0.84
	SVSVYATLL	35	9	H-2-Ld		1.983
	SVSVYATLL	35	9	H-2-Qa1		0.6997
	SVSVYATLL	35	9	HLA-A*02:01			0.5938
	SVSVYATLL	35	9	HLA-A*32:01		1.0295				1.3	0.52	1.81	-1.17	964.5
	SVSVYATLL	35	9	HLA-A*68:02		0.7317				1.3	0.52	1.81	-0.89	504.5
	SVSVYATLL	35	9	HLA-B*38:01	0.8
	SVSVYATLL	35	9	HLA-C*01:02	1.4	0.46
	SVSVYATLL	35	9	HLA-C*02:02		0.6894				1.3	0.52	1.81	-1.14	910.3
	SVSVYATLL	35	9	HLA-C*02:09		0.6894				1.3	0.52	1.81	-1.14	910.3
	SVSVYATLL	35	9	HLA-C*03:02		1.296				1.3	0.52	1.81	-1.07	769
	SVSVYATLL	35	9	HLA-C*03:03		0.7677				1.3	0.52	1.81	-0.98	628.1
	SVSVYATLL	35	9	HLA-C*03:04		0.7677				1.3	0.52	1.81	-0.98	628.1
	SVSVYATLL	35	9	HLA-C*05:01		1.1993
	SVSVYATLL	35	9	HLA-C*06:02	1.35
	SVSVYATLL	35	9	HLA-C*07:01	1.95
	SVSVYATLL	35	9	HLA-C*07:02		1.964
	SVSVYATLL	35	9	HLA-C*07:04		0.8195
	SVSVYATLL	35	9	HLA-C*08:01		1.0974
	SVSVYATLL	35	9	HLA-C*08:02		1.2118
	SVSVYATLL	35	9	HLA-C*12:02		1.0466
	SVSVYATLL	35	9	HLA-C*12:03		0.6992				1.3	0.52	1.81	-0.66	300.1
	SVSVYATLL	35	9	HLA-C*14:02		1.4927				1.3	0.52	1.81	-1.03	701.5
	SVSVYATLL	35	9	HLA-C*15:02		0.454				1.3	0.52	1.81	-0.97	602.6
	SVSVYATLL	35	9	HLA-C*16:01		0.3857				1.3	0.52	1.81	-0.47	191.9
	SVSVYATLL	35	9	HLA-C*17:01		0.4951
	SVSVYATLL	35	9	HLA-DPA1*01/DPB1*04:01											IRPLVLSVSVYATLL	0.6	0.01
	SVSVYATLL	35	9	HLA-DRB1*01:01											IRPLVLSVSVYATLL	6.21	0.01
	SVSVYATLL	35	9	HLA-DRB1*01:01											LSVSVYATLLLLIVI	3.24	0.01
	SVSVYATLL	35	9	HLA-DRB1*01:01											LVLSVSVYATLLLLI	7.68	0.01
	SVSVYATLL	35	9	HLA-DRB1*01:01											PLVLSVSVYATLLLL	7.28	0.01
	SVSVYATLL	35	9	HLA-DRB1*01:01											RPLVLSVSVYATLLL	5.79	0.01
	SVSVYATLL	35	9	HLA-DRB1*01:01											VLSVSVYATLLLLIV	2.74	0.01
	SVSVYATLL	35	9	HLA-DRB1*07:01											LVLSVSVYATLLLLI	8.98		0.42
	SVSVYATLL	35	9	HLA-DRB1*07:01											PLVLSVSVYATLLLL	8.98		0.55
	SVSVYATLL	35	9	HLA-E*01:01		0.2986
	SVSVYATLL	35	9	HLA-G*01:02		0.8749
	SVSVYATLL	35	9	HLA-G*01:03		0.8749
	SVSVYATLL	35	9	HLA-G*01:04		0.8749
	SVSVYATLL	35	9	HLA-G*01:06		0.8749
	SVSVYATLLL	35	10	Entry
	SVSVYATLLL	35	10	H-2-Kb						1.43	0.52	1.95	-1.35	2009.4
	SVSVYATLLL	35	10	HLA-A*26:01	1.25
	SVSVYATLLL	35	10	HLA-A*68:02						1.43	0.52	1.95	-0.71	457.1
	SVSVYATLLL	35	10	HLA-B*58:01	1.9					1.43	0.52	1.95	-0.75	506.5
	SVSVYATLLL	35	10	HLA-C*02:02	1.6
	SVSVYATLLL	35	10	HLA-C*02:09	1.6
	SVSVYATLLL	35	10	HLA-C*15:02	0.9
	SVSVYATLLL	35	10	HLA-C*16:01	1.9
	SVSVYATLLL	35	10	HLA-C*17:01	1.5
	SVSVYATLLLL	35	11	Entry
	SVSVYATLLLL	35	11	H-2-Kb						1.28	0.52	1.8	-1.13	849.2
	SVSVYATLLLL	35	11	HLA-C*15:02	1.7
	VSVYATLL	36	8	Entry
	VSVYATLL	36	8	H-2-Dd		1.6191
	VSVYATLL	36	8	H-2-Kb	0.85	0.1743				1.3	0.52	1.81	0.22	39.4
	VSVYATLL	36	8	HLA-B*58:01	0.5
	VSVYATLL	36	8	HLA-C*01:02	1.4
	VSVYATLL	36	8	HLA-C*02:02	1.1
	VSVYATLL	36	8	HLA-C*02:09	1.1
	VSVYATLL	36	8	HLA-C*03:04	1.9
	VSVYATLL	36	8	HLA-C*12:02	1.9
	VSVYATLL	36	8	HLA-C*15:02	0.2
	VSVYATLLL	36	9	Entry
	VSVYATLLL	36	9	H-2-Dd		0.548				1.43	0.52	1.95	-1.59	3452.5
	VSVYATLLL	36	9	H-2-IAd											LVLSVSVYATLLLLI	10.78		3.02
	VSVYATLLL	36	9	H-2-Kb	0.85	1.3607				1.43	0.52	1.95	-0.58	342
	VSVYATLLL	36	9	H-2-Ld				20	0.714286
	VSVYATLLL	36	9	H-2-Qa1		0.7612
	VSVYATLLL	36	9	HLA-A*02:06						1.43	0.52	1.95	-1.05	988.2
	VSVYATLLL	36	9	HLA-A*32:01		1.7879
	VSVYATLLL	36	9	HLA-B*15:25						1.43	0.52	1.95	-0.97	839.8
	VSVYATLLL	36	9	HLA-B*46:01		1.5648
	VSVYATLLL	36	9	HLA-B*57:01		1.4161				1.43	0.52	1.95	-0.69	437.4
	VSVYATLLL	36	9	HLA-B*58:01	0.3	0.8967				1.43	0.52	1.95	-0.04	96.8
	VSVYATLLL	36	9	HLA-B*58:02		0.9772		21	0.75
	VSVYATLLL	36	9	HLA-C*01:02	1.6	0.7186
	VSVYATLLL	36	9	HLA-C*02:02	0.9	0.8642				1.43	0.52	1.95	-0.63	383.2
	VSVYATLLL	36	9	HLA-C*02:09	0.9	0.8642				1.43	0.52	1.95	-0.63	383.2
	VSVYATLLL	36	9	HLA-C*03:02		0.7666				1.43	0.52	1.95	-0.06	102.8
	VSVYATLLL	36	9	HLA-C*03:03		0.6364				1.43	0.52	1.95	0.21	55.4
	VSVYATLLL	36	9	HLA-C*03:04	1.3	0.6364				1.43	0.52	1.95	0.21	55.4
	VSVYATLLL	36	9	HLA-C*05:01		1.2019
	VSVYATLLL	36	9	HLA-C*08:01	1.3	0.664				1.43	0.52	1.95	-0.65	394.2
	VSVYATLLL	36	9	HLA-C*08:02		1.2058
	VSVYATLLL	36	9	HLA-C*12:02		1.2308				1.43	0.52	1.95	-0.81	571.7
	VSVYATLLL	36	9	HLA-C*12:03		0.8392				1.43	0.52	1.95	-0.07	104.5
	VSVYATLLL	36	9	HLA-C*14:02						1.43	0.52	1.95	-1.03	964.3
	VSVYATLLL	36	9	HLA-C*15:02		0.3985				1.43	0.52	1.95	-0.27	164.4
	VSVYATLLL	36	9	HLA-C*16:01	1.8	0.6289				1.43	0.52	1.95	-0.22	149
	VSVYATLLL	36	9	HLA-C*17:01	1.8	0.6989
	VSVYATLLL	36	9	HLA-DPA1*01/DPB1*04:01											RPLVLSVSVYATLLL	0.49	0.01
	VSVYATLLL	36	9	HLA-DPA1*01:03/DPB1*02:01											LSVSVYATLLLLIVI	0.02	0.01
	VSVYATLLL	36	9	HLA-DPA1*01:03/DPB1*02:01											LVLSVSVYATLLLLI	0.02	0.01
	VSVYATLLL	36	9	HLA-DPA1*01:03/DPB1*02:01											PLVLSVSVYATLLLL	0.03	0.01
	VSVYATLLL	36	9	HLA-DPA1*01:03/DPB1*02:01											RPLVLSVSVYATLLL	0.14	0.01
	VSVYATLLL	36	9	HLA-DPA1*01:03/DPB1*02:01											SVSVYATLLLLIVIL	0.02	0.01
	VSVYATLLL	36	9	HLA-DPA1*01:03/DPB1*02:01											VLSVSVYATLLLLIV	0.02	0.01
	VSVYATLLL	36	9	HLA-DPA1*01:03/DPB1*02:01											VSVYATLLLLIVILW	0.02	0.01
	VSVYATLLL	36	9	HLA-DPA1*02:01/DPB1*01:01											PLVLSVSVYATLLLL	1.19		0.07
	VSVYATLLL	36	9	HLA-DPA1*02:01/DPB1*01:01											SVSVYATLLLLIVIL	1.19	1.19
	VSVYATLLL	36	9	HLA-DPA1*02:01/DPB1*01:01											VSVYATLLLLIVILW	1.19	1.19
	VSVYATLLL	36	9	HLA-DQA1*01:02/DQB1*06:02											LSVSVYATLLLLIVI	2.94	0.01
	VSVYATLLL	36	9	HLA-DQA1*01:02/DQB1*06:02											LVLSVSVYATLLLLI	3.21	0.01
	VSVYATLLL	36	9	HLA-DQA1*01:02/DQB1*06:02											PLVLSVSVYATLLLL	13.18	0.01
	VSVYATLLL	36	9	HLA-DQA1*01:02/DQB1*06:02											RPLVLSVSVYATLLL	20.97	0.01
	VSVYATLLL	36	9	HLA-DQA1*01:02/DQB1*06:02											SVSVYATLLLLIVIL	2.9	0.01
	VSVYATLLL	36	9	HLA-DQA1*01:02/DQB1*06:02											VLSVSVYATLLLLIV	3.05	0.01
	VSVYATLLL	36	9	HLA-DRB1*07:01											LSVSVYATLLLLIVI	8.98		0.68
	VSVYATLLL	36	9	HLA-DRB1*07:01											VLSVSVYATLLLLIV	8.98		0.49
	VSVYATLLL	36	9	HLA-DRB1*08:02											LSVSVYATLLLLIVI	3.83		1.84
	VSVYATLLL	36	9	HLA-DRB1*08:02											LVLSVSVYATLLLLI	3.83		1.51
	VSVYATLLL	36	9	HLA-DRB1*08:02											PLVLSVSVYATLLLL	3.83		1.21
	VSVYATLLL	36	9	HLA-DRB1*08:02											VLSVSVYATLLLLIV	3.83		1.57
	VSVYATLLL	36	9	HLA-DRB1*09:01											VLSVSVYATLLLLIV	17.55		1.37
	VSVYATLLL	36	9	HLA-DRB1*15:01											LSVSVYATLLLLIVI	3.04					0.36
	VSVYATLLL	36	9	HLA-DRB1*15:01											LVLSVSVYATLLLLI	1.95		1.95			0.36
	VSVYATLLL	36	9	HLA-DRB1*15:01											PLVLSVSVYATLLLL	2.09					0.36
	VSVYATLLL	36	9	HLA-DRB1*15:01											RPLVLSVSVYATLLL	1.02					0.36
	VSVYATLLL	36	9	HLA-DRB1*15:01											SVSVYATLLLLIVIL	5.96					0.36
	VSVYATLLL	36	9	HLA-DRB1*15:01											VLSVSVYATLLLLIV	2.48					0.36
	VSVYATLLL	36	9	HLA-DRB1*15:01											VSVYATLLLLIVILW	3.35					0.36
	VSVYATLLL	36	9	HLA-E*01:01	0.2	0.746
	VSVYATLLL	36	9	HLA-G*01:02		1.2526
	VSVYATLLL	36	9	HLA-G*01:03		1.2526
	VSVYATLLL	36	9	HLA-G*01:04		1.2526
	VSVYATLLL	36	9	HLA-G*01:06		1.2526
	VSVYATLLLL	36	10	Entry
	VSVYATLLLL	36	10	H-2-Kb	0.85					1.28	0.52	1.8	-0.76	364.5
	VSVYATLLLL	36	10	HLA-A*02:01						1.28	0.52	1.8	-0.91	515.5
	VSVYATLLLL	36	10	HLA-A*02:06						1.28	0.52	1.8	-0.77	371.6
	VSVYATLLLL	36	10	HLA-B*57:01						1.28	0.52	1.8	-0.78	385
	VSVYATLLLL	36	10	HLA-B*58:01	1.95					1.28	0.52	1.8	-0.34	138.7
	VSVYATLLLL	36	10	HLA-B*58:02				21	0.75
	VSVYATLLLL	36	10	HLA-C*01:02	1.9
	VSVYATLLLL	36	10	HLA-C*02:02	1
	VSVYATLLLL	36	10	HLA-C*02:09	1
	VSVYATLLLL	36	10	HLA-C*07:01	1.4
	VSVYATLLLL	36	10	HLA-C*08:01	1.9
	VSVYATLLLL	36	10	HLA-C*15:02	0.5					1.28	0.52	1.8	-1	638.2
	VSVYATLLLL	36	10	HLA-C*16:01	1.5
	VSVYATLLLL	36	10	HLA-C*17:01	1.3
	VSVYATLLLL	36	10	HLA-E*01:01	1.6
	VSVYATLLLLI	36	11	Entry
	VSVYATLLLLI	36	11	H-2-Kb						1.29	0.33	1.63	-1.64	1850
	VSVYATLLLLI	36	11	H-2-Kd						1.29	0.33	1.63	-1.74	2335.9
	VSVYATLLLLI	36	11	HLA-A*23:01						1.29	0.33	1.63	-0.88	319.7
	VSVYATLLLLI	36	11	HLA-A*24:02						1.29	0.33	1.63	-1.13	571.4
	VSVYATLLLLI	36	11	HLA-B*58:01	1.7
	VSVYATLLLLI	36	11	HLA-C*15:02	1.3
	SVYATLLL	37	8	Entry
	SVYATLLL	37	8	H-2-Kb	0.6	0.1114				1.43	0.6	2.03	0.14	78.8
	SVYATLLL	37	8	HLA-B*14:02	1.8
	SVYATLLL	37	8	HLA-B*52:01		1.5912
	SVYATLLL	37	8	HLA-B*58:01	0.6
	SVYATLLL	37	8	HLA-C*01:02	0.6	1.1556
	SVYATLLL	37	8	HLA-C*02:02	1.1
	SVYATLLL	37	8	HLA-C*02:09	1.1
	SVYATLLL	37	8	HLA-C*03:02	1.5	1.5136
	SVYATLLL	37	8	HLA-C*03:04	1.2	1.5136
	SVYATLLL	37	8	HLA-C*07:01	0.8
	SVYATLLL	37	8	HLA-C*08:01	1.7	1.8331
	SVYATLLL	37	8	HLA-C*12:02	1.7	1.2993
	SVYATLLL	37	8	HLA-C*14:02	0.9
	SVYATLLL	37	8	HLA-C*15:02	0.7	1.036
	SVYATLLL	37	8	HLA-C*16:01	0.3	1.0227
	SVYATLLL	37	8	HLA-C*17:01	0.8	1.6126
	SVYATLLL	37	8	HLA-E*01:01	1.7	1.556
	SVYATLLLL	37	9	Entry
	SVYATLLLL	37	9	H-2-Db		1.0195
	SVYATLLLL	37	9	H-2-Dd		0.8736
	SVYATLLLL	37	9	H-2-Kb	0.3	0.2335				1.28	0.6	1.88	-0.13	103
	SVYATLLLL	37	9	H-2-Kd		1.8692
	SVYATLLLL	37	9	H-2-Ld		1.3671
	SVYATLLLL	37	9	H-2-Qa1		0.213
	SVYATLLLL	37	9	HLA-A*02:01		0.6932	0.7188	22	0.709677	1.28	0.6	1.88	-0.03	81.4
	SVYATLLLL	37	9	HLA-A*02:06		0.405				1.28	0.6	1.88	0.17	51.4
	SVYATLLLL	37	9	HLA-A*11:01	1.85
	SVYATLLLL	37	9	HLA-A*25:01		0.7437
	SVYATLLLL	37	9	HLA-A*26				24	0.827586
	SVYATLLLL	37	9	HLA-A*26:01	1.1	0.7371
	SVYATLLLL	37	9	HLA-A*29:02	1.6	1.5788
	SVYATLLLL	37	9	HLA-A*30:01		0.752				1.28	0.6	1.88	-0.85	546.7
	SVYATLLLL	37	9	HLA-A*32:01		0.1511				1.28	0.6	1.88	0.07	65.6
	SVYATLLLL	37	9	HLA-A*68:02		0.5234				1.28	0.6	1.88	-0.52	253.9
	SVYATLLLL	37	9	HLA-A*74:01		1.5456
	SVYATLLLL	37	9	HLA-B*13:01		1.6338
	SVYATLLLL	37	9	HLA-B*13:02		0.9883
	SVYATLLLL	37	9	HLA-B*14:02		0.8206		24	0.8
	SVYATLLLL	37	9	HLA-B*15:25						1.28	0.6	1.88	-0.63	325
	SVYATLLLL	37	9	HLA-B*46:01		1.1584
	SVYATLLLL	37	9	HLA-B*48:01	0.85	1.0767
	SVYATLLLL	37	9	HLA-B*51:01		1.4677
	SVYATLLLL	37	9	HLA-B*52:01		0.6061
	SVYATLLLL	37	9	HLA-B*55:01		1.3975
	SVYATLLLL	37	9	HLA-B*56:01		1.5766
	SVYATLLLL	37	9	HLA-B*58:02		1.7896
	SVYATLLLL	37	9	HLA-C*01:02	1.4	0.1471
	SVYATLLLL	37	9	HLA-C*02:02		0.2139				1.28	0.6	1.88	-0.8	479.3
	SVYATLLLL	37	9	HLA-C*02:09		0.2139				1.28	0.6	1.88	-0.8	479.3
	SVYATLLLL	37	9	HLA-C*03:02		0.3837				1.28	0.6	1.88	-0.34	168.8
	SVYATLLLL	37	9	HLA-C*03:03		0.3115				1.28	0.6	1.88	-0.36	174.1
	SVYATLLLL	37	9	HLA-C*03:04		0.3115				1.28	0.6	1.88	-0.36	174.1
	SVYATLLLL	37	9	HLA-C*04:01		1.4395
	SVYATLLLL	37	9	HLA-C*05:01		0.8838
	SVYATLLLL	37	9	HLA-C*06:02	1.45	0.9496
	SVYATLLLL	37	9	HLA-C*07:01		0.6916
	SVYATLLLL	37	9	HLA-C*07:02		0.7131
	SVYATLLLL	37	9	HLA-C*07:04		0.7072
	SVYATLLLL	37	9	HLA-C*08:01		0.3263
	SVYATLLLL	37	9	HLA-C*08:02		0.8322
	SVYATLLLL	37	9	HLA-C*12:02		0.2944				1.28	0.6	1.88	-0.7	387.9
	SVYATLLLL	37	9	HLA-C*12:03		0.1161				1.28	0.6	1.88	0.23	45.2
	SVYATLLLL	37	9	HLA-C*14:02		0.4826				1.28	0.6	1.88	-0.47	225.7
	SVYATLLLL	37	9	HLA-C*15:02		0.1006				1.28	0.6	1.88	-0.54	264.6
	SVYATLLLL	37	9	HLA-C*16:01	0.6	0.1191				1.28	0.6	1.88	0.14	55.1
	SVYATLLLL	37	9	HLA-C*17:01	1.2	0.159
	SVYATLLLL	37	9	HLA-DPA1*01/DPB1*04:01											LSVSVYATLLLLIVI	0.02	0.01
	SVYATLLLL	37	9	HLA-DPA1*01/DPB1*04:01											LVLSVSVYATLLLLI	0.02	0.01
	SVYATLLLL	37	9	HLA-DPA1*01/DPB1*04:01											PLVLSVSVYATLLLL	0.29	0.01
	SVYATLLLL	37	9	HLA-DPA1*01/DPB1*04:01											SVSVYATLLLLIVIL	0.02	0.01
	SVYATLLLL	37	9	HLA-DPA1*01/DPB1*04:01											VLSVSVYATLLLLIV	0.02	0.01
	SVYATLLLL	37	9	HLA-DPA1*01/DPB1*04:01											VSVYATLLLLIVILW	0.02	0.01
	SVYATLLLL	37	9	HLA-DPA1*01:03/DPB1*02:01											LVLSVSVYATLLLLI	0.02		0.02
	SVYATLLLL	37	9	HLA-DPA1*02:01/DPB1*01:01											LSVSVYATLLLLIVI	1.19			1.34
	SVYATLLLL	37	9	HLA-DPA1*02:01/DPB1*01:01											LVLSVSVYATLLLLI	1.19		0.01
	SVYATLLLL	37	9	HLA-DPA1*03:01/DPB1*04:02											LVLSVSVYATLLLLI	0.21		0.01
	SVYATLLLL	37	9	HLA-DPA1*03:01/DPB1*04:02											PLVLSVSVYATLLLL	1.84			1.84
	SVYATLLLL	37	9	HLA-DPA1*03:01/DPB1*04:02											VLSVSVYATLLLLIV	0.1			0.1
	SVYATLLLL	37	9	HLA-DQA1*04:01/DQB1*04:02											SVSVYATLLLLIVIL	33.54		1.86
	SVYATLLLL	37	9	HLA-DQA1*05:01/DQB1*02:01											PLVLSVSVYATLLLL	9.69	0.01
	SVYATLLLL	37	9	HLA-E*01:01		0.2875
	SVYATLLLL	37	9	HLA-G*01:02		1.0137
	SVYATLLLL	37	9	HLA-G*01:03		1.0137
	SVYATLLLL	37	9	HLA-G*01:04		1.0137
	SVYATLLLL	37	9	HLA-G*01:06		1.0137
	SVYATLLLLI	37	10	Entry
	SVYATLLLLI	37	10	H-2-Kb	0.45					1.29	0.42	1.71	-1.65	2290.8
	SVYATLLLLI	37	10	H-2-Kd		1.0356				1.29	0.42	1.71	-1.02	532.1
	SVYATLLLLI	37	10	HLA-A*02:01	1.65					1.29	0.42	1.71	-0.53	172.3
	SVYATLLLLI	37	10	HLA-A*02:06	0.95					1.29	0.42	1.71	-0.33	109.9
	SVYATLLLLI	37	10	HLA-A*23:01		1.4348				1.29	0.42	1.71	-0.05	57.7
	SVYATLLLLI	37	10	HLA-A*24:02		1.1673				1.29	0.42	1.71	-0.11	66.3
	SVYATLLLLI	37	10	HLA-A*32:01						1.29	0.42	1.71	-1.12	677.5
	SVYATLLLLI	37	10	HLA-A*68:02						1.29	0.42	1.71	-0.69	253.6
	SVYATLLLLI	37	10	HLA-B*13:02	1.7
	SVYATLLLLI	37	10	HLA-C*07:01	1.8
	SVYATLLLLIV	37	11	Entry
	SVYATLLLLIV	37	11	H-2-Kd						1.04	0.32	1.36	-2.31	4673
	SVYATLLLLIV	37	11	HLA-A*02:01	0.8
	SVYATLLLLIV	37	11	HLA-A*02:01						1.04	0.32	1.36	-1.56	828
	SVYATLLLLIV	37	11	HLA-A*02:06	0.45
	SVYATLLLLIV	37	11	HLA-A*02:06						1.04	0.32	1.36	-1.32	485.2
	VYATLLLL	38	8	Entry
	VYATLLLL	38	8	H-2-Kb		1.5372				1.28	0.59	1.87	-0.87	555.1
	VYATLLLL	38	8	H-2-Kd		0.4449				1.28	0.59	1.87	-1.44	2068.4
	VYATLLLL	38	8	HLA-A*23:01	0.35	0.6781				1.28	0.59	1.87	-0.44	206.7
	VYATLLLL	38	8	HLA-A*24:02		0.5199				1.28	0.59	1.87	-0.7	372.6
	VYATLLLL	38	8	HLA-C*04:01		1.4316
	VYATLLLL	38	8	HLA-C*07:01	1.3
	VYATLLLL	38	8	HLA-C*07:04	0.7	1.9229
	VYATLLLL	38	8	HLA-C*14:02	1.5	1.0291
	VYATLLLL	38	8	HLA-E*01:01	1.4
	VYATLLLL	38	8	HLA-G*01:01	0.4
	VYATLLLL	38	8	HLA-G*01:02	0.4
	VYATLLLL	38	8	HLA-G*01:03	0.4
	VYATLLLL	38	8	HLA-G*01:04	0.4
	VYATLLLL	38	8	HLA-G*01:06	0.4
	VYATLLLLI	38	9	Entry
	VYATLLLLI	38	9	H-2-IAd											LSVSVYATLLLLIVI	18.89		3.88
	VYATLLLLI	38	9	H-2-IAd											SVSVYATLLLLIVIL	19.44		5.2
	VYATLLLLI	38	9	H-2-IAd											VLSVSVYATLLLLIV	13.55		2.96
	VYATLLLLI	38	9	H-2-IAd											VSVYATLLLLIVILW	17.93		5.92
	VYATLLLLI	38	9	H-2-Kb						1.29	0.4	1.7	-1.69	2454
	VYATLLLLI	38	9	H-2-Kd	0.5	0.0966		25	1	1.29	0.4	1.7	-0.66	228.4
	VYATLLLLI	38	9	HLA-A*02:01			0.5156
	VYATLLLLI	38	9	HLA-A*23:01	0.25	0.1191				1.29	0.4	1.7	0.57	13.5
	VYATLLLLI	38	9	HLA-A*24:02	0.3	0.0895	0.3825	24	0.888889	1.29	0.4	1.7	0.43	18.6
	VYATLLLLI	38	9	HLA-B*51:01	0.9
	VYATLLLLI	38	9	HLA-B*52:01	0.9
	VYATLLLLI	38	9	HLA-C*04:01		0.915
	VYATLLLLI	38	9	HLA-C*07:02		1.5195
	VYATLLLLI	38	9	HLA-C*07:04		0.9874
	VYATLLLLI	38	9	HLA-C*14:02		0.7562				1.29	0.4	1.7	-0.54	171.6
	VYATLLLLI	38	9	HLA-DPA1*01/DPB1*04:01											LSVSVYATLLLLIVI	0.02		0.02
	VYATLLLLI	38	9	HLA-DPA1*01/DPB1*04:01											SVSVYATLLLLIVIL	0.02		0.02
	VYATLLLLI	38	9	HLA-DPA1*01/DPB1*04:01											VLSVSVYATLLLLIV	0.02		0.02
	VYATLLLLI	38	9	HLA-DPA1*01/DPB1*04:01											VSVYATLLLLIVILW	0.02		0.02
	VYATLLLLI	38	9	HLA-DPA1*01/DPB1*04:01											VYATLLLLIVILWVI	0.21		0.21
	VYATLLLLI	38	9	HLA-DPA1*01:03/DPB1*02:01											LSVSVYATLLLLIVI	0.02		0.02	1.98
	VYATLLLLI	38	9	HLA-DPA1*01:03/DPB1*02:01											LVLSVSVYATLLLLI	0.02			1.49
	VYATLLLLI	38	9	HLA-DPA1*01:03/DPB1*02:01											SVSVYATLLLLIVIL	0.02		0.02
	VYATLLLLI	38	9	HLA-DPA1*01:03/DPB1*02:01											SVYATLLLLIVILWV	4.04		0.1
	VYATLLLLI	38	9	HLA-DPA1*01:03/DPB1*02:01											VLSVSVYATLLLLIV	0.02		0.02	1.38
	VYATLLLLI	38	9	HLA-DPA1*01:03/DPB1*02:01											VSVYATLLLLIVILW	0.02		0.02
	VYATLLLLI	38	9	HLA-DPA1*01:03/DPB1*02:01											VYATLLLLIVILWVI	5.27		0.13
	VYATLLLLI	38	9	HLA-DPA1*02:01/DPB1*01:01											LSVSVYATLLLLIVI	1.19		0.01
	VYATLLLLI	38	9	HLA-DPA1*02:01/DPB1*01:01											LVLSVSVYATLLLLI	1.19			1.74
	VYATLLLLI	38	9	HLA-DPA1*02:01/DPB1*01:01											SVSVYATLLLLIVIL	1.19		0.01	1.54
	VYATLLLLI	38	9	HLA-DPA1*02:01/DPB1*01:01											SVYATLLLLIVILWV	4.27		0.02
	VYATLLLLI	38	9	HLA-DPA1*02:01/DPB1*01:01											VLSVSVYATLLLLIV	1.19		0.01	1.39
	VYATLLLLI	38	9	HLA-DPA1*02:01/DPB1*01:01											VSVYATLLLLIVILW	1.19		0.01	1.99
	VYATLLLLI	38	9	HLA-DPA1*02:01/DPB1*01:01											VYATLLLLIVILWVI	3.16		0.02
	VYATLLLLI	38	9	HLA-DPA1*02:01/DPB1*05:01											LSVSVYATLLLLIVI	2.7		1.86
	VYATLLLLI	38	9	HLA-DPA1*02:01/DPB1*05:01											SVSVYATLLLLIVIL	2.7		1.98
	VYATLLLLI	38	9	HLA-DPA1*02:01/DPB1*05:01											VLSVSVYATLLLLIV	2.7		1.96
	VYATLLLLI	38	9	HLA-DPA1*02:01/DPB1*05:01											VSVYATLLLLIVILW	2.7		1.83
	VYATLLLLI	38	9	HLA-DPA1*03:01/DPB1*04:02											LSVSVYATLLLLIVI	0.06		0.01	0.06
	VYATLLLLI	38	9	HLA-DPA1*03:01/DPB1*04:02											LVLSVSVYATLLLLI	0.21			0.21
	VYATLLLLI	38	9	HLA-DPA1*03:01/DPB1*04:02											SVSVYATLLLLIVIL	0.01		0.01	0.07
	VYATLLLLI	38	9	HLA-DPA1*03:01/DPB1*04:02											SVYATLLLLIVILWV	0.01		0.01	0.23
	VYATLLLLI	38	9	HLA-DPA1*03:01/DPB1*04:02											VLSVSVYATLLLLIV	0.1		0.01
	VYATLLLLI	38	9	HLA-DPA1*03:01/DPB1*04:02											VSVYATLLLLIVILW	0.01		0.01	0.11
	VYATLLLLI	38	9	HLA-DPA1*03:01/DPB1*04:02											VYATLLLLIVILWVI	0.01		0.01
	VYATLLLLI	38	9	HLA-DQA1*01:01/DQB1*05:01											SVSVYATLLLLIVIL	3.54		1.83
	VYATLLLLI	38	9	HLA-DQA1*05:01/DQB1*02:01											LVLSVSVYATLLLLI	5.01	0.01
	VYATLLLLI	38	9	HLA-DRB1*04:05											VLSVSVYATLLLLIV	6.26		1.46
	VYATLLLLI	38	9	HLA-DRB1*07:01											SVSVYATLLLLIVIL	17.06		1.08
	VYATLLLLI	38	9	HLA-DRB1*07:01											VSVYATLLLLIVILW	17.06		1.41
	VYATLLLLI	38	9	HLA-DRB1*11:01											VLSVSVYATLLLLIV	1.81		0.11
	VYATLLLLI	38	9	HLA-G*01:01	1.6
	VYATLLLLI	38	9	HLA-G*01:02	1.6	1.3746
	VYATLLLLI	38	9	HLA-G*01:03	1.6	1.3746
	VYATLLLLI	38	9	HLA-G*01:04	1.6	1.3746
	VYATLLLLI	38	9	HLA-G*01:06	1.6	1.3746
	VYATLLLLIV	38	10	Entry
	VYATLLLLIV	38	10	H-2-Kd	0.65					1.04	0.31	1.35	-2.22	3716.2
	VYATLLLLIV	38	10	H-2-Kk				19	0.76
	VYATLLLLIV	38	10	HLA-A*23:01	1.65					1.04	0.31	1.35	-1.02	233.3
	VYATLLLLIV	38	10	HLA-A*24:02	1.45					1.04	0.31	1.35	-1.29	437.5
	VYATLLLLIV	38	10	HLA-C*12:03	1.9
	VYATLLLLIVI	38	11	Entry
	VYATLLLLIVI	38	11	H-2-Kd						1.22	0.4	1.62	-1.62	1770.1
	VYATLLLLIVI	38	11	HLA-A*23:01	1.35					1.22	0.4	1.62	-0.88	316.6
	VYATLLLLIVI	38	11	HLA-A*24:02	1.45					1.22	0.4	1.62	-1.13	566.1
	YATLLLLI	39	8	Entry
	YATLLLLI	39	8	H-2-Kk	1.3					1.29	0.25	1.54	-2.02	3655.1
	YATLLLLI	39	8	HLA-A*23:01	0.55					1.29	0.25	1.54	-1.41	891.1
	YATLLLLI	39	8	HLA-B*13:01	0.9
	YATLLLLI	39	8	HLA-B*13:02	0.7
	YATLLLLI	39	8	HLA-B*51:01		0.7595		25	0.961538
	YATLLLLI	39	8	HLA-B*52:01	0.5
	YATLLLLI	39	8	HLA-B*53:01	1.2
	YATLLLLI	39	8	HLA-B*58:01	0.6
	YATLLLLI	39	8	HLA-C*02:02	1
	YATLLLLI	39	8	HLA-C*02:09	1
	YATLLLLI	39	8	HLA-C*03:04	1.6
	YATLLLLI	39	8	HLA-C*08:01	0.5
	YATLLLLI	39	8	HLA-C*08:02	1.6
	YATLLLLI	39	8	HLA-C*12:02	1.1
	YATLLLLI	39	8	HLA-C*12:03	1.1
	YATLLLLI	39	8	HLA-C*15:02	1.9
	YATLLLLI	39	8	HLA-C*17:01	1.2
	YATLLLLIV	39	9	Entry
	YATLLLLIV	39	9	H-2-Db	1.7
	YATLLLLIV	39	9	H-2-IAd											SVYATLLLLIVILWV	20.64		9.38
	YATLLLLIV	39	9	H-2-Kk						1.04	0.15	1.2	-2.49	4855.3
	YATLLLLIV	39	9	HLA-A*02:06						1.04	0.15	1.2	-0.96	144.6
	YATLLLLIV	39	9	HLA-A*68:02						1.04	0.15	1.2	-1.75	887.9
	YATLLLLIV	39	9	HLA-B*46:01	0.8
	YATLLLLIV	39	9	HLA-B*51:01	1.4	1.3197		22	0.846154
	YATLLLLIV	39	9	HLA-C*03:02						1.04	0.15	1.2	-1.39	387.8
	YATLLLLIV	39	9	HLA-C*03:03		1.9674				1.04	0.15	1.2	-1.39	387.9
	YATLLLLIV	39	9	HLA-C*03:04		1.9674				1.04	0.15	1.2	-1.39	387.9
	YATLLLLIV	39	9	HLA-C*08:01	1.6	1.4116				1.04	0.15	1.2	-1.58	590.3
	YATLLLLIV	39	9	HLA-C*12:02						1.04	0.15	1.2	-1.42	409.5
	YATLLLLIV	39	9	HLA-C*12:03						1.04	0.15	1.2	-1.06	179.5
	YATLLLLIV	39	9	HLA-C*15:02						1.04	0.15	1.2	-1.78	936.7
	YATLLLLIV	39	9	HLA-C*16:01						1.04	0.15	1.2	-1.7	785
	YATLLLLIV	39	9	HLA-DPA1*01/DPB1*04:01											SVYATLLLLIVILWV	0.08		0.08
	YATLLLLIV	39	9	HLA-DPA1*01/DPB1*04:01											YATLLLLIVILWVIA	1.32		1.32
	YATLLLLIV	39	9	HLA-DQA1*05:01/DQB1*02:01											LSVSVYATLLLLIVI	3.95	0.01
	YATLLLLIV	39	9	HLA-DQA1*05:01/DQB1*02:01											VLSVSVYATLLLLIV	4.02	0.01
	YATLLLLIV	39	9	HLA-DRB1*04:05											LSVSVYATLLLLIVI	6.68		1.44
	YATLLLLIV	39	9	HLA-DRB1*04:05											SVSVYATLLLLIVIL	6.68		1.34
	YATLLLLIV	39	9	HLA-DRB1*04:05											SVYATLLLLIVILWV	1.52		0.96
	YATLLLLIV	39	9	HLA-DRB1*04:05											VSVYATLLLLIVILW	1.52		1
	YATLLLLIV	39	9	HLA-DRB1*09:01											LSVSVYATLLLLIVI	22.98		1.39
	YATLLLLIV	39	9	HLA-DRB1*09:01											SVSVYATLLLLIVIL	61.16		1.67
	YATLLLLIV	39	9	HLA-DRB1*09:01											SVYATLLLLIVILWV	61.16		1.69
	YATLLLLIV	39	9	HLA-DRB1*09:01											VSVYATLLLLIVILW	61.16		1.72
	YATLLLLIV	39	9	HLA-DRB1*11:01											LSVSVYATLLLLIVI	1.81		0.1			1.81
	YATLLLLIV	39	9	HLA-DRB1*11:01											SVSVYATLLLLIVIL	1.81		0.09			1.81
	YATLLLLIV	39	9	HLA-DRB1*11:01											SVYATLLLLIVILWV	0.42		0.05
	YATLLLLIV	39	9	HLA-DRB1*11:01											VLSVSVYATLLLLIV	1.81					1.81
	YATLLLLIV	39	9	HLA-DRB1*11:01											VSVYATLLLLIVILW	0.61		0.05
	YATLLLLIV	39	9	HLA-DRB1*12:01											SVYATLLLLIVILWV	0.74		0.74
	YATLLLLIV	39	9	HLA-DRB1*12:01											VSVYATLLLLIVILW	1.7		1.7
	YATLLLLIVI	39	10	Entry
	YATLLLLIVI	39	10	H-2-Db	0.5
	YATLLLLIVI	39	10	HLA-A*02:06						1.22	0.25	1.47	-1.48	885.8
	YATLLLLIVI	39	10	HLA-B*46:01	0.7
	YATLLLLIVI	39	10	HLA-B*51:01	1.2
	YATLLLLIVI	39	10	HLA-B*52:01	0.4
	YATLLLLIVI	39	10	HLA-B*53:01	1.45
	YATLLLLIVI	39	10	HLA-C*08:01	1.7
	YATLLLLIVI	39	10	HLA-C*12:03	0.7
	YATLLLLIVIL	39	11	Entry
	YATLLLLIVIL	39	11	HLA-B*51:01	0.9
	ATLLLLIVI	40	9	Entry
	ATLLLLIVI	40	9	H-2-Db	1.1
	ATLLLLIVI	40	9	HLA-A*02:01			0.4766
	ATLLLLIVI	40	9	HLA-A*02:06						1.22	0.27	1.49	-1.22	515.3
	ATLLLLIVI	40	9	HLA-A*32:01	1	1.6111				1.22	0.27	1.49	-1.31	635.7
	ATLLLLIVI	40	9	HLA-B*58:02				20	0.714286
	ATLLLLIVI	40	9	HLA-C*15:02		1.8877
	ATLLLLIVI	40	9	HLA-DQA1*03:01/DQB1*03:02											LSVSVYATLLLLIVI	10.81	0.01
	ATLLLLIVI	40	9	HLA-DRB4*01:01											SVSVYATLLLLIVIL	15.6		1.31
	ATLLLLIVIL	40	10	Entry
	ATLLLLIVIL	40	10	HLA-A*02:01				24	0.774194
	ATLLLLIVIL	40	10	HLA-B*44:02				19	0.76
	ATLLLLIVIL	40	10	HLA-B*58:02				20	0.714286
	ATLLLLIVILW	40	11	Entry
	ATLLLLIVILW	40	11	HLA-B*44:02	1.8			18	0.72
	ATLLLLIVILW	40	11	HLA-B*58:01	0.7
	ATLLLLIVILW	40	11	HLA-B*58:02	0.1
	TLLLLIVIL	41	9	Entry
	TLLLLIVIL	41	9	HLA-A*02:01	1.6	1.7474	0.6797	29	0.935484	1.66	0.49	2.15	-0.8	891
	TLLLLIVIL	41	9	HLA-B*13				20	0.869565
	TLLLLIVIL	41	9	HLA-B*14:02				22	0.733333
	TLLLLIVIL	41	9	HLA-B*39:01				19	0.703704
	TLLLLIVIL	41	9	HLA-DPA1*03:01/DPB1*04:02											ATLLLLIVILWVIAT	0.03	0.01
	TLLLLIVIL	41	9	HLA-DPA1*03:01/DPB1*04:02											SVSVYATLLLLIVIL	0.01	0.01
	TLLLLIVIL	41	9	HLA-DPA1*03:01/DPB1*04:02											SVYATLLLLIVILWV	0.01	0.01
	TLLLLIVIL	41	9	HLA-DPA1*03:01/DPB1*04:02											TLLLLIVILWVIATS	0.03	0.01
	TLLLLIVIL	41	9	HLA-DPA1*03:01/DPB1*04:02											VSVYATLLLLIVILW	0.01	0.01
	TLLLLIVIL	41	9	HLA-DPA1*03:01/DPB1*04:02											VYATLLLLIVILWVI	0.01	0.01
	TLLLLIVIL	41	9	HLA-DPA1*03:01/DPB1*04:02											YATLLLLIVILWVIA	0.02	0.01
	TLLLLIVIL	41	9	HLA-DQA1*01:01/DQB1*05:01											SVYATLLLLIVILWV	3.54		0.31
	TLLLLIVIL	41	9	HLA-DQA1*01:01/DQB1*05:01											VSVYATLLLLIVILW	3.54		1.68
	TLLLLIVIL	41	9	HLA-DQA1*03:01/DQB1*03:02											SVSVYATLLLLIVIL	9.22	0.01
	TLLLLIVIL	41	9	HLA-DQA1*03:01/DQB1*03:02											SVYATLLLLIVILWV	8.45	0.01
	TLLLLIVIL	41	9	HLA-DQA1*03:01/DQB1*03:02											VSVYATLLLLIVILW	10.83	0.01
	TLLLLIVIL	41	9	HLA-DQA1*03:01/DQB1*03:02											VYATLLLLIVILWVI	10.87	0.01
	TLLLLIVIL	41	9	HLA-DQA1*03:01/DQB1*03:02											YATLLLLIVILWVIA	10.15	0.01
	TLLLLIVIL	41	9	HLA-DQA1*04:01/DQB1*04:02											SVYATLLLLIVILWV	22.19		0.49
	TLLLLIVIL	41	9	HLA-DQA1*04:01/DQB1*04:02											VSVYATLLLLIVILW	33.54		1.7
	TLLLLIVIL	41	9	HLA-DQA1*05:01/DQB1*02:01											SVSVYATLLLLIVIL	4.03	0.01
	TLLLLIVIL	41	9	HLA-DQA1*05:01/DQB1*02:01											VSVYATLLLLIVILW	4.43	0.01
	TLLLLIVIL	41	9	HLA-DRB1*01:01											SVSVYATLLLLIVIL	2.74	0.01
	TLLLLIVIL	41	9	HLA-DRB1*01:01											SVYATLLLLIVILWV	3.02	0.01
	TLLLLIVIL	41	9	HLA-DRB1*01:01											VSVYATLLLLIVILW	2.74	0.01
	TLLLLIVIL	41	9	HLA-DRB1*01:01											VYATLLLLIVILWVI	7.08	0.01
	TLLLLIVIL	41	9	HLA-DRB1*01:01											YATLLLLIVILWVIA	7.08	0.01
	TLLLLIVIL	41	9	HLA-DRB4*01:01											VSVYATLLLLIVILW	15.6		0.63
	TLLLLIVILW	41	10	Entry
	TLLLLIVILW	41	10	HLA-B*53:01	1.8
	TLLLLIVILW	41	10	HLA-B*58:02	1.4
	TLLLLIVILWV	41	11	Entry
	TLLLLIVILWV	41	11	HLA-A*02:01	0.5
	TLLLLIVILWV	41	11	HLA-A*02:06	0.8
	LLLLIVILW	42	9	Entry
	LLLLIVILW	42	9	H-2-IAd											YATLLLLIVILWVIA	22.95		9.8
	LLLLIVILW	42	9	HLA-A*32:01	1.9	1.4503
	LLLLIVILW	42	9	HLA-B*44:02	1.75
	LLLLIVILW	42	9	HLA-B*53:01	1.2
	LLLLIVILW	42	9	HLA-B*57:01	0.45
	LLLLIVILW	42	9	HLA-B*58:01	0.8	1.6758
	LLLLIVILW	42	9	HLA-DPA1*02:01/DPB1*01:01											YATLLLLIVILWVIA	3.16		0.14
	LLLLIVILW	42	9	HLA-DQA1*01:02/DQB1*06:02											SVYATLLLLIVILWV	7.55	0.01
	LLLLIVILW	42	9	HLA-DQA1*01:02/DQB1*06:02											VSVYATLLLLIVILW	3.48	0.01
	LLLLIVILW	42	9	HLA-DRB1*04:01											ATLLLLIVILWVIAT	1.91		1.91
	LLLLIVILW	42	9	HLA-DRB1*04:05											ATLLLLIVILWVIAT	1.15		1.15
	LLLLIVILW	42	9	HLA-DRB1*04:05											SVYATLLLLIVILWV	1.52					1.52
	LLLLIVILW	42	9	HLA-DRB1*04:05											VSVYATLLLLIVILW	1.52					1.52
	LLLLIVILW	42	9	HLA-DRB1*04:05											VYATLLLLIVILWVI	1.52		1.26
	LLLLIVILW	42	9	HLA-DRB1*04:05											VYATLLLLIVILWVI	1.52					1.52
	LLLLIVILW	42	9	HLA-DRB1*04:05											YATLLLLIVILWVIA	1.52		1.14
	LLLLIVILW	42	9	HLA-DRB1*04:05											YATLLLLIVILWVIA	1.52					1.52
	LLLLIVILW	42	9	HLA-DRB1*11:01											ATLLLLIVILWVIAT	0.09		0.09
	LLLLIVILW	42	9	HLA-DRB1*11:01											VSVYATLLLLIVILW	0.61					0.61
	LLLLIVILW	42	9	HLA-DRB1*11:01											VYATLLLLIVILWVI	0.42		0.16
	LLLLIVILW	42	9	HLA-DRB1*11:01											YATLLLLIVILWVIA	0.42		0.14
	LLLLIVILW	42	9	HLA-DRB3*01:01											SVYATLLLLIVILWV	32.83		1.84
	LLLLIVILW	42	9	HLA-DRB3*01:01											VYATLLLLIVILWVI	32.83		1.32
	LLLLIVILW	42	9	HLA-DRB3*01:01											YATLLLLIVILWVIA	32.83		1.35
	LLLLIVILW	42	9	HLA-DRB4*01:01											SVYATLLLLIVILWV	15.6		0.33
	LLLLIVILWV	42	10	Entry
	LLLLIVILWV	42	10	HLA-A*02:01	0.25		0.4799	29	0.935484	0.88	0.16	1.03	-1.91	884.3
	LLLLIVILWV	42	10	HLA-A*02:06	0.9
	LLLLIVILWV	42	10	HLA-B*13				21	0.913043
	LLLLIVILWVI	42	11	Entry
	LLLLIVILWVI	42	11	HLA-A*02:01	1.25
	LLLLIVILWVI	42	11	HLA-A*02:06	1.1
	LLLLIVILWVI	42	11	HLA-A*32:01	0.8
	LLLIVILW	43	8	Entry
	LLLIVILW	43	8	HLA-A*23:01	1
	LLLIVILW	43	8	HLA-B*57:01	0.4
	LLLIVILW	43	8	HLA-B*58:01	0.2
	LLLIVILW	43	8	HLA-B*58:02	0.5
	LLLIVILWV	43	9	Entry
	LLLIVILWV	43	9	HLA-A*02			0.4728
	LLLIVILWV	43	9	HLA-A*02:01	0.5		0.6719	29	0.935484	0.88	0.17	1.05	-1.54	392.8
	LLLIVILWV	43	9	HLA-A*02:06	1		0.4378
	LLLIVILWV	43	9	HLA-B*13				22	0.956522
	LLLIVILWV	43	9	HLA-DPA1*01/DPB1*04:01											ATLLLLIVILWVIAT	5.87	0.01
	LLLIVILWV	43	9	HLA-DPA1*01/DPB1*04:01											LLLIVILWVIATSPL	13.84	0.01
	LLLIVILWV	43	9	HLA-DPA1*01/DPB1*04:01											LLLLIVILWVIATSP	10.65	0.01
	LLLIVILWV	43	9	HLA-DPA1*01/DPB1*04:01											SVYATLLLLIVILWV	0.08	0.01
	LLLIVILWV	43	9	HLA-DPA1*01/DPB1*04:01											TLLLLIVILWVIATS	6.52	0.01
	LLLIVILWV	43	9	HLA-DPA1*01/DPB1*04:01											VYATLLLLIVILWVI	0.21	0.01
	LLLIVILWV	43	9	HLA-DPA1*01/DPB1*04:01											YATLLLLIVILWVIA	1.32	0.01
	LLLIVILWV	43	9	HLA-DPA1*01:03/DPB1*02:01											ATLLLLIVILWVIAT	14.3		0.43
	LLLIVILWV	43	9	HLA-DPA1*01:03/DPB1*02:01											TLLLLIVILWVIATS	14.3		0.48
	LLLIVILWV	43	9	HLA-DPA1*01:03/DPB1*02:01											YATLLLLIVILWVIA	14.3		0.38
	LLLIVILWV	43	9	HLA-DPA1*02:01/DPB1*01:01											ATLLLLIVILWVIAT	3.16		0.17
	LLLIVILWV	43	9	HLA-DPA1*02:01/DPB1*01:01											LLLIVILWVIATSPL	3.16		0.93
	LLLIVILWV	43	9	HLA-DPA1*02:01/DPB1*01:01											TLLLLIVILWVIATS	3.16		0.24
	LLLIVILWV	43	9	HLA-DPA1*03:01/DPB1*04:02											ATLLLLIVILWVIAT	0.03		0.03
	LLLIVILWV	43	9	HLA-DPA1*03:01/DPB1*04:02											LLLIVILWVIATSPL	4.63		0.18
	LLLIVILWV	43	9	HLA-DPA1*03:01/DPB1*04:02											LLLLIVILWVIATSP	4.63		0.13
	LLLIVILWV	43	9	HLA-DPA1*03:01/DPB1*04:02											TLLLLIVILWVIATS	0.03		0.03
	LLLIVILWV	43	9	HLA-DPA1*03:01/DPB1*04:02											YATLLLLIVILWVIA	0.02		0.02
	LLLIVILWV	43	9	HLA-DQA1*01:01/DQB1*05:01											ATLLLLIVILWVIAT	5.66		0.19
	LLLIVILWV	43	9	HLA-DQA1*01:01/DQB1*05:01											TLLLLIVILWVIATS	6.52		0.08
	LLLIVILWV	43	9	HLA-DQA1*01:01/DQB1*05:01											VYATLLLLIVILWVI	3.54		0.28
	LLLIVILWV	43	9	HLA-DQA1*01:01/DQB1*05:01											YATLLLLIVILWVIA	3.54		0.26
	LLLIVILWV	43	9	HLA-DQA1*04:01/DQB1*04:02											ATLLLLIVILWVIAT	9.49		0.38
	LLLIVILWV	43	9	HLA-DQA1*04:01/DQB1*04:02											TLLLLIVILWVIATS	9.49		0.34
	LLLIVILWV	43	9	HLA-DQA1*04:01/DQB1*04:02											VYATLLLLIVILWVI	24.68		0.47
	LLLIVILWV	43	9	HLA-DQA1*04:01/DQB1*04:02											YATLLLLIVILWVIA	25.54		0.52
	LLLIVILWV	43	9	HLA-DQA1*05:01/DQB1*02:01											SVYATLLLLIVILWV	6.71	0.01
	LLLIVILWV	43	9	HLA-DQA1*05:01/DQB1*02:01											VYATLLLLIVILWVI	8.79	0.01
	LLLIVILWV	43	9	HLA-DQA1*05:01/DQB1*02:01											YATLLLLIVILWVIA	7.8	0.01
	LLLIVILWV	43	9	HLA-DRB1*03:01											SVYATLLLLIVILWV	5.6					1.38
	LLLIVILWV	43	9	HLA-DRB1*03:01											VYATLLLLIVILWVI	5.46					1.38
	LLLIVILWV	43	9	HLA-DRB1*03:01											YATLLLLIVILWVIA	5.86					1.38
	LLLIVILWV	43	9	HLA-DRB1*04:05											TLLLLIVILWVIATS	1.91		1.91
	LLLIVILWV	43	9	HLA-DRB1*07:01											VYATLLLLIVILWVI	17.06		1.07
	LLLIVILWV	43	9	HLA-DRB1*11:01											SVYATLLLLIVILWV	0.42					0.42
	LLLIVILWV	43	9	HLA-DRB1*11:01											VYATLLLLIVILWVI	0.42					0.42
	LLLIVILWV	43	9	HLA-DRB1*11:01											YATLLLLIVILWVIA	0.42					0.42
	LLLIVILWV	43	9	HLA-DRB1*12:01											VYATLLLLIVILWVI	0.33		0.33
	LLLIVILWV	43	9	HLA-DRB1*15:01											SVYATLLLLIVILWV	2.09					0.51
	LLLIVILWV	43	9	HLA-DRB1*15:01											VYATLLLLIVILWVI	0.72		0.72			0.51
	LLLIVILWV	43	9	HLA-DRB1*15:01											YATLLLLIVILWVIA	0.64					0.51
	LLLIVILWV	43	9	HLA-DRB4*01:01											ATLLLLIVILWVIAT	0.28		0.28
	LLLIVILWV	43	9	HLA-DRB4*01:01											TLLLLIVILWVIATS	0.36		0.36
	LLLIVILWV	43	9	HLA-DRB4*01:01											VYATLLLLIVILWVI	15.6		0.28
	LLLIVILWV	43	9	HLA-DRB4*01:01											YATLLLLIVILWVIA	15.6		0.29
	LLLIVILWVI	43	10	Entry
	LLLIVILWVI	43	10	HLA-A*02:01	0.45		0.455	26	0.83871
	LLLIVILWVI	43	10	HLA-A*02:06	1.05
	LLLIVILWVI	43	10	HLA-B*13				18	0.782609
	LLLIVILWVIA	43	11	Entry
	LLLIVILWVIA	43	11	HLA-A*02:01	1.3
	LLLIVILWVIA	43	11	HLA-A*02:06	0.95
	LLLIVILWVIA	43	11	HLA-A*32:01	1.3
	LLIVILWV	44	8	Entry
	LLIVILWV	44	8	HLA-A*02:01	1.3		0.6369
	LLIVILWVI	44	9	Entry
	LLIVILWVI	44	9	HLA-A*02:01	0.5		0.625	26	0.83871	1.45	0.29	1.74	-0.62	232.1
	LLIVILWVI	44	9	HLA-A*02:06	1.2					1.45	0.29	1.74	-0.81	358.9
	LLIVILWVI	44	9	HLA-A*23:01	1
	LLIVILWVI	44	9	HLA-A*32:01	1.6
	LLIVILWVI	44	9	HLA-B*13				19	0.826087
	LLIVILWVI	44	9	HLA-B*51:01	1.5
	LLIVILWVI	44	9	HLA-DPA1*01:03/DPB1*02:01											LLLLIVILWVIATSP	14.3		0.8
	LLIVILWVI	44	9	HLA-DPA1*02:01/DPB1*01:01											LLIVILWVIATSPLR	3.16		1.98
	LLIVILWVI	44	9	HLA-DPA1*02:01/DPB1*01:01											LLLLIVILWVIATSP	3.16		0.41
	LLIVILWVI	44	9	HLA-DPA1*03:01/DPB1*04:02											LLIVILWVIATSPLR	4.63		1.03
	LLIVILWVI	44	9	HLA-DQA1*01:02/DQB1*06:02											ATLLLLIVILWVIAT	15.87	0.01
	LLIVILWVI	44	9	HLA-DQA1*01:02/DQB1*06:02											LLIVILWVIATSPLR	36.76	0.01
	LLIVILWVI	44	9	HLA-DQA1*01:02/DQB1*06:02											LLLIVILWVIATSPL	26.26	0.01
	LLIVILWVI	44	9	HLA-DQA1*01:02/DQB1*06:02											LLLLIVILWVIATSP	25.67	0.01
	LLIVILWVI	44	9	HLA-DQA1*01:02/DQB1*06:02											TLLLLIVILWVIATS	17.85	0.01
	LLIVILWVI	44	9	HLA-DQA1*01:02/DQB1*06:02											VYATLLLLIVILWVI	9.24	0.01
	LLIVILWVI	44	9	HLA-DQA1*01:02/DQB1*06:02											YATLLLLIVILWVIA	17.7	0.01
	LLIVILWVI	44	9	HLA-DRB1*07:01											ATLLLLIVILWVIAT	17.06		1.1
	LLIVILWVI	44	9	HLA-DRB1*07:01											LLLLIVILWVIATSP	17.78		1.43
	LLIVILWVI	44	9	HLA-DRB1*07:01											TLLLLIVILWVIATS	17.06		1.13
	LLIVILWVI	44	9	HLA-DRB1*07:01											YATLLLLIVILWVIA	17.06		1.11
	LLIVILWVI	44	9	HLA-DRB1*08:02											YATLLLLIVILWVIA	3.5		0.77
	LLIVILWVI	44	9	HLA-DRB1*12:01											ATLLLLIVILWVIAT	0.42		0.42
	LLIVILWVI	44	9	HLA-DRB1*12:01											LLIVILWVIATSPLR	1.5		1.5
	LLIVILWVI	44	9	HLA-DRB1*12:01											LLLIVILWVIATSPL	1.76		1.76
	LLIVILWVI	44	9	HLA-DRB1*12:01											LLLLIVILWVIATSP	0.66		0.66
	LLIVILWVI	44	9	HLA-DRB1*12:01											TLLLLIVILWVIATS	0.48		0.48
	LLIVILWVI	44	9	HLA-DRB1*12:01											YATLLLLIVILWVIA	0.32		0.32
	LLIVILWVI	44	9	HLA-DRB1*15:01											ATLLLLIVILWVIAT	0.46		0.46
	LLIVILWVI	44	9	HLA-DRB1*15:01											LLLLIVILWVIATSP	0.6		0.6
	LLIVILWVI	44	9	HLA-DRB1*15:01											TLLLLIVILWVIATS	0.51		0.51
	LLIVILWVI	44	9	HLA-DRB1*15:01											YATLLLLIVILWVIA	0.64		0.64
	LLIVILWVI	44	9	HLA-DRB3*01:01											ATLLLLIVILWVIAT	12.49		0.9
	LLIVILWVI	44	9	HLA-DRB4*01:01											LLLLIVILWVIATSP	0.59		0.59
	LLIVILWVI	44	9	HLA-DRB5*01:01											ATLLLLIVILWVIAT	5.64					1.54
	LLIVILWVI	44	9	HLA-DRB5*01:01											LLLIVILWVIATSPL	5.44					1.54
	LLIVILWVI	44	9	HLA-DRB5*01:01											LLLLIVILWVIATSP	6.61					1.54
	LLIVILWVI	44	9	HLA-DRB5*01:01											TLLLLIVILWVIATS	7.14					1.54
	LLIVILWVI	44	9	HLA-DRB5*01:01											VYATLLLLIVILWVI	7.46					1.54
	LLIVILWVI	44	9	HLA-DRB5*01:01											YATLLLLIVILWVIA	6.17					1.54
	LLIVILWVIA	44	10	Entry
	LLIVILWVIA	44	10	HLA-A*02:01			0.2582
	LLIVILWVIA	44	10	HLA-A*32:01	1.15
	LIVILWVI	45	8	Entry
	LIVILWVI	45	8	HLA-A*32:01	0.6
	LIVILWVIA	45	9	Entry
	LIVILWVIA	45	9	H-2-IAd											ATLLLLIVILWVIAT	32.15		8.8
	LIVILWVIA	45	9	H-2-IAd											LLLIVILWVIATSPL	22.41		5.2
	LIVILWVIA	45	9	H-2-IAd											LLLLIVILWVIATSP	28.55		9.17
	LIVILWVIA	45	9	H-2-IAd											TLLLLIVILWVIATS	29.45		9.87
	LIVILWVIA	45	9	HLA-DPA1*03:01/DPB1*04:02											LIVILWVIATSPLRC	4.63		1.43
	LIVILWVIA	45	9	HLA-DRB1*08:02											ATLLLLIVILWVIAT	0.96		0.43
	LIVILWVIA	45	9	HLA-DRB1*08:02											LLLIVILWVIATSPL	0.96		0.12
	LIVILWVIA	45	9	HLA-DRB1*08:02											LLLLIVILWVIATSP	0.96		0.33
	LIVILWVIA	45	9	HLA-DRB1*08:02											TLLLLIVILWVIATS	0.96		0.34
	IVILWVIAT	46	9	Entry
	IVILWVIAT	46	9	HLA-DQA1*03:01/DQB1*03:02											ATLLLLIVILWVIAT	11.23	0.01
	IVILWVIAT	46	9	HLA-DQA1*03:01/DQB1*03:02											IVILWVIATSPLRCF	18.19	0.01
	IVILWVIAT	46	9	HLA-DQA1*03:01/DQB1*03:02											LIVILWVIATSPLRC	18.91	0.01
	IVILWVIAT	46	9	HLA-DQA1*03:01/DQB1*03:02											LLIVILWVIATSPLR	15.87	0.01
	IVILWVIAT	46	9	HLA-DQA1*03:01/DQB1*03:02											LLLIVILWVIATSPL	12.81	0.01
	IVILWVIAT	46	9	HLA-DQA1*03:01/DQB1*03:02											LLLLIVILWVIATSP	15.87	0.01
	IVILWVIAT	46	9	HLA-DQA1*03:01/DQB1*03:02											TLLLLIVILWVIATS	11.78	0.01
	IVILWVIAT	46	9	HLA-DQA1*04:01/DQB1*04:02											LLIVILWVIATSPLR	9.49		0.89
	IVILWVIAT	46	9	HLA-DQA1*04:01/DQB1*04:02											LLLIVILWVIATSPL	9.49		0.65
	IVILWVIAT	46	9	HLA-DQA1*04:01/DQB1*04:02											LLLLIVILWVIATSP	9.49		0.86
	IVILWVIAT	46	9	HLA-DQA1*05:01/DQB1*02:01											ATLLLLIVILWVIAT	9.88	0.01
	IVILWVIAT	46	9	HLA-DQA1*05:01/DQB1*02:01											IVILWVIATSPLRCF	10.49	0.01
	IVILWVIAT	46	9	HLA-DQA1*05:01/DQB1*02:01											LIVILWVIATSPLRC	8.33	0.01
	IVILWVIAT	46	9	HLA-DQA1*05:01/DQB1*02:01											LLIVILWVIATSPLR	8.85	0.01
	IVILWVIAT	46	9	HLA-DQA1*05:01/DQB1*02:01											LLLIVILWVIATSPL	10.01	0.01
	IVILWVIAT	46	9	HLA-DQA1*05:01/DQB1*02:01											LLLLIVILWVIATSP	9.23	0.01
	IVILWVIAT	46	9	HLA-DQA1*05:01/DQB1*02:01											TLLLLIVILWVIATS	11.05	0.01
	IVILWVIAT	46	9	HLA-DRB1*01:01											ATLLLLIVILWVIAT	10.88	0.01
	IVILWVIAT	46	9	HLA-DRB1*01:01											LLLLIVILWVIATSP	12.6	0.01
	IVILWVIAT	46	9	HLA-DRB1*01:01											TLLLLIVILWVIATS	13.1	0.01
	IVILWVIAT	46	9	HLA-DRB1*03:01											ATLLLLIVILWVIAT	4.46					0.4
	IVILWVIAT	46	9	HLA-DRB1*03:01											IVILWVIATSPLRCF	0.4					0.4
	IVILWVIAT	46	9	HLA-DRB1*03:01											LIVILWVIATSPLRC	0.4					0.4
	IVILWVIAT	46	9	HLA-DRB1*03:01											LLIVILWVIATSPLR	0.4		0.26
	IVILWVIAT	46	9	HLA-DRB1*03:01											LLIVILWVIATSPLR	0.4					0.4
	IVILWVIAT	46	9	HLA-DRB1*03:01											LLLIVILWVIATSPL	6.19					0.4
	IVILWVIAT	46	9	HLA-DRB1*03:01											LLLLIVILWVIATSP	6.36					0.4
	IVILWVIAT	46	9	HLA-DRB1*03:01											TLLLLIVILWVIATS	6.03					0.4
	IVILWVIAT	46	9	HLA-DRB1*04:01											ATLLLLIVILWVIAT	1.91					0.68
	IVILWVIAT	46	9	HLA-DRB1*04:01											IVILWVIATSPLRCF	1.44					0.68
	IVILWVIAT	46	9	HLA-DRB1*04:01											LIVILWVIATSPLRC	1.39					0.68
	IVILWVIAT	46	9	HLA-DRB1*04:01											LLIVILWVIATSPLR	1.29					0.68
	IVILWVIAT	46	9	HLA-DRB1*04:01											LLLIVILWVIATSPL	2.04					0.68
	IVILWVIAT	46	9	HLA-DRB1*04:01											LLLLIVILWVIATSP	2.16					0.68
	IVILWVIAT	46	9	HLA-DRB1*04:01											TLLLLIVILWVIATS	2.8					0.68
	IVILWVIAT	46	9	HLA-DRB1*04:05											ATLLLLIVILWVIAT	1.15					0.33
	IVILWVIAT	46	9	HLA-DRB1*04:05											IVILWVIATSPLRCF	3.03					0.33
	IVILWVIAT	46	9	HLA-DRB1*04:05											LIVILWVIATSPLRC	2.87					0.33
	IVILWVIAT	46	9	HLA-DRB1*04:05											LLIVILWVIATSPLR	2.67					0.33
	IVILWVIAT	46	9	HLA-DRB1*04:05											LLLIVILWVIATSPL	2.18					0.33
	IVILWVIAT	46	9	HLA-DRB1*04:05											LLLLIVILWVIATSP	2.24					0.33
	IVILWVIAT	46	9	HLA-DRB1*04:05											TLLLLIVILWVIATS	1.91					0.33
	IVILWVIAT	46	9	HLA-DRB1*08:02											ATLLLLIVILWVIAT	0.96					0.96
	IVILWVIAT	46	9	HLA-DRB1*08:02											IVILWVIATSPLRCF	0.96					0.96
	IVILWVIAT	46	9	HLA-DRB1*08:02											LIVILWVIATSPLRC	0.96					0.96
	IVILWVIAT	46	9	HLA-DRB1*08:02											LLIVILWVIATSPLR	0.96					0.96
	IVILWVIAT	46	9	HLA-DRB1*08:02											LLLIVILWVIATSPL	0.96					0.96
	IVILWVIAT	46	9	HLA-DRB1*08:02											LLLLIVILWVIATSP	0.96					0.96
	IVILWVIAT	46	9	HLA-DRB1*08:02											TLLLLIVILWVIATS	0.96					0.96
	IVILWVIAT	46	9	HLA-DRB1*11:01											ATLLLLIVILWVIAT	0.09					0.09
	IVILWVIAT	46	9	HLA-DRB1*11:01											IVILWVIATSPLRCF	0.49					0.09
	IVILWVIAT	46	9	HLA-DRB1*11:01											LIVILWVIATSPLRC	0.46					0.09
	IVILWVIAT	46	9	HLA-DRB1*11:01											LLIVILWVIATSPLR	0.16		0.16			0.09
	IVILWVIAT	46	9	HLA-DRB1*11:01											LLLIVILWVIATSPL	0.18		0.18			0.09
	IVILWVIAT	46	9	HLA-DRB1*11:01											LLLLIVILWVIATSP	0.18		0.18			0.09
	IVILWVIAT	46	9	HLA-DRB1*11:01											TLLLLIVILWVIATS	0.14		0.14			0.09
	IVILWVIAT	46	9	HLA-DRB1*13:02											ATLLLLIVILWVIAT	9.69					1.01
	IVILWVIAT	46	9	HLA-DRB1*15:01											ATLLLLIVILWVIAT	0.46					0.36
	IVILWVIAT	46	9	HLA-DRB1*15:01											IVILWVIATSPLRCF	2.64					0.36
	IVILWVIAT	46	9	HLA-DRB1*15:01											LIVILWVIATSPLRC	2.64					0.36
	IVILWVIAT	46	9	HLA-DRB1*15:01											LLIVILWVIATSPLR	1.18		1.18			0.36
	IVILWVIAT	46	9	HLA-DRB1*15:01											LLLIVILWVIATSPL	1.1		1.1			0.36
	IVILWVIAT	46	9	HLA-DRB1*15:01											LLLLIVILWVIATSP	0.6					0.36
	IVILWVIAT	46	9	HLA-DRB1*15:01											TLLLLIVILWVIATS	0.51					0.36
	IVILWVIAT	46	9	HLA-DRB3*01:01											LLIVILWVIATSPLR	12.49		0.84
	IVILWVIAT	46	9	HLA-DRB3*01:01											LLLIVILWVIATSPL	12.49		1.73
	IVILWVIAT	46	9	HLA-DRB3*01:01											LLLLIVILWVIATSP	12.49		1.39
	IVILWVIAT	46	9	HLA-DRB3*01:01											TLLLLIVILWVIATS	12.49		1.07
	IVILWVIAT	46	9	HLA-DRB4*01:01											ATLLLLIVILWVIAT	0.28	0.01
	IVILWVIAT	46	9	HLA-DRB4*01:01											IVILWVIATSPLRCF	1.5	0.01
	IVILWVIAT	46	9	HLA-DRB4*01:01											LIVILWVIATSPLRC	1.34	0.01
	IVILWVIAT	46	9	HLA-DRB4*01:01											LLIVILWVIATSPLR	0.93	0.01
	IVILWVIAT	46	9	HLA-DRB4*01:01											LLLIVILWVIATSPL	0.7	0.01	0.7
	IVILWVIAT	46	9	HLA-DRB4*01:01											LLLLIVILWVIATSP	0.59	0.01
	IVILWVIAT	46	9	HLA-DRB4*01:01											TLLLLIVILWVIATS	0.36	0.01
	IVILWVIATS	46	10	Entry
	IVILWVIATS	46	10	HLA-A*03				23	0.766667
	VILWVIATS	47	9	Entry
	VILWVIATS	47	9	HLA-DQA1*01:01/DQB1*05:01											LIVILWVIATSPLRC	15.69		0.6
	VILWVIATS	47	9	HLA-DQA1*01:01/DQB1*05:01											LLIVILWVIATSPLR	8.58		0.32
	VILWVIATS	47	9	HLA-DQA1*01:01/DQB1*05:01											LLLIVILWVIATSPL	6.52		0.21
	VILWVIATS	47	9	HLA-DQA1*01:01/DQB1*05:01											LLLLIVILWVIATSP	6.52		0.18
	VILWVIATS	47	9	HLA-DQA1*04:01/DQB1*04:02											LIVILWVIATSPLRC	9.49		1.62
	VILWVIATS	47	9	HLA-DRB1*08:02											VILWVIATSPLRCFC	0.96					0.96
	VILWVIATS	47	9	HLA-DRB1*13:02											IVILWVIATSPLRCF	12.2					0.61
	VILWVIATS	47	9	HLA-DRB1*13:02											LIVILWVIATSPLRC	12.25					0.61
	VILWVIATS	47	9	HLA-DRB1*13:02											LLIVILWVIATSPLR	18.5					0.61
	VILWVIATS	47	9	HLA-DRB1*13:02											LLLIVILWVIATSPL	15.45					0.61
	VILWVIATS	47	9	HLA-DRB1*13:02											LLLLIVILWVIATSP	18.02					0.61
	VILWVIATS	47	9	HLA-DRB1*13:02											TLLLLIVILWVIATS	9.83					0.61
	VILWVIATS	47	9	HLA-DRB1*13:02											VILWVIATSPLRCFC	12.55					0.61
	VILWVIATSPL	47	11	Entry
	VILWVIATSPL	47	11	H-2-Kb						1.06	0.51	1.57	-1.3	735.5
	VILWVIATSPL	47	11	HLA-A*32:01	1.4
	VILWVIATSPL	47	11	HLA-C*01:02	1.7
	ILWVIATS	48	8	Entry
	ILWVIATS	48	8	HLA-A*02:01	1
	ILWVIATS	48	8	HLA-A*02:06	1.4
	ILWVIATSP	48	9	Entry
	ILWVIATSP	48	9	H-2-IAb											LLIVILWVIATSPLR	12.43		9.42
	ILWVIATSP	48	9	HLA-DRB1*04:01											LLIVILWVIATSPLR	1.29		1.29
	ILWVIATSP	48	9	HLA-DRB1*07:01											LLLIVILWVIATSPL	2.36		0.22
	ILWVIATSP	48	9	HLA-DRB1*08:02											IVILWVIATSPLRCF	0.96			1.34
	ILWVIATSP	48	9	HLA-DRB1*08:02											LIVILWVIATSPLRC	0.96			1.88
	ILWVIATSP	48	9	HLA-DRB1*08:02											VILWVIATSPLRCFC	0.96			1.59
	ILWVIATSPL	48	10	Entry
	ILWVIATSPL	48	10	H-2-Kb						1.06	0.53	1.59	-1.49	1214
	ILWVIATSPL	48	10	H-2-Kd	1.05					1.06	0.53	1.59	-2.05	4361.7
	ILWVIATSPL	48	10	H-2-Kd	1.05
	ILWVIATSPL	48	10	HLA-A*02:01	0.9		0.3287	23	0.741935	1.06	0.53	1.59	-0.25	69.2
	ILWVIATSPL	48	10	HLA-A*02:06						1.06	0.53	1.59	-0.95	344.6
	ILWVIATSPL	48	10	HLA-B*13				18	0.782609
	ILWVIATSPL	48	10	HLA-B*15:01	1.6					1.06	0.53	1.59	-0.84	267
	ILWVIATSPL	48	10	HLA-B*15:25						1.06	0.53	1.59	-0.73	208.7
	ILWVIATSPL	48	10	HLA-C*01:02	1.3
	ILWVIATSPL	48	10	HLA-C*14:02	1.4
	ILWVIATSPLR	48	11	Entry
	ILWVIATSPLR	48	11	H-2-Kb						0.94	0.76	1.7	-1.97	4692.9
	ILWVIATSPLR	48	11	HLA-A*31:01						0.94	0.76	1.7	-0.98	473.3
	ILWVIATSPLR	48	11	HLA-A*32:01	1.7
	ILWVIATSPLR	48	11	HLA-A*33:03	1.8
	ILWVIATSPLR	48	11	HLA-A*68:01	0.4					0.94	0.76	1.7	-1.24	874.1
	ILWVIATSPLR	48	11	HLA-A*74:01	0.4
	ILWVIATSPLR	48	11	HLA-C*04:01	1.2
	LWVIATSPL	49	9	Entry
	LWVIATSPL	49	9	H-2-IAd											LLIVILWVIATSPLR	17.52		2.42
	LWVIATSPL	49	9	H-2-Kb	1.25					1.06	0.56	1.62	-1.43	1127.9
	LWVIATSPL	49	9	H-2-Kd		1.2936				1.06	0.56	1.62	-1.39	1021
	LWVIATSPL	49	9	HLA-A*23:01	1.6					1.06	0.56	1.62	-1.14	580.4
	LWVIATSPL	49	9	HLA-B*15:02	1.9
	LWVIATSPL	49	9	HLA-B*48:01	1.6
	LWVIATSPL	49	9	HLA-C*14:02		0.9555				1.06	0.56	1.62	-0.01	42.6
	LWVIATSPL	49	9	HLA-DRB1*01:01											ILWVIATSPLRCFCI	5.73	0.01
	LWVIATSPL	49	9	HLA-DRB1*01:01											IVILWVIATSPLRCF	2.55	0.01
	LWVIATSPL	49	9	HLA-DRB1*01:01											LIVILWVIATSPLRC	4.14	0.01
	LWVIATSPL	49	9	HLA-DRB1*01:01											LLIVILWVIATSPLR	4.95	0.01
	LWVIATSPL	49	9	HLA-DRB1*01:01											LLLIVILWVIATSPL	8.87	0.01
	LWVIATSPL	49	9	HLA-DRB1*01:01											LWVIATSPLRCFCIY	10.79	0.01
	LWVIATSPL	49	9	HLA-DRB1*01:01											VILWVIATSPLRCFC	3.09	0.01
	LWVIATSPL	49	9	HLA-DRB1*04:05											ILWVIATSPLRCFCI	6.2					1.51
	LWVIATSPL	49	9	HLA-DRB1*04:05											LWVIATSPLRCFCIY	12.11					1.51
	LWVIATSPL	49	9	HLA-DRB1*04:05											VILWVIATSPLRCFC	4.25					1.51
	LWVIATSPL	49	9	HLA-DRB1*07:01											ILWVIATSPLRCFCI	2.2		0.81
	LWVIATSPL	49	9	HLA-DRB1*07:01											IVILWVIATSPLRCF	1.43		0.21
	LWVIATSPL	49	9	HLA-DRB1*07:01											IVILWVIATSPLRCF	1.43			1.43
	LWVIATSPL	49	9	HLA-DRB1*07:01											LIVILWVIATSPLRC	1.57		0.21
	LWVIATSPL	49	9	HLA-DRB1*07:01											LIVILWVIATSPLRC	1.57			1.57
	LWVIATSPL	49	9	HLA-DRB1*07:01											LLIVILWVIATSPLR	2.07		0.22
	LWVIATSPL	49	9	HLA-DRB1*07:01											LWVIATSPLRCFCIY	3.35		0.87
	LWVIATSPL	49	9	HLA-DRB1*07:01											VILWVIATSPLRCFC	1.76		0.22
	LWVIATSPL	49	9	HLA-DRB1*07:01											VILWVIATSPLRCFC	1.76			1.76
	LWVIATSPL	49	9	HLA-DRB1*08:02											ILWVIATSPLRCFCI	2.36		0.62
	LWVIATSPL	49	9	HLA-DRB1*08:02											IVILWVIATSPLRCF	0.96		0.15
	LWVIATSPL	49	9	HLA-DRB1*08:02											LIVILWVIATSPLRC	0.96		0.13
	LWVIATSPL	49	9	HLA-DRB1*08:02											LLIVILWVIATSPLR	0.96		0.13
	LWVIATSPL	49	9	HLA-DRB1*08:02											LWVIATSPLRCFCIY	2.96		0.89
	LWVIATSPL	49	9	HLA-DRB1*08:02											VILWVIATSPLRCFC	0.96		0.16
	LWVIATSPL	49	9	HLA-DRB4*01:01											IVILWVIATSPLRCF	1.5		1.5
	LWVIATSPL	49	9	HLA-DRB4*01:01											LIVILWVIATSPLRC	1.34		1.34
	LWVIATSPL	49	9	HLA-DRB4*01:01											LLIVILWVIATSPLR	0.93		0.93
	LWVIATSPL	49	9	HLA-DRB4*01:01											VILWVIATSPLRCFC	15.32		2
	LWVIATSPL	49	9	HLA-DRB5*01:01											LLIVILWVIATSPLR	0.2		0.14
	LWVIATSPLR	49	10	Entry
	LWVIATSPLR	49	10	HLA-A*31:01						0.94	0.79	1.73	-0.84	369.6
	LWVIATSPLR	49	10	HLA-A*33:03	1.9	1.6802				0.94	0.79	1.73	-0.8	334.8
	LWVIATSPLR	49	10	HLA-A*68:01		0.8554				0.94	0.79	1.73	0.01	52.5
	LWVIATSPLR	49	10	HLA-C*04:01	1
	WVIATSPL	50	8	Entry
	WVIATSPL	50	8	H-2-Kb						1.06	0.52	1.58	-1.53	1271.4
	WVIATSPL	50	8	HLA-B*15:01	0.8
	WVIATSPL	50	8	HLA-B*15:25	1.4
	WVIATSPL	50	8	HLA-B*35:03	1.5
	WVIATSPL	50	8	HLA-B*39:01	0.2
	WVIATSPL	50	8	HLA-B*48:01	0.6
	WVIATSPL	50	8	HLA-B*55:01	1.9
	WVIATSPL	50	8	HLA-C*01:02	0.9
	WVIATSPL	50	8	HLA-C*02:02	1.5
	WVIATSPL	50	8	HLA-C*02:09	1.5
	WVIATSPL	50	8	HLA-C*03:02	0.3
	WVIATSPL	50	8	HLA-C*03:03	0.3					1.06	0.52	1.58	-1.19	579.5
	WVIATSPL	50	8	HLA-C*03:04	0.3					1.06	0.52	1.58	-1.19	579.5
	WVIATSPL	50	8	HLA-C*04:01	0.9
	WVIATSPL	50	8	HLA-C*08:01	0.8
	WVIATSPL	50	8	HLA-C*12:02	0.7
	WVIATSPL	50	8	HLA-C*14:02	0.3
	WVIATSPL	50	8	HLA-C*16:01	1.1
	WVIATSPLR	50	9	Entry
	WVIATSPLR	50	9	H-2-IAb											IVILWVIATSPLRCF	7.88		9.14
	WVIATSPLR	50	9	H-2-IAb											LIVILWVIATSPLRC	7.99		9.02
	WVIATSPLR	50	9	H-2-IAd											ILWVIATSPLRCFCI	11.83		7.42
	WVIATSPLR	50	9	H-2-IAd											IVILWVIATSPLRCF	9.19		3.23
	WVIATSPLR	50	9	H-2-IAd											LIVILWVIATSPLRC	15.87		2.85
	WVIATSPLR	50	9	H-2-IAd											VILWVIATSPLRCFC	10.71		4.33
	WVIATSPLR	50	9	HLA-A*11:01		1.3028		22	0.758621	0.94	0.74	1.68	-1.18	731.4
	WVIATSPLR	50	9	HLA-A*26:01	1.55
	WVIATSPLR	50	9	HLA-A*31:01	1.55	1.024				0.94	0.74	1.68	-0.84	334.6
	WVIATSPLR	50	9	HLA-A*33:03	1.2	0.3844				0.94	0.74	1.68	-0.47	141.9
	WVIATSPLR	50	9	HLA-A*68:01	0.25	0.1728		18	0.72	0.94	0.74	1.68	0.55	13.7
	WVIATSPLR	50	9	HLA-A*74:01	1.5	0.8315
	WVIATSPLR	50	9	HLA-DRB1*03:01											ILWVIATSPLRCFCI	1.38		0.24			1.38
	WVIATSPLR	50	9	HLA-DRB1*03:01											IVILWVIATSPLRCF	0.4		0.22
	WVIATSPLR	50	9	HLA-DRB1*03:01											LIVILWVIATSPLRC	0.4		0.24
	WVIATSPLR	50	9	HLA-DRB1*03:01											LWVIATSPLRCFCIY	1.38		1			1.38
	WVIATSPLR	50	9	HLA-DRB1*03:01											VILWVIATSPLRCFC	1.38		0.23			1.38
	WVIATSPLR	50	9	HLA-DRB1*03:01											WVIATSPLRCFCIYV	1.54		1.54			1.38
	WVIATSPLR	50	9	HLA-DRB1*04:01											ILWVIATSPLRCFCI	2.16					0.96
	WVIATSPLR	50	9	HLA-DRB1*04:01											IVILWVIATSPLRCF	1.44		1.44
	WVIATSPLR	50	9	HLA-DRB1*04:01											LIVILWVIATSPLRC	1.39		1.39
	WVIATSPLR	50	9	HLA-DRB1*04:01											LWVIATSPLRCFCIY	7.01					0.96
	WVIATSPLR	50	9	HLA-DRB1*04:01											VILWVIATSPLRCFC	1.88		1.88			0.96
	WVIATSPLR	50	9	HLA-DRB1*04:01											WVIATSPLRCFCIYV	8.18					0.96
	WVIATSPLR	50	9	HLA-DRB1*04:05											WVIATSPLRCFCIYV	22.13					1.98
	WVIATSPLR	50	9	HLA-DRB1*11:01											ILWVIATSPLRCFCI	1.19		1.02			1.19
	WVIATSPLR	50	9	HLA-DRB1*11:01											IVILWVIATSPLRCF	0.49		0.49
	WVIATSPLR	50	9	HLA-DRB1*11:01											LIVILWVIATSPLRC	0.46		0.46
	WVIATSPLR	50	9	HLA-DRB1*11:01											LWVIATSPLRCFCIY	3.07					1.19
	WVIATSPLR	50	9	HLA-DRB1*11:01											VILWVIATSPLRCFC	1.19		0.79			1.19
	WVIATSPLR	50	9	HLA-DRB1*11:01											WVIATSPLRCFCIYV	4.15					1.19
	WVIATSPLR	50	9	HLA-DRB1*13:02											ILWVIATSPLRCFCI	14.28					0.69
	WVIATSPLR	50	9	HLA-DRB1*13:02											LWVIATSPLRCFCIY	14.92					0.69
	WVIATSPLR	50	9	HLA-DRB1*13:02											WVIATSPLRCFCIYV	29.08					0.69
	WVIATSPLR	50	9	HLA-DRB3*01:01											IVILWVIATSPLRCF	12.49		0.57
	WVIATSPLR	50	9	HLA-DRB3*01:01											LIVILWVIATSPLRC	12.49		1.19
	WVIATSPLR	50	9	HLA-DRB3*02:02											ILWVIATSPLRCFCI	0.99				0.99
	WVIATSPLR	50	9	HLA-DRB3*02:02											IVILWVIATSPLRCF	0.67				0.67
	WVIATSPLR	50	9	HLA-DRB3*02:02											LIVILWVIATSPLRC	1.88				1.88
	WVIATSPLR	50	9	HLA-DRB3*02:02											VILWVIATSPLRCFC	0.69				0.69
	WVIATSPLR	50	9	HLA-DRB5*01:01											ILWVIATSPLRCFCI	0.2		0.15			0.2
	WVIATSPLR	50	9	HLA-DRB5*01:01											IVILWVIATSPLRCF	0.2		0.14			0.2
	WVIATSPLR	50	9	HLA-DRB5*01:01											LIVILWVIATSPLRC	0.2		0.14			0.2
	WVIATSPLR	50	9	HLA-DRB5*01:01											LLIVILWVIATSPLR	0.2					0.2
	WVIATSPLR	50	9	HLA-DRB5*01:01											LWVIATSPLRCFCIY	0.73		0.73			0.2
	WVIATSPLR	50	9	HLA-DRB5*01:01											VILWVIATSPLRCFC	0.2		0.14			0.2
	WVIATSPLR	50	9	HLA-DRB5*01:01											WVIATSPLRCFCIYV	0.82		0.82			0.2
	WVIATSPLRC	50	10	Entry
	WVIATSPLRC	50	10	HLA-A*68:01						1.11	0.1	1.22	-1.27	311.8
	WVIATSPLRC	50	10	HLA-C*04:01	1.9
	WVIATSPLRCF	50	11	Entry
	WVIATSPLRCF	50	11	HLA-B*15:01	0.4					1.54	1.2	2.73	-0.03	581.1
	WVIATSPLRCF	50	11	HLA-B*15:25	0.9					1.54	1.2	2.73	0.1	425.6
	WVIATSPLRCF	50	11	HLA-C*03:02	1.6
	WVIATSPLRCF	50	11	HLA-C*04:01	1.5
	VIATSPLR	51	8	Entry
	VIATSPLR	51	8	HLA-A*31:01	1.7
	VIATSPLR	51	8	HLA-A*68:01	1
	VIATSPLR	51	8	HLA-A*74:01	1.3
	VIATSPLRC	51	9	Entry
	VIATSPLRC	51	9	H-2-IAb											ILWVIATSPLRCFCI	9.29			7.37
	VIATSPLRC	51	9	H-2-IAb											IVILWVIATSPLRCF	7.88			6.62
	VIATSPLRC	51	9	H-2-IAb											LIVILWVIATSPLRC	7.99			6.96
	VIATSPLRC	51	9	H-2-IAb											VILWVIATSPLRCFC	8.63			6.73
	VIATSPLRCF	51	10	Entry
	VIATSPLRCF	51	10	HLA-B*15:01						1.54	1.17	2.7	0.23	293.9
	VIATSPLRCF	51	10	HLA-B*15:25						1.54	1.17	2.7	0.21	309.4
	IATSPLRCF	52	9	Entry
	IATSPLRCF	52	9	HLA-B*15:02		1.9293
	IATSPLRCF	52	9	HLA-B*15:25						1.54	1.14	2.67	-0.04	518.5
	IATSPLRCF	52	9	HLA-B*35:01		1.4072
	IATSPLRCF	52	9	HLA-B*46:01		1.6423
	IATSPLRCF	52	9	HLA-B*53:01	1.7	1.0331
	IATSPLRCF	52	9	HLA-B*57:01	1.95
	IATSPLRCF	52	9	HLA-B*57:01		0.6946		14	0.7
	IATSPLRCF	52	9	HLA-B*58:01		0.7613				1.54	1.14	2.67	-0.29	906.2
	IATSPLRCF	52	9	HLA-B*58:02		0.6598		22	0.785714
	IATSPLRCF	52	9	HLA-C*03:02		1.1181				1.54	1.14	2.67	0.3	235.3
	IATSPLRCF	52	9	HLA-C*03:03	1.3	1.7881				1.54	1.14	2.67	-0.24	815.7
	IATSPLRCF	52	9	HLA-C*03:04		1.7881				1.54	1.14	2.67	-0.24	815.7
	IATSPLRCF	52	9	HLA-C*12:02		1.8576
	IATSPLRCF	52	9	HLA-C*12:03		1.2011				1.54	1.14	2.67	-0.09	581.2
	IATSPLRCF	52	9	HLA-C*16:01		1.1147
	IATSPLRCF	52	9	HLA-DRB3*01:01											ILWVIATSPLRCFCI	11.61		0.58
	IATSPLRCF	52	9	HLA-DRB3*01:01											LWVIATSPLRCFCIY	10.74		0.96
	IATSPLRCF	52	9	HLA-DRB3*01:01											VIATSPLRCFCIYVV	16.51		1.73
	IATSPLRCF	52	9	HLA-DRB3*01:01											VILWVIATSPLRCFC	13.38		0.57
	IATSPLRCF	52	9	HLA-DRB3*01:01											WVIATSPLRCFCIYV	14.85		1.02
	IATSPLRCFCI	52	11	Entry
	IATSPLRCFCI	52	11	H-2-Dd	0.6					1.25	0.27	1.52	-1.73	1762.9
	ATSPLRCF	53	8	Entry
	ATSPLRCF	53	8	HLA-A*30:01	0.6
	ATSPLRCF	53	8	HLA-B*15:01	1.2
	ATSPLRCF	53	8	HLA-B*57:01	0.5	1.7574
	ATSPLRCF	53	8	HLA-B*58:01	1.2
	ATSPLRCF	53	8	HLA-B*58:02	0.8
	ATSPLRCFC	53	9	HLA-A*30:01						1.03	0.06	1.1	-1.68	602.5
	ATSPLRCFCI	53	10	Entry
	ATSPLRCFCI	53	10	H-2-Dd						1.25	0.29	1.54	-1.54	1181.7
	ATSPLRCFCI	53	10	HLA-A*02:06						1.25	0.29	1.54	-1.38	829.4
	ATSPLRCFCI	53	10	HLA-A*30:01						1.25	0.29	1.54	-1.12	457.1
	ATSPLRCFCI	53	10	HLA-A*68:02						1.25	0.29	1.54	-1.04	377.4
	ATSPLRCFCI	53	10	HLA-B*57:01	1.7
	ATSPLRCFCI	53	10	HLA-B*58:02				19
	ATSPLRCFCI	53	10	HLA-C*02:02	1.9
	ATSPLRCFCI	53	10	HLA-C*02:09	1.9
	ATSPLRCFCI	53	10	HLA-C*15:02	0.8					1.25	0.29	1.54	-1.21	558.1
	ATSPLRCFCI	53	10	HLA-C*17:01	1
	ATSPLRCFCI	53	10	HLA-G*01:01	1.2
	ATSPLRCFCI	53	10	HLA-G*01:02	1.2
[truncated: 967 more rows]

## Sheet: HPV 45-E5
	Peptides	Location		Alleles	MHC I binding prediction					MHC-I Processing prediction					MHC II binding prediction
					IEDB	NetMHCpan4	Rankpep	SYFPEITHI	SYFPEITHI	IEDB combind predictor					IEDB
										Proteasomal cleavage	TAP	Processing	Total		Complete MHC-II	Median	Comlib	SMM	NN	NetMHCIIpan	Strurniolo
	Sequence	Start	Length	Allele	PR	PR	%Optimal	score	%Reference	score	score	score	score	IC50	peptide	PR	PR	PR	PR	PR	PR
	MLSLVFLL	1	8	Entry
	MLSLVFLL	1	8	H-2-Kb						1.3	0.42	1.71	-1.91	4179.2
	MLSLVFLL	1	8	HLA-A*02:01						1.3	0.42	1.71	0.1	40.9
	MLSLVFLL	1	8	HLA-A*02:06						1.3	0.42	1.71	-0.64	225.4
	MLSLVFLL	1	8	HLA-A*23:01	0.5
	MLSLVFLL	1	8	HLA-A*68:02	0.65
	MLSLVFLL	1	8	HLA-B*13:01	0.7
	MLSLVFLL	1	8	HLA-B*37				21	0.75
	MLSLVFLL	1	8	HLA-B*38:01	0.7
	MLSLVFLL	1	8	HLA-B*39:01	1.7
	MLSLVFLL	1	8	HLA-B*48:01	0.4
	MLSLVFLL	1	8	HLA-B*52:01	1.8
	MLSLVFLL	1	8	HLA-E*01:01	0.6
	MLSLVFLL	1	8	HLA-G*01:01	1.2
	MLSLVFLL	1	8	HLA-G*01:02	1.2
	MLSLVFLL	1	8	HLA-G*01:03	1.2
	MLSLVFLL	1	8	HLA-G*01:04	1.2
	MLSLVFLL	1	8	HLA-G*01:06	1.2
	MLSLVFLLC	1	9	Entry
	MLSLVFLLC	1	9	HLA-DPA1*01/DPB1*04:01											MLSLVFLLCFSVCLY	0.35	0.01	0.35
	MLSLVFLLC	1	9	HLA-DPA1*01:03/DPB1*02:01											MLSLVFLLCFSVCLY	4.67		0.23
	MLSLVFLLC	1	9	HLA-DPA1*02:01/DPB1*01:01											MLSLVFLLCFSVCLY	19.98		0.25
	MLSLVFLLC	1	9	HLA-DPA1*03:01/DPB1*04:02											MLSLVFLLCFSVCLY	6.92		0.31
	MLSLVFLLCF	1	10	Entry
	MLSLVFLLCF	1	10	H-2-Kb						1.43	1.1	2.53	-1.1	4284.99
	MLSLVFLLCF	1	10	HLA-A*01:01	1.55
	MLSLVFLLCF	1	10	HLA-A*02:01			0.2423
	MLSLVFLLCF	1	10	HLA-A*23:01	1.1
	MLSLVFLLCF	1	10	HLA-A*24:02	1.8
	MLSLVFLLCF	1	10	HLA-A*26:01	1.9
	MLSLVFLLCF	1	10	HLA-A*29:02	1.1					1.43	1.1	2.53	-0.18	518.2
	MLSLVFLLCF	1	10	HLA-B*15:01	1.6			20	0.869565	1.43	1.1	2.53	-0.1	433.7
	MLSLVFLLCF	1	10	HLA-B*15:25	1.7					1.43	1.1	2.53	-0.29	662.5
	MLSLVFLLCF	1	10	HLA-B*18:01	1.7
	MLSLVFLLCF	1	10	HLA-B*58:01						1.43	1.1	2.53	-0.1	431.2
	LSLVFLLC	2	8	Entry
	LSLVFLLC	2	8	HLA-B*57:01	0.5
	LSLVFLLCF	2	9	Entry
	LSLVFLLCF	2	9	H-2-Kb	0.85					1.43	1.14	2.58	-1.11	4828.6
	LSLVFLLCF	2	9	H-2-Ld				21	0.75
	LSLVFLLCF	2	9	HLA-A*01:01	1.3
	LSLVFLLCF	2	9	HLA-A*23:01	1.15
	LSLVFLLCF	2	9	HLA-A*24:02	1.9
	LSLVFLLCF	2	9	HLA-A*32:01	1.9
	LSLVFLLCF	2	9	HLA-B*53:01	1.6
	LSLVFLLCF	2	9	HLA-B*57:01	0.8			18	0.9
	LSLVFLLCF	2	9	HLA-B*58:01	0.3					1.43	1.14	2.58	-0.03	406.8
	LSLVFLLCF	2	9	HLA-B*58:02				21	0.75
	LSLVFLLCF	2	9	HLA-DQA1*01:01/DQB1*05:01											LSLVFLLCFSVCLYV	0.75	0.75
	LSLVFLLCF	2	9	HLA-DQA1*01:01/DQB1*05:01											MLSLVFLLCFSVCLY	0.75	0.75
	LSLVFLLCFSV	2	11	Entry
	LSLVFLLCFSV	2	11	H-2-Kb						1.08	0.18	1.26	-1.7	908.63
	LSLVFLLCFSV	2	11	HLA-A*02:06	0.4
	LSLVFLLCFSV	2	11	HLA-B*52:01	1.8
	SLVFLLCFS	3	8	Entry
	SLVFLLCF	3	8	H-2-Kb						1.43	1.19	2.62	-0.86	2981.96
	SLVFLLCF	3	8	HLA-B*15:01	0.8
	SLVFLLCF	3	8	HLA-B*58:01	1.1
	SLVFLLCFS	3	9	HLA-DQA1*01:01/DQB1*05:01											MLSLVFLLCFSVCLY	0.75		0.46
	SLVFLLCFSV	3	10	Entry
	SLVFLLCFSV	3	10	H-2-Kb	1.75
	SLVFLLCFSV	3	10	HLA-A*02:01	0.3		0.421	23	0.741935
	SLVFLLCFSV	3	10	HLA-A*02:06	0.35
	SLVFLLCFSV	3	10	HLA-B*13				18	0.782609
	LVFLLCFS	4	8	Entry
	LVFLLCFS	4	8	HLA-A*02:01	1.5
	LVFLLCFS	4	8	HLA-A*02:06	0.75
	LVFLLCFSV	4	9	Entry
	LVFLLCFSV	4	9	H-2-Kb	1.4					1.08	0.27	1.35	-1.94	1970.17
	LVFLLCFSV	4	9	HLA-A*02:01	0.7		0.4844
	LVFLLCFSV	4	9	HLA-A*02:01			0.3131
	LVFLLCFSV	4	9	HLA-A*02:06	0.65
	LVFLLCFSV	4	9	HLA-A*68:02	0.7
	LVFLLCFSV	4	9	HLA-B*51:01	1.7
	LVFLLCFSV	4	9	HLA-DRB1*03:01											LSLVFLLCFSVCLYV	2.89					1.38
	LVFLLCFSV	4	9	HLA-DRB1*03:01											LVFLLCFSVCLYVCC	2.9					1.38
	LVFLLCFSV	4	9	HLA-DRB1*03:01											MLSLVFLLCFSVCLY	6.72					1.38
	LVFLLCFSV	4	9	HLA-DRB1*03:01											SLVFLLCFSVCLYVC	2.9					1.38
	LVFLLCFSV	4	9	HLA-DRB1*11:01											LSLVFLLCFSVCLYV	2.02		0.51
	LVFLLCFSV	4	9	HLA-DRB1*11:01											MLSLVFLLCFSVCLY	2.02		0.5
	LVFLLCFSV	4	9	HLA-DRB1*13:02											LSLVFLLCFSVCLYV	13.87					1.01
	LVFLLCFSV	4	9	HLA-DRB1*13:02											LVFLLCFSVCLYVCC	14.22					1.01
	LVFLLCFSV	4	9	HLA-DRB1*13:02											MLSLVFLLCFSVCLY	30.7					1.01
	LVFLLCFSV	4	9	HLA-DRB1*13:02											SLVFLLCFSVCLYVC	14.19					1.01
	LVFLLCFSV	4	9	HLA-DRB1*15:01											LSLVFLLCFSVCLYV	0.6		0.6			0.32
	LVFLLCFSV	4	9	HLA-DRB1*15:01											LVFLLCFSVCLYVCC	1.75		1.75			0.32
	LVFLLCFSV	4	9	HLA-DRB1*15:01											MLSLVFLLCFSVCLY	0.62		0.62			0.32
	LVFLLCFSV	4	9	HLA-DRB1*15:01											SLVFLLCFSVCLYVC	1.66		1.66			0.32
	LVFLLCFSV	4	9	HLA-DRB5*01:01											LSLVFLLCFSVCLYV	2.07					0.86
	LVFLLCFSV	4	9	HLA-DRB5*01:01											LVFLLCFSVCLYVCC	2.55					0.86
	LVFLLCFSV	4	9	HLA-DRB5*01:01											MLSLVFLLCFSVCLY	2.14					0.86
	LVFLLCFSV	4	9	HLA-DRB5*01:01											SLVFLLCFSVCLYVC	2.5					0.86
	LVFLLCFSVCL	4	11	Entry
	LVFLLCFSVCL	4	11	H-2-Kb						1.68	0.55	2.23	-1.06	1948.1
	LVFLLCFSVCL	4	11	HLA-A*02:01						1.68	0.55	2.23	-0.54	589.5
	VFLLCFSV	5	8	Entry
	VFLLCFSV	5	8	H-2-Kb	1.2					1.08	0.26	1.35	-2.06	2556.3
	VFLLCFSVC	5	9	Entry
	VFLLCFSVC	5	9	HLA-DPA1*01:03/DPB1*02:01											LSLVFLLCFSVCLYV	18.35		0.45
	VFLLCFSVC	5	9	HLA-DPA1*01:03/DPB1*02:01											SLVFLLCFSVCLYVC	12.84		0.59
	VFLLCFSVC	5	9	HLA-DPA1*02:01/DPB1*01:01											LSLVFLLCFSVCLYV	19.6		0.5
	VFLLCFSVCL	5	10	Entry
	VFLLCFSVCL	5	10	H-2-Kb						1.68	0.55	2.23	-0.9	1325.8
	VFLLCFSVCL	5	10	H-2-Kd				19	0.76
	VFLLCFSVCL	5	10	HLA-A*02:01						1.68	0.55	2.23	0.64	38.9
	VFLLCFSVCL	5	10	HLA-A*02:06						1.68	0.55	2.23	-0.19	262.6
	VFLLCFSVCL	5	10	HLA-A*23:01	1.75					1.68	0.55	2.23	-0.61	687
	VFLLCFSVCL	5	10	HLA-A*24:02				20	0.740741
	VFLLCFSVCL	5	10	HLA-B*39:01	1.2
	VFLLCFSVCLY	5	11	Entry
	VFLLCFSVCLY	5	11	HLA-A*29:02	0.5					1.2	1.4	2.6	0.68	83.5
	VFLLCFSVCLY	5	11	HLA-A*30:02	1.35					1.2	1.4	2.6	-0.25	702.4
	VFLLCFSVCLY	5	11	HLA-B*15:01	0.8
	VFLLCFSVCLY	5	11	HLA-B*15:02	0.6
	VFLLCFSVCLY	5	11	HLA-B*35:01	1.8
	FLLCFSVCL	6	9	Entry
	FLLCFSVCL	6	9	H-2-Db	1.1
	FLLCFSVCL	6	9	H-2-Kb						1.68	0.41	2.09	-1.57	4618.3
	FLLCFSVCL	6	9	HLA-A*02:01	0.2	1.0466	0.4844	26	0.83871	1.68	0.41	2.09	1.26	6.8
	FLLCFSVCL	6	9	HLA-A*02:06	0.7		0.5089			1.68	0.41	2.09	0.75	22.3
	FLLCFSVCL	6	9	HLA-B*08:01	0.8					1.68	0.41	2.09	-0.86	900.2
	FLLCFSVCL	6	9	HLA-B*13				18	0.782609
	FLLCFSVCL	6	9	HLA-B*15:02	1
	FLLCFSVCL	6	9	HLA-B*39:01	1.2					1.68	0.41	2.09	-0.86	900
	FLLCFSVCL	6	9	HLA-C*03:03	1.95
	FLLCFSVCL	6	9	HLA-C*03:04						1.68	0.41	2.09	-0.81	803.7
	FLLCFSVCL	6	9	HLA-C*16:01						1.68	0.41	2.09	-0.53	422.3
	FLLCFSVCL	6	9	HLA-DPA1*01/DPB1*04:01											LSLVFLLCFSVCLYV	9.58		0.91
	FLLCFSVCL	6	9	HLA-DPA1*01/DPB1*04:01											LVFLLCFSVCLYVCC	11.1		1.46
	FLLCFSVCL	6	9	HLA-DPA1*01/DPB1*04:01											SLVFLLCFSVCLYVC	9.63		1.11
	FLLCFSVCL	6	9	HLA-DPA1*01:03/DPB1*02:01											LVFLLCFSVCLYVCC	13.81		0.96
	FLLCFSVCL	6	9	HLA-DPA1*03:01/DPB1*04:02											LSLVFLLCFSVCLYV	14.81		0.45
	FLLCFSVCL	6	9	HLA-DPA1*03:01/DPB1*04:02											LVFLLCFSVCLYVCC	12.81		0.6
	FLLCFSVCL	6	9	HLA-DPA1*03:01/DPB1*04:02											SLVFLLCFSVCLYVC	12.42		0.59
	FLLCFSVCL	6	9	HLA-DQA1*05:01/DQB1*02:01											FLLCFSVCLYVCCNV	33.8	0.01
	FLLCFSVCL	6	9	HLA-DQA1*05:01/DQB1*02:01											LSLVFLLCFSVCLYV	23.41	0.01
	FLLCFSVCL	6	9	HLA-DQA1*05:01/DQB1*02:01											LVFLLCFSVCLYVCC	32.23	0.01
	FLLCFSVCL	6	9	HLA-DQA1*05:01/DQB1*02:01											MLSLVFLLCFSVCLY	19.76	0.01
	FLLCFSVCL	6	9	HLA-DQA1*05:01/DQB1*02:01											SLVFLLCFSVCLYVC	29.89	0.01
	FLLCFSVCL	6	9	HLA-DQA1*05:01/DQB1*02:01											VFLLCFSVCLYVCCN	35.19	0.01
	FLLCFSVCL	6	9	HLA-DRB1*04:05											FLLCFSVCLYVCCNV	25.41					1.51
	FLLCFSVCL	6	9	HLA-DRB1*04:05											LSLVFLLCFSVCLYV	6.74					1.51
	FLLCFSVCL	6	9	HLA-DRB1*04:05											LVFLLCFSVCLYVCC	11.43					1.51
	FLLCFSVCL	6	9	HLA-DRB1*04:05											MLSLVFLLCFSVCLY	6.68					1.51
	FLLCFSVCL	6	9	HLA-DRB1*04:05											SLVFLLCFSVCLYVC	11.01					1.51
	FLLCFSVCL	6	9	HLA-DRB1*04:05											VFLLCFSVCLYVCCN	22.84					1.51
	FLLCFSVCL	6	9	HLA-DRB1*07:01											LSLVFLLCFSVCLYV	16.91		0.46
	FLLCFSVCL	6	9	HLA-DRB1*07:01											LVFLLCFSVCLYVCC	24.99		0.5
	FLLCFSVCL	6	9	HLA-DRB1*07:01											MLSLVFLLCFSVCLY	18.38		0.69
	FLLCFSVCL	6	9	HLA-DRB1*07:01											SLVFLLCFSVCLYVC	21.02		0.49
	FLLCFSVCL	6	9	HLA-DRB1*11:01											LVFLLCFSVCLYVCC	2.02		1.34
	FLLCFSVCL	6	9	HLA-DRB1*11:01											SLVFLLCFSVCLYVC	2.02		1.27
	FLLCFSVCL	6	9	HLA-DRB3*01:01											FLLCFSVCLYVCCNV	33.77		1.94
	FLLCFSVCL	6	9	HLA-DRB3*01:01											LSLVFLLCFSVCLYV	13.4		0.32
	FLLCFSVCL	6	9	HLA-DRB3*01:01											LVFLLCFSVCLYVCC	19.66		0.33
	FLLCFSVCL	6	9	HLA-DRB3*01:01											MLSLVFLLCFSVCLY	13.38		0.37
	FLLCFSVCL	6	9	HLA-DRB3*01:01											SLVFLLCFSVCLYVC	14.07		0.32
	FLLCFSVCL	6	9	HLA-DRB3*01:01											VFLLCFSVCLYVCCN	26.51		1.42
	FLLCFSVCLY	6	10	Entry
	FLLCFSVCLY	6	10	HLA-A*01:01	0.25
	FLLCFSVCLY	6	10	HLA-A*02:01	0.75					1.2	1.27	2.47	0.55	82.3
	FLLCFSVCLY	6	10	HLA-A*02:06						1.2	1.27	2.47	-0.28	565.4
	FLLCFSVCLY	6	10	HLA-A*03:01	1.25					1.2	1.27	2.47	-0.43	795.7
	FLLCFSVCLY	6	10	HLA-A*26:01	0.65
	FLLCFSVCLY	6	10	HLA-A*29:02	0.4					1.2	1.27	2.47	1.28	15.4
	FLLCFSVCLY	6	10	HLA-A*30:02	1.2					1.2	1.27	2.47	-0.28	555.3
	FLLCFSVCLY	6	10	HLA-B*15:01	1.15			20	0.869565	1.2	1.27	2.47	0.29	149.2
	FLLCFSVCLY	6	10	HLA-B*15:02	0.6					1.2	1.27	2.47	-0.34	643.9
	FLLCFSVCLY	6	10	HLA-B*15:25	1.8					1.2	1.27	2.47	0.39	118.9
	FLLCFSVCLY	6	10	HLA-B*35:01	0.95
	FLLCFSVCLY	6	10	HLA-B*39:01	1
	FLLCFSVCLY	6	10	HLA-B*53:01	1.35
	FLLCFSVCLYV	6	11	Entry
	FLLCFSVCLYV	6	11	H-2-Kb						0.97	0.13	1.1	-2.48	3864.76
	FLLCFSVCLYV	6	11	HLA-A*02:01	0.15		0.4974
	FLLCFSVCLYV	6	11	HLA-A*02:01	0.15
	FLLCFSVCLYV	6	11	HLA-A*02:06	0.35
	FLLCFSVCLYV	6	11	HLA-B*15:01	1.1
	FLLCFSVCLYV	6	11	HLA-B*15:02	0.7
	FLLCFSVCLYV	6	11	HLA-B*39:01	1.6
	FLLCFSVCLYV	6	11	HLA-C*15:02	1.6
	LLCFSVCL	7	8	Entry
	LLCFSVCL	7	8	HLA-A*02:01						1.68	0.39	2.07	-0.82	779.8
	LLCFSVCLY	7	9	Entry
	LLCFSVCLY	7	9	HLA-A*01:01	0.35
	LLCFSVCLY	7	9	HLA-A*03:01	1.3					1.2	1.24	2.44	-0.07	322.7
	LLCFSVCLY	7	9	HLA-A*11:01						1.2	1.24	2.44	-0.4	691.7
	LLCFSVCLY	7	9	HLA-A*29:02	0.35	1.7418				1.2	1.24	2.44	0.93	32.6
	LLCFSVCLY	7	9	HLA-A*30:02	0.95					1.2	1.24	2.44	0.18	182.4
	LLCFSVCLY	7	9	HLA-B*15:01	0.4			21	0.913043	1.2	1.24	2.44	0.28	143.1
	LLCFSVCLY	7	9	HLA-B*15:02						1.2	1.24	2.44	-0.41	714
	LLCFSVCLY	7	9	HLA-B*15:25	1.9					1.2	1.24	2.44	0.46	94.7
	LLCFSVCLY	7	9	HLA-DPA1*01:03/DPB1*02:01											VFLLCFSVCLYVCCN	14.46		1.55
	LLCFSVCLY	7	9	HLA-DPA1*02:01/DPB1*01:01											LVFLLCFSVCLYVCC	26.22		1.15
	LLCFSVCLY	7	9	HLA-DPA1*02:01/DPB1*01:01											SLVFLLCFSVCLYVC	19.24		0.65
	LLCFSVCLY	7	9	HLA-DQA1*01:01/DQB1*05:01											LSLVFLLCFSVCLYV	0.75		0.63
	LLCFSVCLY	7	9	HLA-DQA1*01:01/DQB1*05:01											LVFLLCFSVCLYVCC	4.75		0.8
	LLCFSVCLY	7	9	HLA-DQA1*01:01/DQB1*05:01											SLVFLLCFSVCLYVC	4.75		0.65
	LLCFSVCLY	7	9	HLA-DQA1*01:01/DQB1*05:01											VFLLCFSVCLYVCCN	4.75		1.25
	LLCFSVCLYV	7	10	Entry
	LLCFSVCLYV	7	10	HLA-A*02:01	0.2		0.4681	22	0.709677
	LLCFSVCLYV	7	10	HLA-A*02:06	0.8
	LLCFSVCLYV	7	10	HLA-B*13				20	0.869565
	LLCFSVCLYV	7	10	HLA-C*15:02	1.4
	LCFSVCLY	8	8	Entry
	LCFSVCLY	8	8	HLA-A*30:02	0.4
	LCFSVCLY	8	8	HLA-B*15:01	0.9
	LCFSVCLYV	8	9	Entry
	LCFSVCLYV	8	9	HLA-DPA1*03:01/DPB1*04:02											VFLLCFSVCLYVCCN	13.94		1.55
	LCFSVCLYV	8	9	HLA-DRB1*07:01											FLLCFSVCLYVCCNV	29.88		0.88
	LCFSVCLYV	8	9	HLA-DRB1*07:01											VFLLCFSVCLYVCCN	29.15		0.84
	FSVCLYVCCNV	10	11	Entry
	FSVCLYVCCNV	10	11	H-2-Kb						1.02	0.14	1.16	-2.38	3444.1
	SVCLYVCCNV	11	10	Entry
	SVCLYVCCNV	11	10	H-2-Kb						1.02	0.18	1.19	-2.49	4794.5
	SVCLYVCCNV	11	10	HLA-A*02:06	1.5
	SVCLYVCCNV	11	10	HLA-A*68:02	1.95
	VCLYVCCNV	12	8	Entry
	VCLYVCCNV	12	9	HLA-DRB1*15:01											CFSVCLYVCCNVPLV	21.8					1.74
	VCLYVCCNV	12	9	HLA-DRB1*15:01											FLLCFSVCLYVCCNV	12.43					1.74
	VCLYVCCNV	12	9	HLA-DRB1*15:01											FSVCLYVCCNVPLVQ	21.66					1.74
	VCLYVCCNV	12	9	HLA-DRB1*15:01											LCFSVCLYVCCNVPL	21.12					1.74
	VCLYVCCNV	12	9	HLA-DRB1*15:01											LLCFSVCLYVCCNVP	24.66					1.74
	VCLYVCCNV	12	9	HLA-DRB1*15:01											SVCLYVCCNVPLVQS	23.74					1.74
	VCLYVCCNV	12	9	HLA-DRB1*15:01											VCLYVCCNVPLVQSV	24.37					1.74
	VCLYVCCNVPL	12	11	Entry
	VCLYVCCNVPL	12	11	H-2-Kb						1.15	0.48	1.64	-2.01	4411.1
	VCLYVCCNVPL	12	11	HLA-C*04:01	1
	VCLYVCCNVPL	12	11	HLA-C*14:02	1.9
	CLYVCCNV	13	8	Entry
	CLYVCCNV	13	8	H-2-Kb						1.02	0.23	1.24	-2.15	2465.7
	CLYVCCNVPL	13	10	Entry
	CLYVCCNVPL	13	10	H-2-Kb						1.15	0.51	1.66	-0.93	389.6
	CLYVCCNVPL	13	10	HLA-A*02:01	0.75			23	0.741935	1.15	0.51	1.66	-0.46	133.3
	CLYVCCNVPL	13	10	HLA-A*02:06						1.15	0.51	1.66	-1.06	523.9
	CLYVCCNVPL	13	10	HLA-A*23:01						1.15	0.51	1.66	-1.35	1021
	CLYVCCNVPL	13	10	HLA-B*13				18	0.782609
	CLYVCCNVPL	13	10	HLA-C*04:01	0.6
	CLYVCCNVPL	13	10	HLA-C*14:02	1.2					1.15	0.51	1.66	-1.3	920.9
	CLYVCCNVPLV	13	11	Entry
	CLYVCCNVPLV	13	11	H-2-Kb						0.87	0.23	1.1	-2.05	1433.89
	CLYVCCNVPLV	13	11	HLA-A*02:01	1.4
	LYVCCNVPL	14	9	Entry
	LYVCCNVPL	14	9	H-2-Kb						1.15	0.56	1.72	-1.83	3530.7
	LYVCCNVPL	14	9	H-2-Kd			0.371	22	0.88	1.15	0.56	1.72	-0.8	332.3
	LYVCCNVPL	14	9	HLA-A*23:01	0.45					1.15	0.56	1.72	-0.8	333.3
	LYVCCNVPL	14	9	HLA-A*24:02	1.05		0.454	20	0.740741	1.15	0.56	1.72	-1.21	849.6
	LYVCCNVPL	14	9	HLA-B*39:01						1.15	0.56	1.72	-1.25	935
	LYVCCNVPL	14	9	HLA-B*48:01	1.65
	LYVCCNVPL	14	9	HLA-C*07:02						1.15	0.56	1.72	-1.27	963.2
	LYVCCNVPL	14	9	HLA-C*14:02	0.7					1.15	0.56	1.72	0.28	27.3
	LYVCCNVPL	14	9	HLA-C*16:01						1.15	0.56	1.72	-1.21	855.9
	LYVCCNVPL	14	9	HLA-DRB3*01:01											CFSVCLYVCCNVPLV	4.49		0.07
	LYVCCNVPLV	14	10	Entry
	LYVCCNVPLV	14	10	H-2-Kd	1.25			21	0.84	0.87	0.28	1.16	-1.86	1031.46
	LYVCCNVPLV	14	10	HLA-A*23:01	1.7
	LYVCCNVPLV	14	10	HLA-C*12:03	1.5
	YVCCNVPL	15	8	Entry
	YVCCNVPL	15	8	H-2-Db	0.9					1.15	0.49	1.65	-1.91	3619.3
	YVCCNVPL	15	8	H-2-Kb						1.15	0.49	1.65	-1.99	4325
	YVCCNVPL	15	8	HLA-A*02:06						1.15	0.49	1.65	-1.29	870.2
	YVCCNVPL	15	8	HLA-B*15:01	1
	YVCCNVPL	15	8	HLA-B*39:01	0.2
	YVCCNVPL	15	8	HLA-B*48:01	1.4
	YVCCNVPL	15	8	HLA-C*01:02	0.9
	YVCCNVPL	15	8	HLA-C*02:02	1.9
	YVCCNVPL	15	8	HLA-C*02:09	1.9
	YVCCNVPL	15	8	HLA-C*03:02	1
	YVCCNVPL	15	8	HLA-C*03:03	0.5
	YVCCNVPL	15	8	HLA-C*03:04	0.5
	YVCCNVPL	15	8	HLA-C*04:01	0.8
	YVCCNVPL	15	8	HLA-C*07:02	0.6
	YVCCNVPL	15	8	HLA-C*08:01	0.5
	YVCCNVPL	15	8	HLA-C*12:02	0.8
	YVCCNVPL	15	8	HLA-C*12:03	1.1
	YVCCNVPL	15	8	HLA-C*14:02	0.4
	YVCCNVPL	15	8	HLA-C*16:01	0.7
	YVCCNVPLV	15	9	Entry
	YVCCNVPLV	15	9	H-2-Db	0.9	1.7103				0.87	0.21	1.09	-1.83	828.19
	YVCCNVPLV	15	9	HLA-A*02:01	0.9	1.279	0.3621
	YVCCNVPLV	15	9	HLA-A*02:06	0.4	0.7475
	YVCCNVPLV	15	9	HLA-A*26:01	1.95
	YVCCNVPLV	15	9	HLA-C*06:02	1.75
	YVCCNVPLV	15	9	HLA-C*07:01	1.15
	YVCCNVPLV	15	9	HLA-DQA1*05:01/DQB1*03:01											CFSVCLYVCCNVPLV	59.85	0.85
	YVCCNVPLV	15	9	HLA-DQA1*05:01/DQB1*03:01											CLYVCCNVPLVQSVY	46.86	0.85
	YVCCNVPLV	15	9	HLA-DQA1*05:01/DQB1*03:01											FSVCLYVCCNVPLVQ	57.04	0.85
	YVCCNVPLV	15	9	HLA-DQA1*05:01/DQB1*03:01											LYVCCNVPLVQSVYV	46.34	0.85
	YVCCNVPLV	15	9	HLA-DQA1*05:01/DQB1*03:01											SVCLYVCCNVPLVQS	54	0.85
	YVCCNVPLV	15	9	HLA-DQA1*05:01/DQB1*03:01											VCLYVCCNVPLVQSV	49.83	0.85
	YVCCNVPLV	15	9	HLA-DQA1*05:01/DQB1*03:01											YVCCNVPLVQSVYVC	43.4	0.85
	YVCCNVPLV	15	9	HLA-DRB1*11:01											CFSVCLYVCCNVPLV	2.91					1.08
	YVCCNVPLV	15	9	HLA-DRB1*11:01											CLYVCCNVPLVQSVY	3.86					1.08
	YVCCNVPLV	15	9	HLA-DRB1*11:01											FSVCLYVCCNVPLVQ	2.65					1.08
	YVCCNVPLV	15	9	HLA-DRB1*11:01											LYVCCNVPLVQSVYV	6.67					1.08
	YVCCNVPLV	15	9	HLA-DRB1*11:01											SVCLYVCCNVPLVQS	2.6					1.08
	YVCCNVPLV	15	9	HLA-DRB1*11:01											VCLYVCCNVPLVQSV	2.54					1.08
	YVCCNVPLV	15	9	HLA-DRB1*11:01											YVCCNVPLVQSVYVC	9.19					1.08
	YVCCNVPLV	15	9	HLA-DRB1*13:02											CFSVCLYVCCNVPLV	12.5					1.14
	YVCCNVPLV	15	9	HLA-DRB1*13:02											CLYVCCNVPLVQSVY	11.24					1.14
	YVCCNVPLV	15	9	HLA-DRB1*13:02											FSVCLYVCCNVPLVQ	8.28					1.14
	YVCCNVPLV	15	9	HLA-DRB1*13:02											LYVCCNVPLVQSVYV	11.1					1.14
	YVCCNVPLV	15	9	HLA-DRB1*13:02											SVCLYVCCNVPLVQS	8.35					1.14
	YVCCNVPLV	15	9	HLA-DRB1*13:02											VCLYVCCNVPLVQSV	9.8					1.14
	YVCCNVPLV	15	9	HLA-DRB1*13:02											YVCCNVPLVQSVYVC	15.45					1.14
	YVCCNVPLV	15	9	HLA-DRB3*01:01											CLYVCCNVPLVQSVY	6.56		0.08
	YVCCNVPLV	15	9	HLA-DRB3*01:01											FSVCLYVCCNVPLVQ	4.43		0.07
	YVCCNVPLV	15	9	HLA-DRB3*01:01											LYVCCNVPLVQSVYV	9.32		0.62
	YVCCNVPLV	15	9	HLA-DRB3*01:01											SVCLYVCCNVPLVQS	4.45		0.07
	YVCCNVPLV	15	9	HLA-DRB3*01:01											VCLYVCCNVPLVQSV	4.49		0.07
	YVCCNVPLV	15	9	HLA-DRB3*01:01											YVCCNVPLVQSVYVC	13.23		0.7
	YVCCNVPLVQ	15	10	Entry
	YVCCNVPLVQ	15	10	HLA-C*12:03	1.2
	CCYLLPMFV	17	9	Entry
	CCNVPLVQS	17	9	HLA-DRB1*09:01											CCNVPLVQSVYVCAF	6.4	0.01
	CCNVPLVQS	17	9	HLA-DRB1*09:01											CLYVCCNVPLVQSVY	15.99	0.01
	CCNVPLVQS	17	9	HLA-DRB1*09:01											LYVCCNVPLVQSVYV	12.91	0.01
	CCNVPLVQS	17	9	HLA-DRB1*09:01											SVCLYVCCNVPLVQS	14.95	0.01
	CCNVPLVQS	17	9	HLA-DRB1*09:01											VCCNVPLVQSVYVCA	7.4	0.01
	CCNVPLVQS	17	9	HLA-DRB1*09:01											VCLYVCCNVPLVQSV	14.54	0.01
	CCNVPLVQS	17	9	HLA-DRB1*09:01											YVCCNVPLVQSVYVC	13.35	0.01
	CCYLLPMFV	17	9	HLA-DRB1*11:01											VYICCYLLPMFVLHM	1.5		1.5
	CCYLLPMFV	17	9	HLA-DRB1*11:01											YICCYLLPMFVLHMH	1.55		1.55
	CCNVPLVQSVY	17	11	Entry
	CCNVPLVQSVY	17	11	HLA-A*01:01	1.4
	CCNVPLVQSVY	17	11	HLA-A*30:02	1.5
	CNVPLVQSV	18	9	Entry
	CNVPLVQSV	18	9	H-2-Kb						1.13	0.08	1.21	-2.44	4410.17
	CNVPLVQSV	18	9	H-2-Kd				18	0.72
	CNVPLVQSV	18	9	HLA-B*52:01	1.2	1.2088
	CNVPLVQSVY	18	10	Entry
	CNVPLVQSVY	18	10	HLA-A*26:01		1.8209
	CNVPLVQSVY	18	10	HLA-A*30:02	1.3					1.38	1.22	2.6	-0.04	437
	CNVPLVQSVY	18	10	HLA-B*15:01						1.38	1.22	2.6	-0.08	478.3
	CNVPLVQSVY	18	10	HLA-B*15:25						1.38	1.22	2.6	-0.23	670
	CNVPLVQSVY	18	10	HLA-B*58:02	1.8
	CNVPLVQSVYV	18	11	Entry
	CNVPLVQSVYV	18	11	H-2-Kb						1.04	0.08	1.12	-2.55	4704.56
	CNVPLVQSVYV	18	11	H-2-Ld	1.6
	CNVPLVQSVYV	18	11	HLA-B*56:01	1.2
	NVPLVQSV	19	8	Entry
	NVPLVQSV	19	8	HLA-A*68:02	1.1
	NVPLVQSV	19	8	HLA-B*51:01		1.4419
	NVPLVQSVY	19	9	Entry
	NVPLVQSVY	19	9	H-2-Qa1		1.2707
	NVPLVQSVY	19	9	HLA-A*01:01		0.8461
	NVPLVQSVY	19	9	HLA-A*03				25	0.833333
	NVPLVQSVY	19	9	HLA-A*25:01	1.3	0.0711
	NVPLVQSVY	19	9	HLA-A*26				21	0.724138
	NVPLVQSVY	19	9	HLA-A*26:01	0.8	0.067				1.38	1.34	2.72	-0.01	532.1
	NVPLVQSVY	19	9	HLA-A*29:02		0.4688				1.38	1.34	2.72	-0.1	660.8
	NVPLVQSVY	19	9	HLA-A*30:02		0.6451
	NVPLVQSVY	19	9	HLA-A*68:01		1.3336
	NVPLVQSVY	19	9	HLA-B*15:01		0.7915		20	0.869565
	NVPLVQSVY	19	9	HLA-B*15:02		0.2642				1.38	1.34	2.72	-0.09	643.7
	NVPLVQSVY	19	9	HLA-B*15:25		0.8919
	NVPLVQSVY	19	9	HLA-B*35:01		0.4165				1.38	1.34	2.72	0.18	349.7
	NVPLVQSVY	19	9	HLA-B*46:01		0.4652
	NVPLVQSVY	19	9	HLA-B*53:01		1.443
	NVPLVQSVY	19	9	HLA-C*02:02		1.7945
	NVPLVQSVY	19	9	HLA-C*02:09		1.7945
	NVPLVQSVY	19	9	HLA-C*12:02		1.4099
	NVPLVQSVY	19	9	HLA-C*12:03		1.9341
	NVPLVQSVYV	19	10	Entry
	NVPLVQSVYV	19	10	H-2-Ld	1
	NVPLVQSVYV	19	10	HLA-A*68:02	1.3
	NVPLVQSVYV	19	10	HLA-A*68:02		0.562
	NVPLVQSVYV	19	10	HLA-B*51:01		1.7903
	NVPLVQSVYVC	19	11	Entry
	NVPLVQSVYVC	19	11	H-2-Ld	1.4
	VPLVQSVY	20	8	Entry
	VPLVQSVY	20	8	H-2-Ld	1.3
	VPLVQSVY	20	8	HLA-A*25:01	1.4
	VPLVQSVY	20	8	HLA-A*30:02	1.6
	VPLVQSVY	20	8	HLA-B*35:01	0.25	0.4172
	VPLVQSVY	20	8	HLA-B*51:01	0.8
	VPLVQSVY	20	8	HLA-B*53:01	0.75	1.116
	VPLVQSVYV	20	9	Entry
	VPLVQSVYV	20	9	H-2-Ld		0.0799				1.04	0.1	1.14	-1.32	290.4
	VPLVQSVYV	20	9	HLA-B*07:02		0.7373		18	0.75
	VPLVQSVYV	20	9	HLA-B*35:01		1.5881
	VPLVQSVYV	20	9	HLA-B*35:03		0.2998
	VPLVQSVYV	20	9	HLA-B*51			0.4082
	VPLVQSVYV	20	9	HLA-B*51:01	0.2	0.0203		22	0.846154
	VPLVQSVYV	20	9	HLA-B*52:01		1.165
	VPLVQSVYV	20	9	HLA-B*53:01		0.5505
	VPLVQSVYV	20	9	HLA-B*55:01	0.6	0.083
	VPLVQSVYV	20	9	HLA-B*56:01	0.6	0.0746
	VPLVQSVYV	20	9	HLA-C*08:01		1.9785
	VPLVQSVYV	20	9	HLA-DRB3*01:01											CCNVPLVQSVYVCAF	20.64		0.95
	VPLVQSVYVC	20	10	Entry
	VPLVQSVYVC	20	10	H-2-Ld	1
	VPLVQSVYVC	20	10	HLA-B*53:01	1.5
	VPLVQSVYVCA	20	11	Entry
	VPLVQSVYVCA	20	11	H-2-Ld	1.6
	VPLVQSVYVCA	20	11	HLA-B*56:01	1.1
	PLVQSVYV	21	8	Entry
	PLVQSVYV	21	8	H-2-Ld	1.3
	PLVQSVYV	21	8	HLA-B*51:01		1.6364
	PLVQSVYVCAF	21	11	Entry
	PLVQSVYVCAF	21	11	HLA-B*15:01	0.2
	LVQSVYVCA	22	9	HLA-DPA1*01/DPB1*04:01											VPLVQSVYVCAFAWL	7.12		1.21
	LVQSVYVCA	22	9	HLA-DPA1*01:03/DPB1*02:01											VPLVQSVYVCAFAWL	8.98		0.7
	LVQSVYVCA	22	9	HLA-DPA1*02:01/DPB1*01:01											VPLVQSVYVCAFAWL	2.15		1.85
	LVQSVYVCAF	22	10	Entry
	LVQSVYVCAF	22	10	H-2-Kb						1.46	1.08	2.55	-0.79	2159.29
	LVQSVYVCAF	22	10	HLA-A*23:01	1.85
	LVQSVYVCAF	22	10	HLA-A*26				24	0.827586
	LVQSVYVCAF	22	10	HLA-A*26:01	1.25
	LVQSVYVCAF	22	10	HLA-B*15:01	0.2			18	0.782609	1.46	1.08	2.55	1.22	21.1
	LVQSVYVCAF	22	10	HLA-B*15:02	1.7					1.46	1.08	2.55	0.46	122.9
	LVQSVYVCAF	22	10	HLA-B*15:25	0.7					1.46	1.08	2.55	1	35.7
	LVQSVYVCAF	22	10	HLA-B*35:01	0.95					1.46	1.08	2.55	-0.41	915.5
	LVQSVYVCAF	22	10	HLA-B*37:01	1
	LVQSVYVCAF	22	10	HLA-B*53:01	1.55
	LVQSVYVCAF	22	10	HLA-C*14:02	1.6
	LVQSVYVCAFA	22	11	Entry
	LVQSVYVCAFA	22	11	HLA-B*15:01	0.2
	VQSVYVCA	23	8	Entry
	VQSVYVCA	23	8	HLA-B*15:01	1
	VQSVYVCA	23	8	HLA-B*50:01	1.9
	VQSVYVCAF	23	9	Entry
	VQSVYVCAF	23	9	H-2-Kb						1.46	1.18	2.64	-0.59	1728.48
	VQSVYVCAF	23	9	H-2-Kk						1.46	1.18	2.64	-0.93	3704.52
	VQSVYVCAF	23	9	HLA-B*13:01	1.7					1.46	1.18	2.64	-0.33	939.2
	VQSVYVCAF	23	9	HLA-B*15:01	0.2	0.6392		21	0.913043	1.46	1.18	2.64	1.37	18.6
	VQSVYVCAF	23	9	HLA-B*15:02						1.46	1.18	2.64	0.35	195.4
	VQSVYVCAF	23	9	HLA-B*15:25	0.6	0.8164				1.46	1.18	2.64	1.34	19.9
	VQSVYVCAF	23	9	HLA-B*37:01	0.3
	VQSVYVCAF	23	9	HLA-B*46:01	0.8
	VQSVYVCAF	23	9	HLA-B*53:01	1.9
	VQSVYVCAF	23	9	HLA-C*12:03						1.46	1.18	2.64	-0.15	617.8
	VQSVYVCAF	23	9	HLA-C*14:02						1.46	1.18	2.64	-0.21	708.4
	VQSVYVCAF	23	9	HLA-C*16:01						1.46	1.18	2.64	-0.2	698.7
	VQSVYVCAF	23	9	HLA-DRB1*03:01											CCNVPLVQSVYVCAF	5.16					1.73
	VQSVYVCAF	23	9	HLA-DRB1*03:01											CNVPLVQSVYVCAFA	5.13					1.73
	VQSVYVCAF	23	9	HLA-DRB1*03:01											LVQSVYVCAFAWLLV	3.21					1.73
	VQSVYVCAF	23	9	HLA-DRB1*03:01											NVPLVQSVYVCAFAW	5.34					1.73
	VQSVYVCAF	23	9	HLA-DRB1*03:01											PLVQSVYVCAFAWLL	3.07					1.73
	VQSVYVCAF	23	9	HLA-DRB1*03:01											VPLVQSVYVCAFAWL	5.33					1.73
	VQSVYVCAF	23	9	HLA-DRB1*03:01											VQSVYVCAFAWLLVF	3.29					1.73
	VQSVYVCAF	23	9	HLA-DRB1*07:01											PLVQSVYVCAFAWLL	4.31		0.32
	VQSVYVCAF	23	9	HLA-DRB3*01:01											CNVPLVQSVYVCAFA	20.73		0.95
	VQSVYVCAF	23	9	HLA-DRB3*01:01											NVPLVQSVYVCAFAW	20.71		0.98
	VQSVYVCAF	23	9	HLA-DRB3*01:01											PLVQSVYVCAFAWLL	7.98		0.02
	VQSVYVCAF	23	9	HLA-DRB3*01:01											VPLVQSVYVCAFAWL	19.67		0.92
	VQSVYVCAF	23	9	HLA-E*01:01		1.9848
	VQSVYVCAFAW	23	11	Entry
	VQSVYVCAFAW	23	11	H-2-Kk						1.26	0.46	1.72	-1.55	1862.93
	VQSVYVCAFAW	23	11	HLA-B*13:01	1.6
	VQSVYVCAFAW	23	11	HLA-B*15:01	0.8
	VQSVYVCAFAW	23	11	HLA-B*52:01	1.7
	VQSVYVCAFAW	23	11	HLA-B*57:01						1.26	0.46	1.72	-0.62	217.3
	VQSVYVCAFAW	23	11	HLA-B*57:01						1.26	0.46	1.72	-0.62	217.3
	VQSVYVCAFAW	23	11	HLA-B*58:01	0.4					1.26	0.46	1.72	-0.04	57.4
	VQSVYVCAFAW	23	11	HLA-B*58:01						1.26	0.46	1.72	-0.04	57.4
	VQSVYVCAFAW	23	11	HLA-B*58:02	0.1
	QSVYVCAF	24	8	Entry
	QSVYVCAF	24	8	H-2-Kb						1.46	1.18	2.64	-0.52	1442.7
	QSVYVCAF	24	8	HLA-A*25:01	0.6
	QSVYVCAF	24	8	HLA-A*26:01	1.4
	QSVYVCAF	24	8	HLA-A*32:01	1.4
	QSVYVCAF	24	8	HLA-B*15:01	0.1
	QSVYVCAF	24	8	HLA-B*15:02	0.6
	QSVYVCAF	24	8	HLA-B*15:25	1.6
	QSVYVCAF	24	8	HLA-B*37:01	1.7
	QSVYVCAF	24	8	HLA-B*46:01	1.6
	QSVYVCAF	24	8	HLA-B*58:01	0.5
	QSVYVCAF	24	8	HLA-B*58:02	0.3
	QSVYVCAFA	24	9	Entry
	QSVYVCAFA	24	9	H-2-IAd											PLVQSVYVCAFAWLL	22.9		6.67
	QSVYVCAFA	24	9	HLA-A*68:02	1.2
	QSVYVCAFAW	24	10	Entry
	QSVYVCAFAW	24	10	HLA-A*32:01						1.26	0.46	1.72	-0.77	305.9
	QSVYVCAFAW	24	10	HLA-B*53:01						1.26	0.46	1.72	-1.17	777.5
	QSVYVCAFAW	24	10	HLA-B*57:01	0.45	0.824		20	1	1.26	0.46	1.72	0.47	17.8
	QSVYVCAFAW	24	10	HLA-B*58:01	0.3	0.492				1.26	0.46	1.72	0.95	5.9
	QSVYVCAFAW	24	10	HLA-B*58:02	0.1	1.1286		21	0.75	1.26	0.46	1.72	-0.86	375.3
	QSVYVCAFAWL	24	11	Entry
	QSVYVCAFAWL	24	11	H-2-Kb						1.16	0.49	1.65	-1.04	494.35
	QSVYVCAFAWL	24	11	HLA-B*57:01						1.16	0.49	1.65	-0.99	436.6
	QSVYVCAFAWL	24	11	HLA-B*58:01						1.16	0.49	1.65	-0.4	112.4
	QSVYVCAFAWL	24	11	HLA-B*58:02	0.2
	QSVYVCAFAWL	24	11	HLA-G*01:01	1.6
	QSVYVCAFAWL	24	11	HLA-G*01:02	1.6
	QSVYVCAFAWL	24	11	HLA-G*01:03	1.6
	QSVYVCAFAWL	24	11	HLA-G*01:04	1.6
	QSVYVCAFAWL	24	11	HLA-G*01:06	1.6
	SVYVCAFA	25	8	Entry
	SVYVCAFA	25	8	H-2-Kb	1.2					1.17	-0.09	1.08	-2.38	2865.36
	SVYVCAFAW	25	9	Entry
	SVYVCAFAW	25	9	H-2-Kb						1.26	0.53	1.78	-1.85	4319.22
	SVYVCAFAW	25	9	HLA-A*23:01						1.26	0.53	1.78	-1.21	989.3
	SVYVCAFAW	25	9	HLA-A*32:01	0.5	0.4292				1.26	0.53	1.78	0.2	38.4
	SVYVCAFAW	25	9	HLA-B*44:03	0.95
	SVYVCAFAW	25	9	HLA-B*53:01	1.3	1.2781				1.26	0.53	1.78	-0.79	372.8
	SVYVCAFAW	25	9	HLA-B*57:01	0.45	0.8249				1.26	0.53	1.78	-0.41	154.8
	SVYVCAFAW	25	9	HLA-B*58:01	0.4	0.5475				1.26	0.53	1.78	0.14	44
	SVYVCAFAW	25	9	HLA-B*58:02		0.782
	SVYVCAFAW	25	9	HLA-C*16:01						1.26	0.53	1.78	-1.15	860.5
	SVYVCAFAW	25	9	HLA-DQA1*01:01/DQB1*05:01											LVQSVYVCAFAWLLV	7.54		1.96
	SVYVCAFAW	25	9	HLA-DRB5*01:01											PLVQSVYVCAFAWLL	0.86		0.39
	SVYVCAFAWL	25	10	Entry
	SVYVCAFAWL	25	10	H-2-Db						1.16	0.56	1.72	-1.83	3513.86
	SVYVCAFAWL	25	10	H-2-Kb	0.45					1.16	0.56	1.72	-0.49	161.8
	SVYVCAFAWL	25	10	H-2-Kd						1.16	0.56	1.72	-1.01	538.6
	SVYVCAFAWL	25	10	HLA-A*02:01						1.16	0.56	1.72	-0.93	444.3
	SVYVCAFAWL	25	10	HLA-A*02:06	0.95					1.16	0.56	1.72	-0.53	175
	SVYVCAFAWL	25	10	HLA-A*23:01						1.16	0.56	1.72	-0.33	111.4
	SVYVCAFAWL	25	10	HLA-A*24:02						1.16	0.56	1.72	-0.55	182.6
	SVYVCAFAWL	25	10	HLA-A*26:01	1.45
	SVYVCAFAWL	25	10	HLA-A*32:01						1.16	0.56	1.72	-1.22	869.7
	SVYVCAFAWL	25	10	HLA-B*58:01						1.16	0.56	1.72	-1.28	996.8
	SVYVCAFAWL	25	10	HLA-C*14:02	1.4
	SVYVCAFAWL	25	10	HLA-G*01:01	0.8
	SVYVCAFAWL	25	10	HLA-G*01:02	0.8
	SVYVCAFAWL	25	10	HLA-G*01:03	0.8
	SVYVCAFAWL	25	10	HLA-G*01:04	0.8
	SVYVCAFAWL	25	10	HLA-G*01:06	0.8
	SVYVCAFAWLL	25	11	Entry
	SVYVCAFAWLL	25	11	H-2-Kb						1.45	0.56	2	0.21	62.9
	SVYVCAFAWLL	25	11	HLA-A*23:01						1.45	0.56	2	-0.32	211.4
	SVYVCAFAWLL	25	11	HLA-A*24:02						1.45	0.56	2	-0.87	752.5
	SVYVCAFAWLL	25	11	HLA-A*32:01	0.8
	SVYVCAFAWLL	25	11	HLA-B*38:01	1
	SVYVCAFAWLL	25	11	HLA-C*07:01	1.2
	SVYVCAFAWLL	25	11	HLA-G*01:01	1.1
	SVYVCAFAWLL	25	11	HLA-G*01:02	1.1
	SVYVCAFAWLL	25	11	HLA-G*01:03	1.1
	SVYVCAFAWLL	25	11	HLA-G*01:04	1.1
	SVYVCAFAWLL	25	11	HLA-G*01:06	1.1
	VYVCAFAW	26	8	Entry
	VYVCAFAW	26	8	H-2-Kd						1.26	0.58	1.84	-1.43	1847.63
	VYVCAFAW	26	8	HLA-A*23:01	1.15	1.2858				1.26	0.58	1.84	-0.13	93.9
	VYVCAFAW	26	8	HLA-A*24:02		1.4131				1.26	0.58	1.84	-0.63	292.4
	VYVCAFAW	26	8	HLA-B*57:01	0.7
	VYVCAFAW	26	8	HLA-B*58:01	0.2
	VYVCAFAW	26	8	HLA-C*14:02	1.5
	VYVCAFAWL	26	9	Entry
	VYVCAFAWL	26	9	H-2-Kb	0.75					1.16	0.62	1.77	-0.71	302.2
	VYVCAFAWL	26	9	H-2-Kd		0.5711	0.385	23	0.92	1.16	0.62	1.77	-0.67	277.9
	VYVCAFAWL	26	9	HLA-A*23:01	0.35	0.8335				1.16	0.62	1.77	0.33	27.5
	VYVCAFAWL	26	9	HLA-A*24:02	0.55	0.762	0.4819	23	0.851852	1.16	0.62	1.77	0.07	50.3
	VYVCAFAWL	26	9	HLA-C*14:02	0.75					1.16	0.62	1.77	-0.3	119
	VYVCAFAWL	26	9	HLA-DPA1*01/DPB1*04:01											LVQSVYVCAFAWLLV	5.05		0.45
	VYVCAFAWL	26	9	HLA-DPA1*01/DPB1*04:01											PLVQSVYVCAFAWLL	7.02		0.71
	VYVCAFAWL	26	9	HLA-DPA1*01/DPB1*04:01											QSVYVCAFAWLLVFL	0.35		0.35
	VYVCAFAWL	26	9	HLA-DPA1*01/DPB1*04:01											VQSVYVCAFAWLLVF	4.51		0.39
	VYVCAFAWL	26	9	HLA-DPA1*01:03/DPB1*02:01											LVQSVYVCAFAWLLV	5.49		0.19
	VYVCAFAWL	26	9	HLA-DPA1*01:03/DPB1*02:01											PLVQSVYVCAFAWLL	8.08		0.41
	VYVCAFAWL	26	9	HLA-DPA1*02:01/DPB1*01:01											LVQSVYVCAFAWLLV	2.15		0.37
	VYVCAFAWL	26	9	HLA-DPA1*02:01/DPB1*01:01											PLVQSVYVCAFAWLL	2.15		0.86
	VYVCAFAWL	26	9	HLA-DPA1*02:01/DPB1*01:01											QSVYVCAFAWLLVFL	2.15		0.08
	VYVCAFAWL	26	9	HLA-DPA1*02:01/DPB1*01:01											VQSVYVCAFAWLLVF	2.15		0.35
	VYVCAFAWL	26	9	HLA-DPA1*02:01/DPB1*05:01											QSVYVCAFAWLLVFL	3.83		1.07
	VYVCAFAWL	26	9	HLA-DPA1*03:01/DPB1*04:02											LVQSVYVCAFAWLLV	8.82		0.26
	VYVCAFAWL	26	9	HLA-DPA1*03:01/DPB1*04:02											PLVQSVYVCAFAWLL	20.18		0.98
	VYVCAFAWL	26	9	HLA-DQA1*04:01/DQB1*04:02											PLVQSVYVCAFAWLL	16.78		1.93
	VYVCAFAWL	26	9	HLA-DQA1*04:01/DQB1*04:02											VQSVYVCAFAWLLVF	9.42		1.43
	VYVCAFAWL	26	9	HLA-G*01:01	0.7
	VYVCAFAWL	26	9	HLA-G*01:02	0.7
	VYVCAFAWL	26	9	HLA-G*01:03	0.7
	VYVCAFAWL	26	9	HLA-G*01:04	0.7
	VYVCAFAWL	26	9	HLA-G*01:06	0.7
	VYVCAFAWLL	26	10	Entry
	VYVCAFAWLL	26	10	H-2-Kb						1.45	0.62	2.06	-0.48	346.62
	VYVCAFAWLL	26	10	H-2-Kd	1.5			23	0.92	1.45	0.62	2.06	-0.48	347.7
	VYVCAFAWLL	26	10	HLA-A*02:01						1.45	0.62	2.06	-0.64	500.6
	VYVCAFAWLL	26	10	HLA-A*02:06						1.45	0.62	2.06	-0.62	477
	VYVCAFAWLL	26	10	HLA-A*23:01	0.35	0.8612				1.45	0.62	2.06	0.88	15.2
	VYVCAFAWLL	26	10	HLA-A*24:02	0.25	0.9832		24	0.888889	1.45	0.62	2.06	0.5	36.7
	VYVCAFAWLL	26	10	HLA-A*29:02	1.8
	VYVCAFAWLL	26	10	HLA-B*38:01	0.9
	VYVCAFAWLL	26	10	HLA-B*39:01	1.7
	VYVCAFAWLL	26	10	HLA-B*48:01	1.8
	VYVCAFAWLL	26	10	HLA-C*07:01	0.6
	VYVCAFAWLL	26	10	HLA-C*07:02	1.2
	VYVCAFAWLL	26	10	HLA-C*14:02						1.45	0.62	2.06	-0.92	954.9
	VYVCAFAWLL	26	10	HLA-E*01:01	1.6
	VYVCAFAWLL	26	10	HLA-G*01:01	0.4
	VYVCAFAWLL	26	10	HLA-G*01:02	0.4
	VYVCAFAWLL	26	10	HLA-G*01:03	0.4
	VYVCAFAWLL	26	10	HLA-G*01:04	0.4
	VYVCAFAWLL	26	10	HLA-G*01:06	0.4
	VYVCAFAWLLV	26	11	Entry
	VYVCAFAWLLV	26	11	H-2-Kb	1.3					0.97	0.33	1.3	-1.85	1409.17
	VYVCAFAWLLV	26	11	H-2-Kd	1.8					0.97	0.33	1.3	-1.75	1128.35
	VYVCAFAWLLV	26	11	HLA-A*02:01			0.4278
	VYVCAFAWLLV	26	11	HLA-A*24:02	1.5
	VYVCAFAWLLV	26	11	HLA-C*07:01	1.7
	VYVCAFAWLLV	26	11	HLA-C*12:03	1.2
	VYVCAFAWLLV	26	11	HLA-G*01:01	1.7
	VYVCAFAWLLV	26	11	HLA-G*01:02	1.7
	VYVCAFAWLLV	26	11	HLA-G*01:03	1.7
	VYVCAFAWLLV	26	11	HLA-G*01:04	1.7
	VYVCAFAWLLV	26	11	HLA-G*01:06	1.7
	YVCAFAWL	27	8	Entry
	YVCAFAWL	27	8	H-2-Kb	0.7		0.3909	20	0.714286	1.16	0.49	1.65	-1.44	1218.82
	YVCAFAWL	27	8	H-2-Ld	1.8
	YVCAFAWL	27	8	HLA-A*02:06						1.16	0.49	1.65	-1.36	1010.4
	YVCAFAWL	27	8	HLA-B*39:01	0.5
	YVCAFAWL	27	8	HLA-C*03:03	0.5
	YVCAFAWL	27	8	HLA-C*07:01	1.3
	YVCAFAWL	27	8	HLA-C*07:02	0.9
	YVCAFAWL	27	8	HLA-G*01:01	1.5
	YVCAFAWL	27	8	HLA-G*01:02	1.5
	YVCAFAWL	27	8	HLA-G*01:03	1.5
	YVCAFAWL	27	8	HLA-G*01:04	1.5
	YVCAFAWL	27	8	HLA-G*01:06	1.5
	YVCAFAWLL	27	9	Entry
	YVCAFAWLL	27	9	H-2-IAb											LVQSVYVCAFAWLLV	8.82			6.17
	YVCAFAWLL	27	9	H-2-IAb											PLVQSVYVCAFAWLL	9.04			6.54
	YVCAFAWLL	27	9	H-2-IAb											QSVYVCAFAWLLVFL	10.23			6.96
	YVCAFAWLL	27	9	H-2-IAb											SVYVCAFAWLLVFLF	10.61			8.72
	YVCAFAWLL	27	9	H-2-IAb											VQSVYVCAFAWLLVF	9.17			6.59
	YVCAFAWLL	27	9	H-2-IAd											LVQSVYVCAFAWLLV	18.58		3.54
	YVCAFAWLL	27	9	H-2-IAd											QSVYVCAFAWLLVFL	22.02		3.9
	YVCAFAWLL	27	9	H-2-IAd											SVYVCAFAWLLVFLF	18.81		2.72
	YVCAFAWLL	27	9	H-2-IAd											VQSVYVCAFAWLLVF	19.45		4.27
	YVCAFAWLL	27	9	H-2-Kb						1.45	0.49	1.94	-1.22	1453.27
	YVCAFAWLL	27	9	HLA-A*02:01	0.9	1.8448	0.2909			1.45	0.49	1.94	0.6	21.7
	YVCAFAWLL	27	9	HLA-A*02:06	0.5	1.5915				1.45	0.49	1.94	0.65	19.3
	YVCAFAWLL	27	9	HLA-A*23:01						1.45	0.49	1.94	-0.77	505.7
	YVCAFAWLL	27	9	HLA-A*29:02						1.45	0.49	1.94	-0.81	563.2
	YVCAFAWLL	27	9	HLA-A*32:01		1.6775				1.45	0.49	1.94	-0.41	221.7
	YVCAFAWLL	27	9	HLA-A*68:02	1.2
	YVCAFAWLL	27	9	HLA-B*39:01	0.95
	YVCAFAWLL	27	9	HLA-B*48:01	1.25
	YVCAFAWLL	27	9	HLA-C*16:01						1.45	0.49	1.94	-0.69	423.4
	YVCAFAWLL	27	9	HLA-DPA1*01/DPB1*04:01											SVYVCAFAWLLVFLF	0.31		0.31
	YVCAFAWLL	27	9	HLA-DQA1*05:01/DQB1*02:01											LVQSVYVCAFAWLLV	8.69	0.01
	YVCAFAWLL	27	9	HLA-DQA1*05:01/DQB1*02:01											PLVQSVYVCAFAWLL	9.86	0.01
	YVCAFAWLL	27	9	HLA-DQA1*05:01/DQB1*02:01											QSVYVCAFAWLLVFL	1.84		1.84
	YVCAFAWLL	27	9	HLA-DQA1*05:01/DQB1*02:01											VQSVYVCAFAWLLVF	7.83	0.01
	YVCAFAWLL	27	9	HLA-DRB1*01:01											LVQSVYVCAFAWLLV	3.72	0.01
	YVCAFAWLL	27	9	HLA-DRB1*01:01											PLVQSVYVCAFAWLL	4.99	0.01
	YVCAFAWLL	27	9	HLA-DRB1*01:01											QSVYVCAFAWLLVFL	3.24	0.01
	YVCAFAWLL	27	9	HLA-DRB1*01:01											SVYVCAFAWLLVFLF	2.27	0.01
	YVCAFAWLL	27	9	HLA-DRB1*01:01											VQSVYVCAFAWLLVF	3.72	0.01
	YVCAFAWLL	27	9	HLA-DRB1*01:01											VYVCAFAWLLVFLFI	4.57	0.01
	YVCAFAWLL	27	9	HLA-DRB1*01:01											YVCAFAWLLVFLFIV	4.57	0.01
	YVCAFAWLL	27	9	HLA-DRB1*04:05											SVYVCAFAWLLVFLF	3.87		0.67
	YVCAFAWLL	27	9	HLA-DRB1*07:01											LVQSVYVCAFAWLLV	5.27		0.29
	YVCAFAWLL	27	9	HLA-DRB1*07:01											QSVYVCAFAWLLVFL	9.64		0.23
	YVCAFAWLL	27	9	HLA-DRB1*07:01											SVYVCAFAWLLVFLF	5.02		0.21
	YVCAFAWLL	27	9	HLA-DRB1*07:01											VQSVYVCAFAWLLVF	6.98		0.27
	YVCAFAWLL	27	9	HLA-DRB1*07:01											VYVCAFAWLLVFLFI	5.02		0.6
	YVCAFAWLL	27	9	HLA-DRB1*07:01											YVCAFAWLLVFLFIV	5.02		0.69
	YVCAFAWLL	27	9	HLA-DRB1*09:01											SVYVCAFAWLLVFLF	35.14		1.36
	YVCAFAWLL	27	9	HLA-DRB1*11:01											SVYVCAFAWLLVFLF	5.04		0.54
	YVCAFAWLL	27	9	HLA-DRB3*01:01											LVQSVYVCAFAWLLV	8.22		0.03
	YVCAFAWLL	27	9	HLA-DRB3*01:01											QSVYVCAFAWLLVFL	8.92		0.02
	YVCAFAWLL	27	9	HLA-DRB3*01:01											SVYVCAFAWLLVFLF	11.75		0.02
	YVCAFAWLL	27	9	HLA-DRB3*01:01											VQSVYVCAFAWLLVF	8.58		0.02
	YVCAFAWLL	27	9	HLA-DRB5*01:01											LVQSVYVCAFAWLLV	0.86		0.36			0.86
	YVCAFAWLL	27	9	HLA-DRB5*01:01											PLVQSVYVCAFAWLL	0.86					0.86
	YVCAFAWLL	27	9	HLA-DRB5*01:01											QSVYVCAFAWLLVFL	0.86		0.3			0.86
	YVCAFAWLL	27	9	HLA-DRB5*01:01											SVYVCAFAWLLVFLF	0.86		0.22			0.86
	YVCAFAWLL	27	9	HLA-DRB5*01:01											VQSVYVCAFAWLLVF	0.86		0.35			0.86
	YVCAFAWLL	27	9	HLA-DRB5*01:01											VYVCAFAWLLVFLFI	0.86					0.86
	YVCAFAWLL	27	9	HLA-DRB5*01:01											YVCAFAWLLVFLFIV	0.86					0.86
	YVCAFAWLLV	27	10	Entry
	YVCAFAWLLV	27	10	H-2-Kb						0.97	0.21	1.18	-2.43	4072.91
	YVCAFAWLLV	27	10	HLA-A*02:01	0.7		0.3659
	YVCAFAWLLV	27	10	HLA-A*02:06	0.8
	YVCAFAWLLV	27	10	HLA-A*32:01	1.5
	YVCAFAWLLV	27	10	HLA-A*68:02	1.2
	YVCAFAWLLV	27	10	HLA-B*39:01	1.5
	YVCAFAWLLV	27	10	HLA-C*07:01	0.6
	YVCAFAWLLV	27	10	HLA-C*12:03	0.6
	YVCAFAWLLV	27	10	HLA-C*15:02	1.6
	YVCAFAWLLVF	27	11	Entry
	YVCAFAWLLVF	27	11	H-2-Kb						1.35	1.18	2.53	-1.09	4115.4
	YVCAFAWLLVF	27	11	HLA-A*23:01	1.7
	YVCAFAWLLVF	27	11	HLA-A*32:01	0.8
	YVCAFAWLLVF	27	11	HLA-A*33:01	1.9
	YVCAFAWLLVF	27	11	HLA-B*15:01	0.2
	YVCAFAWLLVF	27	11	HLA-B*15:02	0.8
	YVCAFAWLLVF	27	11	HLA-B*15:25	1.3					1.35	1.18	2.53	-0.26	612.1
	YVCAFAWLLVF	27	11	HLA-B*37:01	0.8
	YVCAFAWLLVF	27	11	HLA-B*46:01	0.2
	YVCAFAWLLVF	27	11	HLA-C*03:02	0.3
	YVCAFAWLLVF	27	11	HLA-C*03:04	0.8
	YVCAFAWLLVF	27	11	HLA-C*06:02	1.3
	YVCAFAWLLVF	27	11	HLA-C*07:01	0.6
	YVCAFAWLLVF	27	11	HLA-C*07:02	0.1
	YVCAFAWLLVF	27	11	HLA-C*08:01	1.1
	YVCAFAWLLVF	27	11	HLA-C*12:02	0.6
	YVCAFAWLLVF	27	11	HLA-C*12:03	0.1
	YVCAFAWLLVF	27	11	HLA-C*16:01	0.5
	VCAFAWLL	28	8	Entry
	VCAFAWLL	28	8	H-2-Kb						1.45	0.44	1.88	-1.24	1310.71
	VCAFAWLL	28	8	HLA-E*01:01	1.1
	VCAFAWLLV	28	9	Entry
	VCAFAWLLV	28	9	H-2-IAd											VYVCAFAWLLVFLFI	19.08		5.06
	VCAFAWLLV	28	9	H-2-Kb						0.97	0.16	1.12	-2.29	2586.16
	VCAFAWLLV	28	9	HLA-DPA1*01:03/DPB1*02:01											QSVYVCAFAWLLVFL	4.52		0.11
	VCAFAWLLV	28	9	HLA-DPA1*01:03/DPB1*02:01											SVYVCAFAWLLVFLF	0.06		0.06
	VCAFAWLLV	28	9	HLA-DPA1*01:03/DPB1*02:01											VQSVYVCAFAWLLVF	4.49		0.13
	VCAFAWLLV	28	9	HLA-DPA1*03:01/DPB1*04:02											QSVYVCAFAWLLVFL	1.36		0.17
	VCAFAWLLV	28	9	HLA-DPA1*03:01/DPB1*04:02											SVYVCAFAWLLVFLF	1.36		0.14
	VCAFAWLLV	28	9	HLA-DPA1*03:01/DPB1*04:02											VQSVYVCAFAWLLVF	6.9		0.23
	VCAFAWLLV	28	9	HLA-DQA1*01:01/DQB1*05:01											VQSVYVCAFAWLLVF	3.91		0.87
	VCAFAWLLV	28	9	HLA-DRB1*15:01											LVQSVYVCAFAWLLV	5.76					1.11
	VCAFAWLLV	28	9	HLA-DRB1*15:01											QSVYVCAFAWLLVFL	6.34					1.11
	VCAFAWLLV	28	9	HLA-DRB1*15:01											SVYVCAFAWLLVFLF	3.82					1.11
	VCAFAWLLV	28	9	HLA-DRB1*15:01											VQSVYVCAFAWLLVF	5.76					1.11
	VCAFAWLLV	28	9	HLA-DRB1*15:01											VYVCAFAWLLVFLFI	5.07					1.11
	VCAFAWLLV	28	9	HLA-DRB1*15:01											YVCAFAWLLVFLFIV	2.95					1.11
	VCAFAWLLVF	28	10	Entry
	VCAFAWLLVF	28	10	H-2-Kb						1.35	1.12	2.47	-0.95	2654.87
	VCAFAWLLVF	28	10	HLA-A*23:01	0.6
	VCAFAWLLVF	28	10	HLA-A*24:02	0.9
	VCAFAWLLVF	28	10	HLA-A*32:01						1.35	1.12	2.47	-0.49	924.1
	VCAFAWLLVF	28	10	HLA-B*15:01	0.7					1.35	1.12	2.47	0.12	225.5
	VCAFAWLLVF	28	10	HLA-B*15:25						1.35	1.12	2.47	0.26	163.5
	VCAFAWLLVF	28	10	HLA-B*37:01	0.6
	VCAFAWLLVF	28	10	HLA-B*46:01	0.1
	VCAFAWLLVF	28	10	HLA-B*51:01	1.7
	VCAFAWLLVF	28	10	HLA-B*52:01	1.7
	VCAFAWLLVF	28	10	HLA-B*58:01						1.35	1.12	2.47	0.01	287.9
	VCAFAWLLVF	28	10	HLA-C*03:02	1.4
	VCAFAWLLVF	28	10	HLA-C*12:03	0.6
	VCAFAWLLVFL	28	11	Entry
	VCAFAWLLVFL	28	11	H-2-Kb						1.79	0.44	2.22	-1.44	4571.1
	VCAFAWLLVFL	28	11	HLA-B*37:01	1.1
	VCAFAWLLVFL	28	11	HLA-B*46:01	0.3
	VCAFAWLLVFL	28	11	HLA-C*07:01	1
	VCAFAWLLVFL	28	11	HLA-C*12:03	1.4
	CAFAWLLV	29	8	Entry
	CAFAWLLV	29	8	H-2-Kb	1.7					0.97	0.21	1.17	-1.27	278.03
	CAFAWLLV	29	8	HLA-B*13:02	0.4
	CAFAWLLV	29	8	HLA-B*37:01	0.6
	CAFAWLLV	29	8	HLA-B*51:01				22	0.846154
	CAFAWLLV	29	8	HLA-B*52:01	0.3
	CAFAWLLV	29	8	HLA-C*06:02	0.8
	CAFAWLLV	29	8	HLA-C*07:01	0.6
	CAFAWLLV	29	8	HLA-C*08:01	1.8
	CAFAWLLV	29	8	HLA-C*12:02	1.7
	CAFAWLLV	29	8	HLA-C*12:03	1.3
	CAFAWLLV	29	8	HLA-C*15:02	0.8
	CAFAWLLV	29	8	HLA-C*16:01	1.6
	CAFAWLLV	29	8	HLA-C*17:01	1.8
	CAFAWLLVF	29	9	Entry
	CAFAWLLVF	29	9	H-2-Kb	0.95					1.35	1.17	2.53	-0.02	350.61
	CAFAWLLVF	29	9	H-2-Ld						1.35	1.17	2.53	-1.04	3650.44
	CAFAWLLVF	29	9	HLA-A*23:01	0.45					1.35	1.17	2.53	-0.45	942.5
	CAFAWLLVF	29	9	HLA-A*29:02						1.35	1.17	2.53	-0.35	745.6
	CAFAWLLVF	29	9	HLA-A*32:01	1.2					1.35	1.17	2.53	0.12	258
	CAFAWLLVF	29	9	HLA-B*13:01	1.5
	CAFAWLLVF	29	9	HLA-B*13:02	0.6
	CAFAWLLVF	29	9	HLA-B*14:02	1.85
	CAFAWLLVF	29	9	HLA-B*15:01	0.7					1.35	1.17	2.53	0.22	201.2
	CAFAWLLVF	29	9	HLA-B*15:02						1.35	1.17	2.53	0.07	287.2
	CAFAWLLVF	29	9	HLA-B*15:25	1.6					1.35	1.17	2.53	0.66	73.7
	CAFAWLLVF	29	9	HLA-B*35:01	0.6					1.35	1.17	2.53	0.26	186.5
	CAFAWLLVF	29	9	HLA-B*37:01	0.3
	CAFAWLLVF	29	9	HLA-B*46:01	0.15
	CAFAWLLVF	29	9	HLA-B*52:01	1.2
	CAFAWLLVF	29	9	HLA-B*53:01	0.9					1.35	1.17	2.53	-0.4	846.3
	CAFAWLLVF	29	9	HLA-B*57:01	0.5			14	0.7	1.35	1.17	2.53	-0.45	938.3
	CAFAWLLVF	29	9	HLA-B*58:01	0.4					1.35	1.17	2.53	0.37	143.2
	CAFAWLLVF	29	9	HLA-C*01:02	1.6
	CAFAWLLVF	29	9	HLA-C*03:02	1.6
	CAFAWLLVF	29	9	HLA-C*03:04						1.35	1.17	2.53	-0.1	418.9
	CAFAWLLVF	29	9	HLA-C*12:02						1.35	1.17	2.53	-0.05	374.5
	CAFAWLLVF	29	9	HLA-C*12:03						1.35	1.17	2.53	0.63	79.6
	CAFAWLLVF	29	9	HLA-C*16:01	1.5					1.35	1.17	2.53	0.43	126.1
	CAFAWLLVF	29	9	HLA-DQA1*01:01/DQB1*05:01											QSVYVCAFAWLLVFL	1.95		0.03	1.95
	CAFAWLLVF	29	9	HLA-DQA1*04:01/DQB1*04:02											QSVYVCAFAWLLVFL	10.83		1.5
	CAFAWLLVF	29	9	HLA-DQA1*04:01/DQB1*04:02											SVYVCAFAWLLVFLF	4.84		0.96
	CAFAWLLVFL	29	10	Entry
	CAFAWLLVFL	29	10	H-2-Db	1					1.79	0.49	2.28	-1.27	3493.16
	CAFAWLLVFL	29	10	H-2-Kb	0.8					1.79	0.49	2.28	-1.23	3221.7
	CAFAWLLVFL	29	10	HLA-A*02:06						1.79	0.49	2.28	-0.66	860.5
	CAFAWLLVFL	29	10	HLA-A*32:01						1.79	0.49	2.28	-0.67	887.15
	CAFAWLLVFL	29	10	HLA-A*68:02						1.79	0.49	2.28	-0.12	247.9
	CAFAWLLVFL	29	10	HLA-B*37:01	0.6
	CAFAWLLVFL	29	10	HLA-B*46:01	0.1
	CAFAWLLVFL	29	10	HLA-B*52:01	1
	CAFAWLLVFL	29	10	HLA-C*03:02						1.79	0.49	2.28	-0.28	360.14
	CAFAWLLVFL	29	10	HLA-C*03:03						1.79	0.49	2.28	-0.62	791.07
	CAFAWLLVFL	29	10	HLA-C*03:04						1.79	0.49	2.28	-0.62	791.07
	CAFAWLLVFL	29	10	HLA-C*04:01	1.5
	CAFAWLLVFL	29	10	HLA-C*06:02	1.6
	CAFAWLLVFL	29	10	HLA-C*07:01	0.3
	CAFAWLLVFL	29	10	HLA-C*12:03	0.9
	CAFAWLLVFLF	29	11	Entry
	CAFAWLLVFLF	29	11	H-2-Dd						1.12	1.17	2.29	-1.39	4813.03
	CAFAWLLVFLF	29	11	H-2-Kb	1.7					1.12	1.17	2.29	-0.38	469.61
	CAFAWLLVFLF	29	11	H-2-Ld						1.12	1.17	2.29	-1.4	4883.89
	CAFAWLLVFLF	29	11	HLA-A*23:01	0.6					1.12	1.17	2.29	-0.71	993.1
	CAFAWLLVFLF	29	11	HLA-A*33:01	1.8
	CAFAWLLVFLF	29	11	HLA-B*13:01	0.8
	CAFAWLLVFLF	29	11	HLA-B*13:02	0.2
	CAFAWLLVFLF	29	11	HLA-B*15:01	0.9
	CAFAWLLVFLF	29	11	HLA-B*18:01	1.65
	CAFAWLLVFLF	29	11	HLA-B*27:02	1.8
	CAFAWLLVFLF	29	11	HLA-B*27:05	1.65
	CAFAWLLVFLF	29	11	HLA-B*35:01	1.4
	CAFAWLLVFLF	29	11	HLA-B*37:01	1.2
	CAFAWLLVFLF	29	11	HLA-B*46:01	0.3
	CAFAWLLVFLF	29	11	HLA-B*53:01	0.45
	CAFAWLLVFLF	29	11	HLA-B*58:01						1.12	1.17	2.29	-0.61	795.5
	CAFAWLLVFLF	29	11	HLA-C*02:02	1.9
	CAFAWLLVFLF	29	11	HLA-C*02:09	1.9
	CAFAWLLVFLF	29	11	HLA-C*07:01	1
	AFAWLLVF	30	8	Entry
	AFAWLLVF	30	8	H-2-Kb						1.35	1.24	2.59	-1.03	4228.27
	AFAWLLVF	30	8	HLA-A*23:01		1.3069				1.35	1.24	2.59	-0.21	636.5
	AFAWLLVF	30	8	HLA-A*24:02		1.3421
	AFAWLLVF	30	8	HLA-A*32:01	0.6
	AFAWLLVF	30	8	HLA-B*15:01	0.8
	AFAWLLVF	30	8	HLA-B*37:01	0.3
	AFAWLLVF	30	8	HLA-B*46:01	0.2
	AFAWLLVF	30	8	HLA-B*58:01	0.5
	AFAWLLVF	30	8	HLA-C*07:02	0.4
	AFAWLLVF	30	8	HLA-C*12:03	1.1
	AFAWLLVFL	30	9	Entry
	AFAWLLVFL	30	9	H-2-Kb						1.79	0.56	2.34	-1.29	4233.44
	AFAWLLVFL	30	9	H-2-Kd		1.2086		18	0.72
	AFAWLLVFL	30	9	HLA-A*23:01		1.8408
	AFAWLLVFL	30	9	HLA-A*24:02		1.8438	0.41
	AFAWLLVFL	30	9	HLA-C*04:01	0.55	1.6367
	AFAWLLVFL	30	9	HLA-C*07:04		1.7025
	AFAWLLVFL	30	9	HLA-DPA1*01/DPB1*04:01											QSVYVCAFAWLLVFL	0.35	0.01
	AFAWLLVFL	30	9	HLA-DPA1*02:01/DPB1*01:01											SVYVCAFAWLLVFLF	2.15		0.03
	AFAWLLVFL	30	9	HLA-DPA1*02:01/DPB1*05:01											SVYVCAFAWLLVFLF	0.97		0.97
	AFAWLLVFL	30	9	HLA-DPA1*02:01/DPB1*05:01											VCAFAWLLVFLFIVV	0.35		0.35
	AFAWLLVFL	30	9	HLA-DPA1*02:01/DPB1*05:01											VYVCAFAWLLVFLFI	0.56		0.56
	AFAWLLVFL	30	9	HLA-DPA1*03:01/DPB1*04:02											QSVYVCAFAWLLVFL	1.36	1.36
	AFAWLLVFL	30	9	HLA-DPA1*03:01/DPB1*04:02											SVYVCAFAWLLVFLF	1.36	1.36
	AFAWLLVFL	30	9	HLA-DPA1*03:01/DPB1*04:02											VYVCAFAWLLVFLFI	1.36	1.36
	AFAWLLVFL	30	9	HLA-DQA1*01:01/DQB1*05:01											AFAWLLVFLFIVVIT	0.02			1.36
	AFAWLLVFL	30	9	HLA-DQA1*01:01/DQB1*05:01											CAFAWLLVFLFIVVI	0.02			0.92
	AFAWLLVFL	30	9	HLA-DQA1*01:01/DQB1*05:01											SVYVCAFAWLLVFLF	0.71		0.03
	AFAWLLVFL	30	9	HLA-DQA1*01:01/DQB1*05:01											VCAFAWLLVFLFIVV	0.01		0.01	0.68
	AFAWLLVFL	30	9	HLA-DQA1*01:01/DQB1*05:01											VYVCAFAWLLVFLFI	0.59		0.03
	AFAWLLVFL	30	9	HLA-DQA1*01:01/DQB1*05:01											YVCAFAWLLVFLFIV	0.01		0.01
	AFAWLLVFL	30	9	HLA-DQA1*05:01/DQB1*02:01											QSVYVCAFAWLLVFL	1.84	0.01
	AFAWLLVFL	30	9	HLA-DQA1*05:01/DQB1*02:01											SVYVCAFAWLLVFLF	0.68	0.01
	AFAWLLVFL	30	9	HLA-DQA1*05:01/DQB1*02:01											SVYVCAFAWLLVFLF	0.68		0.68
	AFAWLLVFL	30	9	HLA-DQA1*05:01/DQB1*02:01											VCAFAWLLVFLFIVV	0.68		0.68
	AFAWLLVFL	30	9	HLA-DQA1*05:01/DQB1*02:01											VYVCAFAWLLVFLFI	0.76	0.01
	AFAWLLVFL	30	9	HLA-DQA1*05:01/DQB1*02:01											VYVCAFAWLLVFLFI	0.76		0.76
	AFAWLLVFL	30	9	HLA-DQA1*05:01/DQB1*02:01											YVCAFAWLLVFLFIV	0.66		0.66
	AFAWLLVFL	30	9	HLA-G*01:01	1.9
	AFAWLLVFL	30	9	HLA-G*01:02	1.9	1.1994
	AFAWLLVFL	30	9	HLA-G*01:03	1.9	1.1994
	AFAWLLVFL	30	9	HLA-G*01:04	1.9	1.1994
	AFAWLLVFL	30	9	HLA-G*01:06	1.9	1.1994
	AFAWLLVFLF	30	10	Entry
	AFAWLLVFLF	30	10	HLA-A*23:01	0.4	1.1077				1.12	1.24	2.36	0.61	55.2
	AFAWLLVFLF	30	10	HLA-A*24:02	0.3	1.3599	0.4813	20	0.740741	1.12	1.24	2.36	0.13	166.8
	AFAWLLVFLF	30	10	HLA-A*29:02	1.05					1.12	1.24	2.36	-0.12	300.4
	AFAWLLVFLF	30	10	HLA-B*44:02	1.2
	AFAWLLVFLF	30	10	HLA-B*46:01	1.5
	AFAWLLVFLF	30	10	HLA-C*04:01	1.9
	AFAWLLVFLFI	30	11	Entry
	AFAWLLVFLFI	30	11	H-2-Kd						1.21	0.37	1.58	-1.81	2505.57
	AFAWLLVFLFI	30	11	HLA-A*24:02	1.5
	FAWLLVFL	31	8	Entry
	FAWLLVFL	31	8	H-2-Db	0.25					1.79	0.54	2.33	-0.74	1153.54
	FAWLLVFL	31	8	H-2-Kb	1.05					1.79	0.54	2.33	-0.91	1700.35
	FAWLLVFL	31	8	H-2-Kk	1.9
	FAWLLVFL	31	8	HLA-B*46:01	1.1
	FAWLLVFL	31	8	HLA-B*48:01	1.3
	FAWLLVFL	31	8	HLA-B*51:01				21	0.807692
	FAWLLVFL	31	8	HLA-B*52:01	1.2
	FAWLLVFL	31	8	HLA-B*56:01	1.8
	FAWLLVFL	31	8	HLA-C*01:02	0.9
	FAWLLVFL	31	8	HLA-C*03:03	1.9
	FAWLLVFL	31	8	HLA-C*03:04	1.3
	FAWLLVFL	31	8	HLA-C*08:01	0.8
	FAWLLVFL	31	8	HLA-C*08:02	1
	FAWLLVFL	31	8	HLA-C*12:03	1.1
	FAWLLVFLF	31	9	Entry
	FAWLLVFLF	31	9	H-2-Db	0.9
	FAWLLVFLF	31	9	H-2-IAd											YVCAFAWLLVFLFIV	16.28		6.73
	FAWLLVFLF	31	9	H-2-Kb						1.12	1.22	2.34	-1.3	4346.13
	FAWLLVFLF	31	9	H-2-Ld	1.25					1.12	1.22	2.34	-1.25	3842.17
	FAWLLVFLF	31	9	HLA-A*23:01	1					1.12	1.22	2.34	-0.37	505.8
	FAWLLVFLF	31	9	HLA-A*24:02	1.35
	FAWLLVFLF	31	9	HLA-A*29:02	0.75					1.12	1.22	2.34	-0.34	475.6
	FAWLLVFLF	31	9	HLA-A*32:01	1.9
	FAWLLVFLF	31	9	HLA-B*13:01	1.5
	FAWLLVFLF	31	9	HLA-B*13:02	0.5
	FAWLLVFLF	31	9	HLA-B*15:25						1.12	1.22	2.34	-0.59	849
	FAWLLVFLF	31	9	HLA-B*35:01	0.3	1.8721				1.12	1.22	2.34	-0.16	314.9
	FAWLLVFLF	31	9	HLA-B*38:01	1.05
	FAWLLVFLF	31	9	HLA-B*46:01	0.75
	FAWLLVFLF	31	9	HLA-B*51:01	0.6
	FAWLLVFLF	31	9	HLA-B*52:01	0.5
	FAWLLVFLF	31	9	HLA-B*53:01	0.2	1.0709
	FAWLLVFLF	31	9	HLA-B*53:01	0.2
	FAWLLVFLF	31	9	HLA-B*56:01	1.3
	FAWLLVFLF	31	9	HLA-B*57:01	0.7			14	0.7
	FAWLLVFLF	31	9	HLA-B*58:01	0.8	1.9634				1.12	1.22	2.34	-0.29	429.7
	FAWLLVFLF	31	9	HLA-B*58:02				21	0.75
	FAWLLVFLF	31	9	HLA-C*16:01						1.12	1.22	2.34	-0.52	726.6
	FAWLLVFLF	31	9	HLA-DPA1*01/DPB1*04:01											SVYVCAFAWLLVFLF	0.31	0.01
	FAWLLVFLF	31	9	HLA-DPA1*01/DPB1*04:01											VYVCAFAWLLVFLFI	0.14		0.14
	FAWLLVFLF	31	9	HLA-DPA1*01:03/DPB1*02:01											SVYVCAFAWLLVFLF	0.06	0.01
	FAWLLVFLF	31	9	HLA-DPA1*01:03/DPB1*02:01											VYVCAFAWLLVFLFI	0.02		0.02
	FAWLLVFLF	31	9	HLA-DPA1*02:01/DPB1*01:01											VCAFAWLLVFLFIVV	0.24		0.01
	FAWLLVFLF	31	9	HLA-DPA1*02:01/DPB1*01:01											VYVCAFAWLLVFLFI	2.15		0.03
	FAWLLVFLF	31	9	HLA-DPA1*02:01/DPB1*01:01											YVCAFAWLLVFLFIV	4.13		0.02
	FAWLLVFLF	31	9	HLA-DPA1*02:01/DPB1*05:01											SVYVCAFAWLLVFLF	0.97	0.52
	FAWLLVFLF	31	9	HLA-DPA1*03:01/DPB1*04:02											VYVCAFAWLLVFLFI	1.36		0.13
	FAWLLVFLF	31	9	HLA-DPA1*03:01/DPB1*04:02											YVCAFAWLLVFLFIV	0.03		0.03
	FAWLLVFLF	31	9	HLA-DQA1*01:01/DQB1*05:01											SVYVCAFAWLLVFLF	0.71			0.71
	FAWLLVFLF	31	9	HLA-DQA1*01:01/DQB1*05:01											VYVCAFAWLLVFLFI	0.59			0.59
	FAWLLVFLF	31	9	HLA-DQA1*01:01/DQB1*05:01											YVCAFAWLLVFLFIV	0.01			0.52
	FAWLLVFLF	31	9	HLA-DQA1*04:01/DQB1*04:02											CAFAWLLVFLFIVVI	8.63		0.99
	FAWLLVFLF	31	9	HLA-DQA1*04:01/DQB1*04:02											VCAFAWLLVFLFIVV	6.43		1.38
	FAWLLVFLF	31	9	HLA-DQA1*04:01/DQB1*04:02											VYVCAFAWLLVFLFI	4.09		0.93
	FAWLLVFLF	31	9	HLA-DQA1*04:01/DQB1*04:02											YVCAFAWLLVFLFIV	5.26		0.94
	FAWLLVFLF	31	9	HLA-DQA1*05:01/DQB1*02:01											CAFAWLLVFLFIVVI	2		2
	FAWLLVFLF	31	9	HLA-DRB1*04:01											FAWLLVFLFIVVITS	0.66		0.66
	FAWLLVFLF	31	9	HLA-DRB1*04:05											AFAWLLVFLFIVVIT	1.98		1.43
	FAWLLVFLF	31	9	HLA-DRB1*04:05											CAFAWLLVFLFIVVI	1.98		0.62
	FAWLLVFLF	31	9	HLA-DRB1*04:05											FAWLLVFLFIVVITS	0.84		0.84
	FAWLLVFLF	31	9	HLA-DRB1*04:05											VCAFAWLLVFLFIVV	3.87		0.6
	FAWLLVFLF	31	9	HLA-DRB1*04:05											VYVCAFAWLLVFLFI	3.87		0.67
	FAWLLVFLF	31	9	HLA-DRB1*04:05											YVCAFAWLLVFLFIV	3.87		0.63
	FAWLLVFLF	31	9	HLA-DRB1*07:01											CAFAWLLVFLFIVVI	5.02		1.41
	FAWLLVFLF	31	9	HLA-DRB1*07:01											VCAFAWLLVFLFIVV	5.02		1.56
	FAWLLVFLF	31	9	HLA-DRB1*09:01											VYVCAFAWLLVFLFI	42.85		1.8
	FAWLLVFLF	31	9	HLA-DRB1*11:01											CAFAWLLVFLFIVVI	0.78		0.49
	FAWLLVFLF	31	9	HLA-DRB1*11:01											FAWLLVFLFIVVITS	0.11		0.11
	FAWLLVFLF	31	9	HLA-DRB1*11:01											VCAFAWLLVFLFIVV	2.9		0.61
	FAWLLVFLF	31	9	HLA-DRB1*11:01											VYVCAFAWLLVFLFI	5.04		0.71
	FAWLLVFLF	31	9	HLA-DRB1*11:01											YVCAFAWLLVFLFIV	2.9		0.59
	FAWLLVFLF	31	9	HLA-DRB1*13:02											SVYVCAFAWLLVFLF	22.03					1.14
	FAWLLVFLF	31	9	HLA-DRB1*13:02											VCAFAWLLVFLFIVV	56.04					1.14
	FAWLLVFLF	31	9	HLA-DRB1*13:02											VYVCAFAWLLVFLFI	36.55					1.14
	FAWLLVFLF	31	9	HLA-DRB1*13:02											YVCAFAWLLVFLFIV	39.33					1.14
	FAWLLVFLF	31	9	HLA-DRB3*01:01											CAFAWLLVFLFIVVI	5.09		0.05
	FAWLLVFLF	31	9	HLA-DRB3*01:01											VCAFAWLLVFLFIVV	5.09		0.05
	FAWLLVFLF	31	9	HLA-DRB3*01:01											VYVCAFAWLLVFLFI	5.09		0.04
	FAWLLVFLF	31	9	HLA-DRB3*01:01											YVCAFAWLLVFLFIV	5.09		0.04
	FAWLLVFLF	31	9	HLA-DRB5*01:01											CAFAWLLVFLFIVVI	1.27		0.99
	FAWLLVFLF	31	9	HLA-DRB5*01:01											VCAFAWLLVFLFIVV	1.27		0.95
	FAWLLVFLF	31	9	HLA-DRB5*01:01											VYVCAFAWLLVFLFI	0.86		0.51
	FAWLLVFLF	31	9	HLA-DRB5*01:01											YVCAFAWLLVFLFIV	0.86		0.5
	FAWLLVFLFI	31	10	Entry
	FAWLLVFLFI	31	10	H-2-Db	0.25					1.21	0.35	1.57	-1.74	2053.96
	FAWLLVFLFI	31	10	H-2-Kb						1.21	0.35	1.57	-2	3697.09
	FAWLLVFLFI	31	10	H-2-Kk	0.75					1.21	0.35	1.57	-2.13	4957.78
	FAWLLVFLFI	31	10	HLA-A*02:01	1.2		0.2789			1.21	0.35	1.57	-1.31	750.7
	FAWLLVFLFI	31	10	HLA-A*02:06	1.3					1.21	0.35	1.57	-0.99	363.9
	FAWLLVFLFI	31	10	HLA-B*13:02	0.3
	FAWLLVFLFI	31	10	HLA-B*51:01	1
	FAWLLVFLFI	31	10	HLA-B*52:01	1.2
	FAWLLVFLFI	31	10	HLA-B*53:01	0.45
	FAWLLVFLFI	31	10	HLA-C*12:03	1.3
	FAWLLVFLFIV	31	11	Entry
	FAWLLVFLFIV	31	11	H-2-Db						1.08	0.26	1.34	-2.34	4783.2
	FAWLLVFLFIV	31	11	H-2-Kb						1.08	0.26	1.34	-2.3	4367.82
	FAWLLVFLFIV	31	11	HLA-B*13:02	1.4
	FAWLLVFLFIV	31	11	HLA-B*35:01	1.9
	FAWLLVFLFIV	31	11	HLA-B*51:01	0.9
	FAWLLVFLFIV	31	11	HLA-B*52:01	0.6
	FAWLLVFLFIV	31	11	HLA-B*56:01	1.4
	FAWLLVFLFIV	31	11	HLA-C*12:03	0.7
	AWLLVFLF	32	8	Entry
	AWLLVFLF	32	8	HLA-A*23:01	0.2	0.641				1.12	1.23	2.35	0.2	139.6
	AWLLVFLF	32	8	HLA-A*24:02		0.7549				1.12	1.23	2.35	-0.35	501.4
	AWLLVFLF	32	8	HLA-A*32:01	1.3
	AWLLVFLF	32	8	HLA-B*57:01	0.5
	AWLLVFLF	32	8	HLA-B*58:01	0.6
	AWLLVFLF	32	8	HLA-B*58:02	1.7
	AWLLVFLFI	32	9	Entry
	AWLLVFLFI	32	9	H-2-Kd		1.9345				1.21	0.36	1.58	-2.12	4926.09
	AWLLVFLFI	32	9	HLA-A*23:01	0.4	1.2162				1.21	0.36	1.58	-0.96	347
	AWLLVFLFI	32	9	HLA-A*24:02	0.65	1.4303
	AWLLVFLFI	32	9	HLA-B*13:02	1.9
	AWLLVFLFI	32	9	HLA-DPA1*01/DPB1*04:01											VYVCAFAWLLVFLFI	0.14	0.01
	AWLLVFLFI	32	9	HLA-DPA1*01/DPB1*04:01											YVCAFAWLLVFLFIV	0.08	0.01	0.08
	AWLLVFLFI	32	9	HLA-DPA1*01:03/DPB1*02:01											AFAWLLVFLFIVVIT	0.01	0.01
	AWLLVFLFI	32	9	HLA-DPA1*01:03/DPB1*02:01											AWLLVFLFIVVITSP	0.02	0.01
	AWLLVFLFI	32	9	HLA-DPA1*01:03/DPB1*02:01											CAFAWLLVFLFIVVI	0.01	0.01
	AWLLVFLFI	32	9	HLA-DPA1*01:03/DPB1*02:01											FAWLLVFLFIVVITS	0.01	0.01
	AWLLVFLFI	32	9	HLA-DPA1*01:03/DPB1*02:01											VCAFAWLLVFLFIVV	0.01	0.01	0.01
	AWLLVFLFI	32	9	HLA-DPA1*01:03/DPB1*02:01											VYVCAFAWLLVFLFI	0.02	0.01
	AWLLVFLFI	32	9	HLA-DPA1*01:03/DPB1*02:01											YVCAFAWLLVFLFIV	0.02	0.01	0.02
	AWLLVFLFI	32	9	HLA-DPA1*02:01/DPB1*05:01											AFAWLLVFLFIVVIT	0.48	0.01	0.48
	AWLLVFLFI	32	9	HLA-DPA1*02:01/DPB1*05:01											AWLLVFLFIVVITSP	1.08	0.01
	AWLLVFLFI	32	9	HLA-DPA1*02:01/DPB1*05:01											CAFAWLLVFLFIVVI	0.51	0.01	0.51
	AWLLVFLFI	32	9	HLA-DPA1*02:01/DPB1*05:01											FAWLLVFLFIVVITS	0.79	0.01
	AWLLVFLFI	32	9	HLA-DPA1*02:01/DPB1*05:01											VCAFAWLLVFLFIVV	0.35	0.01
	AWLLVFLFI	32	9	HLA-DPA1*02:01/DPB1*05:01											VYVCAFAWLLVFLFI	0.56	0.01
	AWLLVFLFI	32	9	HLA-DPA1*02:01/DPB1*05:01											YVCAFAWLLVFLFIV	0.42	0.01	0.42
	AWLLVFLFIV	32	10	Entry
	AWLLVFLFIV	32	10	HLA-A*02:01	1.7		0.352
	AWLLVFLFIV	32	10	HLA-A*02:01	1.7
	AWLLVFLFIV	32	10	HLA-A*02:06	1.5
	AWLLVFLFIVV	32	11	Entry
	AWLLVFLFIVV	32	11	H-2-Kb	0.9
	AWLLVFLFIVV	32	11	HLA-A*02:01	0.7
	AWLLVFLFIVV	32	11	HLA-A*02:06	1.05
	WLLVFLFI	33	8	Entry
	WLLVFLFI	33	8	H-2-Kb						1.21	0.3	1.52	-2.16	4718.87
	WLLVFLFI	33	8	HLA-B*13:02	1
	WLLVFLFI	33	8	HLA-B*52:01	1.7
	WLLVFLFIV	33	9	Entry
	WLLVFLFIV	33	9	HLA-A*02:01	0.4		0.5938	27	0.870968	1.08	0.21	1.28	-0.7	97
	WLLVFLFIV	33	9	HLA-A*02:06	0.5		0.547
	WLLVFLFIV	33	9	HLA-B*13				18	0.782609
	WLLVFLFIV	33	9	HLA-DPA1*01/DPB1*04:01											VCAFAWLLVFLFIVV	0.04		0.04
	WLLVFLFIV	33	9	HLA-DPA1*03:01/DPB1*04:02											VCAFAWLLVFLFIVV	0.01		0.01
	WLLVFLFIV	33	9	HLA-DPA1*03:01/DPB1*04:02											YVCAFAWLLVFLFIV	0.03	0.01
	WLLVFLFIV	33	9	HLA-DQA1*01:01/DQB1*05:01											AFAWLLVFLFIVVIT	0.02	0.01	0.02
	WLLVFLFIV	33	9	HLA-DQA1*01:01/DQB1*05:01											AWLLVFLFIVVITSP	0.1	0.01
	WLLVFLFIV	33	9	HLA-DQA1*01:01/DQB1*05:01											CAFAWLLVFLFIVVI	0.02	0.01	0.02
	WLLVFLFIV	33	9	HLA-DQA1*01:01/DQB1*05:01											FAWLLVFLFIVVITS	0.05	0.01	0.05
	WLLVFLFIV	33	9	HLA-DQA1*01:01/DQB1*05:01											VCAFAWLLVFLFIVV	0.01	0.01
	WLLVFLFIV	33	9	HLA-DQA1*01:01/DQB1*05:01											WLLVFLFIVVITSPL	0.22	0.01
	WLLVFLFIV	33	9	HLA-DQA1*01:01/DQB1*05:01											YVCAFAWLLVFLFIV	0.01	0.01
	WLLVFLFIV	33	9	HLA-DQA1*05:01/DQB1*02:01											VCAFAWLLVFLFIVV	0.68	0.01
	WLLVFLFIV	33	9	HLA-DQA1*05:01/DQB1*02:01											YVCAFAWLLVFLFIV	0.66	0.01
	WLLVFLFIV	33	9	HLA-DRB1*07:01											WLLVFLFIVVITSPL	0.99		0.08
	WLLVFLFIV	33	9	HLA-DRB1*12:01											VCAFAWLLVFLFIVV	1		1
	WLLVFLFIV	33	9	HLA-DRB1*15:01											VCAFAWLLVFLFIVV	1.23		1.23
	WLLVFLFIV	33	9	HLA-DRB3*01:01											AFAWLLVFLFIVVIT	5.09		0.28
	WLLVFLFIV	33	9	HLA-DRB3*01:01											FAWLLVFLFIVVITS	5.09		0.31
	WLLVFLFIV	33	9	HLA-DRB5*01:01											AFAWLLVFLFIVVIT	3.02					1.27
	WLLVFLFIV	33	9	HLA-DRB5*01:01											CAFAWLLVFLFIVVI	1.27					1.27
	WLLVFLFIV	33	9	HLA-DRB5*01:01											VCAFAWLLVFLFIVV	1.27					1.27
	WLLVFLFIVV	33	10	Entry
	WLLVFLFIVV	33	10	HLA-A*02:01	0.2		0.5539	22	0.709677
	WLLVFLFIVV	33	10	HLA-A*02:06	0.25
	WLLVFLFIVV	33	10	HLA-B*13				18	0.782609
	WLLVFLFIVVI	33	11	Entry
	WLLVFLFIVVI	33	11	H-2-Kb						1.34	0.3	1.64	-1.96	4003.45
	WLLVFLFIVVI	33	11	HLA-A*32:01	1.5
	WLLVFLFIVVI	33	11	HLA-B*13:02	1.1
	WLLVFLFIVVI	33	11	HLA-B*52:01	1.5
	WLLVFLFIVVI	33	11	HLA-C*12:03	0.5
	LLVFLFIV	34	8	Entry
	LLVFLFIV	34	8	HLA-A*02:01	1.5
	LLVFLFIV	34	8	HLA-A*02:06						1.01	-0.18	0.84	-0.76	98.66
	LLVFLFIVV	34	9	Entry
	LLVFLFIVV	34	9	HLA-A*02:01	0.5		0.6172	22	0.709677
	LLVFLFIVV	34	9	HLA-A*02:06	0.75
	LLVFLFIVV	34	9	HLA-A*68:02	1.3
	LLVFLFIVV	34	9	HLA-B*13				19	0.826087
	LLVFLFIVV	34	9	HLA-DPA1*01/DPB1*04:01											AFAWLLVFLFIVVIT	0.05		0.05
	LLVFLFIVV	34	9	HLA-DPA1*01/DPB1*04:01											AWLLVFLFIVVITSP	0.13		0.13
	LLVFLFIVV	34	9	HLA-DPA1*01/DPB1*04:01											CAFAWLLVFLFIVVI	0.04		0.04
	LLVFLFIVV	34	9	HLA-DPA1*01/DPB1*04:01											FAWLLVFLFIVVITS	0.06		0.06
	LLVFLFIVV	34	9	HLA-DPA1*01/DPB1*04:01											LLVFLFIVVITSPLT	1.02		1.02
	LLVFLFIVV	34	9	HLA-DPA1*01/DPB1*04:01											VCAFAWLLVFLFIVV	0.04	0.01
	LLVFLFIVV	34	9	HLA-DPA1*01/DPB1*04:01											WLLVFLFIVVITSPL	0.6		0.6
	LLVFLFIVV	34	9	HLA-DPA1*01:03/DPB1*02:01											AFAWLLVFLFIVVIT	0.01		0.01
	LLVFLFIVV	34	9	HLA-DPA1*01:03/DPB1*02:01											AWLLVFLFIVVITSP	0.02		0.02
	LLVFLFIVV	34	9	HLA-DPA1*01:03/DPB1*02:01											CAFAWLLVFLFIVVI	0.01		0.01
	LLVFLFIVV	34	9	HLA-DPA1*01:03/DPB1*02:01											FAWLLVFLFIVVITS	0.01		0.01
	LLVFLFIVV	34	9	HLA-DPA1*01:03/DPB1*02:01											LLVFLFIVVITSPLT	8.44		0.19
	LLVFLFIVV	34	9	HLA-DPA1*01:03/DPB1*02:01											WLLVFLFIVVITSPL	8.44		0.12
	LLVFLFIVV	34	9	HLA-DPA1*02:01/DPB1*01:01											AFAWLLVFLFIVVIT	0.24	0.24	0.01
	LLVFLFIVV	34	9	HLA-DPA1*02:01/DPB1*01:01											AWLLVFLFIVVITSP	0.24	0.24	0.01
	LLVFLFIVV	34	9	HLA-DPA1*02:01/DPB1*01:01											CAFAWLLVFLFIVVI	0.24	0.24	0.01
	LLVFLFIVV	34	9	HLA-DPA1*02:01/DPB1*01:01											FAWLLVFLFIVVITS	0.24	0.24	0.01
	LLVFLFIVV	34	9	HLA-DPA1*02:01/DPB1*01:01											LLVFLFIVVITSPLT	0.24	0.24	0.05
	LLVFLFIVV	34	9	HLA-DPA1*02:01/DPB1*01:01											VCAFAWLLVFLFIVV	0.24	0.24
	LLVFLFIVV	34	9	HLA-DPA1*02:01/DPB1*01:01											WLLVFLFIVVITSPL	0.24	0.24	0.05
	LLVFLFIVV	34	9	HLA-DPA1*03:01/DPB1*04:02											AFAWLLVFLFIVVIT	0.01	0.01	0.01
	LLVFLFIVV	34	9	HLA-DPA1*03:01/DPB1*04:02											AWLLVFLFIVVITSP	0.02	0.01	0.02
	LLVFLFIVV	34	9	HLA-DPA1*03:01/DPB1*04:02											CAFAWLLVFLFIVVI	0.01	0.01	0.01
	LLVFLFIVV	34	9	HLA-DPA1*03:01/DPB1*04:02											FAWLLVFLFIVVITS	0.01	0.01	0.01
	LLVFLFIVV	34	9	HLA-DPA1*03:01/DPB1*04:02											LLVFLFIVVITSPLT	0.05	0.01	0.05
	LLVFLFIVV	34	9	HLA-DPA1*03:01/DPB1*04:02											VCAFAWLLVFLFIVV	0.01	0.01
	LLVFLFIVV	34	9	HLA-DPA1*03:01/DPB1*04:02											WLLVFLFIVVITSPL	0.03	0.01
	LLVFLFIVV	34	9	HLA-DQA1*01:01/DQB1*05:01											AWLLVFLFIVVITSP	0.1		0.1
	LLVFLFIVV	34	9	HLA-DRB1*12:01											AFAWLLVFLFIVVIT	0.69		0.69
	LLVFLFIVV	34	9	HLA-DRB1*12:01											AWLLVFLFIVVITSP	1		1
	LLVFLFIVV	34	9	HLA-DRB1*12:01											CAFAWLLVFLFIVVI	0.92		0.92
	LLVFLFIVV	34	9	HLA-DRB1*12:01											FAWLLVFLFIVVITS	0.57		0.57
	LLVFLFIVV	34	9	HLA-DRB1*12:01											WLLVFLFIVVITSPL	1.9		1.9
	LLVFLFIVV	34	9	HLA-DRB1*15:01											AFAWLLVFLFIVVIT	1.04		1.04			0.23
	LLVFLFIVV	34	9	HLA-DRB1*15:01											AWLLVFLFIVVITSP	1.33		1.33			0.23
	LLVFLFIVV	34	9	HLA-DRB1*15:01											CAFAWLLVFLFIVVI	1.02		1.02			0.23
	LLVFLFIVV	34	9	HLA-DRB1*15:01											FAWLLVFLFIVVITS	1.02		1.02			0.23
	LLVFLFIVV	34	9	HLA-DRB1*15:01											LLVFLFIVVITSPLT	0.23					0.23
	LLVFLFIVV	34	9	HLA-DRB1*15:01											VCAFAWLLVFLFIVV	1.23					0.23
	LLVFLFIVV	34	9	HLA-DRB1*15:01											WLLVFLFIVVITSPL	2.07					0.23
	LLVFLFIVV	34	9	HLA-DRB4*01:01											CAFAWLLVFLFIVVI	11.16		1.81
	LLVFLFIVVI	34	10	Entry
	LLVFLFIVVI	34	10	HLA-A*02:01	1.8		0.3424	25	0.806452
	LLVFLFIVVI	34	10	HLA-B*13				19	0.826087
	LLVFLFIVVI	34	10	HLA-C*12:03	0.7
	LVFLFIVV	35	8	Entry
	LVFLFIVV	35	8	H-2-Kb	0.65	1.3298				1.15	0.27	1.42	-1.44	710.02
	LVFLFIVV	35	8	HLA-C*12:03	1.2
	LVFLFIVVI	35	9	Entry
	LVFLFIVVI	35	9	H-2-Kb	0.75	1.9524				1.34	0.36	1.7	-1.22	833.48
	LVFLFIVVI	35	9	HLA-A*02:01			0.5938	22	0.709677
	LVFLFIVVI	35	9	HLA-A*32:01	0.3	1.6787
	LVFLFIVVI	35	9	HLA-A*68:02	1.8
	LVFLFIVVI	35	9	HLA-B*51:01	1.1	1.7584
	LVFLFIVVI	35	9	HLA-B*52:01	0.8	1.5192
	LVFLFIVVI	35	9	HLA-DPA1*01/DPB1*04:01											AFAWLLVFLFIVVIT	0.05	0.01
	LVFLFIVVI	35	9	HLA-DPA1*01/DPB1*04:01											AWLLVFLFIVVITSP	0.13	0.01
	LVFLFIVVI	35	9	HLA-DPA1*01/DPB1*04:01											CAFAWLLVFLFIVVI	0.04	0.01
	LVFLFIVVI	35	9	HLA-DPA1*01/DPB1*04:01											FAWLLVFLFIVVITS	0.06	0.01
	LVFLFIVVI	35	9	HLA-DPA1*01/DPB1*04:01											LLVFLFIVVITSPLT	1.02	0.01
	LVFLFIVVI	35	9	HLA-DPA1*01/DPB1*04:01											LVFLFIVVITSPLTA	5.32	0.01
	LVFLFIVVI	35	9	HLA-DPA1*01/DPB1*04:01											WLLVFLFIVVITSPL	0.6	0.01
	LVFLFIVVI	35	9	HLA-DPA1*03:01/DPB1*04:02											WLLVFLFIVVITSPL	0.03		0.03
	LVFLFIVVI	35	9	HLA-DQA1*01:01/DQB1*05:01											WLLVFLFIVVITSPL	0.22		0.22
	LVFLFIVVI	35	9	HLA-DQA1*04:01/DQB1*04:02											AFAWLLVFLFIVVIT	9.83		1.51
	LVFLFIVVI	35	9	HLA-DQA1*04:01/DQB1*04:02											AWLLVFLFIVVITSP	10.87		0.92
	LVFLFIVVI	35	9	HLA-DQA1*04:01/DQB1*04:02											FAWLLVFLFIVVITS	6.31		1.13
	LVFLFIVVI	35	9	HLA-DQA1*04:01/DQB1*04:02											WLLVFLFIVVITSPL	10.58		0.83
	LVFLFIVVI	35	9	HLA-DQA1*05:01/DQB1*02:01											CAFAWLLVFLFIVVI	2	0.01
	LVFLFIVVI	35	9	HLA-DRB1*03:01											AFAWLLVFLFIVVIT	11.42					0.58
	LVFLFIVVI	35	9	HLA-DRB1*03:01											AWLLVFLFIVVITSP	11.92					0.58
	LVFLFIVVI	35	9	HLA-DRB1*03:01											CAFAWLLVFLFIVVI	9.21					0.58
	LVFLFIVVI	35	9	HLA-DRB1*03:01											FAWLLVFLFIVVITS	10.93					0.58
	LVFLFIVVI	35	9	HLA-DRB1*03:01											LLVFLFIVVITSPLT	2.76					0.58
	LVFLFIVVI	35	9	HLA-DRB1*03:01											LVFLFIVVITSPLTA	1.09					0.58
	LVFLFIVVI	35	9	HLA-DRB1*03:01											WLLVFLFIVVITSPL	3.43					0.58
	LVFLFIVVI	35	9	HLA-DRB1*04:01											AFAWLLVFLFIVVIT	4.83					1.61
	LVFLFIVVI	35	9	HLA-DRB1*04:01											CAFAWLLVFLFIVVI	3.4					1.61
	LVFLFIVVI	35	9	HLA-DRB1*04:05											AFAWLLVFLFIVVIT	1.98					1.98
	LVFLFIVVI	35	9	HLA-DRB1*04:05											CAFAWLLVFLFIVVI	1.98					1.98
	LVFLFIVVI	35	9	HLA-DRB1*07:01											FAWLLVFLFIVVITS	5.02		1.7
	LVFLFIVVI	35	9	HLA-DRB1*08:02											AFAWLLVFLFIVVIT	8.13					1.75
	LVFLFIVVI	35	9	HLA-DRB1*08:02											CAFAWLLVFLFIVVI	8.31					1.75
	LVFLFIVVI	35	9	HLA-DRB1*11:01											AFAWLLVFLFIVVIT	1.09		1.09			0.78
	LVFLFIVVI	35	9	HLA-DRB1*11:01											CAFAWLLVFLFIVVI	0.78					0.78
	LVFLFIVVI	35	9	HLA-DRB1*13:02											AFAWLLVFLFIVVIT	18.03					0.69
	LVFLFIVVI	35	9	HLA-DRB1*13:02											AWLLVFLFIVVITSP	18.32					0.69
	LVFLFIVVI	35	9	HLA-DRB1*13:02											CAFAWLLVFLFIVVI	18.08					0.69
	LVFLFIVVI	35	9	HLA-DRB1*13:02											FAWLLVFLFIVVITS	17.81					0.69
	LVFLFIVVI	35	9	HLA-DRB1*13:02											LLVFLFIVVITSPLT	11.15					0.69
	LVFLFIVVI	35	9	HLA-DRB1*13:02											LVFLFIVVITSPLTA	6.24					0.69
	LVFLFIVVI	35	9	HLA-DRB1*13:02											WLLVFLFIVVITSPL	12.08					0.69
	LVFLFIVVI	35	9	HLA-DRB3*01:01											WLLVFLFIVVITSPL	9.67		0.81
	LVFLFIVVI	35	9	HLA-DRB4*01:01											AFAWLLVFLFIVVIT	11.16		1.85
	LVFLFIVVI	35	9	HLA-DRB4*01:01											AWLLVFLFIVVITSP	11.16		1.24
	LVFLFIVVI	35	9	HLA-DRB4*01:01											FAWLLVFLFIVVITS	11.16		1.83
	LVFLFIVVI	35	9	HLA-DRB4*01:01											WLLVFLFIVVITSPL	11.16		1.01
	LVFLFIVVIT	35	10	Entry
	LVFLFIVVIT	35	10	HLA-C*12:03	0.6
	LVFLFIVVITS	35	11	Entry
	LVFLFIVVITS	35	11	HLA-C*12:03	1.2
	VFLFIVVI	36	8	Entry
	VFLFIVVI	36	8	H-2-Kb						1.34	0.36	1.7	-1.96	4519.97
	VFLFIVVI	36	8	H-2-Kd						1.34	0.36	1.7	-1.99	4840.84
	VFLFIVVI	36	8	HLA-A*32:01	0.6
	VFLFIVVI	36	8	HLA-B*37:01	0.8
	VFLFIVVI	36	8	HLA-B*52:01	1.5
	VFLFIVVI	36	8	HLA-C*12:03	1.1
	VFLFIVVIT	36	9	Entry
	VFLFIVVIT	36	9	HLA-DPA1*02:01/DPB1*05:01											AWLLVFLFIVVITSP	1.08		1.08
	VFLFIVVIT	36	9	HLA-DPA1*02:01/DPB1*05:01											FAWLLVFLFIVVITS	0.79		0.79
	VFLFIVVIT	36	9	HLA-DPA1*02:01/DPB1*05:01											LLVFLFIVVITSPLT	2.87		1.57
	VFLFIVVIT	36	9	HLA-DPA1*02:01/DPB1*05:01											WLLVFLFIVVITSPL	2.87		1.54
	VFLFIVVIT	36	9	HLA-DQA1*01:01/DQB1*05:01											LLVFLFIVVITSPLT	2.26		0.94
	VFLFIVVIT	36	9	HLA-DQA1*05:01/DQB1*02:01											AFAWLLVFLFIVVIT	3.11	0.01
	VFLFIVVIT	36	9	HLA-DQA1*05:01/DQB1*02:01											AWLLVFLFIVVITSP	7.21	0.01
	VFLFIVVIT	36	9	HLA-DQA1*05:01/DQB1*02:01											FAWLLVFLFIVVITS	5.72	0.01
	VFLFIVVIT	36	9	HLA-DQA1*05:01/DQB1*02:01											LLVFLFIVVITSPLT	4.52	0.01
	VFLFIVVIT	36	9	HLA-DQA1*05:01/DQB1*02:01											LVFLFIVVITSPLTA	5	0.01
	VFLFIVVIT	36	9	HLA-DQA1*05:01/DQB1*02:01											VFLFIVVITSPLTAF	5.36	0.01
	VFLFIVVIT	36	9	HLA-DQA1*05:01/DQB1*02:01											WLLVFLFIVVITSPL	4.42	0.01
	FLFIVVITS	37	9	Entry
	FLFIVVITS	37	9	H-2-IAd											LLVFLFIVVITSPLT	39.38		5.3
	FLFIVVITS	37	9	HLA-A*02:01	0.7	1.7698
	FLFIVVITS	37	9	HLA-DPA1*01:03/DPB1*02:01											LVFLFIVVITSPLTA	10.41		0.98
	FLFIVVITS	37	9	HLA-DPA1*02:01/DPB1*01:01											LVFLFIVVITSPLTA	7.39		0.22
	FLFIVVITS	37	9	HLA-DPA1*03:01/DPB1*04:02											LVFLFIVVITSPLTA	3.36		0.1
	FLFIVVITS	37	9	HLA-DRB1*03:01											FLFIVVITSPLTAFA	0.98					0.98
	FLFIVVITS	37	9	HLA-DRB1*03:01											VFLFIVVITSPLTAF	0.98					0.98
	FLFIVVITS	37	9	HLA-DRB1*04:01											AWLLVFLFIVVITSP	0.7		0.7			0.17
	FLFIVVITS	37	9	HLA-DRB1*04:01											FAWLLVFLFIVVITS	0.66					0.17
	FLFIVVITS	37	9	HLA-DRB1*04:01											FLFIVVITSPLTAFA	0.36					0.17
	FLFIVVITS	37	9	HLA-DRB1*04:01											LLVFLFIVVITSPLT	0.21		0.21			0.17
	FLFIVVITS	37	9	HLA-DRB1*04:01											LVFLFIVVITSPLTA	0.22		0.22			0.17
	FLFIVVITS	37	9	HLA-DRB1*04:01											VFLFIVVITSPLTAF	0.36					0.17
	FLFIVVITS	37	9	HLA-DRB1*04:01											WLLVFLFIVVITSPL	0.4		0.4			0.17
	FLFIVVITS	37	9	HLA-DRB1*04:05											AWLLVFLFIVVITSP	1.23		1.23			0.23
	FLFIVVITS	37	9	HLA-DRB1*04:05											FAWLLVFLFIVVITS	0.84					0.23
	FLFIVVITS	37	9	HLA-DRB1*04:05											FLFIVVITSPLTAFA	0.23					0.23
	FLFIVVITS	37	9	HLA-DRB1*04:05											LLVFLFIVVITSPLT	0.23					0.23
	FLFIVVITS	37	9	HLA-DRB1*04:05											LVFLFIVVITSPLTA	0.23					0.23
	FLFIVVITS	37	9	HLA-DRB1*04:05											VFLFIVVITSPLTAF	0.23					0.23
	FLFIVVITS	37	9	HLA-DRB1*04:05											WLLVFLFIVVITSPL	0.23		0.15			0.23
	FLFIVVITS	37	9	HLA-DRB1*08:02											AWLLVFLFIVVITSP	2.65					0.42
	FLFIVVITS	37	9	HLA-DRB1*08:02											FAWLLVFLFIVVITS	3.3					0.42
	FLFIVVITS	37	9	HLA-DRB1*08:02											FLFIVVITSPLTAFA	0.42					0.42
	FLFIVVITS	37	9	HLA-DRB1*08:02											LLVFLFIVVITSPLT	0.42					0.42
	FLFIVVITS	37	9	HLA-DRB1*08:02											LVFLFIVVITSPLTA	0.42					0.42
	FLFIVVITS	37	9	HLA-DRB1*08:02											VFLFIVVITSPLTAF	0.42					0.42
	FLFIVVITS	37	9	HLA-DRB1*08:02											WLLVFLFIVVITSPL	0.54		0.54			0.42
	FLFIVVITS	37	9	HLA-DRB1*11:01											AWLLVFLFIVVITSP	0.12		0.12			0.02
	FLFIVVITS	37	9	HLA-DRB1*11:01											FAWLLVFLFIVVITS	0.11					0.02
	FLFIVVITS	37	9	HLA-DRB1*11:01											FLFIVVITSPLTAFA	0.1					0.02
	FLFIVVITS	37	9	HLA-DRB1*11:01											LLVFLFIVVITSPLT	0.05		0.05			0.02
	FLFIVVITS	37	9	HLA-DRB1*11:01											LVFLFIVVITSPLTA	0.05		0.05			0.02
	FLFIVVITS	37	9	HLA-DRB1*11:01											VFLFIVVITSPLTAF	0.1					0.02
	FLFIVVITS	37	9	HLA-DRB1*11:01											WLLVFLFIVVITSPL	0.05		0.05			0.02
	FLFIVVITS	37	9	HLA-DRB1*13:02											FLFIVVITSPLTAFA	5.82					1.15
	FLFIVVITS	37	9	HLA-DRB1*13:02											VFLFIVVITSPLTAF	5.31					1.15
	FLFIVVITS	37	9	HLA-DRB5*01:01											AWLLVFLFIVVITSP	3.67					0.95
	FLFIVVITS	37	9	HLA-DRB5*01:01											FAWLLVFLFIVVITS	2.09					0.95
	FLFIVVITS	37	9	HLA-DRB5*01:01											FLFIVVITSPLTAFA	0.95					0.95
	FLFIVVITS	37	9	HLA-DRB5*01:01											LLVFLFIVVITSPLT	0.95					0.95
	FLFIVVITS	37	9	HLA-DRB5*01:01											LVFLFIVVITSPLTA	0.95					0.95
	FLFIVVITS	37	9	HLA-DRB5*01:01											VFLFIVVITSPLTAF	0.95					0.95
	FLFIVVITS	37	9	HLA-DRB5*01:01											WLLVFLFIVVITSPL	0.95		0.48			0.95
	FLFIVVITSP	37	10	Entry
	FLFIVVITSP	37	10	HLA-A*02:01	1.25
	FLFIVVITSP	37	10	HLA-A*02:01	1.25
	FLFIVVITSPL	37	11	Entry
	FLFIVVITSPL	37	11	H-2-Kb						0.99	0.45	1.44	-1.54	955.8
	FLFIVVITSPL	37	11	HLA-A*02:01	1.15
	FLFIVVITSPL	37	11	HLA-A*68:02	1.5
	FLFIVVITSPL	37	11	HLA-B*15:01	0.9
	FLFIVVITSPL	37	11	HLA-B*15:02	1.3
	FLFIVVITSPL	37	11	HLA-B*46:01	0.3
	FLFIVVITSPL	37	11	HLA-C*01:02	1.5
	FLFIVVITSPL	37	11	HLA-C*03:02	1.6
	FLFIVVITSPL	37	11	HLA-C*03:04	0.9
	FLFIVVITSPL	37	11	HLA-C*08:01	1.7
	FLFIVVITSPL	37	11	HLA-C*12:02	0.9
	FLFIVVITSPL	37	11	HLA-C*12:03	1.1
	FLFIVVITSPL	37	11	HLA-C*14:02	1
	FLFIVVITSPL	37	11	HLA-C*16:01	1.3
	FLFIVVITSPL	37	11	HLA-C*17:01	1.8
	LFIVVITS	38	8	Entry
	LFIVVITS	38	8	HLA-A*02:01	1.5
	LFIVVITS	38	8	HLA-A*02:06	1.45
	LFIVVITSP	38	9	Entry
	LFIVVITSP	38	9	HLA-DPA1*02:01/DPB1*01:01											VFLFIVVITSPLTAF	12.61		0.37
	LFIVVITSP	38	9	HLA-DQA1*04:01/DQB1*04:02											LLVFLFIVVITSPLT	13.17		1.27
	LFIVVITSP	38	9	HLA-DQA1*04:01/DQB1*04:02											LVFLFIVVITSPLTA	15.58		1.67
	LFIVVITSP	38	9	HLA-DQA1*04:01/DQB1*04:02											VFLFIVVITSPLTAF	15.61		1.96
	LFIVVITSPL	38	10	Entry
	LFIVVITSPL	38	10	H-2-Kb						0.99	0.48	1.46	-1.59	1140.55
	LFIVVITSPL	38	10	H-2-Kd				18	0.72	0.99	0.48	1.46	-1.6	1159.85
	LFIVVITSPL	38	10	HLA-B*46:01	0.1
	LFIVVITSPL	38	10	HLA-C*03:03	1.2
	LFIVVITSPL	38	10	HLA-C*14:02	1.2
	LFIVVITSPLT	38	11	Entry
	LFIVVITSPLT	38	11	HLA-B*46:01	0.9
	FIVVITSP	39	8	Entry
	FIVVITSP	39	8	HLA-B*46:01	1.2
	FIVVITSPL	39	9	Entry
	FIVVITSPL	39	9	H-2-Db		1.9852				0.99	0.49	1.47	-2	2993.96
	FIVVITSPL	39	9	H-2-IAb											LVFLFIVVITSPLTA	4.81		6.98
	FIVVITSPL	39	9	H-2-Kb						0.99	0.49	1.47	-1.43	801.97
	FIVVITSPL	39	9	HLA-A*02:01	1.5		0.4922			0.99	0.49	1.47	-0.04	32.9
	FIVVITSPL	39	9	HLA-A*02:06	1.3	1.6935
	FIVVITSPL	39	9	HLA-A*25:01	0.65
	FIVVITSPL	39	9	HLA-A*26:01	1.3
	FIVVITSPL	39	9	HLA-A*68:02	0.6	1.2705
	FIVVITSPL	39	9	HLA-B*15:02	0.7
	FIVVITSPL	39	9	HLA-B*35:03	0.95
	FIVVITSPL	39	9	HLA-B*39:01	0.8
	FIVVITSPL	39	9	HLA-B*46:01	0.2	1.4337
	FIVVITSPL	39	9	HLA-B*48:01	1.65
	FIVVITSPL	39	9	HLA-B*55:01	1.9
	FIVVITSPL	39	9	HLA-C*01:02	1.5	1.3009
	FIVVITSPL	39	9	HLA-C*02:02	1.8
	FIVVITSPL	39	9	HLA-C*02:09	1.8
	FIVVITSPL	39	9	HLA-C*03:02	0.7	1.153
	FIVVITSPL	39	9	HLA-C*03:03	0.85	0.6816
	FIVVITSPL	39	9	HLA-C*03:04	0.4	0.6816
	FIVVITSPL	39	9	HLA-C*08:01	0.8	1.6064
	FIVVITSPL	39	9	HLA-C*12:02	0.5	1.1796
	FIVVITSPL	39	9	HLA-C*12:03		1.6278
	FIVVITSPL	39	9	HLA-C*16:01	1.3
	FIVVITSPL	39	9	HLA-DPA1*02:01/DPB1*01:01											FLFIVVITSPLTAFA	12.61		0.96
	FIVVITSPL	39	9	HLA-DPA1*03:01/DPB1*04:02											FIVVITSPLTAFAVY	6.12		1.48
	FIVVITSPL	39	9	HLA-DPA1*03:01/DPB1*04:02											FLFIVVITSPLTAFA	6.64		0.34
	FIVVITSPL	39	9	HLA-DPA1*03:01/DPB1*04:02											VFLFIVVITSPLTAF	3.36		0.3
	FIVVITSPL	39	9	HLA-DRB1*01:01											FIVVITSPLTAFAVY	2.37	0.01
	FIVVITSPL	39	9	HLA-DRB1*01:01											FLFIVVITSPLTAFA	0.39	0.01	1.81
	FIVVITSPL	39	9	HLA-DRB1*01:01											LFIVVITSPLTAFAV	0.88	0.01
	FIVVITSPL	39	9	HLA-DRB1*01:01											LLVFLFIVVITSPLT	1.15	0.01		1.15
	FIVVITSPL	39	9	HLA-DRB1*01:01											LVFLFIVVITSPLTA	0.62	0.01		0.62
	FIVVITSPL	39	9	HLA-DRB1*01:01											VFLFIVVITSPLTAF	0.39	0.01		0.39
	FIVVITSPL	39	9	HLA-DRB1*01:01											WLLVFLFIVVITSPL	3	0.01
	FIVVITSPL	39	9	HLA-DRB1*03:01											LVFLFIVVITSPLTA	1.09		1.09
	FIVVITSPL	39	9	HLA-DRB1*04:05											FIVVITSPLTAFAVY	0.65		0.65			0.26
	FIVVITSPL	39	9	HLA-DRB1*04:05											FLFIVVITSPLTAFA	0.23		0.16
	FIVVITSPL	39	9	HLA-DRB1*04:05											LFIVVITSPLTAFAV	0.57		0.57			0.26
	FIVVITSPL	39	9	HLA-DRB1*04:05											LLVFLFIVVITSPLT	0.23		0.12	1.94
	FIVVITSPL	39	9	HLA-DRB1*04:05											LVFLFIVVITSPLTA	0.23		0.12	1.85
	FIVVITSPL	39	9	HLA-DRB1*04:05											VFLFIVVITSPLTAF	0.23		0.15	1.88
	FIVVITSPL	39	9	HLA-DRB1*07:01											FIVVITSPLTAFAVY	4.48		0.28
	FIVVITSPL	39	9	HLA-DRB1*07:01											FLFIVVITSPLTAFA	2.89		0.08
	FIVVITSPL	39	9	HLA-DRB1*07:01											LFIVVITSPLTAFAV	3.37		0.24
	FIVVITSPL	39	9	HLA-DRB1*07:01											LLVFLFIVVITSPLT	1.17		0.08	1.17
	FIVVITSPL	39	9	HLA-DRB1*07:01											LVFLFIVVITSPLTA	1.69		0.08	1.69
	FIVVITSPL	39	9	HLA-DRB1*07:01											VFLFIVVITSPLTAF	2.09		0.04
	FIVVITSPL	39	9	HLA-DRB1*07:01											WLLVFLFIVVITSPL	0.99			0.99
	FIVVITSPL	39	9	HLA-DRB1*08:02											LLVFLFIVVITSPLT	0.42		0.12
	FIVVITSPL	39	9	HLA-DRB1*09:01											FLFIVVITSPLTAFA	1.08		1.08	1.51
	FIVVITSPL	39	9	HLA-DRB1*09:01											LFIVVITSPLTAFAV	1.48			1.64
	FIVVITSPL	39	9	HLA-DRB1*09:01											LLVFLFIVVITSPLT	3.51		1.45
	FIVVITSPL	39	9	HLA-DRB1*09:01											LVFLFIVVITSPLTA	2.34		1.23
	FIVVITSPL	39	9	HLA-DRB1*09:01											VFLFIVVITSPLTAF	1.17		1.17	1.82
	FIVVITSPL	39	9	HLA-DRB1*11:01											FLFIVVITSPLTAFA	0.1		0.1
	FIVVITSPL	39	9	HLA-DRB1*11:01											VFLFIVVITSPLTAF	0.1		0.1
	FIVVITSPL	39	9	HLA-DRB1*15:01											LLVFLFIVVITSPLT	0.23		0.19
	FIVVITSPL	39	9	HLA-DRB3*01:01											LLVFLFIVVITSPLT	10.15		0.8
	FIVVITSPL	39	9	HLA-DRB3*01:01											LVFLFIVVITSPLTA	11		0.81
	FIVVITSPL	39	9	HLA-DRB3*01:01											VFLFIVVITSPLTAF	8.42		0.09
	FIVVITSPL	39	9	HLA-DRB4*01:01											FLFIVVITSPLTAFA	13.47		1.48
	FIVVITSPL	39	9	HLA-DRB4*01:01											LLVFLFIVVITSPLT	22.88		1.22
	FIVVITSPL	39	9	HLA-DRB4*01:01											LVFLFIVVITSPLTA	22.88		1.13
	FIVVITSPL	39	9	HLA-DRB4*01:01											VFLFIVVITSPLTAF	17.96		1.19
	FIVVITSPL	39	9	HLA-DRB5*01:01											FIVVITSPLTAFAVY	1.85		1.85
	FIVVITSPL	39	9	HLA-DRB5*01:01											FLFIVVITSPLTAFA	0.95		0.46
	FIVVITSPL	39	9	HLA-DRB5*01:01											LFIVVITSPLTAFAV	1.37		1.37
	FIVVITSPL	39	9	HLA-DRB5*01:01											LLVFLFIVVITSPLT	0.95		0.44
	FIVVITSPL	39	9	HLA-DRB5*01:01											LVFLFIVVITSPLTA	0.95		0.43
	FIVVITSPL	39	9	HLA-DRB5*01:01											VFLFIVVITSPLTAF	0.95		0.43
	FIVVITSPLT	39	10	Entry
	FIVVITSPLT	39	10	HLA-B*46:01	0.1
	FIVVITSPLT	39	10	HLA-C*03:03	1
	FIVVITSPLTA	39	11	Entry
	FIVVITSPLTA	39	11	HLA-B*46:01	1.4
	IVVITSPL	40	8	Entry
	IVVITSPL	40	8	H-2-Db	1.95
	IVVITSPL	40	8	H-2-Kb	1.05	0.7797				0.99	0.47	1.46	-1.29	558.34
	IVVITSPL	40	8	HLA-B*35:03	0.9
	IVVITSPL	40	8	HLA-C*01:02	1.5
	IVVITSPL	40	8	HLA-C*03:02	1.1
	IVVITSPL	40	8	HLA-C*03:03	1.7
	IVVITSPL	40	8	HLA-C*03:04	0.6
	IVVITSPLT	40	9	Entry
	IVVITSPLT	40	9	H-2-IAd											FLFIVVITSPLTAFA	37.76		2.51
	IVVITSPLT	40	9	H-2-IAd											LFIVVITSPLTAFAV	38.91		1.25
	IVVITSPLT	40	9	H-2-IAd											LVFLFIVVITSPLTA	36.84		3.43
	IVVITSPLT	40	9	H-2-IAd											VFLFIVVITSPLTAF	36.37		4
	IVVITSPLT	40	9	HLA-DRB1*01:01											FLFIVVITSPLTAFA	0.39			0.39
	IVVITSPLT	40	9	HLA-DRB1*01:01											LFIVVITSPLTAFAV	0.88			0.88
	IVVITSPLT	40	9	HLA-DRB1*04:01											FIVVITSPLTAFAVY	1.6		1.6
	IVVITSPLT	40	9	HLA-DRB1*04:01											FLFIVVITSPLTAFA	0.36		0.36
	IVVITSPLT	40	9	HLA-DRB1*04:01											LFIVVITSPLTAFAV	0.64		0.64
	IVVITSPLT	40	9	HLA-DRB1*04:01											VFLFIVVITSPLTAF	0.36		0.36
	IVVITSPLT	40	9	HLA-DRB1*08:02											FLFIVVITSPLTAFA	0.42		0.08
	IVVITSPLT	40	9	HLA-DRB1*08:02											LFIVVITSPLTAFAV	1.54		0.11
	IVVITSPLT	40	9	HLA-DRB1*08:02											LVFLFIVVITSPLTA	0.42		0.11
	IVVITSPLT	40	9	HLA-DRB1*08:02											VFLFIVVITSPLTAF	0.42		0.11
	IVVITSPLT	40	9	HLA-DRB1*09:01											LFIVVITSPLTAFAV	1.48		1.48
	IVVITSPLT	40	9	HLA-DRB1*11:01											LFIVVITSPLTAFAV	0.29		0.29
	IVVITSPLT	40	9	HLA-DRB1*15:01											FIVVITSPLTAFAVY	0.85		1.12	0.85
	IVVITSPLT	40	9	HLA-DRB1*15:01											FLFIVVITSPLTAFA	0.42		0.17	1.08
	IVVITSPLT	40	9	HLA-DRB1*15:01											IVVITSPLTAFAVYI	1.21		1.21	1.42
	IVVITSPLT	40	9	HLA-DRB1*15:01											LFIVVITSPLTAFAV	0.42		0.19	0.85
	IVVITSPLT	40	9	HLA-DRB1*15:01											LVFLFIVVITSPLTA	0.42		0.19
	IVVITSPLT	40	9	HLA-DRB1*15:01											VFLFIVVITSPLTAF	0.42		0.18	1.76
	IVVITSPLTA	40	10	Entry
	IVVITSPLTA	40	10	HLA-A*03				21	0.7
	IVVITSPLTAF	40	11	Entry
	IVVITSPLTAF	40	11	H-2-Kb						1.41	1.16	2.56	-0.61	1482.9
	IVVITSPLTAF	40	11	HLA-B*15:01	0.6					1.41	1.16	2.56	0	371
	IVVITSPLTAF	40	11	HLA-B*15:25	0.7					1.41	1.16	2.56	0.09	295.5
	IVVITSPLTAF	40	11	HLA-B*46:01	1.9
	IVVITSPLTAF	40	11	HLA-C*03:02	1.5
	VVITSPLTA	41	9	Entry
	VVITSPLTA	41	9	H-2-IAb											FIVVITSPLTAFAVY	2.43		4.22	0.64
	VVITSPLTA	41	9	H-2-IAb											FLFIVVITSPLTAFA	3.72		6.68	0.77
	VVITSPLTA	41	9	H-2-IAb											IVVITSPLTAFAVYI	3.51			0.82
	VVITSPLTA	41	9	H-2-IAb											LFIVVITSPLTAFAV	2.29		4.07	0.5
	VVITSPLTA	41	9	H-2-IAb											LVFLFIVVITSPLTA	4.81			2.64
	VVITSPLTA	41	9	H-2-IAb											VFLFIVVITSPLTAF	4.25		6.9	1.61
	VVITSPLTA	41	9	H-2-IAb											VVITSPLTAFAVYIC	3.99			1.45
	VVITSPLTA	41	9	HLA-A*02:06		0.9638
	VVITSPLTA	41	9	HLA-A*03				21	0.7
	VVITSPLTA	41	9	HLA-A*30:01		1.1147
	VVITSPLTA	41	9	HLA-A*68:02		1.547
	VVITSPLTA	41	9	HLA-B*55:01		1.4357
	VVITSPLTA	41	9	HLA-B*56:01		1.1824
	VVITSPLTA	41	9	HLA-C*02:02		1.2494
	VVITSPLTA	41	9	HLA-C*02:09		1.2494
	VVITSPLTA	41	9	HLA-C*03:02		1.1675
	VVITSPLTA	41	9	HLA-C*03:03		1.4186
	VVITSPLTA	41	9	HLA-C*03:04		1.4186
	VVITSPLTA	41	9	HLA-C*12:02		1.0643
	VVITSPLTA	41	9	HLA-C*12:03		1.1826
	VVITSPLTA	41	9	HLA-C*15:02		0.9816
	VVITSPLTA	41	9	HLA-C*17:01		1.8527
	VVITSPLTA	41	9	HLA-DPA1*03:01/DPB1*04:02											LFIVVITSPLTAFAV	5.82		1.2
	VVITSPLTA	41	9	HLA-DRB1*03:01											FIVVITSPLTAFAVY	1.99					1.99
	VVITSPLTA	41	9	HLA-DRB1*03:01											IVVITSPLTAFAVYI	1.99					1.99
	VVITSPLTA	41	9	HLA-DRB1*03:01											LFIVVITSPLTAFAV	1.99					1.99
	VVITSPLTA	41	9	HLA-DRB1*03:01											VFLFIVVITSPLTAF	0.98		0.59
	VVITSPLTA	41	9	HLA-DRB1*03:01											VVITSPLTAFAVYIC	2.67					1.99
	VVITSPLTA	41	9	HLA-DRB1*04:01											FIVVITSPLTAFAVY	1.6					0.25
	VVITSPLTA	41	9	HLA-DRB1*04:01											IVVITSPLTAFAVYI	2.47					0.25
	VVITSPLTA	41	9	HLA-DRB1*04:01											LFIVVITSPLTAFAV	0.64					0.25
	VVITSPLTA	41	9	HLA-DRB1*04:01											VVITSPLTAFAVYIC	7.01					0.25
	VVITSPLTA	41	9	HLA-DRB1*08:02											FIVVITSPLTAFAVY	1.22					1.92
	VVITSPLTA	41	9	HLA-DRB1*08:02											IVVITSPLTAFAVYI	1.01					1.92
	VVITSPLTA	41	9	HLA-DRB1*08:02											LFIVVITSPLTAFAV	1.54					1.92
	VVITSPLTA	41	9	HLA-DRB1*08:02											VVITSPLTAFAVYIC	1.29					1.92
	VVITSPLTA	41	9	HLA-DRB1*11:01											FIVVITSPLTAFAVY	0.49		0.49			0.19
	VVITSPLTA	41	9	HLA-DRB1*11:01											IVVITSPLTAFAVYI	2.13					0.19
	VVITSPLTA	41	9	HLA-DRB1*11:01											LFIVVITSPLTAFAV	0.29					0.19
	VVITSPLTA	41	9	HLA-DRB1*11:01											VVITSPLTAFAVYIC	5.81					0.19
	VVITSPLTA	41	9	HLA-DRB1*15:01											FIVVITSPLTAFAVY	0.85					0.42
	VVITSPLTA	41	9	HLA-DRB1*15:01											FLFIVVITSPLTAFA	0.42					0.42
	VVITSPLTA	41	9	HLA-DRB1*15:01											IVVITSPLTAFAVYI	1.21					0.42
	VVITSPLTA	41	9	HLA-DRB1*15:01											LFIVVITSPLTAFAV	0.42					0.42
	VVITSPLTA	41	9	HLA-DRB1*15:01											LVFLFIVVITSPLTA	0.42					0.42
	VVITSPLTA	41	9	HLA-DRB1*15:01											VFLFIVVITSPLTAF	0.42					0.42
	VVITSPLTA	41	9	HLA-DRB1*15:01											VVITSPLTAFAVYIC	12.2					0.42
	VVITSPLTA	41	9	HLA-DRB5*01:01											FIVVITSPLTAFAVY	1.85					0.95
	VVITSPLTA	41	9	HLA-DRB5*01:01											IVVITSPLTAFAVYI	7.8					0.95
	VVITSPLTA	41	9	HLA-DRB5*01:01											LFIVVITSPLTAFAV	1.37					0.95
	VVITSPLTA	41	9	HLA-DRB5*01:01											VVITSPLTAFAVYIC	15.36					0.95
	VVITSPLTAF	41	10	Entry
	VVITSPLTAF	41	10	H-2-Kb						1.41	1.22	2.63	-0.31	870.06
	VVITSPLTAF	41	10	H-2-Qa1		1.1064
	VVITSPLTAF	41	10	HLA-A*23:01	1.4	1.1677
	VVITSPLTAF	41	10	HLA-A*24:02		1.488
	VVITSPLTAF	41	10	HLA-A*25:01		0.5259
	VVITSPLTAF	41	10	HLA-A*26				27	0.931034
	VVITSPLTAF	41	10	HLA-A*26:01	1.6	0.5469
	VVITSPLTAF	41	10	HLA-A*32:01		0.7573
	VVITSPLTAF	41	10	HLA-B*15:01	0.55	0.4102		20	0.869565	1.41	1.22	2.63	1.27	23
	VVITSPLTAF	41	10	HLA-B*15:02		0.6227				1.41	1.22	2.63	0.64	96.9
	VVITSPLTAF	41	10	HLA-B*15:25	0.5	0.4584				1.41	1.22	2.63	1.25	23.9
	VVITSPLTAF	41	10	HLA-B*35:01	1.5
	VVITSPLTAF	41	10	HLA-B*46:01	0.7	0.5993
	VVITSPLTAF	41	10	HLA-B*58:01		1.3287				1.41	1.22	2.63	-0.14	590.7
	VVITSPLTAF	41	10	HLA-B*58:02		1.7645
	VVITSPLTAF	41	10	HLA-C*01:02	1.7
	VVITSPLTAF	41	10	HLA-C*02:02		1.208
	VVITSPLTAF	41	10	HLA-C*02:09		1.208
	VVITSPLTAF	41	10	HLA-C*03:02	0.9	1.0641
	VVITSPLTAF	41	10	HLA-C*12:02		1.1469
	VVITSPLTAF	41	10	HLA-C*16:01		1.9011
	VVITSPLTAFA	41	11	Entry
	VVITSPLTAFA	41	11	HLA-B*15:01	1.9
	VITSPLTAF	42	9	Entry
	VITSPLTAF	42	9	H-2-Kb						1.41	1.19	2.59	-0.46	1132.38
	VITSPLTAF	42	9	H-2-Ld		1.7288
	VITSPLTAF	42	9	H-2-Qa1		0.395
	VITSPLTAF	42	9	HLA-A*02:01			0.4688
	VITSPLTAF	42	9	HLA-A*23:01		1.2832
	VITSPLTAF	42	9	HLA-A*24:02		1.5169
	VITSPLTAF	42	9	HLA-A*25:01		0.4929
	VITSPLTAF	42	9	HLA-A*26:01		0.6234
	VITSPLTAF	42	9	HLA-A*32:01		0.2819
	VITSPLTAF	42	9	HLA-B*07:02		1.3826
	VITSPLTAF	42	9	HLA-B*15:01		0.2011		17	0.73913	1.41	1.19	2.59	0.71	77.4
	VITSPLTAF	42	9	HLA-B*15:02		0.1429				1.41	1.19	2.59	0.69	79.5
	VITSPLTAF	42	9	HLA-B*15:25	0.8	0.1524				1.41	1.19	2.59	1.14	28.7
	VITSPLTAF	42	9	HLA-B*35:01		0.7136				1.41	1.19	2.59	-0.01	402.7
	VITSPLTAF	42	9	HLA-B*46:01	0.5	0.2642
	VITSPLTAF	42	9	HLA-B*53:01		1.8229
	VITSPLTAF	42	9	HLA-B*58:01		1.7716
	VITSPLTAF	42	9	HLA-B*58:02		1.6047
	VITSPLTAF	42	9	HLA-C*01:02		0.4411
	VITSPLTAF	42	9	HLA-C*02:02		0.6403
	VITSPLTAF	42	9	HLA-C*02:09		0.6403
	VITSPLTAF	42	9	HLA-C*03:02		0.2349
	VITSPLTAF	42	9	HLA-C*03:03		0.6097
	VITSPLTAF	42	9	HLA-C*03:04		0.6097				1.41	1.19	2.59	-0.01	402.1
	VITSPLTAF	42	9	HLA-C*05:01		1.679
	VITSPLTAF	42	9	HLA-C*08:01		1.3755
	VITSPLTAF	42	9	HLA-C*08:02		1.1282
	VITSPLTAF	42	9	HLA-C*12:02		0.4155
	VITSPLTAF	42	9	HLA-C*12:03		0.6012				1.41	1.19	2.59	-0.16	574
	VITSPLTAF	42	9	HLA-C*14:02		0.6256				1.41	1.19	2.59	-0.15	550.4
	VITSPLTAF	42	9	HLA-C*16:01		0.4101				1.41	1.19	2.59	-0.03	421.9
	VITSPLTAF	42	9	HLA-C*17:01		1.4715
	VITSPLTAF	42	9	HLA-DQA1*04:01/DQB1*04:02											FIVVITSPLTAFAVY	20.17		1.45
	VITSPLTAF	42	9	HLA-DQA1*04:01/DQB1*04:02											LFIVVITSPLTAFAV	25.67		1.98
	VITSPLTAF	42	9	HLA-DRB1*03:01											FIVVITSPLTAFAVY	1.99		0.59
	VITSPLTAF	42	9	HLA-DRB1*03:01											FLFIVVITSPLTAFA	0.98		0.59
	VITSPLTAF	42	9	HLA-DRB1*03:01											IVVITSPLTAFAVYI	1.99		0.89
	VITSPLTAF	42	9	HLA-DRB1*03:01											LFIVVITSPLTAFAV	1.99		0.58
	VITSPLTAF	42	9	HLA-DRB1*09:01											FIVVITSPLTAFAVY	2.22	0.01
	VITSPLTAF	42	9	HLA-DRB1*09:01											FLFIVVITSPLTAFA	1.08	0.01
	VITSPLTAF	42	9	HLA-DRB1*09:01											IVVITSPLTAFAVYI	3.99	0.01
	VITSPLTAF	42	9	HLA-DRB1*09:01											LFIVVITSPLTAFAV	1.48	0.01
	VITSPLTAF	42	9	HLA-DRB1*09:01											VFLFIVVITSPLTAF	1.17	0.01
	VITSPLTAF	42	9	HLA-DRB1*09:01											VITSPLTAFAVYICC	10.33	0.01
	VITSPLTAF	42	9	HLA-DRB1*09:01											VVITSPLTAFAVYIC	5.56	0.01
	VITSPLTAF	42	9	HLA-DRB3*01:01											FIVVITSPLTAFAVY	8.3		0.09
	VITSPLTAF	42	9	HLA-DRB3*01:01											FLFIVVITSPLTAFA	9.75		0.09
	VITSPLTAF	42	9	HLA-DRB3*01:01											IVVITSPLTAFAVYI	8.3		0.1
	VITSPLTAF	42	9	HLA-DRB3*01:01											LFIVVITSPLTAFAV	8.3		0.1
	VITSPLTAF	42	9	HLA-DRB3*01:01											VITSPLTAFAVYICC	8.3		0.95
	VITSPLTAF	42	9	HLA-DRB3*01:01											VVITSPLTAFAVYIC	8.3		0.9
	VITSPLTAF	42	9	HLA-E*01:01		0.8973
	VITSPLTAF	42	9	HLA-G*01:02		0.4181
	VITSPLTAF	42	9	HLA-G*01:03		0.4181
	VITSPLTAF	42	9	HLA-G*01:04		0.4181
	VITSPLTAF	42	9	HLA-G*01:06		0.4181
	VITSPLTAFAV	42	11	Entry
	VITSPLTAFAV	42	11	H-2-Kb						1.19	0.22	1.42	-2.11	3330.3
	VITSPLTAFAV	42	11	HLA-C*17:01	1.7
	ITSPLTAF	43	8	Entry
	ITSPLTAF	43	8	H-2-Dd						1.41	1.12	2.53	-1.13	4516.41
	ITSPLTAF	43	8	H-2-Kb						1.41	1.12	2.53	-0.66	1523.28
	ITSPLTAF	43	8	H-2-Qa1		1.5308
	ITSPLTAF	43	8	HLA-A*25:01	1.4
	ITSPLTAF	43	8	HLA-A*32:01	0.6
	ITSPLTAF	43	8	HLA-B*15:01	0.8	1.779
	ITSPLTAF	43	8	HLA-B*15:02	1	1.7911
	ITSPLTAF	43	8	HLA-B*15:25	1	1.7966
	ITSPLTAF	43	8	HLA-B*46:01	0.2	1.7533
	ITSPLTAF	43	8	HLA-B*57:01	0.4	0.8796
	ITSPLTAF	43	8	HLA-B*58:01	0.3	1.2036				1.41	1.12	2.53	-0.3	672.6
	ITSPLTAF	43	8	HLA-B*58:02		1.4921
	ITSPLTAF	43	8	HLA-C*01:02	1.1
	ITSPLTAF	43	8	HLA-C*01:02	0.8
	ITSPLTAF	43	8	HLA-C*02:02	0.5	1.9942
	ITSPLTAF	43	8	HLA-C*02:09	0.5	1.9942
	ITSPLTAF	43	8	HLA-C*03:02	0.4	1.5831
	ITSPLTAF	43	8	HLA-C*03:04	1.3
	ITSPLTAF	43	8	HLA-C*08:01	1.2
	ITSPLTAF	43	8	HLA-C*12:02	1.1	1.7924
	ITSPLTAF	43	8	HLA-C*12:03		1.5677
	ITSPLTAF	43	8	HLA-C*16:01	0.4	1.0507
	ITSPLTAF	43	8	HLA-C*17:01	1
	ITSPLTAF	43	8	HLA-G*01:02		1.2242
	ITSPLTAF	43	8	HLA-G*01:03		1.2242
	ITSPLTAF	43	8	HLA-G*01:04		1.2242
	ITSPLTAF	43	8	HLA-G*01:06		1.2242
	ITSPLTAFA	43	9	Entry
	ITSPLTAFA	43	9	HLA-A*01:01	1.35	1.8552
	ITSPLTAFA	43	9	HLA-A*01:01	1.35
	ITSPLTAFA	43	9	HLA-A*02:06		1.2805
	ITSPLTAFA	43	9	HLA-A*30:01		0.7875
	ITSPLTAFA	43	9	HLA-A*68:02	0.8	0.222
	ITSPLTAFA	43	9	HLA-C*02:02	1.5	1.1551
	ITSPLTAFA	43	9	HLA-C*02:09	1.5	1.1551
	ITSPLTAFA	43	9	HLA-C*15:02		0.8124
	ITSPLTAFA	43	9	HLA-C*17:01	1.3	1.0467
	ITSPLTAFA	43	9	HLA-DQA1*01:02/DQB1*06:02											VVITSPLTAFAVYIC	14.55		1.77
	ITSPLTAFA	43	9	HLA-DRB1*08:02											FIVVITSPLTAFAVY	1.22		0.23
	ITSPLTAFA	43	9	HLA-DRB1*08:02											FIVVITSPLTAFAVY	1.22			1.22
	ITSPLTAFA	43	9	HLA-DRB1*08:02											IVVITSPLTAFAVYI	1.01		0.27
	ITSPLTAFA	43	9	HLA-DRB1*08:02											IVVITSPLTAFAVYI	1.01			1.01
	ITSPLTAFA	43	9	HLA-DRB1*08:02											LFIVVITSPLTAFAV	1.54			1.54
	ITSPLTAFA	43	9	HLA-DRB1*08:02											VITSPLTAFAVYICC	2.41		1.8
	ITSPLTAFA	43	9	HLA-DRB1*08:02											VVITSPLTAFAVYIC	1.29		0.64
[truncated: 863 more rows]
