# Supplementary material for: A comprehensive in silico analysis for identification of therapeutic epitopes in HPV16, 18, 31 and 45 oncoproteins
Source: PLoS One. 2018 Oct 24;13(10):e0205933. doi: 10.1371/journal.pone.0205933 (PMC6200245; doi:10.1371/journal.pone.0205933)
Supplement: S3 File — (ZIP) [file pone.0205933.s003.zip › S3 File (MHC-I and II Binding predictions)/S3B File (E6 MHC I and II binding predictions) .xlsx]

## Sheet: H16E6-1
	Peptides	Location		Alleles	MHC I binding prediction					MHC-I Processing prediction					MHC II binding prediction
					IEDB	NetMHCpan4	Rankpep	SYFPEITHI	SYFPEITHI	IEDB combind predictor					IEDB
										Proteasomal cleavage	TAP	Processing	Total		Complete MHC-II	Median	Comlib	SMM	NN	NetMHCIIpan	Strurniolo
	Sequence	Start	Length	Allele	PR	PR	%Optimal	score	%Reference	score	score	score	score	IC50	peptide	PR	PR	PR	PR	PR	PR
	MHQKRTAM	1	8	Entry
	MHQKRTAM	1	8	H-2-Ld	1.5
	MHQKRTAM	1	8	HLA-B*08:01	1.5
	MHQKRTAM	1	8	HLA-B*14:02	0.1
	MHQKRTAM	1	8	HLA-B*15:01	0.9
	MHQKRTAM	1	8	HLA-B*15:02	0.5
	MHQKRTAM	1	8	HLA-B*39:01	0.2
	MHQKRTAM	1	8	HLA-C*07:04	0.7
	MHQKRTAM	1	8	HLA-C*14:02	0.3
	MHQKRTAMF	1	9	Entry
	MHQKRTAMF	1	9	H-2-Kb						1.34	1.08	2.41	-1.03	2813.4
	MHQKRTAMF	1	9	H-2-Kd		1.0936				1.34	1.08	2.41	-0.95	2296.7
	MHQKRTAMF	1	9	H-2-Kk						1.34	1.08	2.41	-0.98	2483.3
	MHQKRTAMF	1	9	H-2-Ld		1.1365
	MHQKRTAMF	1	9	HLA-A*23:01	1.05	0.9316				1.34	1.08	2.41	-0.09	321
	MHQKRTAMF	1	9	HLA-A*24:02	1.1	0.9014				1.34	1.08	2.41	-0.34	563.7
	MHQKRTAM	1	9	HLA-B*08:01		0.1356
	MHQKRTAMF	1	9	HLA-B*08:01		0.795				1.34	1.08	2.41	-0.57	968.1
	MHQKRTAM	1	9	HLA-B*14:02		0.5064
	MHQKRTAMF	1	9	HLA-B*14:02		0.1309				1.34	1.08	2.41	-0.36	593.5
	MHQKRTAMF	1	9	HLA-B*38:01	1.45	0.2669		19	0.863636	1.34	1.08	2.41	-0.54	895.3
	MHQKRTAMF	1	9	HLA-B*39:01	1.65	0.5905				1.34	1.08	2.41	-0.53	873.9
	MHQKRTAMF	1	9	HLA-C*04:01		1.2552
	MHQKRTAMF	1	9	HLA-C*06:02		0.5082
	MHQKRTAMF	1	9	HLA-C*07:01		0.673				1.34	1.08	2.41	-0.44	711.9
	MHQKRTAMF	1	9	HLA-C*07:02	0.7	0.3234				1.34	1.08	2.41	0.39	107
	MHQKRTAMF	1	9	HLA-C*07:04		0.3884
	MHQKRTAMF	1	9	HLA-C*14:02		0.3344				1.34	1.08	2.41	0.69	52.6
	MHQKRTAMF	1	9	HLA-DRB1*08:02											MHQKRTAMFQDPQER	19.64					1.75
	MHQKRTAMF	1	9	HLA-G*01:02		1.1479
	MHQKRTAMF	1	9	HLA-G*01:03		1.1479
	MHQKRTAMF	1	9	HLA-G*01:04		1.1479
	MHQKRTAMF	1	9	HLA-G*01:06		1.1479
	HQKRTAMF	2	8	Entry
	HQKRTAMF	2	8	HLA-A*30:01	0.4	0.8021
	HQKRTAMF	2	8	HLA-A*30:01		1.9737
	HQKRTAMF	2	8	HLA-B*15:01	0.1	1.1031
	HQKRTAMF	2	8	HLA-B*15:02	0.5
	HQKRTAMF	2	8	HLA-B*15:25	1.9	1.8705
	QKRTAMFQD	3	9	Entry
	QKRTAMFQD	3	9	HLA-DRB4*01:01											HQKRTAMFQDPQERP	15.94	0.01
	QKRTAMFQD	3	9	HLA-DRB4*01:01											MHQKRTAMFQDPQER	15.38	0.01
	QKRTAMFQD	3	9	HLA-DRB4*01:01											QKRTAMFQDPQERPR	16.75	0.01
	KRTAMFQD	4	8	Entry
	KRTAMFQD	4	8	HLA-B*27:05	1.05
	RTAMFQDPQER	5	11	Entry
	RTAMFQDPQER	5	11	HLA-A*11:01						0.76	0.79	1.55	-1.41	921.3
	RTAMFQDPQER	5	11	HLA-A*31:01		1.1788				0.76	0.79	1.55	-0.76	207.2
	RTAMFQDPQER	5	11	HLA-A*68:01	0.4			18	0.72	0.76	0.79	1.55	-1.39	887.8
	RTAMFQDPQER	5	11	HLA-A*74:01	1.2	1.0045
	TAMFQDPQE	6	8	Entry
	TAMFQDPQE	6	8	HLA-DQA1*01:01/DQB1*05:01											HQKRTAMFQDPQERP	4.98		1.76
	TAMFQDPQE	6	8	HLA-DQA1*01:01/DQB1*05:01											MHQKRTAMFQDPQER	5.16		1.78
	TAMFQDPQE	6	8	HLA-DQA1*01:01/DQB1*05:01											QKRTAMFQDPQERPR	5.16		1.69
	TAMFQDPQER	6	10	Entry
	TAMFQDPQER	6	10	HLA-A*33:03		0.9829				0.76	0.74	1.51	-1.49	980.2
	TAMFQDPQER	6	10	HLA-A*68:01	0.6	0.4377				0.76	0.74	1.51	-0.25	57.6
	TAMFQDPQER	6	10	HLA-A*74:01		1.6642
	AMFQDPQER	7	9	Entry
	AMFQDPQER	7	9	HLA-A*02			0.2613
	AMFQDPQER	7	9	HLA-A*03			0.2738
	AMFQDPQER	7	9	HLA-A*03:01		0.8239
	AMFQDPQER	7	9	HLA-A*11:01		0.9654	0.4198
	AMFQDPQER	7	9	HLA-A*31:01	1.25	0.3385				0.76	0.81	1.57	-1.02	394.4
	AMFQDPQER	7	9	HLA-A*33:03		0.6673
	AMFQDPQER	7	9	HLA-A*68:01		1.1159
	AMFQDPQER	7	9	HLA-A*74:01	1.1	0.1582
	AMFQDPQERPR	7	11	Entry
	AMFQDPQERPR	7	11	HLA-A*31:01	1.1					0.74	0.81	1.55	-1.15	494.7
	AMFQDPQERPR	7	11	HLA-A*33:03	1.7
	AMFQDPQERPR	7	11	HLA-A*74:01		1.9138
	AMFQDPQER	7	#REF!	HLA-DPA1*02:01/DPB1*01:01											HQKRTAMFQDPQERP	47.78		0.51
	AMFQDPQER	7	#REF!	HLA-DRB1*03:01											HQKRTAMFQDPQERP	5.59		1.97
	AMFQDPQER	7	#REF!	HLA-DRB3*01:01											HQKRTAMFQDPQERP	4.32		0.49
	MFQDPQER	8	8	Entry
	MFQDPQER	8	8	HLA-A*31:01	0.5
	MFQDPQER	8	8	HLA-A*33:03	1	0.8378
	MFQDPQERP	8	9	HLA-DPA1*02:01/DPB1*01:01											KRTAMFQDPQERPRK	45.75		0.41
	MFQDPQERP	8	9	HLA-DPA1*02:01/DPB1*01:01											QKRTAMFQDPQERPR	47.75		0.43
	MFQDPQERP	8	9	HLA-DPA1*02:01/DPB1*01:01											RTAMFQDPQERPRKL	42.6		0.36
	MFQDPQERP	8	9	HLA-DPA1*02:01/DPB1*01:01											TAMFQDPQERPRKLP	47.2		0.4
	MFQDPQERP	8	9	HLA-DRB1*03:01											KRTAMFQDPQERPRK	5.59		1.83
	MFQDPQERP	8	9	HLA-DRB1*03:01											QKRTAMFQDPQERPR	5.59		1.87
	MFQDPQERP	8	9	HLA-DRB1*03:01											RTAMFQDPQERPRKL	5.59		1.7
	MFQDPQERP	8	9	HLA-DRB1*03:01											TAMFQDPQERPRKLP	5.59		1.76
	MFQDPQERP	8	9	HLA-DRB3*01:01											KRTAMFQDPQERPRK	22.9		0.5
	MFQDPQERP	8	9	HLA-DRB3*01:01											QKRTAMFQDPQERPR	4.32		0.49
	MFQDPQERP	8	9	HLA-DRB3*01:01											RTAMFQDPQERPRKL	19.31		0.48
	MFQDPQERP	8	9	HLA-DRB3*01:01											TAMFQDPQERPRKLP	26.84		0.5
	MFQDPQERPR	8	10	Entry
	MFQDPQERPR	8	10	HLA-A*31:01	0.7	0.808				0.74	0.79	1.53	-0.62	141
	MFQDPQERPR	8	10	HLA-A*33:03	0.7	0.2342				0.74	0.79	1.53	-0.46	97.6
	MFQDPQERPR	8	10	HLA-A*68:01						0.74	0.79	1.53	-1.37	788.4
	MFQDPQERPR	8	10	HLA-C*08:02	1.5
	MFQDPQERPRK	8	11	Entry
	MFQDPQERPRK	8	11	HLA-C*04:01	0.4
	FQDPQERP	9	8	Entry
	FQDPQERP	9	8	HLA-C*08:02	0.3
	FQDPQERPR	9	9	Entry
	FQDPQERPR	9	9	HLA-C*05:01	1.8
	FQDPQERPR	9	9	HLA-C*08:02	0.35
	FQDPQERPRK	9	10	Entry
	FQDPQERPRK	9	10	HLA-A*11			0.4555
	FQDPQERPRK	9	10	HLA-A*11:01						1.41	0.35
	FQDPQERPRK	9	10	HLA-C*08:02	1.5
	FQDPQERPRKL	9	11	Entry
	FQDPQERPRKL	9	11	HLA-C*07:04	0.6
	FQDPQERPRKL	9	11	HLA-C*08:01	1.9
	FQDPQERPRKL	9	11	HLA-C*08:02	0.2
	QDPQERPRKL	10	10	Entry
	QDPQERPRKL	10	10	HLA-B*07:02		1.5453
	QDPQERPRKL	10	10	HLA-B*08:01		1.1794
	QDPQERPRKL	10	10	HLA-B*47:01				24	1
	DPQERPRKL	11	9	Entry
	DPQERPRKL	11	9	H-2-Ld		1.2419		22	0.785714
	DPQERPRKL	11	9	HLA-B*07:02	1.5	1.3305		20	0.833333
	DPQERPRKL	11	9	HLA-B*08				26	0.702703
	DPQERPRKL	11	9	HLA-B*08:01		0.1628
	DPQERPRKL	11	9	HLA-B*14:02	1.8
	DPQERPRKL	11	9	HLA-B*35:01				21	0.954545
	DPQERPRKL	11	9	HLA-B*35:03	0.9	0.8864
	DPQERPRKL	11	9	HLA-B*51:01		0.7467		26	1
	DPQERPRKL	11	9	HLA-B*53:01		1.6944		17	0.73913
	PQERPRKLPQL	12	11	Entry
	PQERPRKLPQL	12	11	HLA-B*14:02	1.3
	PQERPRKLPQL	12	11	HLA-C*04:01	1.7
	PQERPRKLPQL	12	11	HLA-E*01:01	1.2
	QERPRKLPQ	13	9	Entry
	QERPRKLPQ	13	9	HLA-B*37				20	0.714286
	QERPRKLPQL	13	10	Entry
	QERPRKLPQL	13	10	H-2-Kk	1.4					1.61	0.32	1.93	-1.64	3654.8
	QERPRKLPQL	13	10	H-2-Kk		1.481
	QERPRKLPQL	13	10	H-2-Qa2		1.9804
	QERPRKLPQL	13	10	HLA-B*08:01	1	1.9497
	QERPRKLPQL	13	10	HLA-B*14:02	0.7
	QERPRKLPQL	13	10	HLA-B*37:01		1.395
	QERPRKLPQL	13	10	HLA-B*40:01	1.4	1.6597		22	0.785714
	QERPRKLPQL	13	10	HLA-B*40:02	0.9	1.2204
	QERPRKLPQL	13	10	HLA-B*44:02	1.8			25	1
	QERPRKLPQL	13	10	HLA-B*49:01				20	0.769231
	QERPRKLPQL	13	10	HLA-C*04:01	0.8
	QERPRKLPQL	13	10	HLA-E*01:01	0.6
	QERPRKLPQLC	13	11	Entry
	QERPRKLPQLC	13	11	HLA-B*14:02	1.8
	QERPRKLPQLC	13	11	HLA-B*40:02	1.55
	QERPRKLPQLC	13	11	HLA-C*04:01	2
	QERPRKLPQLC	13	11	HLA-E*01:01	1
	ERPRKLPQ	14	8	Entry
	ERPRKLPQ	14	8	HLA-B*14:02	1.1
	ERPRKLPQL	14	9	Entry
	ERPRKLPQL	14	9	H-2-Dd	1	1.93
	ERPRKLPQL	14	9	HLA-A*26				24	0.827586
	ERPRKLPQL	14	9	HLA-B*08			0.3566
	ERPRKLPQL	14	9	HLA-B*08:01		0.8997
	ERPRKLPQL	14	9	HLA-B*14:02	0.35	0.0799		21	0.777778
	ERPRKLPQL	14	9	HLA-B*27:05				24	0.8
	ERPRKLPQL	14	9	HLA-B*38:01		1.6555		18	0.818182
	ERPRKLPQL	14	9	HLA-B*39:01		0.8422		21	0.777778
	ERPRKLPQL	14	9	HLA-C*06*02		0.3919
	ERPRKLPQL	14	9	HLA-C*07:01		0.5408
	ERPRKLPQL	14	9	HLA-C*07:02	1.1	0.5924				1.61	0.39	2	-0.95	875.1
	ERPRKLPQL	14	9	HLA-C*07:04		0.5451
	ERPRKLPQL	14	9	HLA-E*01:01	0.8
	ERPRKLPQLC	14	10	Entry
	ERPRKLPQLC	14	10	HLA-B*14:02	1.3
	ERPRKLPQLC	14	10	HLA-E*01:01	1.5
	RPRKLPQL	15	8	Entry
	RPRKLPQL	15	8	H-2-Dd	0.2	1.3921
	RPRKLPQL	15	8	H-2-Ld	0.3	0.6814
	RPRKLPQL	15	8	HLA-B*07:02	0.65	0.0804				1.61	0.34	1.94	0.3	44.2
	RPRKLPQL	15	8	HLA-B*08:01		0.1526				1.61	0.34	1.94	-0.96	808.1
	RPRKLPQL	15	8	HLA-B*55:01	1	0.4612
	RPRKLPQL	15	8	HLA-B*58:02				22	0.785714
	RPRKLPQL	15	8	HLA-E*01:01	0.2
	RPRKLPQL	15	8	HLA-G*01:01	1.4
	RPRKLPQL	15	8	HLA-G*01:02	1.4
	RPRKLPQL	15	8	HLA-G*01:03	1.4
	RPRKLPQL	15	8	HLA-G*01:04	1.4
	RPRKLPQL	15	8	HLA-G*01:06	1.4
	RPRKLPQLC	15	9	Entry
	RPRKLPQLC	15	9	HLA-B*07:02	1	0.3724
	RPRKLPQLC	15	9	HLA-B*55:01	1.5	0.2074
	RPRKLPQLC	15	9	HLA-B*56:01		0.75
	RPRKLPQLCT	15	10	Entry
	RPRKLPQLCT	15	10	HLA-B*07:02	1.5	1.7842		22	0.916667
	RPRKLPQLCT	15	10	HLA-B*55:01	1.9
	RPRKLPQLCTE	15	11	Entry
	RPRKLPQLCTE	15	11	HLA-B*07:02	1.1
	PRKLPQLCT	16	9	Entry
	PRKLPQLCT	16	9	HLA-B*14:02				19	0.703704
	PRKLPQLCT	16	9	HLA-DRB1*09:01											DPQERPRKLPQLCTE	71.01	0.01
	PRKLPQLCT	16	9	HLA-DRB1*09:01											ERPRKLPQLCTELQT	54.04	0.01
	PRKLPQLCT	16	9	HLA-DRB1*09:01											PQERPRKLPQLCTEL	70.66	0.01
	PRKLPQLCT	16	9	HLA-DRB1*09:01											PRKLPQLCTELQTTI	33.7	0.01
	PRKLPQLCT	16	9	HLA-DRB1*09:01											QDPQERPRKLPQLCT	71.36	0.01
	PRKLPQLCT	16	9	HLA-DRB1*09:01											QERPRKLPQLCTELQ	60.55	0.01
	PRKLPQLCT	16	9	HLA-DRB1*09:01											RPRKLPQLCTELQTT	59.04	0.01
	PRKLPQLCTEL	16	11	Entry
	PRKLPQLCTEL	16	11	HLA-B*48:01	1.8
	RKLPQLCTE	17	9	Entry
	RKLPQLCTEL	17	10	H-2-Kd				19	0.76
	RKLPQLCTEL	17	10	HLA-B*27:05	1.9					1.41	0.49	1.89	-0.93	661.1
	RKLPQLCTEL	17	10	HLA-B*38:01	1
	RKLPQLCTEL	17	10	HLA-B*47:01				17	0.708333
	RKLPQLCTEL	17	10	HLA-B*48:01	0.8	1.173
	RKLPQLCTEL	17	10	HLA-C*01:02	1.5
	RKLPQLCTEL	17	10	HLA-G*01:01	0.8
	RKLPQLCTEL	17	10	HLA-G*01:02	0.8
	RKLPQLCTEL	17	10	HLA-G*01:03	0.8
	RKLPQLCTEL	17	10	HLA-G*01:04	0.8
	RKLPQLCTEL	17	10	HLA-G*01:06	0.8
	KLPQLCTEL	18	9	Entry
	KLPQLCTEL	18	9	H-2-Db		1.982
	KLPQLCTEL	18	9	H-2-Dd	1.3	0.7303				1.41	0.52	1.93	-1.75	4712.7
	KLPQLCTEL	18	9	H-2-Kb						1.41	0.52	1.93	-1.57	3163.4
	KLPQLCTEL	18	9	H-2-Kd		0.8776	0.3844	18	0.72	1.41	0.52	1.93	-1.39	2062.3
	KLPQLCTEL	18	9	H-2-Qa1		1.6499
	KLPQLCTEL	18	9	HLA-A*02:01	1.8	1.1996	0.5312	24	0.774194	1.41	0.52	1.93	-0.43	227
	KLPQLCTEL	18	9	HLA-A*02:06		1.7067				1.41	0.52	1.93	-0.54	294.6
	KLPQLCTEL	18	9	HLA-B*13				19	0.826087
	KLPQLCTEL	18	9	HLA-B*48:01		1.836
	KLPQLCTEL	18	9	HLA-C*01:02	0.9	0.5897
	KLPQLCTEL	18	9	HLA-C*04:01		1.2707
	KLPQLCTEL	18	9	HLA-C*05:01		1.8064
	KLPQLCTEL	18	9	HLA-C*07:04		1.848
	KLPQLCTEL	18	9	HLA-C*14:02		1.7978				1.41	0.52	1.93	-0.78	512.1
	KLPQLCTEL	18	9	HLA-C*17:01		1.3117
	KLPQLCTEL	18	9	HLA-E*01:01		0.0649
	KLPQLCTEL	18	9	HLA-G*01:01	0.4
	KLPQLCTEL	18	9	HLA-G*01:02	0.4	0.1742
	KLPQLCTEL	18	9	HLA-G*01:03	0.4	0.1742
	KLPQLCTEL	18	9	HLA-G*01:04	0.4	0.1742
	KLPQLCTEL	18	9	HLA-G*01:06	0.4	0.1742
	LPQLCTEL	19	8	Entry
	LPQLCTEL	19	8	H-2-Ld	0.2	0.9873				1.41	0.32	1.72	-1.18	803.8
	LPQLCTEL	19	8	HLA-B*07:02	0.75	1.6545				1.41	0.32	1.72	-0.91	426.7
	LPQLCTEL	19	8	HLA-B*35:01	0.8
	LPQLCTEL	19	8	HLA-B*35:03	0.6
	LPQLCTEL	19	8	HLA-B*51:01	1.1
	LPQLCTEL	19	8	HLA-B*53:01	0.8
	LPQLCTEL	19	8	HLA-B*55:01	1.3
	LPQLCTEL	19	8	HLA-B*56:01	1.2
	LPQLCTELQ	19	9	Entry
	LPQLCTELQ	19	9	H-2-Ld				15	0.714286
	LPQLCTELQT	19	10	Entry
	LPQLCTELQT	19	10	HLA-B*07:02				18	0.75
	LPQLCTELQT	19	10	HLA-B*53:01	1.4
	LPQLCTELQT	19	10	HLA-B*55:01	1.9
	LPQLCTELQT	19	10	HLA-B*56:01	1.2
	QLCTELQTTI	21	10	Entry
	QLCTELQTTI	21	10	HLA-A*02:01			0.322
	QLCTELQTTI	21	10	HLA-B*13				19	0.826087
	LCTELQTTI	22	9	Entry
	LCTELQTTI	22	9	H-2-Kd	1.6
	CTELQTTI	23	8	Entry
	CTELQTTI	23	8	HLA-C*08:02	0.7
	CTELQTTIH	23	9	Entry
	CTELQTTIH	23	9	HLA-A*01:01	1.95	1.84
	CTELQTTIHDI	23	11	Entry
	CTELQTTIHDI	23	11	H-2-Kk						0.87	0.16	1.03	-1.39	260.4
	TELQTTIHD	24	9	Entry
	TELQTTIHD	24	9	H-2-IAd											LPQLCTELQTTIHDI	21.51		9.43
	TELQTTIHDI	24	10	Entry
	TELQTTIHDI	24	10	H-2-Kk	0.45	0.3319				0.87	0.17	1.03	-0.52	36
	TELQTTIHDI	24	10	H-2-Qa2		1.0639
	TELQTTIHDI	24	10	HLA-B*13:01	1.4
	TELQTTIHDI	24	10	HLA-B*13:02	1.1	0.881
	TELQTTIHDI	24	10	HLA-B*37:01		1.86
	TELQTTIHDI	24	10	HLA-B*40:01		1.203
	TELQTTIHDI	24	10	HLA-B*40:02		1.4697
	TELQTTIHDI	24	10	HLA-B*44:02	1.75	1.1032		23	0.92
	TELQTTIHDI	24	10	HLA-B*44:03		1.2641
	TELQTTIHDI	24	10	HLA-B*49:01	0.5	0.5105		20	0.769231
	TELQTTIHDI	24	10	HLA-B*50:01		1.6721
	TELQTTIHDI	24	10	HLA-B*52:01	1.4	1.7443
	TELQTTIHDII	24	11	Entry
	TELQTTIHDII	24	11	H-2-Kk		1.057				1	0.17	1.16	-0.74	80.5
	TELQTTIHDII	24	11	HLA-B*13:01	1.1
	TELQTTIHDII	24	11	HLA-B*13:02	0.9
	TELQTTIHDII	24	11	HLA-B*40:01	0.8
	TELQTTIHDII	24	11	HLA-B*44:02	1.5			19	0.76
	TELQTTIHDII	24	11	HLA-B*49:01	0.7	1.8432
	TELQTTIHDII	24	11	HLA-B*50:01	1.9
	TELQTTIHDII	24	11	HLA-B*52:01	0.9
	ELQTTIHDI	25	9	Entry
	ELQTTIHDI	25	9	HLA-A*02:01			0.6016
	ELQTTIHDI	25	9	HLA-B*13				19	0.826087
	ELQTTIHDI	25	9	HLA-DQA1*04:01/DQB1*04:02											LCTELQTTIHDIILE	29.36		1.79
	ELQTTIHDIIL	25	11	Entry
	ELQTTIHDIIL	25	11	HLA-B*40:01	1.9
	ELQTTIHDIIL	25	11	HLA-B*48:01	0.9
	LQTTIHDI	26	8	Entry
	LQTTIHDI	26	8	HLA-B*13:01	2
	LQTTIHDI	26	8	HLA-B*49:01	1.7
	LQTTIHDI	26	8	HLA-B*52:01	1.2
	LQTTIHDII	26	9	Entry
	LQTTIHDII	26	9	H-2-Kk						1	0.18	1.17	-1.55	529.1
	LQTTIHDII	26	9	HLA-B*13				21	0.913043
	LQTTIHDII	26	9	HLA-B*13:01	1.6	1.485
	LQTTIHDII	26	9	HLA-B*13:02	1.3	0.9211
	LQTTIHDII	26	9	HLA-B*38:01		1.3742
	LQTTIHDII	26	9	HLA-B*40:01	1.45
	LQTTIHDII	26	9	HLA-B*48:01	1.5	1.2167
	LQTTIHDII	26	9	HLA-B*49:01	1.2
	LQTTIHDII	26	9	HLA-B*52:01	0.9	0.7721
	LQTTIHDII	26	9	HLA-DRB3*01:01											CTELQTTIHDIILEC	32.79		1.24
	LQTTIHDIIL	26	10	Entry
	LQTTIHDIIL	26	10	HLA-B*13				20	0.869565
	LQTTIHDIIL	26	10	HLA-B*48:01	0.3
	LQTTIHDIILE	26	11	Entry
	LQTTIHDIILE	26	11	HLA-B*48:01	1.1
	QTTIHDIIL	27	9	Entry
	QTTIHDIIL	27	9	HLA-C*15:02		1.7351
	TTIHDIILE	28	9	Entry
	TTIHDIILE	28	9	HLA-A*68:01		1.4423		18	0.72
	TTIHDIILE	28	9	HLA-A*68:02		1.6708
	TTIHDIILE	28	9	HLA-DQA1*04:01/DQB1*04:02											CTELQTTIHDIILEC	23.07		1.47
	TTIHDIILE	28	9	HLA-DQA1*04:01/DQB1*04:02											ELQTTIHDIILECVY	14.59		1.52
	TTIHDIILE	28	9	HLA-DQA1*04:01/DQB1*04:02											LQTTIHDIILECVYC	15.96		1.86
	TTIHDIILE	28	9	HLA-DQA1*04:01/DQB1*04:02											TELQTTIHDIILECV	17.23		1.61
	TTIHDIILECV	28	11	Entry
	TTIHDIILECV	28	11	HLA-A*02:06	1.95
	TTIHDIILECV	28	11	HLA-A*68:02	1.85	1.8278
	TIHDIILEC	29	9	Entry
	TIHDIILEC	29	9	HLA-A*02:01		1.8579	0.4375
	TIHDIILEC	29	9	HLA-A*02:06		1.0414
	TIHDIILEC	29	9	HLA-A*68:02		1.2902
	TIHDIILEC	29	9	HLA-DQA1*01:01/DQB1*05:01											TELQTTIHDIILECV	3.06		1.89
	TIHDIILEC	29	9	HLA-DRB3*01:01											ELQTTIHDIILECVY	32.79		1.83
	TIHDIILEC	29	9	HLA-DRB3*01:01											LQTTIHDIILECVYC	32.79		1.86
	TIHDIILEC	29	9	HLA-DRB3*01:01											QTTIHDIILECVYCK	21.61		1.23
	TIHDIILEC	29	9	HLA-DRB3*01:01											TELQTTIHDIILECV	32.79		1.2
	TIHDIILECV	29	10	Entry
	TIHDIILECV	29	10	HLA-A*02:01	2.65	0.93	0.4032	23	0.741935
	TIHDIILECV	29	10	HLA-A*02:06		0.5778
	TIHDIILECV	29	10	HLA-A*68:02		0.531
	TIHDIILECVY	29	11	Entry
	TIHDIILECVY	29	11	HLA-A*01:01		1.646
	TIHDIILECVY	29	11	HLA-A*25:01		1.9578
	TIHDIILECVY	29	11	HLA-A*26:01		0.6901
	TIHDIILECVY	29	11	HLA-A*29:02	1.6	0.7009				1.38	1.33	2.71	-0.2	820.8
	TIHDIILECVY	29	11	HLA-A*30:02		1.5546
	TIHDIILECVY	29	11	HLA-B*15:01	0.6
	TIHDIILECVY	29	11	HLA-B*15:25	1.9
	TIHDIILECVY	29	11	HLA-B*35:01	1.7
	IHDIILECV	30	9	Entry
	IHDIILECV	30	9	HLA-B*38:01	1.4	1.3791		17	0.772727
	IHDIILECV	30	9	HLA-B*39:01				20	0.740741
	IHDIILECV	30	9	HLA-C*08:02	0.8
	IHDIILECVY	30	10	Entry
	IHDIILECVY	30	10	HLA-A*01				26	0.722222
	IHDIILECVY	30	10	HLA-A*30:02	1.15
	IHDIILECVY	30	10	HLA-B*15:01	2
	IHDIILECVY	30	10	HLA-B*38:01				16	0.727273
	HDIILECV	31	8	Entry
	HDIILECV	31	8	HLA-B*13:02	1.2
	HDIILECV	31	8	HLA-B*40:02	1.55
	HDIILECVY	31	9	Entry
	HDIILECVY	31	9	HLA-A*25:01	1.85
	HDIILECVY	31	9	HLA-B*18:01		0.5363				1.38	1.13	2.51	-0.16	473.9
	HDIILECVY	31	9	HLA-B*35:01	1.7
	HDIILECVY	31	9	HLA-B*47:01				18	0.75
	DIILECVY	32	8	Entry
	DIILECVY	32	8	HLA-A*25:01	0.3
	DIILECVYCK	32	10	Entry
	DIILECVYCK	32	10	HLA-A*03				22	0.733333
	DIILECVYCK	32	10	HLA-A*11			0.6178
	DIILECVYCK	32	10	HLA-A*11:01	2
	DIILECVYCK	32	10	HLA-A*68:01	1.85			19	0.76
	IILECVYCK	33	9	Entry
	IILECVYCK	33	9	HLA-A*03				23	0.766667
	IILECVYCK	33	9	HLA-A*03:01	0.7
	IILECVYCK	33	9	HLA-A*11:01	0.55	1.3823	0.7465
	IILECVYCK	33	9	HLA-A*68:01				18	0.72
	IILECVYCK	33	9	HLA-A*74:01	0.7
	IILECVYCK	33	9	HLA-DRB5*01:01											IILECVYCKQQLLRR	2.92		0.99
	IILECVYCKQ	33	10	Entry
	IILECVYCKQ	33	10	HLA-A*03			0.3657
	ILECVYCK	34	8	Entry
	ILECVYCK	34	8	HLA-A*11:01	0.7
	ILECVYCK	34	8	HLA-A*31:01	1.9
	ILECVYCK	34	8	HLA-A*74:01	0.9
	ILECVYCKQQL	34	11	Entry
	ILECVYCKQQL	34	11	HLA-B*40:01	1.3
	LECVYCKQQL	35	10	Entry
	LECVYCKQQL	35	10	H-2-Kk						1.25	0.37	1.61	-1.37	972.6
	LECVYCKQQL	35	10	HLA-B*37:01	1.6
	LECVYCKQQL	35	10	HLA-B*40:01				21	0.75
	LECVYCKQQL	35	10	HLA-B*40:02						1.25	0.37	1.61	-1.3	812.1
	LECVYCKQQL	35	10	HLA-B*44:02				21	0.84
	LECVYCKQQLL	35	11	Entry
	LECVYCKQQLL	35	11	H-2-Kb						1.41	0.37	1.77	-1.56	2162
	LECVYCKQQLL	35	11	H-2-Kk						1.41	0.37	1.77	-0.73	318.1
	LECVYCKQQLL	35	11	HLA-B*37:01	0.9
	LECVYCKQQLL	35	11	HLA-B*40:01	1.3
	LECVYCKQQLL	35	11	HLA-B*40:02	1.3
	LECVYCKQQLL	35	11	HLA-B*44:02	1.2			21	0.84
	LECVYCKQQLL	35	11	HLA-B*49:01	1.4
	LECVYCKQQLL	35	11	HLA-B*52:01	1.9
	LECVYCKQQLL	35	11	HLA-C*07:01	1.5
	ECVYCKQQL	36	9	Entry
	ECVYCKQQL	36	9	HLA-A*26				23	0.793103
	ECVYCKQQLL	36	10	Entry
	ECVYCKQQLL	36	10	H-2-Kb						1.41	0.39	1.8	-1.85	4411.1
	ECVYCKQQLL	36	10	HLA-A*26				22	0.758621
	ECVYCKQQLL	36	10	HLA-C*07:01	0.7
	ECVYCKQQLLR	36	11	Entry
	ECVYCKQQLLR	36	11	HLA-A*31:01						1	0.62	1.62	-1.29	810
	ECVYCKQQLLR	36	11	HLA-A*33:03	1.6
	ECVYCKQQLLR	36	11	HLA-A*68:01	1.7
	ECVYCKQQLLR	36	11	HLA-A*74:01	1.8
	ECVYCKQQLLR	36	11	HLA-C*07:01	2
	CVYCKQQL	37	8	Entry
	CVYCKQQL	37	8	H-2-Kb						1.25	0.47	1.71	-0.87	380.9
	CVYCKQQL	37	8	HLA-B*08			0.5547
	CVYCKQQL	37	8	HLA-C*07:01	1.6
	CVYCKQQLL	37	9	Entry
	CVYCKQQLL	37	9	H-2-Db			0.3566
	CVYCKQQLL	37	9	H-2-Kb	0.5		0.5646			1.41	0.47	1.87	-0.51	241.7
	CVYCKQQLL	37	9	HLA-B*08:01						1.41	0.47	1.87	-0.94	645.9
	CVYCKQQLL	37	9	HLA-C*03:02						1.41	0.47	1.87	-1	739.3
	CVYCKQQLL	37	9	HLA-C*07:01	1.7					1.41	0.47	1.87	-1.12	995.8
	CVYCKQQLL	37	9	HLA-C*07:02						1.41	0.47	1.87	-1.02	779.9
	CVYCKQQLL	37	9	HLA-C*07:04	1.3
	CVYCKQQLL	37	9	HLA-C*12:03						1.41	0.47	1.87	-0.46	214
	CVYCKQQLL	37	9	HLA-C*14:02						1.41	0.47	1.87	-0.96	688
	CVYCKQQLL	37	9	HLA-C*15:02						1.41	0.47	1.87	-0.91	613.5
	CVYCKQQLL	37	9	HLA-C*16:01						1.41	0.47	1.87	-0.77	438.4
	CVYCKQQLL	37	9	HLA-DPA1*01:03/DPB1*02:01											DIILECVYCKQQLLR	15.2		1.26
	CVYCKQQLL	37	9	HLA-DPA1*01:03/DPB1*02:01											IILECVYCKQQLLRR	13.4		1.27
	CVYCKQQLL	37	9	HLA-DPA1*01:03/DPB1*02:01											ILECVYCKQQLLRRE	14.08		1.28
	CVYCKQQLL	37	9	HLA-DPA1*01:03/DPB1*02:01											LECVYCKQQLLRREV	15.6		1.35
	CVYCKQQLL	37	9	HLA-DPA1*02:01/DPB1*01:01											DIILECVYCKQQLLR	14.93		0.61
	CVYCKQQLL	37	9	HLA-DPA1*03:01/DPB1*04:02											IILECVYCKQQLLRR	9.27		0.37
	CVYCKQQLL	37	9	HLA-DRB4*01:01											CVYCKQQLLRREVYD	2.19			1.38
	CVYCKQQLL	37	9	HLA-DRB4*01:01											ECVYCKQQLLRREVY	2.16			1.39
	CVYCKQQLL	37	9	HLA-DRB4*01:01											IILECVYCKQQLLRR	5.76		1.18
	CVYCKQQLL	37	9	HLA-DRB4*01:01											ILECVYCKQQLLRRE	4.37		1.16
	CVYCKQQLL	37	9	HLA-DRB4*01:01											LECVYCKQQLLRREV	1.81		1.13	1.81
	CVYCKQQLLR	37	10	Entry
	CVYCKQQLLR	37	10	HLA-A*03				21	0.7
	CVYCKQQLLR	37	10	HLA-A*03:01	1.15					1	0.69	1.69	-0.88	377.7
	CVYCKQQLLR	37	10	HLA-A*11:01	1.9			24	0.827586	1	0.69	1.69	-0.85	348.8
	CVYCKQQLLR	37	10	HLA-A*31:01	0.75					1	0.69	1.69	-0.22	82.1
	CVYCKQQLLR	37	10	HLA-A*33:03	0.8					1	0.69	1.69	-0.37	116.3
	CVYCKQQLLR	37	10	HLA-A*68:01	0.55			18	0.72	1	0.69	1.69	-0.03	53.3
	CVYCKQQLLR	37	10	HLA-A*74:01	0.7					1	0.69	1.69	-1.07	576.9
	CVYCKQQLLR	37	10	HLA-C*07:01	0.7
	CVYCKQQLLRR	37	11	Entry
	CVYCKQQLLRR	37	11	HLA-A*31:01						1.04	0.69	1.73	-0.91	438.5
	CVYCKQQLLRR	37	11	HLA-A*33:03	1					1.04	0.69	1.73	-1.1	677.4
	CVYCKQQLLRR	37	11	HLA-A*68:01	2			18	0.72	1.04	0.69	1.73	-1.25	961.6
	CVYCKQQLLRR	37	11	HLA-A*74:01	1.2
	CVYCKQQLLRR	37	11	HLA-C*07:01	1.7
	VYCKQQLL	38	8	Entry
	VYCKQQLL	38	8	H-2-Kb		1.8577				1.41	0.56	1.97	-0.81	591.3
	VYCKQQLL	38	8	HLA-A*23:01	1.55
	VYCKQQLL	38	8	HLA-C*07:01	0.5
	VYCKQQLL	38	8	HLA-C*07:02	1
	VYCKQQLL	38	8	HLA-C*07:04	1.9
	VYCKQQLL	38	8	HLA-E*01:01	0.8
	VYCKQQLL	38	8	HLA-G*01:01	1.9
	VYCKQQLL	38	8	HLA-G*01:02	1.9
	VYCKQQLL	38	8	HLA-G*01:03	1.9
	VYCKQQLL	38	8	HLA-G*01:04	1.9
	VYCKQQLL	38	8	HLA-G*01:06	1.9
	VYCKQQLLR	38	9	Entry
	VYCKQQLLR	38	9	HLA-A*31:01	0.95	0.5814				1	0.79	1.79	-0.36	141.3
	VYCKQQLLR	38	9	HLA-A*33:03		1.0555				1	0.79	1.79	-0.97	569.3
	VYCKQQLLR	38	9	HLA-DPA1*02:01/DPB1*01:01											ECVYCKQQLLRREVY	10.32		0.56
	VYCKQQLLR	38	9	HLA-DPA1*02:01/DPB1*01:01											IILECVYCKQQLLRR	11.62		0.47
	VYCKQQLLR	38	9	HLA-DPA1*02:01/DPB1*01:01											ILECVYCKQQLLRRE	10.62		0.46
	VYCKQQLLR	38	9	HLA-DPA1*02:01/DPB1*01:01											LECVYCKQQLLRREV	8.51		0.43
	VYCKQQLLRR	38	10	Entry
	VYCKQQLLRR	38	10	HLA-A*31:01	1	1.3554				1.04	0.79	1.83	-0.68	323.5
	YCKQQLLRR	39	9	Entry
	YCKQQLLRR	39	9	H-2-IAd											CVYCKQQLLRREVYD	13.73			8.07
	YCKQQLLRR	39	9	HLA-A*33:03		1.5217
	YCKQQLLRR	39	9	HLA-DPA1*02:01/DPB1*14:01											IILECVYCKQQLLRR	9.39				9.39
	YCKQQLLRR	39	9	HLA-DPA1*03:01/DPB1*04:02											CVYCKQQLLRREVYD	6.48		0.56
	YCKQQLLRR	39	9	HLA-DPA1*03:01/DPB1*04:02											ECVYCKQQLLRREVY	5.15		0.42
	YCKQQLLRR	39	9	HLA-DPA1*03:01/DPB1*04:02											ILECVYCKQQLLRRE	7.44		0.37
	YCKQQLLRR	39	9	HLA-DPA1*03:01/DPB1*04:02											LECVYCKQQLLRREV	5.32		0.35
	YCKQQLLRR	39	9	HLA-DRB1*11:01											LECVYCKQQLLRREV	7.1		0.2
	YCKQQLLRR	39	9	HLA-DRB3*02:02											CVYCKQQLLRREVYD	7.35				7.35
	YCKQQLLRR	39	9	HLA-DRB3*02:02											ECVYCKQQLLRREVY	6.25				6.25
	YCKQQLLRR	39	9	HLA-DRB3*02:02											ILECVYCKQQLLRRE	9.34				9.34
	YCKQQLLRR	39	9	HLA-DRB3*02:02											LECVYCKQQLLRREV	6.68				6.68
	YCKQQLLRR	39	9	HLA-DRB5*01:01											CVYCKQQLLRREVYD	6.6		1.21
	YCKQQLLRR	39	9	HLA-DRB5*01:01											ECVYCKQQLLRREVY	5.36		1.13
	YCKQQLLRR	39	9	HLA-DRB5*01:01											ILECVYCKQQLLRRE	5.05		1.2
	YCKQQLLRR	39	9	HLA-DRB5*01:01											LECVYCKQQLLRREV	4.64		1.14
	YCKQQLLRREV	39	11	Entry
	YCKQQLLRREV	39	11	H-2-Kk						1.28	0.15	1.43	-1.96	2476.3
	CKQQLLRRE	40	9	Entry
	CKQQLLRRE	40	9	HLA-DPA1*02:01/DPB1*14:01											ECVYCKQQLLRREVY	8.23				8.23
	CKQQLLRRE	40	9	HLA-DPA1*02:01/DPB1*14:01											LECVYCKQQLLRREV	8.8				8.8
	CKQQLLRREV	40	10	Entry
	CKQQLLRREV	40	10	H-2-Kk						1.28	0.1	1.38	-1.92	1997.5
	CKQQLLRREVY	40	11	Entry
	CKQQLLRREVY	40	11	HLA-B*15:01	0.6
	KQQLLRREV	41	9	Entry
	KQQLLRREV	41	9	H-2-IAd											VYCKQQLLRREVYDF	13.17			6.38
	KQQLLRREV	41	9	H-2-IAd											YCKQQLLRREVYDFA	6.33			5.5
	KQQLLRREV	41	9	H-2-Kk						1.28	0.2	1.47	-1.88	2272.5
	KQQLLRREV	41	9	HLA-B*13				21	0.913043
	KQQLLRREV	41	9	HLA-B*13:02		1.9405
	KQQLLRREV	41	9	HLA-B*48:01		1.1554
	KQQLLRREV	41	9	HLA-DRB1*11:01											CKQQLLRREVYDFAF	10.04		0.55
	KQQLLRREV	41	9	HLA-DRB1*11:01											CVYCKQQLLRREVYD	7.1		0.15
	KQQLLRREV	41	9	HLA-DRB1*11:01											ECVYCKQQLLRREVY	7.1		0.15
	KQQLLRREV	41	9	HLA-DRB1*11:01											KQQLLRREVYDFAFR	10.04		0.96
	KQQLLRREV	41	9	HLA-DRB1*11:01											VYCKQQLLRREVYDF	7.1		0.15
	KQQLLRREV	41	9	HLA-DRB1*11:01											YCKQQLLRREVYDFA	7.1		0.16
	KQQLLRREVY	41	10	Entry
	KQQLLRREVY	41	10	HLA-A*30:02	1.1	1.059				1.49	1.33	2.82	0.44	241.7
	KQQLLRREVY	41	10	HLA-B*15:01	0.4	0.6329		23	1	1.49	1.33	2.82	0.57	178.4
	KQQLLRREVY	41	10	HLA-B*15:25		1.1897				1.49	1.33	2.82	0.63	156
	KQQLLRREVYD	41	11	Entry
	KQQLLRREVYD	41	11	HLA-B*15:01	0.8
	QQLLRREV	42	8	Entry
	QQLLRREV	42	8	H-2-Kk						1.28	0.23	1.5	-1.95	2843.9
	QQLLRREVY	42	9	Entry
	QQLLRREVY	42	9	HLA-A*29:02		1.6327
	QQLLRREVY	42	9	HLA-A*30:02		0.8376				1.49	1.36	2.85	0.02	684.7
	QQLLRREVY	42	9	HLA-B*15:01	1.1	0.1796		21	0.913043	1.49	1.36	2.85	0.37	300
	QQLLRREVY	42	9	HLA-B*15:02		0.3869
	QQLLRREVY	42	9	HLA-B*15:25		0.2535				1.49	1.36	2.85	0.64	162.1
	QQLLRREVY	42	9	HLA-B*18:01		0.8887
	QQLLRREVY	42	9	HLA-B*44:02		1.8228
	QQLLRREVY	42	9	HLA-B*44:03		1.6711
	QQLLRREVYDF	42	11	Entry
	QQLLRREVYDF	42	11	HLA-B*15:01	0.9
	QLLRREVY	43	8	Entry
	QLLRREVY	43	8	HLA-B*15:01	0.8
	QLLRREVY	43	8	HLA-B*15:02	1.8
	QLLRREVYD	43	9	Entry
	QLLRREVYD	43	9	HLA-A*03				23	0.766667
	QLLRREVYDF	43	10	Entry
	QLLRREVYDF	43	10	HLA-A*03				21	0.7
	QLLRREVYDF	43	10	HLA-A*23:01	1.15
	QLLRREVYDF	43	10	HLA-A*32:01	1.75
	QLLRREVYDF	43	10	HLA-B*15:01				18	0.782609
	LLRREVYDF	44	9	Entry
	LLRREVYDF	44	9	H-2-IAd											YCKQQLLRREVYDFA	6.33		7.16
	LLRREVYDF	44	9	HLA-A*23:01	1.7
	LLRREVYDF	44	9	HLA-A*32:01		1.4041				1.23	1.11	2.34	-0.51	709.8
	LLRREVYDF	44	9	HLA-B*08:01	1.5	1.896				1.23	1.11	2.34	-0.29	427
	LLRREVYDF	44	9	HLA-B*15:01	1.2	0.7541		20	0.869565	1.23	1.11	2.34	0.4	87.9
	LLRREVYDF	44	9	HLA-B*15:02		1.7827				1.23	1.11	2.34	-0.38	526.1
	LLRREVYDF	44	9	HLA-B*15:25	1.3	0.7677				1.23	1.11	2.34	0.61	53.3
	LLRREVYDF	44	9	HLA-DRB1*08:02											CKQQLLRREVYDFAF	8.94					1.41
	LLRREVYDF	44	9	HLA-DRB1*08:02											KQQLLRREVYDFAFR	8.31					1.41
	LLRREVYDF	44	9	HLA-DRB1*08:02											LLRREVYDFAFRDLC	19.82					1.41
	LLRREVYDF	44	9	HLA-DRB1*08:02											QLLRREVYDFAFRDL	14.74					1.41
	LLRREVYDF	44	9	HLA-DRB1*08:02											QQLLRREVYDFAFRD	8.47					1.41
	LLRREVYDF	44	9	HLA-DRB1*08:02											VYCKQQLLRREVYDF	10.11					1.41
	LLRREVYDF	44	9	HLA-DRB1*08:02											YCKQQLLRREVYDFA	7.83					1.41
	LLRREVYDF	44	9	HLA-DRB1*13:02											CKQQLLRREVYDFAF	65.67					1.65
	LLRREVYDF	44	9	HLA-DRB1*13:02											KQQLLRREVYDFAFR	65.62					1.65
	LLRREVYDF	44	9	HLA-DRB1*13:02											LLRREVYDFAFRDLC	62.59					1.65
	LLRREVYDF	44	9	HLA-DRB1*13:02											QLLRREVYDFAFRDL	59.92					1.65
	LLRREVYDF	44	9	HLA-DRB1*13:02											QQLLRREVYDFAFRD	59.13					1.65
	LLRREVYDF	44	9	HLA-DRB1*13:02											VYCKQQLLRREVYDF	69.84					1.65
	LLRREVYDF	44	9	HLA-DRB1*13:02											YCKQQLLRREVYDFA	66.42					1.65
	LLRREVYDF	44	9	HLA-DRB3*01:01											CKQQLLRREVYDFAF	8.83		1.22
	LLRREVYDF	44	9	HLA-DRB3*01:01											KQQLLRREVYDFAFR	8.83		1.24
	LLRREVYDF	44	9	HLA-DRB3*01:01											YCKQQLLRREVYDFA	27.07		1.47
	LLRREVYDFAF	44	11	Entry
	LLRREVYDFAF	44	11	HLA-B*15:01	0.5					1.54	1.11	2.65	0.07	381.6
	LLRREVYDFAF	44	11	HLA-B*15:02	0.8
	LLRREVYDFAF	44	11	HLA-B*15:25	0.7					1.54	1.11	2.65	0.15	319.1
	LLRREVYDFAF	44	11	HLA-B*38:01	1.5
	LLRREVYDFAF	44	11	HLA-C*07:02	0.1
	LRREVYDF	45	8	Entry
	LRREVYDF	45	8	HLA-B*27:02	1.2
	LRREVYDF	45	8	HLA-C*06:02	0.8
	LRREVYDF	45	8	HLA-C*07:01	1
	LRREVYDF	45	8	HLA-C*07:02	0.4
	LRREVYDFA	45	9	Entry
	LRREVYDFA	45	9	H-2-IAd											CKQQLLRREVYDFAF	8.96		6.71
	LRREVYDFA	45	9	H-2-IAd											KQQLLRREVYDFAFR	19.63		6.77
	LRREVYDFA	45	9	H-2-IAd											QQLLRREVYDFAFRD	27.52		8.06
	LRREVYDFA	45	9	HLA-DPA1*01:03/DPB1*02:01											QLLRREVYDFAFRDL	4.46		0.54
	LRREVYDFA	45	9	HLA-DPA1*02:01/DPB1*05:01											CKQQLLRREVYDFAF	16.71	1.36
	LRREVYDFA	45	9	HLA-DPA1*02:01/DPB1*05:01											KQQLLRREVYDFAFR	8.63	1.36
	LRREVYDFA	45	9	HLA-DPA1*02:01/DPB1*05:01											LLRREVYDFAFRDLC	5.77	1.36
	LRREVYDFA	45	9	HLA-DPA1*02:01/DPB1*05:01											LRREVYDFAFRDLCI	5.75	1.36
	LRREVYDFA	45	9	HLA-DPA1*02:01/DPB1*05:01											QLLRREVYDFAFRDL	5.4	1.36
	LRREVYDFA	45	9	HLA-DPA1*02:01/DPB1*05:01											QQLLRREVYDFAFRD	8.24	1.36
	LRREVYDFA	45	9	HLA-DPA1*02:01/DPB1*05:01											YCKQQLLRREVYDFA	15.06	1.36
	LRREVYDFAF	45	10	Entry
	LRREVYDFAF	45	10	HLA-B*14:02	1.2
	LRREVYDFAF	45	10	HLA-B*27:02	0.8	0.4526
	LRREVYDFAF	45	10	HLA-B*27:05	0.45	0.8796		22	0.733333	1.54	1.23	2.77	0.24	341.6
	LRREVYDFAF	45	10	HLA-B*38:01	0.8
	LRREVYDFAF	45	10	HLA-C*06:02		1.2828
	LRREVYDFAF	45	10	HLA-C*07:01		1.4184
	LRREVYDFAF	45	10	HLA-C*07:02	0.1	1.8319
	LRREVYDFAF	45	10	HLA-C*07:04	1.4
	LRREVYDFAFR	45	11	Entry
	LRREVYDFAFR	45	11	HLA-C*07:02	0.1
	RREVYDFA	46	8	Entry
	RREVYDFA	46	8	HLA-A*30:01	0.4
	RREVYDFAF	46	9	Entry
	RREVYDFAF	46	9	H-2-Qa2		1.8776
	RREVYDFAF	46	9	HLA-B*14:02		0.8708		20	0.740741
	RREVYDFAF	46	9	HLA-B*27:02	0.5	0.0767
	RREVYDFAF	46	9	HLA-B*27:05	0.5	0.1487		25	0.833333	1.54	1.25	2.79	0.33	287.9
	RREVYDFAF	46	9	HLA-B*38:01	0.4	0.3037
	RREVYDFAF	46	9	HLA-B*39:01		0.6116
	RREVYDFAF	46	9	HLA-B*48:01		1.1724
	RREVYDFAF	46	9	HLA-C*04:01		1.6179
	RREVYDFAF	46	9	HLA-C*06:02		0.4615
	RREVYDFAF	46	9	HLA-C*07:01		0.2999
	RREVYDFAF	46	9	HLA-C*07:02	0.4	0.3045				1.54	1.25	2.79	0.1	498.8
	RREVYDFAF	46	9	HLA-C*07:04		1.0153
	RREVYDFAF	46	9	HLA-C*14:02		1.7051
	RREVYDFAFR	46	10	Entry
	RREVYDFAFR	46	10	HLA-A*31:01	1.8					0.98	0.8	1.78	-0.99	585
	RREVYDFAFR	46	10	HLA-B*27:02		1.3402
	RREVYDFAFR	46	10	HLA-B*27:05	0.6	0.8391		25	0.833333	0.98	0.8	1.78	-0.42	157.5
	RREVYDFAFR	46	10	HLA-B*38:01	1.1
	RREVYDFAFR	46	10	HLA-C*07:02	0.1
	RREVYDFAFRD	46	11	Entry
	RREVYDFAFRD	46	11	HLA-C*07:02	0.1
	REVYDFAF	47	8	Entry
	REVYDFAF	47	8	H-2-Kk						1.54	1.24	2.78	-0.79	3684.3
	REVYDFAF	47	8	H-2-Qa2		0.8755
	REVYDFAF	47	8	HLA-A*32:01	1.4
	REVYDFAF	47	8	HLA-B*13:01	0.4	1.2625
	REVYDFAF	47	8	HLA-B*15:01	0.8
	REVYDFAF	47	8	HLA-B*18				23	0.821429
	REVYDFAF	47	8	HLA-B*18:01	1.3	0.259				1.54	1.24	2.78	-0.21	982.1
	REVYDFAF	47	8	HLA-B*37				27	0.964286
	REVYDFAF	47	8	HLA-B*37:01	1.8	0.7438
	REVYDFAF	47	8	HLA-B*38:01	0.4
	REVYDFAF	47	8	HLA-B*40:01		0.6364				1.54	1.24	2.78	-0.12	789.2
	REVYDFAF	47	8	HLA-B*40:02		0.4644				1.54	1.24	2.78	0.47	205.6
	REVYDFAF	47	8	HLA-B*44:02		0.8389
	REVYDFAF	47	8	HLA-B*44:03		0.7224
	REVYDFAF	47	8	HLA-B*48:01	1.2
	REVYDFAF	47	8	HLA-B*49:01	0.8	1.2583
	REVYDFAF	47	8	HLA-B*50:01	0.7	1.4706
	REVYDFAF	47	8	HLA-C*07:02	0.3
	REVYDFAFR	47	9	Entry
	REVYDFAFR	47	9	HLA-A*31:01	1.05	1.4037				0.98	0.78	1.76	-0.61	237.9
	REVYDFAFR	47	9	HLA-B*40:01	1.4
	REVYDFAFRD	47	10	Entry
	REVYDFAFRD	47	10	HLA-B*40:02	1.35
	REVYDFAFRDL	47	11	Entry
	REVYDFAFRDL	47	11	H-2-Kb	1.1					1.35	0.55	1.9	-1.25	1405.2
	REVYDFAFRDL	47	11	H-2-Kk						1.35	0.55	1.9	-1.48	2394.1
	REVYDFAFRDL	47	11	HLA-B*13:01	1.3
	REVYDFAFRDL	47	11	HLA-B*40:01	0.2	1.3785				1.35	0.55	1.9	-0.78	479.4
	REVYDFAFRDL	47	11	HLA-B*40:02	1.25					1.35	0.55	1.9	-0.4	199.2
	REVYDFAFRDL	47	11	HLA-B*44:02				22	0.88
	REVYDFAFRDL	47	11	HLA-B*50:01	1.4
	REVYDFAFRDL	47	11	HLA-G*01:01	0.8
	REVYDFAFRDL	47	11	HLA-G*01:02	0.8
	REVYDFAFRDL	47	11	HLA-G*01:03	0.8
	REVYDFAFRDL	47	11	HLA-G*01:04	0.8
	REVYDFAFRDL	47	11	HLA-G*01:06	0.8
	EVYDFAFR	48	8	Entry
	EVYDFAFR	48	8	HLA-A*11:01	0.85
	EVYDFAFR	48	8	HLA-A*25:01	1.2
	EVYDFAFR	48	8	HLA-A*31:01	0.5					0.98	0.75	1.73	-1.21	868.4
	EVYDFAFR	48	8	HLA-A*33:03	0.1	0.1323				0.98	0.75	1.73	0.15	38.2
	EVYDFAFR	48	8	HLA-A*68:01	0.1	0.2246				0.98	0.75	1.73	0.64	12.4
	EVYDFAFR	48	8	HLA-A*74:01	1
	EVYDFAFRD	48	9	Entry
	EVYDFAFRD	48	9	HLA-A*26				21	0.724138
	EVYDFAFRD	48	9	HLA-A*68:02	1.3
	EVYDFAFRD	48	9	HLA-DPA1*02:01/DPB1*01:01											QLLRREVYDFAFRDL	6.11		0.32
	EVYDFAFRD	48	9	HLA-DQA1*05:01/DQB1*02:01											EVYDFAFRDLCIVYR	15.86	0.01
	EVYDFAFRD	48	9	HLA-DQA1*05:01/DQB1*02:01											LLRREVYDFAFRDLC	13.56	0.01
	EVYDFAFRD	48	9	HLA-DQA1*05:01/DQB1*02:01											LRREVYDFAFRDLCI	11.48	0.01
	EVYDFAFRD	48	9	HLA-DQA1*05:01/DQB1*02:01											QLLRREVYDFAFRDL	16.02	0.01
	EVYDFAFRD	48	9	HLA-DQA1*05:01/DQB1*02:01											QQLLRREVYDFAFRD	14.36	0.01
	EVYDFAFRD	48	9	HLA-DQA1*05:01/DQB1*02:01											REVYDFAFRDLCIVY	13.14	0.01
	EVYDFAFRD	48	9	HLA-DQA1*05:01/DQB1*02:01											RREVYDFAFRDLCIV	11.7	0.01
	EVYDFAFRD	48	9	HLA-DRB3*01:01											LLRREVYDFAFRDLC	0.3	0.01	0.3
	EVYDFAFRD	48	9	HLA-DRB3*01:01											LRREVYDFAFRDLCI	0.32	0.01	0.32
	EVYDFAFRD	48	9	HLA-DRB3*01:01											QLLRREVYDFAFRDL	0.28	0.01	0.28
	EVYDFAFRD	48	9	HLA-DRB3*01:01											QQLLRREVYDFAFRD	0.24	0.01	0.24
	EVYDFAFRD	48	9	HLA-DRB3*01:01											REVYDFAFRDLCIVY	0.69	0.01	0.69
	EVYDFAFRD	48	9	HLA-DRB3*01:01											RREVYDFAFRDLCIV	0.25	0.01	0.25
	EVYDFAFRDL	48	10	Entry
	EVYDFAFRDL	48	10	H-2-Kb	0.25	0.8176				1.35	0.53	1.87	-0.84	511.5
	EVYDFAFRDL	48	10	HLA-A*25:01	1.8	0.8326
	EVYDFAFRDL	48	10	HLA-A*26				29	1
	EVYDFAFRDL	48	10	HLA-A*26:01	0.55	0.7281
	EVYDFAFRDL	48	10	HLA-A*68:02	1.4	0.2601				1.35	0.53	1.87	0.36	32.3
	EVYDFAFRDL	48	10	HLA-B*58:02				20	0.714286
	VYDFAFRDL	49	9	Entry
	VYDFAFRDL	49	9	H-2-Dd		1.5599
	VYDFAFRDL	49	9	H-2-Kb						1.35	0.41	1.75	-1.39	1401.4
	VYDFAFRDL	49	9	H-2-Kd		0.2445		20	0.8	1.35	0.41	1.75	-1.7	2850.3
	VYDFAFRDL	49	9	HLA-A*23:01	1.3					1.35	0.41	1.75	-1.2	908.2
	VYDFAFRDL	49	9	HLA-A*23:01		0.3689
	VYDFAFRDL	49	9	HLA-A*24:02		0.2996
	VYDFAFRDL	49	9	HLA-A*24:02	1.65		0.3967	23	0.851852	1.35	0.41	1.75	-1.23	967.3
	VYDFAFRDL	49	9	HLA-C*01:02		1.7085
	VYDFAFRDL	49	9	HLA-C*04:01		0.0264
	VYDFAFRDL	49	9	HLA-C*05:01		1.8523
	VYDFAFRDL	49	9	HLA-C*06:02		1.8613
	VYDFAFRDL	49	9	HLA-C*07:01		1.8908
	VYDFAFRDL	49	9	HLA-C*07:02	1.85	0.6451
	VYDFAFRDL	49	9	HLA-C*07:04		0.2317
	VYDFAFRDL	49	9	HLA-C*14:02	0.85	0.2194				1.35	0.41	1.75	-0.15	80.4
	VYDFAFRDL	49	9	HLA-DPA1*01/DPB1*04:01											RREVYDFAFRDLCIV	8.2		1.36
	VYDFAFRDL	49	9	HLA-DPA1*01:03/DPB1*02:01											LLRREVYDFAFRDLC	4.39		0.61
	VYDFAFRDL	49	9	HLA-DPA1*01:03/DPB1*02:01											LRREVYDFAFRDLCI	4.33		0.54
	VYDFAFRDL	49	9	HLA-DPA1*01:03/DPB1*02:01											REVYDFAFRDLCIVY	5.66		0.28
	VYDFAFRDL	49	9	HLA-DPA1*01:03/DPB1*02:01											RREVYDFAFRDLCIV	4.51		0.25
	VYDFAFRDL	49	9	HLA-DPA1*02:01/DPB1*01:01											EVYDFAFRDLCIVYR	7.89		0.79
	VYDFAFRDL	49	9	HLA-DPA1*02:01/DPB1*01:01											LLRREVYDFAFRDLC	4.79		0.34
	VYDFAFRDL	49	9	HLA-DPA1*02:01/DPB1*01:01											LRREVYDFAFRDLCI	4.18		0.28
	VYDFAFRDL	49	9	HLA-DPA1*02:01/DPB1*01:01											REVYDFAFRDLCIVY	5.47		0.22
	VYDFAFRDL	49	9	HLA-DPA1*02:01/DPB1*01:01											RREVYDFAFRDLCIV	4.45		0.2
	VYDFAFRDL	49	9	HLA-DPA1*02:01/DPB1*01:01											VYDFAFRDLCIVYRD	10.17		0.86
	VYDFAFRDL	49	9	HLA-DPA1*03:01/DPB1*04:02											RREVYDFAFRDLCIV	13.47		0.59
	VYDFAFRDL	49	9	HLA-DQA1*01:01/DQB1*05:01											LRREVYDFAFRDLCI	0.53		0.12	0.53
	VYDFAFRDL	49	9	HLA-E*01:01		1.6925
	VYDFAFRDL	49	9	HLA-G*01:01	0.5
	VYDFAFRDL	49	9	HLA-G*01:02	0.5	0.1229
	VYDFAFRDL	49	9	HLA-G*01:03	0.5	0.1229
	VYDFAFRDL	49	9	HLA-G*01:04	0.5	0.1229
	VYDFAFRDL	49	9	HLA-G*01:06	0.5	0.1229
	VYDFAFRDLC	49	10	Entry
	VYDFAFRDLC	49	10	HLA-A*24:02	1.65
	VYDFAFRDLCI	49	11	Entry
	VYDFAFRDLCI	49	11	H-2-Kk	1					1.14	0.22	1.36	-1.52	759.2
	VYDFAFRDLCI	49	11	HLA-B*13:01	1.6
	VYDFAFRDLCI	49	11	HLA-B*13:02	0.3
	VYDFAFRDLCI	49	11	HLA-B*14:02	1.9
	VYDFAFRDLCI	49	11	HLA-B*37:01	0.2
	VYDFAFRDLCI	49	11	HLA-B*52:01	1.1
	VYDFAFRDLCI	49	11	HLA-G*01:01	1.7
	VYDFAFRDLCI	49	11	HLA-G*01:02	1.7
	VYDFAFRDLCI	49	11	HLA-G*01:03	1.7
	VYDFAFRDLCI	49	11	HLA-G*01:04	1.7
	VYDFAFRDLCI	49	11	HLA-G*01:06	1.7
	YDFAFRDL	50	8	Entry
	YDFAFRDL	50	8	H-2-Kb	1.25	0.99		21	0.75	1.35	0.34	1.69	-1.1	607.9
	YDFAFRDL	50	8	H-2-Kk		1.4317				1.35	0.34	1.69	-1	484.9
	YDFAFRDL	50	8	H-2-Ld	1.2
	YDFAFRDL	50	8	HLA-B*13:01	0.8
	YDFAFRDL	50	8	HLA-B*13:02	0.7	1.7312
	YDFAFRDL	50	8	HLA-B*37				21	0.75
	YDFAFRDL	50	8	HLA-B*37:01	0.3	0.4249
	YDFAFRDL	50	8	HLA-B*40:02	0.9	1.2079				1.35	0.34	1.69	-1.17	716.5
	YDFAFRDL	50	8	HLA-B*52:01	1.99	1.4406
	YDFAFRDL	50	8	HLA-C*07:01	0.7
	YDFAFRDL	50	8	HLA-C*08:02	1.3
	YDFAFRDLC	50	9	Entry
	YDFAFRDLC	50	9	HLA-B*13:02		1.6574
	YDFAFRDLC	50	9	HLA-B*37:01	1.9	1.7548
	YDFAFRDLC	50	9	HLA-C*07:01	1.9
	YDFAFRDLC	50	9	HLA-DQA1*01:01/DQB1*05:01											RREVYDFAFRDLCIV	0.24			0.24
	YDFAFRDLC	50	9	HLA-DRB1*11:01											EVYDFAFRDLCIVYR	4.3		1.9
	YDFAFRDLCI	50	10	Entry
	YDFAFRDLCI	50	10	H-2-Kk	1					1.14	0.16	1.3	-0.72	103.6
	YDFAFRDLCI	50	10	HLA-B*13:01	0.4
	YDFAFRDLCI	50	10	HLA-B*13:02	0.1	1.2652
	YDFAFRDLCI	50	10	HLA-B*14:02	1.1
	YDFAFRDLCI	50	10	HLA-B*37:01	0.2	1.9286
	YDFAFRDLCI	50	10	HLA-B*49:01	0.7
	YDFAFRDLCI	50	10	HLA-B*52:01	0.4
	YDFAFRDLCI	50	10	HLA-C*07:04	1.6
	YDFAFRDLCI	50	10	HLA-C*12:03	0.9
	YDFAFRDLCIV	50	11	Entry
	YDFAFRDLCIV	50	11	H-2-Kk						1.04	0.06	1.1	-1.64	552.3
	YDFAFRDLCIV	50	11	HLA-B*13:01	1.1
	YDFAFRDLCIV	50	11	HLA-B*13:02	0.2
	YDFAFRDLCIV	50	11	HLA-B*37:01	0.2
	YDFAFRDLCIV	50	11	HLA-B*46:01	0.9
	YDFAFRDLCIV	50	11	HLA-B*49:01	1.4
	YDFAFRDLCIV	50	11	HLA-B*52:01	0.6
	YDFAFRDLCIV	50	11	HLA-C*02:02	1.5
	YDFAFRDLCIV	50	11	HLA-C*02:09	1.5
	YDFAFRDLCIV	50	11	HLA-C*12:02	1.1
	YDFAFRDLCIV	50	11	HLA-C*12:03	0.1
	DFAFRDLCI	51	9	Entry
	DFAFRDLCI	51	9	HLA-B*14:02	1.25
	DFAFRDLCI	51	9	HLA-B*14:02	0.65
	DFAFRDLCI	51	9	HLA-DQA1*01:01/DQB1*05:01											DFAFRDLCIVYRDGN	4.93		1.49
	DFAFRDLCI	51	9	HLA-DQA1*01:01/DQB1*05:01											EVYDFAFRDLCIVYR	0.29		0.18	0.29
	DFAFRDLCI	51	9	HLA-DQA1*01:01/DQB1*05:01											REVYDFAFRDLCIVY	0.22		0.11	0.22
	DFAFRDLCI	51	9	HLA-DQA1*01:01/DQB1*05:01											RREVYDFAFRDLCIV	0.24		0.11
	DFAFRDLCI	51	9	HLA-DQA1*01:01/DQB1*05:01											VYDFAFRDLCIVYRD	0.43		0.2	0.43
	DFAFRDLCI	51	9	HLA-DQA1*01:01/DQB1*05:01											YDFAFRDLCIVYRDG	1.3		1.3	0.87
	DFAFRDLCIV	51	10	Entry
	DFAFRDLCIV	51	10	HLA-B*14:02	1.1
	DFAFRDLCIV	51	10	HLA-B*46:01	0.1
	DFAFRDLCIV	51	10	HLA-C*12:03	0.2
	DFAFRDLCIVY	51	11	Entry
	DFAFRDLCIVY	51	11	HLA-A*29:02	1.45					1.94	1.19	3.13	0.26	741.5
	DFAFRDLCIVY	51	11	HLA-B*14:02	2
	DFAFRDLCIVY	51	11	HLA-B*15:01	0.8
	DFAFRDLCIVY	51	11	HLA-B*15:25	1.6					1.94	1.19	3.13	0.24	786.2
	DFAFRDLCIVY	51	11	HLA-B*35:01	0.7					1.94	1.19	3.13	0.34	615
	DFAFRDLCIVY	51	11	HLA-B*46:01	0.1
	DFAFRDLCIVY	51	11	HLA-C*02:02	1.4
	DFAFRDLCIVY	51	11	HLA-C*02:09	1.4
	DFAFRDLCIVY	51	11	HLA-C*03:02	0.4
	DFAFRDLCIVY	51	11	HLA-C*07:02	1.2
	DFAFRDLCIVY	51	11	HLA-C*12:02	0.5
	DFAFRDLCIVY	51	11	HLA-C*12:03	0.1
	DFAFRDLCIVY	51	11	HLA-C*16:01	1.2
	FAFRDLCI	52	8	Entry
	FAFRDLCI	52	8	H-2-Db	0.65
	FAFRDLCI	52	8	HLA-B*08:01						1.14	0.16
	FAFRDLCI	52	8	HLA-B*13:01	2
	FAFRDLCI	52	8	HLA-B*13:02	0.9
	FAFRDLCI	52	8	HLA-B*14:02	1.1
	FAFRDLCI	52	8	HLA-B*46:01	0.2
	FAFRDLCI	52	8	HLA-B*51:01	0.15	0.7604
	FAFRDLCI	52	8	HLA-B*52:01	0.3
	FAFRDLCI	52	8	HLA-B*53:01	1.15
	FAFRDLCI	52	8	HLA-B*58:01				28	1
	FAFRDLCI	52	8	HLA-C*02:02	0.4
	FAFRDLCI	52	8	HLA-C*02:09	0.4
	FAFRDLCI	52	8	HLA-C*03:02	0.4
	FAFRDLCI	52	8	HLA-C*03:03	0.3
	FAFRDLCI	52	8	HLA-C*03:04	0.4
	FAFRDLCI	52	8	HLA-C*06:02	0.8
	FAFRDLCI	52	8	HLA-C*07:04	1.6
	FAFRDLCI	52	8	HLA-C*08:01	0.4
	FAFRDLCI	52	8	HLA-C*08:02	1.2
	FAFRDLCI	52	8	HLA-C*12:02	0.3
	FAFRDLCI	52	8	HLA-C*12:03	0.2
	FAFRDLCI	52	8	HLA-C*15:02	0.2
	FAFRDLCI	52	8	HLA-C*16:01	0.7
	FAFRDLCI	52	8	HLA-C*17:01	1
	FAFRDLCIV	52	9	Entry
	FAFRDLCIV	52	9	H-2-Db	1.7	0.7017				1.04	0.11	1.15	-1.34	308.3
	FAFRDLCIV	52	9	HLA-A*02:01			0.2822
	FAFRDLCIV	52	9	HLA-A*02:06	0.6	1.2517
	FAFRDLCIV	52	9	HLA-A*68:02	1.4
	FAFRDLCIV	52	9	HLA-B*13:02	1.7
	FAFRDLCIV	52	9	HLA-B*46:01	0.2
	FAFRDLCIV	52	9	HLA-B*51:01	0.4	1.1254		21	0.807692
	FAFRDLCIV	52	9	HLA-B*52:01	0.6
	FAFRDLCIV	52	9	HLA-B*55:01	1.7
	FAFRDLCIV	52	9	HLA-B*56:01	1.3
	FAFRDLCIV	52	9	HLA-C*02:02	0.4
	FAFRDLCIV	52	9	HLA-C*02:09	0.4
	FAFRDLCIV	52	9	HLA-C*03:02	0.7	1.6481
	FAFRDLCIV	52	9	HLA-C*03:03		0.9328
	FAFRDLCIV	52	9	HLA-C*03:04	0.7	0.9328
	FAFRDLCIV	52	9	HLA-C*06:02	1.15
	FAFRDLCIV	52	9	HLA-C*08:01	0.6	1.2771
	FAFRDLCIV	52	9	HLA-C*12:02	0.2	1.5832
	FAFRDLCIV	52	9	HLA-C*12:03	0.6	1.2138
	FAFRDLCIV	52	9	HLA-C*16:01	0.8
	FAFRDLCIV	52	9	HLA-C*17:01	1.8	1.989
	FAFRDLCIV	52	9	HLA-DPA1*01/DPB1*04:01											EVYDFAFRDLCIVYR	8.16		2
	FAFRDLCIV	52	9	HLA-DPA1*01/DPB1*04:01											REVYDFAFRDLCIVY	7.81		1.39
	FAFRDLCIV	52	9	HLA-DPA1*01:03/DPB1*02:01											EVYDFAFRDLCIVYR	8.07		0.57
	FAFRDLCIV	52	9	HLA-DPA1*01:03/DPB1*02:01											VYDFAFRDLCIVYRD	11.87		0.61
	FAFRDLCIV	52	9	HLA-DPA1*01:03/DPB1*02:01											YDFAFRDLCIVYRDG	15.42		0.99
	FAFRDLCIV	52	9	HLA-DPA1*03:01/DPB1*04:02											EVYDFAFRDLCIVYR	11.03		0.8
	FAFRDLCIV	52	9	HLA-DPA1*03:01/DPB1*04:02											REVYDFAFRDLCIVY	12.61		0.59
	FAFRDLCIV	52	9	HLA-DPA1*03:01/DPB1*04:02											VYDFAFRDLCIVYRD	11.03		0.82
	FAFRDLCIV	52	9	HLA-DPA1*03:01/DPB1*04:02											YDFAFRDLCIVYRDG	11.03		1.01
	FAFRDLCIV	52	9	HLA-DRB1*08:02											DFAFRDLCIVYRDGN	20.11					0.85
	FAFRDLCIV	52	9	HLA-DRB1*08:02											EVYDFAFRDLCIVYR	18.7					0.85
	FAFRDLCIV	52	9	HLA-DRB1*08:02											FAFRDLCIVYRDGNP	21.56					0.85
	FAFRDLCIV	52	9	HLA-DRB1*08:02											REVYDFAFRDLCIVY	36.43					0.85
	FAFRDLCIV	52	9	HLA-DRB1*08:02											RREVYDFAFRDLCIV	42.97					0.85
	FAFRDLCIV	52	9	HLA-DRB1*08:02											VYDFAFRDLCIVYRD	18.79					0.85
	FAFRDLCIV	52	9	HLA-DRB1*08:02											YDFAFRDLCIVYRDG	19.62					0.85
	FAFRDLCIVY	52	10	Entry
	FAFRDLCIVY	52	10	HLA-A*01:01	1.8	1.4627
	FAFRDLCIVY	52	10	HLA-A*29:02	1.3	1.4266				1.94	1.24	3.18	1.25	85.3
	FAFRDLCIVY	52	10	HLA-A*30:02	1.7					1.94	1.24	3.18	0.58	403
	FAFRDLCIVY	52	10	HLA-A*68:01						1.94	1.24	3.18	0.26	840.9
	FAFRDLCIVY	52	10	HLA-B*14:02	1.3
	FAFRDLCIVY	52	10	HLA-B*15:01	1.25					1.94	1.24	3.18	1.7	30
	FAFRDLCIVY	52	10	HLA-B*15:02		1.5024				1.94	1.24	3.18	1.47	51.2
	FAFRDLCIVY	52	10	HLA-B*15:25	0.4	1.6998				1.94	1.24	3.18	1.83	22.6
	FAFRDLCIVY	52	10	HLA-B*18:01	1.3					1.94
	FAFRDLCIVY	52	10	HLA-B*35:01	0.15	0.7744				1.94	1.24	3.18	1.95	16.9
	FAFRDLCIVY	52	10	HLA-B*46:01	0.1	0.5864				1.94	1.24	3.18	0.17	1015.8
	FAFRDLCIVY	52	10	HLA-B*53:01	0.75					1.94	1.24	3.18	0.66	330.8
	FAFRDLCIVY	52	10	HLA-B*58:01						1.94	1.24	3.18	0.74	273.1
	FAFRDLCIVY	52	10	HLA-C*02:02	0.3					1.94	1.24	3.18	0.55	432.1
	FAFRDLCIVY	52	10	HLA-C*02:09	0.3					1.94	1.24	3.18	0.55	432.1
	FAFRDLCIVY	52	10	HLA-C*03:02	0.2	1.2885				1.94	1.24	3.18	1.57	41.3
	FAFRDLCIVY	52	10	HLA-C*03:03	1.4
	FAFRDLCIVY	52	10	HLA-C*03:04	1.8
	FAFRDLCIVY	52	10	HLA-C*07:02	0.2
	FAFRDLCIVY	52	10	HLA-C*08:01	1.7
	FAFRDLCIVY	52	10	HLA-C*12:02	0.2	1.4208				1.94	1.24	3.18	1.03	142.7
	FAFRDLCIVY	52	10	HLA-C*12:03	0.1					1.94	1.24	3.18	1.37	64.9
	FAFRDLCIVY	52	10	HLA-C*16:01	0.2					1.94	1.24	3.18	0.83	224.6
	FAFRDLCIVYR	52	11	Entry
	FAFRDLCIVYR	52	11	HLA-A*03:01	1.9
	FAFRDLCIVYR	52	11	HLA-A*31:01		1.9083				1.12	0.61	1.73	-0.15	75.3
	FAFRDLCIVYR	52	11	HLA-A*33:03	0.3					1.12	0.61	1.73	-0.53	180.7
	FAFRDLCIVYR	52	11	HLA-A*68:01	0.1	1.1834		19	0.76	1.12	0.61	1.73	0.28	28.5
	FAFRDLCIVYR	52	11	HLA-A*74:01	1.1
	FAFRDLCIVYR	52	11	HLA-B*15:01	1.1
	FAFRDLCIVYR	52	11	HLA-B*46:01	0.2
	FAFRDLCIVYR	52	11	HLA-C*03:02	0.8
	FAFRDLCIVYR	52	11	HLA-C*04:01	0.4
	FAFRDLCIVYR	52	11	HLA-C*07:02	1.4
	FAFRDLCIVYR	52	11	HLA-C*12:02	1
	FAFRDLCIVYR	52	11	HLA-C*12:03	0.1
	AFRDLCIV	53	8	Entry
	AFRDLCIV	53	8	HLA-A*30:01	0.6
	AFRDLCIV	53	8	HLA-C*12:03	1.4
	AFRDLCIVY	53	9	Entry
	AFRDLCIVY	53	9	HLA-A*29:02	0.65	0.2982				1.94	1.38	3.32	0.93	246.8
	AFRDLCIVY	53	9	HLA-A*30:01		1.8443
	AFRDLCIVY	53	9	HLA-A*30:02		0.3754				1.94	1.38	3.32	0.8	331.4
	AFRDLCIVY	53	9	HLA-B*15:01		1.2909
	AFRDLCIVY	53	9	HLA-B*15:02		1.6069
	AFRDLCIVY	53	9	HLA-B*15:25		1.5682				1.94	1.38	3.32	0.68	436
	AFRDLCIVY	53	9	HLA-B*46:01	1.25	1.7189
	AFRDLCIVY	53	9	HLA-C*07:02		1.474
	AFRDLCIVY	53	9	HLA-C*14:02		0.5945				1.94	1.38	3.32	0.85	296
	AFRDLCIVY	53	9	HLA-DRB3*01:01											DFAFRDLCIVYRDGN	16.92		1.44
	AFRDLCIVY	53	9	HLA-DRB3*01:01											EVYDFAFRDLCIVYR	0.62	0.01	0.62
	AFRDLCIVY	53	9	HLA-DRB3*01:01											VYDFAFRDLCIVYRD	9.45		0.97
	AFRDLCIVY	53	9	HLA-DRB3*01:01											YDFAFRDLCIVYRDG	12.65		1
	AFRDLCIVYR	53	10	Entry
	AFRDLCIVYR	53	10	HLA-A*31:01	0.2	0.0517				1.12	0.76	1.87	0.79	12.2
	AFRDLCIVYR	53	10	HLA-A*33:03	0.3	0.1446				1.12	0.76	1.87	0.22	45.2
	AFRDLCIVYR	53	10	HLA-A*74:01	1.99	0.7313
	AFRDLCIVYR	53	10	HLA-B*27:05		1.9819
	AFRDLCIVYR	53	10	HLA-C*04:01	0.3
	AFRDLCIVYRD	53	11	Entry
	AFRDLCIVYRD	53	11	HLA-C*04:01	0.6
	FRDLCIVY	54	8	Entry
	FRDLCIVY	54	8	HLA-B*15:01	0.8
	FRDLCIVY	54	8	HLA-B*15:02	1.6
	FRDLCIVY	54	8	HLA-B*27:02	1.1	1.5991
	FRDLCIVY	54	8	HLA-B*35:01	0.55
	FRDLCIVY	54	8	HLA-B*46:01	0.2
	FRDLCIVY	54	8	HLA-C*06:02	0.8
	FRDLCIVY	54	8	HLA-C*07:01	0.5
	FRDLCIVY	54	8	HLA-C*07:02	0.4
	FRDLCIVY	54	8	HLA-C*08:02	0.9
	FRDLCIVY	54	8	HLA-C*12:02	1.2
	FRDLCIVYR	54	9	Entry
	FRDLCIVYR	54	9	HLA-B*27:05	0.5	0.8377		25	0.833333
	FRDLCIVYR	54	9	HLA-C*04:01	1.9
	FRDLCIVYR	54	9	HLA-C*07:01	0.35
	FRDLCIVYR	54	9	HLA-C*08:02	0.5
	FRDLCIVYR	54	9	HLA-DRB1*11:01											DFAFRDLCIVYRDGN	4.3		1.64
	FRDLCIVYR	54	9	HLA-DRB1*11:01											FAFRDLCIVYRDGNP	4.3		1.64
	FRDLCIVYRD	54	10	Entry
	FRDLCIVYRD	54	10	HLA-B*27:05	1
	RDLCIVYR	55	8	Entry
	RDLCIVYR	55	8	HLA-A*31:01	0.5
	RDLCIVYR	55	9	HLA-B*47:01				22	0.916667
	LCIVYRDGNPY	57	11	Entry
	LCIVYRDGNPY	57	11	HLA-A*01:01	1.55
	LCIVYRDGNPY	57	11	HLA-A*29:02	1.65
	LCIVYRDGNPY	57	11	HLA-A*30:02						1.13	1.25	2.38	-0.59	933.4
	LCIVYRDGNPY	57	11	HLA-B*15:01	0.2					1.13	1.25	2.38	-0.32	494.5
	LCIVYRDGNPY	57	11	HLA-B*15:02	0.7					1.13	1.25	2.38	-0.45	680.4
	LCIVYRDGNPY	57	11	HLA-B*15:25	0.7					1.13	1.25	2.38	-0.06	275.8
	LCIVYRDGNPY	57	11	HLA-B*15:25						1.13	1.25	2.38	-0.06	275.8
	CIVYRDGNPY	58	10	Entry
	CIVYRDGNPY	58	10	HLA-A*26:01	0.45					1.13	1.36	2.49	-0.41	787.1
	CIVYRDGNPY	58	10	HLA-A*29:02						1.13	1.36	2.49	-0.08	371.2
	CIVYRDGNPY	58	10	HLA-A*30:02		1.2663				1.13	1.36	2.49	0.16	216.1
	CIVYRDGNPY	58	10	HLA-B*15:01		1.5295				1.13	1.36	2.49	0.39	125.9
	CIVYRDGNPY	58	10	HLA-B*15:02	0.7					1.13	1.36	2.49	0.44	111.1
	CIVYRDGNPY	58	10	HLA-B*15:25	1.2					1.13	1.36	2.49	0.65	69.3
	CIVYRDGNPY	58	10	HLA-B*35:01						1.13	1.36	2.49	-0.32	651.5
	CIVYRDGNPYA	58	11	Entry
	CIVYRDGNPYA	58	11	HLA-A*30:01	0.3
	CIVYRDGNPYA	58	11	HLA-B*15:01	1.9
	CIVYRDGNPYA	58	11	HLA-B*15:02	0.8
	IVYRDGNPY	59	9	Entry
	IVYRDGNPY	59	9	H-2-IAb											RDLCIVYRDGNPYAV	3.91		5.14
	IVYRDGNPY	59	9	H-2-Qa1		0.4359
	IVYRDGNPY	59	9	HLA-A*01:01		0.9575
	IVYRDGNPY	59	9	HLA-A*03			0.3886	28	0.933333
	IVYRDGNPY	59	9	HLA-A*03:01	1.6	0.7168				1.13	1.42	2.55	-0.27	661.1
	IVYRDGNPY	59	9	HLA-A*11:01	1.45	0.7527	0.4948			1.13	1.42	2.55	-0.14	480.1
	IVYRDGNPY	59	9	HLA-A*25:01		0.2935
	IVYRDGNPY	59	9	HLA-A*26				21	0.724138
	IVYRDGNPY	59	9	HLA-A*26:01	1.3	0.3311
	IVYRDGNPY	59	9	HLA-A*29:02	0.35	0.1733				1.13	1.42	2.55	1.05	31.3
	IVYRDGNPY	59	9	HLA-A*30:01		1.9217
	IVYRDGNPY	59	9	HLA-A*30:02	0.75	0.0955				1.13	1.42	2.55	0.78	57.8
	IVYRDGNPY	59	9	HLA-A*32:01		0.5533
	IVYRDGNPY	59	9	HLA-A*68:01		1.4182				1.13	1.42	2.55	-0.44	963.9
	IVYRDGNPY	59	9	HLA-A*74:01		1.1056
	IVYRDGNPY	59	9	HLA-B*15:01	0.7	0.0577		18	0.782609	1.13	1.42	2.55	0.88	46.1
	IVYRDGNPY	59	9	HLA-B*15:02		0.0484				1.13	1.42	2.55	1.07	29.8
	IVYRDGNPY	59	9	HLA-B*15:25	0.4	0.0458				1.13	1.42	2.55	1.37	15
	IVYRDGNPY	59	9	HLA-B*35:01	0.9	0.2059				1.13	1.42	2.55	1.21	21.63
	IVYRDGNPY	59	9	HLA-B*46:01	0.85	0.069
	IVYRDGNPY	59	9	HLA-B*53:01		1.4257
	IVYRDGNPY	59	9	HLA-B*57:01		1.0837
	IVYRDGNPY	59	9	HLA-B*58:01		1.216
	IVYRDGNPY	59	9	HLA-B*58:02		1.0618
	IVYRDGNPY	59	9	HLA-C*02:02		0.5307				1.13	1.42	2.55	-0.37	823.7
	IVYRDGNPY	59	9	HLA-C*02:09		0.5307				1.13	1.42	2.55	-0.37	823.7
	IVYRDGNPY	59	9	HLA-C*03:02	0.9	0.1683				1.13	1.42	2.55	1.01	34.6
	IVYRDGNPY	59	9	HLA-C*03:03	1.6
	IVYRDGNPY	59	9	HLA-C*12:02	1.7	0.2359				1.13	1.42	2.55	0.11	271.5
	IVYRDGNPY	59	9	HLA-C*12:03		0.3851				1.13	1.42	2.55	0.62	83.5
	IVYRDGNPY	59	9	HLA-C*14:02		1.1247				1.13	1.42	2.55	0.2	223
	IVYRDGNPY	59	9	HLA-C*16:01	1.5					1.13	1.42	2.55	0.47	120.4
	IVYRDGNPY	59	9	HLA-C*16:01		1.0384
	IVYRDGNPY	59	9	HLA-DRB3*01:01											FRDLCIVYRDGNPYA	8.34		0.11
	IVYRDGNPYA	59	10	Entry
	IVYRDGNPYA	59	10	HLA-A*02:01		0.9653
	IVYRDGNPYA	59	10	HLA-A*02:06	1.75	0.4739
	IVYRDGNPYA	59	10	HLA-A*30:01	0.4	0.5062
	IVYRDGNPYA	59	10	HLA-A*30:02		1.9121
	IVYRDGNPYA	59	10	HLA-A*68:02		1.3679
	IVYRDGNPYA	59	10	HLA-B*15:01		1.7817
	IVYRDGNPYA	59	10	HLA-B*15:02	0.8
	IVYRDGNPYA	59	10	HLA-C*12:03	1.8
	IVYRDGNPYA	59	10	HLA-C*15:02		1.8377
	IVYRDGNPYAV	59	11	Entry
	IVYRDGNPYAV	59	11	HLA-A*02:01		1.6882
	IVYRDGNPYAV	59	11	HLA-A*02:06		1.6762
	IVYRDGNPYAV	59	11	HLA-A*30:01	1.3
	IVYRDGNPYAV	59	11	HLA-B*15:02	0.8
	IVYRDGNPYAV	59	11	HLA-B*39:01	0.1	1.4232
	IVYRDGNPYAV	59	11	HLA-C*05:01		1.0547
	IVYRDGNPYAV	59	11	HLA-C*06:02	1.5
	IVYRDGNPYAV	59	11	HLA-C*07:02	0.3
	IVYRDGNPYAV	59	11	HLA-C*08:02	0.6
	IVYRDGNPYAV	59	11	HLA-C*12:03	0.3
	IVYRDGNPYAV	59	11	HLA-C*14:02	1.3
	IVYRDGNPYAV	59	11	HLA-C*16:01	1.8
	IVYRDGNPYAV	59	11	HLA-C*17:01	1.9
	VYRDGNPY	60	8	Entry
	VYRDGNPY	60	8	HLA-A*29:02	0.6
	VYRDGNPY	60	8	HLA-A*30:01	0.6
	VYRDGNPY	60	8	HLA-A*30:02	0.75
	VYRDGNPY	60	8	HLA-A*30:02		1.5774
	VYRDGNPY	60	8	HLA-B*15:01	0.6
	VYRDGNPY	60	8	HLA-B*15:02	0.4
	VYRDGNPY	60	8	HLA-B*15:25	1.8
	VYRDGNPY	60	8	HLA-C*07:02	0.4
	VYRDGNPY	60	8	HLA-C*14:02	0.3	0.6718				1.13	1.44	2.56	-0.17	547.7
	VYRDGNPYA	60	9	Entry
	VYRDGNPYA	60	9	H-2-Kd		0.6893		18	0.72
	VYRDGNPYA	60	9	HLA-A*30:01	0.4	0.172
	VYRDGNPYA	60	9	HLA-C*04:01		1.6503
	VYRDGNPYA	60	9	HLA-C*06:02		1.3543
	VYRDGNPYA	60	9	HLA-C*07:02		1.3117
	VYRDGNPYA	60	9	HLA-C*07:04		1.0005
	VYRDGNPYA	60	9	HLA-C*14:02	0.8
	VYRDGNPYA	60	9	HLA-C*14:02		0.6002
	VYRDGNPYA	60	9	HLA-DRB1*03:01											CIVYRDGNPYAVCDK	3.84					0.98
	VYRDGNPYA	60	9	HLA-DRB1*03:01											DLCIVYRDGNPYAVC	2.78					0.98
	VYRDGNPYA	60	9	HLA-DRB1*03:01											FRDLCIVYRDGNPYA	2.83					0.98
	VYRDGNPYA	60	9	HLA-DRB1*03:01											IVYRDGNPYAVCDKC	9.99					0.98
	VYRDGNPYA	60	9	HLA-DRB1*03:01											LCIVYRDGNPYAVCD	2.79					0.98
	VYRDGNPYA	60	9	HLA-DRB1*03:01											RDLCIVYRDGNPYAV	2.71					0.98
	VYRDGNPYA	60	9	HLA-DRB1*03:01											VYRDGNPYAVCDKCL	15.54					0.98
	VYRDGNPYA	60	9	HLA-DRB1*04:01											CIVYRDGNPYAVCDK	5.6					1.33
	VYRDGNPYA	60	9	HLA-DRB1*04:01											DLCIVYRDGNPYAVC	5.42					1.33
	VYRDGNPYA	60	9	HLA-DRB1*04:01											FRDLCIVYRDGNPYA	9.37					1.33
	VYRDGNPYA	60	9	HLA-DRB1*04:01											IVYRDGNPYAVCDKC	7.93					1.33
	VYRDGNPYA	60	9	HLA-DRB1*04:01											LCIVYRDGNPYAVCD	5.42					1.33
	VYRDGNPYA	60	9	HLA-DRB1*04:01											RDLCIVYRDGNPYAV	5.27					1.33
	VYRDGNPYA	60	9	HLA-DRB1*04:01											VYRDGNPYAVCDKCL	15.65					1.33
	VYRDGNPYA	60	9	HLA-DRB1*09:01											RDLCIVYRDGNPYAV	1.93		1.93
	VYRDGNPYA	60	9	HLA-DRB3*01:01											RDLCIVYRDGNPYAV	4.85		0.02
	VYRDGNPYAV	60	10	Entry
	VYRDGNPYAV	60	10	H-2-Kd	1.1	0.3595		18	0.72	1.2	0.3	1.5	-1.85	2220.6
	VYRDGNPYAV	60	10	HLA-A*23:01		0.943
	VYRDGNPYAV	60	10	HLA-A*24:02	1.7	0.7665
	VYRDGNPYAV	60	10	HLA-A*30:01						1.2	0.3	1.5	-1.31	639.5
	VYRDGNPYAV	60	10	HLA-B*38:01		0.9423
	VYRDGNPYAV	60	10	HLA-B*39:01	0.1	0.3718				1.2	0.3	1.5	-1.35	714.2
	VYRDGNPYAV	60	10	HLA-C*04:01		0.117
	VYRDGNPYAV	60	10	HLA-C*05:01	1.4
	VYRDGNPYAV	60	10	HLA-C*06:02	0.8	1.4655
	VYRDGNPYAV	60	10	HLA-C*07:01		1.3313
	VYRDGNPYAV	60	10	HLA-C*07:02	0.2	1.2151
	VYRDGNPYAV	60	10	HLA-C*07:04	1	0.3265
	VYRDGNPYAV	60	10	HLA-C*08:02	0.6
	VYRDGNPYAV	60	10	HLA-C*12:03	0.6
	VYRDGNPYAV	60	10	HLA-C*14:02	0.8	0.6142
	VYRDGNPYAV	60	10	HLA-G*01:02		1.2633
	VYRDGNPYAV	60	10	HLA-G*01:03		1.2633
	VYRDGNPYAV	60	10	HLA-G*01:04		1.2633
	VYRDGNPYAV	60	10	HLA-G*01:06		1.2633
	VYRDGNPYAVC	60	11	Entry
	VYRDGNPYAVC	60	11	HLA-B*39:01	0.1
	VYRDGNPYAVC	60	11	HLA-C*06:02	1.9
	VYRDGNPYAVC	60	11	HLA-C*07:02	0.5
	VYRDGNPYAVC	60	11	HLA-C*08:02	1
	VYRDGNPYAVC	60	11	HLA-C*14:02	1.9
	YRDGNPYA	61	8	Entry
	YRDGNPYA	61	8	HLA-A*30:01	0.4
	YRDGNPYA	61	8	HLA-B*39:01	0.2	1.7548
	YRDGNPYA	61	8	HLA-C*05:01	1.1
	YRDGNPYA	61	8	HLA-C*06:02	0.8
	YRDGNPYA	61	8	HLA-C*07:01	1
	YRDGNPYA	61	8	HLA-C*07:02	0.4
	YRDGNPYAV	61	9	Entry
	YRDGNPYAV	61	9	H-2-Db		0.6144
	YRDGNPYAV	61	9	H-2-Dd		1.6125
	YRDGNPYAV	61	9	H-2-IAb											CIVYRDGNPYAVCDK	3.69		5.31	2.08
	YRDGNPYAV	61	9	H-2-IAb											DLCIVYRDGNPYAVC	3.66		5.11	2.21
	YRDGNPYAV	61	9	H-2-IAb											IVYRDGNPYAVCDKC	3.92		5.27	2.57
	YRDGNPYAV	61	9	H-2-IAb											LCIVYRDGNPYAVCD	3.64		5.15	2.13
	YRDGNPYAV	61	9	H-2-IAb											RDLCIVYRDGNPYAV	3.91			2.68
	YRDGNPYAV	61	9	H-2-IAb											VYRDGNPYAVCDKCL	8.99			3.84
	YRDGNPYAV	61	9	H-2-IAb											YRDGNPYAVCDKCLK	11.04			7.64
	YRDGNPYAV	61	9	H-2-Kd		1.0846
	YRDGNPYAV	61	9	H-2-Kk		1.5926
	YRDGNPYAV	61	9	H-2-Ld		1.4703
	YRDGNPYAV	61	9	H-2-Qa1		1.1491
	YRDGNPYAV	61	9	H-2-Qa2		1.1445
	YRDGNPYAV	61	9	HLA-A*02:01		1.7733
	YRDGNPYAV	61	9	HLA-A*02:06		0.9711
	YRDGNPYAV	61	9	HLA-B*13:01		1.8302
	YRDGNPYAV	61	9	HLA-B*13:02		1.2141
	YRDGNPYAV	61	9	HLA-B*14:02		0.0308
	YRDGNPYAV	61	9	HLA-B*27:02		0.3083
	YRDGNPYAV	61	9	HLA-B*27:05		0.3045
	YRDGNPYAV	61	9	HLA-B*35:03		1.6397
	YRDGNPYAV	61	9	HLA-B*37:01		1.181
	YRDGNPYAV	61	9	HLA-B*38:01		0.0089
	YRDGNPYAV	61	9	HLA-B*39:01	0.15	0.003		20	0.740741
	YRDGNPYAV	61	9	HLA-B*40:01		1.5209
	YRDGNPYAV	61	9	HLA-B*40:02		1.7224
	YRDGNPYAV	61	9	HLA-B*46:01		0.9296
	YRDGNPYAV	61	9	HLA-B*48:01		0.2824
	YRDGNPYAV	61	9	HLA-B*49:01		1.3416
	YRDGNPYAV	61	9	HLA-B*50:01		1.795
	YRDGNPYAV	61	9	HLA-B*55:01		1.263
	YRDGNPYAV	61	9	HLA-B*56:01		1.2376
	YRDGNPYAV	61	9	HLA-C*01:02		1.8473
	YRDGNPYAV	61	9	HLA-C*02:02		0.3987
	YRDGNPYAV	61	9	HLA-C*02:09		0.3987
	YRDGNPYAV	61	9	HLA-C*03:02		0.7578
	YRDGNPYAV	61	9	HLA-C*03:03		1.0599
	YRDGNPYAV	61	9	HLA-C*03:04		1.0599
	YRDGNPYAV	61	9	HLA-C*04:01		0.0855
	YRDGNPYAV	61	9	HLA-C*05:01		0.4767
	YRDGNPYAV	61	9	HLA-C*06:02	0.2	0.057
	YRDGNPYAV	61	9	HLA-C*07:01	0.55	0.0236
	YRDGNPYAV	61	9	HLA-C*07:02		0.0435
	YRDGNPYAV	61	9	HLA-C*07:04	0.3	0.0071
	YRDGNPYAV	61	9	HLA-C*08:01		0.2724
	YRDGNPYAV	61	9	HLA-C*08:02	1	0.289
	YRDGNPYAV	61	9	HLA-C*12:02		0.4757
	YRDGNPYAV	61	9	HLA-C*12:03	1.1	1.6304
	YRDGNPYAV	61	9	HLA-C*14:02		0.3042
	YRDGNPYAV	61	9	HLA-C*15:02		1.0815
	YRDGNPYAV	61	9	HLA-C*16:01		1.8147
	YRDGNPYAV	61	9	HLA-C*17:01		0.5534
	YRDGNPYAV	61	9	HLA-DRB1*09:01											CIVYRDGNPYAVCDK	1.96	0.01	1.96
	YRDGNPYAV	61	9	HLA-DRB1*09:01											DLCIVYRDGNPYAVC	1.98	0.01
	YRDGNPYAV	61	9	HLA-DRB1*09:01											DLCIVYRDGNPYAVC	1.98		1.98
	YRDGNPYAV	61	9	HLA-DRB1*09:01											IVYRDGNPYAVCDKC	1.87	0.01	1.87
	YRDGNPYAV	61	9	HLA-DRB1*09:01											LCIVYRDGNPYAVCD	1.98	0.01
	YRDGNPYAV	61	9	HLA-DRB1*09:01											LCIVYRDGNPYAVCD	1.98		1.98
	YRDGNPYAV	61	9	HLA-DRB1*09:01											RDLCIVYRDGNPYAV	1.93	0.01
	YRDGNPYAV	61	9	HLA-DRB1*09:01											VYRDGNPYAVCDKCL	8.04	0.01
	YRDGNPYAV	61	9	HLA-DRB1*09:01											YRDGNPYAVCDKCLK	8.21	0.01
	YRDGNPYAV	61	9	HLA-DRB3*01:01											CIVYRDGNPYAVCDK	5.49		0.02
	YRDGNPYAV	61	9	HLA-DRB3*01:01											DLCIVYRDGNPYAVC	4.45		0.02
	YRDGNPYAV	61	9	HLA-DRB3*01:01											IVYRDGNPYAVCDKC	9.16		0.05
	YRDGNPYAV	61	9	HLA-DRB3*01:01											LCIVYRDGNPYAVCD	4.11		0.02
	YRDGNPYAV	61	9	HLA-DRB3*01:01											VYRDGNPYAVCDKCL	14.14		0.29
	YRDGNPYAV	61	9	HLA-DRB3*01:01											YRDGNPYAVCDKCLK	32.8		0.83
	YRDGNPYAV	61	9	HLA-E*01:01		0.6646
	YRDGNPYAV	61	9	HLA-G*01:02		1.09
	YRDGNPYAV	61	9	HLA-G*01:03		1.09
	YRDGNPYAV	61	9	HLA-G*01:04		1.09
	YRDGNPYAV	61	9	HLA-G*01:06		1.09
	YRDGNPYAVC	61	10	Entry
	YRDGNPYAVC	61	10	HLA-B*38:01	1.7	1.5512
	YRDGNPYAVC	61	10	HLA-B*39:01	0.1	0.4656
	YRDGNPYAVC	61	10	HLA-C*05:01	1.1
	YRDGNPYAVC	61	10	HLA-C*06:02	1
	YRDGNPYAVC	61	10	HLA-C*07:02	0.2
	YRDGNPYAVC	61	10	HLA-C*08:02	0.6
	YRDGNPYAVC	61	10	HLA-C*12:03	0.6
	YRDGNPYAVCD	61	11	Entry
	YRDGNPYAVCD	61	11	HLA-B*38:01	1.9
	YRDGNPYAVCD	61	11	HLA-B*39:01	0.1
	YRDGNPYAVCD	61	11	HLA-C*06:02	1.9
	YRDGNPYAVCD	61	11	HLA-C*07:02	0.1
	YRDGNPYAVCD	61	11	HLA-C*08:02	0.9
	YRDGNPYAVCD	61	11	HLA-C*12:03	1.2
	RDGNPYAV	62	8	Entry
	RDGNPYAV	62	8	HLA-B*39:01	0.2	1.7411
	RDGNPYAV	62	8	HLA-C*05:01	1.6
	RDGNPYAV	62	8	HLA-C*08:02	1.7
	NPYAVCDKC	65	9	Entry
	NPYAVCDKC	65	9	HLA-B*51:01	1.4			20	0.769231
	NPYAVCDKC	65	9	HLA-B*53:01		1.6756
	NPYAVCDKC	65	9	HLA-B*56:01		0.858
	NPYAVCDKCL	65	10	Entry
	NPYAVCDKCL	65	10	H-2-Ld	1.5	1.7896				1.65	0.37	2.02	-1.63	4458.4
	NPYAVCDKCL	65	10	HLA-B*07:02				21	0.875
	NPYAVCDKCL	65	10	HLA-B*35:01				22	1
	NPYAVCDKCL	65	10	HLA-B*35:03	1.7	1.3925
	NPYAVCDKCL	65	10	HLA-C*04:01	2
	PYAVCDKCL	66	9	Entry
	PYAVCDKCL	66	9	H-2-Kd			0.4417	24	0.96
	PYAVCDKCL	66	9	HLA-A*23:01	1.8
	PYAVCDKCL	66	9	HLA-A*24:02				20	0.740741
	PYAVCDKCL	66	9	HLA-C*07:02	1.65
	PYAVCDKCL	66	9	HLA-C*14:02	1.5
	PYAVCDKCLKF	66	11	Entry
	PYAVCDKCLKF	66	11	HLA-A*23:01	0.8
	PYAVCDKCLKF	66	11	HLA-A*24:02		1.6096
	PYAVCDKCLKF	66	11	HLA-B*46:01	1.2
	PYAVCDKCLKF	66	11	HLA-C*03:03	1.5
	YAVCDKCL	67	8	Entry
	YAVCDKCL	67	8	HLA-B*35:03	1.1
	YAVCDKCL	67	8	HLA-C*03:02	2
	YAVCDKCL	67	8	HLA-C*03:03	0.2
	YAVCDKCL	67	8	HLA-C*03:04	0.9
	YAVCDKCL	67	8	HLA-C*12:03	1.1
	YAVCDKCLK	67	9	Entry
	YAVCDKCLK	67	9	HLA-A*68:01	1	1.3055
	YAVCDKCLK	67	9	HLA-C*03:03	1.55
	YAVCDKCLK	67	9	HLA-DRB3*01:01											RDGNPYAVCDKCLKF	12.21		0.11
	YAVCDKCLKF	67	10	Entry
	YAVCDKCLKF	67	10	HLA-A*23:01	1.4
	YAVCDKCLKF	67	10	HLA-B*15:01						1.38	1.08	2.46	-0.07	341.8
	YAVCDKCLKF	67	10	HLA-B*15:02						1.38	1.08	2.46	-0.46	828.3
	YAVCDKCLKF	67	10	HLA-B*15:25						1.38	1.08	2.46	-0.18	437.3
	YAVCDKCLKF	67	10	HLA-B*35:01	0.5					1.38	1.08	2.46	-0.3	578.6
	YAVCDKCLKF	67	10	HLA-B*46:01	0.35
	YAVCDKCLKF	67	10	HLA-B*53:01	0.2			18	0.782609	1.38	1.08	2.46	-0.4	718.1
	YAVCDKCLKF	67	10	HLA-B*57:01				14	0.7
	YAVCDKCLKF	67	10	HLA-B*58:01						1.38	1.08	2.46	-0.26	524.3
	YAVCDKCLKF	67	10	HLA-C*03:02	0.7					1.38	1.08	2.46	-0.08	347.2
	YAVCDKCLKF	67	10	HLA-C*03:03	0.6
	YAVCDKCLKF	67	10	HLA-C*03:04	1.9
	YAVCDKCLKF	67	10	HLA-C*12:02	1.5
	YAVCDKCLKF	67	10	HLA-C*12:03	0.8
	YAVCDKCLKFY	67	11	Entry
	YAVCDKCLKFY	67	11	HLA-A*01:01		1.5011
	YAVCDKCLKFY	67	11	HLA-A*29:02	1.45
	YAVCDKCLKFY	67	11	HLA-A*30:02	1.5
	YAVCDKCLKFY	67	11	HLA-B*15:01	2
	YAVCDKCLKFY	67	11	HLA-B*35:01	1.15
	YAVCDKCLKFY	67	11	HLA-B*46:01	1.1
	YAVCDKCLKFY	67	11	HLA-C*02:02	1.2
	YAVCDKCLKFY	67	11	HLA-C*02:09	1.2
	YAVCDKCLKFY	67	11	HLA-C*03:02	0.7
	YAVCDKCLKFY	67	11	HLA-C*03:03	1.2
	YAVCDKCLKFY	67	11	HLA-C*05:01	0.3
	YAVCDKCLKFY	67	11	HLA-C*08:02	0.6
	YAVCDKCLKFY	67	11	HLA-C*12:02	1.1
	YAVCDKCLKFY	67	11	HLA-C*12:03	0.5
	AVCDKCLK	68	8	Entry
	AVCDKCLK	68	8	HLA-A*31:01	1.9
	AVCDKCLKF	68	9	Entry
	AVCDKCLKF	68	9	H-2-Qa1		1.7679
	AVCDKCLKF	68	9	HLA-A*03				22	0.733333
	AVCDKCLKF	68	9	HLA-A*26				22	0.758621
	AVCDKCLKF	68	9	HLA-A*32:01		1.3037
	AVCDKCLKF	68	9	HLA-B*15:01		1.7287		20	0.869565
	AVCDKCLKF	68	9	HLA-B*15:25		1.6312
	AVCDKCLKF	68	9	HLA-B*53:01				18	0.782609
	AVCDKCLKF	68	9	HLA-DRB3*01:01											AVCDKCLKFYSKISE	28.33		1.06
	AVCDKCLKF	68	9	HLA-DRB3*01:01											DGNPYAVCDKCLKFY	10.16		0.11
	AVCDKCLKF	68	9	HLA-DRB3*01:01											GNPYAVCDKCLKFYS	9.77		0.11
	AVCDKCLKF	68	9	HLA-DRB3*01:01											NPYAVCDKCLKFYSK	10.22		0.11
	AVCDKCLKF	68	9	HLA-DRB3*01:01											PYAVCDKCLKFYSKI	14.52		0.12
	AVCDKCLKF	68	9	HLA-DRB3*01:01											YAVCDKCLKFYSKIS	20.14		1
	AVCDKCLKFY	68	10	Entry
	AVCDKCLKFY	68	10	HLA-A*01:01	1.3	0.8093
	AVCDKCLKFY	68	10	HLA-A*03:01						1.39	1.37	2.76	-0.24	990.5
	AVCDKCLKFY	68	10	HLA-A*11:01						1.39	1.37	2.76	0.03	533.8
	AVCDKCLKFY	68	10	HLA-A*26				25	0.862069
	AVCDKCLKFY	68	10	HLA-A*29:02		1.6579				1.39	1.37	2.76	-0.06	657.4
	AVCDKCLKFY	68	10	HLA-A*30:02	1.85	1.5645				1.39	1.37	2.76	0.02	545.9
	AVCDKCLKFY	68	10	HLA-B*15:01				21	0.913043
	AVCDKCLKFY	68	10	HLA-C*05:01	1.1
	AVCDKCLKFY	68	10	HLA-C*07:01	1.6
	VCDKCLKF	69	8	Entry
	VCDKCLKF	69	8	HLA-C*05:01	0.6
	VCDKCLKF	69	8	HLA-C*08:02	1.1
	VCDKCLKFY	69	9	Entry
	VCDKCLKFY	69	9	HLA-A*01				26	0.722222
	VCDKCLKFY	69	9	HLA-A*01:01	0.95	1.0544
	VCDKCLKFYS	69	10	Entry
	VCDKCLKFYS	69	10	HLA-C*05:01	1.1
	CDKCLKFY	70	8	Entry
	CDKCLKFY	70	8	HLA-A*30:02	1.25
	CDKCLKFY	70	8	HLA-C*05:01	1.2
	CDKCLKFYS	70	9	HLA-DRB1*11:01											AVCDKCLKFYSKISE	5.82		0.64
	CDKCLKFYSKI	70	11	Entry
	CDKCLKFYSKI	70	11	HLA-B*13:02	1.7
	KCLKFYSK	72	8	Entry
	KCLKFYSK	72	8	HLA-A*30:01	0.6
	KCLKFYSK	72	8	HLA-A*31:01	0.5
	KCLKFYSKI	72	9	Entry
	KCLKFYSKI	72	9	H-2-Kb	1.5	0.4193	0.5161			1.06	0.23	1.3	-1.15	281.3
	KCLKFYSKI	72	9	H-2-Kd	1.5
	KCLKFYSKI	72	9	HLA-A*32:01	1.8
	KCLKFYSKIS	72	10	Entry
	KCLKFYSKIS	72	10	HLA-A*30:01	1.65
	CLKFYSKI	73	8	Entry
	CLKFYSKI	73	8	H-2-Kb						1.06	0.26	1.33	-1.84	1472
	CLKFYSKIS	73	9	Entry
	CLKFYSKIS	73	9	HLA-B*08:01	1.8
	CLKFYSKIS	73	9	HLA-DRB1*15:01											CDKCLKFYSKISEYR	1.76			1.04
	CLKFYSKIS	73	9	HLA-DRB5*01:01											CDKCLKFYSKISEYR	2.45		0.06
	CLKFYSKISEY	73	11	Entry
	CLKFYSKISEY	73	11	HLA-A*01:01	0.85
	CLKFYSKISEY	73	11	HLA-A*03:01						1.39	1.3	2.69	-0.26	894.8
	CLKFYSKISEY	73	11	HLA-A*29:02	0.45					1.39	1.3	2.69	0.14	356.3
	CLKFYSKISEY	73	11	HLA-A*30:02	0.5					1.39	1.3	2.69	0.06	433.2
	CLKFYSKISEY	73	11	HLA-B*15:01	0.7					1.39	1.3	2.69	-0.3	978.1
	CLKFYSKISEY	73	11	HLA-B*15:02	1.7
	CLKFYSKISEY	73	11	HLA-B*15:25	1.2					1.39	1.3	2.69	-0.07	575.8
	CLKFYSKISEY	73	11	HLA-C*14:02	1.9
	LKFYSKISE	74	9	Entry
	LKFYSKISE	74	9	HLA-DQA1*04:01/DQB1*04:02											VCDKCLKFYSKISEY	42.62		1.12
	LKFYSKISE	74	9	HLA-DRB1*08:02											AVCDKCLKFYSKISE	9.57					1.57
	LKFYSKISE	74	9	HLA-DRB1*08:02											CDKCLKFYSKISEYR	9.15					1.57
	LKFYSKISE	74	9	HLA-DRB1*08:02											CLKFYSKISEYRHYC	14.59					1.57
	LKFYSKISE	74	9	HLA-DRB1*08:02											DKCLKFYSKISEYRH	7.44					1.57
	LKFYSKISE	74	9	HLA-DRB1*08:02											KCLKFYSKISEYRHY	9.18					1.57
	LKFYSKISE	74	9	HLA-DRB1*08:02											LKFYSKISEYRHYCY	15.39					1.57
	LKFYSKISE	74	9	HLA-DRB1*08:02											VCDKCLKFYSKISEY	10.11					1.57
	LKFYSKISE	74	9	HLA-DRB1*11:01											CDKCLKFYSKISEYR	5.82		0.68
	LKFYSKISE	74	9	HLA-DRB1*11:01											CLKFYSKISEYRHYC	5.82		1.95
	LKFYSKISE	74	9	HLA-DRB1*11:01											DKCLKFYSKISEYRH	5.82		0.62
	LKFYSKISE	74	9	HLA-DRB1*11:01											KCLKFYSKISEYRHY	5.82		0.76
	LKFYSKISE	74	9	HLA-DRB1*11:01											VCDKCLKFYSKISEY	5.82		0.81
	LKFYSKISE	74	9	HLA-DRB1*15:01											AVCDKCLKFYSKISE	2.98					1.76
	LKFYSKISE	74	9	HLA-DRB1*15:01											CDKCLKFYSKISEYR	1.76					1.76
	LKFYSKISE	74	9	HLA-DRB1*15:01											CLKFYSKISEYRHYC	2.17					1.76
	LKFYSKISE	74	9	HLA-DRB1*15:01											DKCLKFYSKISEYRH	1.76					1.76
	LKFYSKISE	74	9	HLA-DRB1*15:01											KCLKFYSKISEYRHY	1.76					1.76
	LKFYSKISE	74	9	HLA-DRB1*15:01											LKFYSKISEYRHYCY	1.76					1.76
	LKFYSKISE	74	9	HLA-DRB1*15:01											VCDKCLKFYSKISEY	2.16					1.76
	LKFYSKISEY	74	10	Entry
	LKFYSKISEY	74	10	HLA-A*29:02	1.85	0.4523				1.39	1.34	2.73	0.93	63.6
	LKFYSKISEY	74	10	HLA-A*30:02	1.3
	LKFYSKISEY	74	10	HLA-A*30:02	0.65	0.5456				1.39	1.34	2.73	0.53	157.2
	LKFYSKISEY	74	10	HLA-B*15:01						1.39	1.34	2.73	0.21	328.6
	LKFYSKISEY	74	10	HLA-B*15:25						1.39	1.34	2.73	0.34	246.3
	LKFYSKISEY	74	10	HLA-C*14:02	1
	LKFYSKISEY	74	10	HLA-C*14:02						1.39	1.34	2.73	0.01	521
	LKFYSKISEYR	74	11	Entry
	LKFYSKISEYR	74	11	HLA-A*31:01		1.5426				0.88	0.71	1.59	0.02	37
	LKFYSKISEYR	74	11	HLA-A*33:03	1.2					0.88	0.71	1.59	-1.35	866.3
	LKFYSKISEYR	74	11	HLA-A*68:01	1.9
	KFYSKISEY	75	9	Entry
	KFYSKISEY	75	9	H-2-Kb	1.95					1.39	1.49	2.88	-0.72	4019.8
	KFYSKISEY	75	9	H-2-Kd		1.6904
	KFYSKISEY	75	9	H-2-Qa1		0.2987
	KFYSKISEY	75	9	HLA-A*03			0.3966
	KFYSKISEY	75	9	HLA-A*03:01	1.45	0.5471				1.39	1.49	2.88	-0.06	883.7
	KFYSKISEY	75	9	HLA-A*23:01		0.7782
	KFYSKISEY	75	9	HLA-A*24:02		0.946
	KFYSKISEY	75	9	HLA-A*25:01		0.9301
	KFYSKISEY	75	9	HLA-A*26:01		1.1424
	KFYSKISEY	75	9	HLA-A*29:02	0.4	0.046				1.39	1.49	2.88	1.18	50.4
	KFYSKISEY	75	9	HLA-A*30:01		0.2209				1.39	1.49	2.88	0.15	544
	KFYSKISEY	75	9	HLA-A*30:02	0.3	0.0166				1.39	1.49	2.88	1.33	36
	KFYSKISEY	75	9	HLA-A*31:01		0.4492
	KFYSKISEY	75	9	HLA-A*32:01		0.2952
	KFYSKISEY	75	9	HLA-A*33:03		1.9286
	KFYSKISEY	75	9	HLA-A*74:01		0.6529
	KFYSKISEY	75	9	HLA-B*15:01		0.4841
	KFYSKISEY	75	9	HLA-B*15:02		0.6771
	KFYSKISEY	75	9	HLA-B*15:25		0.3696				1.39	1.49	2.88	0.32	363.3
	KFYSKISEY	75	9	HLA-B*35:01		1.9922
	KFYSKISEY	75	9	HLA-B*46:01	0.65	0.4279
	KFYSKISEY	75	9	HLA-B*57:01		1.9836
	KFYSKISEY	75	9	HLA-B*58:02		1.1714
	KFYSKISEY	75	9	HLA-C*02:02		0.82
	KFYSKISEY	75	9	HLA-C*02:09		0.82
	KFYSKISEY	75	9	HLA-C*03:02		0.6243				1.39	1.49	2.88	0.06	669.7
	KFYSKISEY	75	9	HLA-C*04:01		0.7318
	KFYSKISEY	75	9	HLA-C*06:02		0.1537
	KFYSKISEY	75	9	HLA-C*07:01		0.2131
	KFYSKISEY	75	9	HLA-C*07:02		0.078				1.39	1.49	2.88	0.49	246.2
	KFYSKISEY	75	9	HLA-C*07:04		1.0834
	KFYSKISEY	75	9	HLA-C*12:02		0.7015
	KFYSKISEY	75	9	HLA-C*12:03		0.7186				1.39	1.49	2.88	0.23	448.9
	KFYSKISEY	75	9	HLA-C*14:02	1.55	0.0308				1.39	1.49	2.88	1.53	22.4
	KFYSKISEY	75	9	HLA-C*16:01		1.0708				1.39	1.49	2.88	0.43	285
	KFYSKISEY	75	9	HLA-DPA1*02:01/DPB1*01:01											CDKCLKFYSKISEYR	11.11		1.26
	KFYSKISEY	75	9	HLA-DPA1*02:01/DPB1*01:01											CLKFYSKISEYRHYC	15.5		1.72
	KFYSKISEY	75	9	HLA-DPA1*02:01/DPB1*01:01											DKCLKFYSKISEYRH	9.87		1.08
	KFYSKISEY	75	9	HLA-DPA1*02:01/DPB1*01:01											KCLKFYSKISEYRHY	10.69		1.08
	KFYSKISEY	75	9	HLA-DQA1*04:01/DQB1*04:02											CDKCLKFYSKISEYR	42.16		0.98
	KFYSKISEY	75	9	HLA-DQA1*04:01/DQB1*04:02											CLKFYSKISEYRHYC	60.57		1.06
	KFYSKISEY	75	9	HLA-DQA1*04:01/DQB1*04:02											DKCLKFYSKISEYRH	49.13		0.99
	KFYSKISEY	75	9	HLA-DQA1*04:01/DQB1*04:02											KCLKFYSKISEYRHY	55.26		0.98
	KFYSKISEY	75	9	HLA-E*01:01		1.8691
	KFYSKISEY	75	9	HLA-G*01:02		0.4153
	KFYSKISEY	75	9	HLA-G*01:03		0.4153
	KFYSKISEY	75	9	HLA-G*01:04		0.4153
	KFYSKISEY	75	9	HLA-G*01:06		0.4153
	KFYSKISEYR	75	10	Entry
	KFYSKISEYR	75	10	HLA-A*03:01	1.6					0.88	0.87	1.75	-1.22	924.2
	KFYSKISEYR	75	10	HLA-A*30:01		1.7156				0.88	0.87	1.75	-1.02	585.8
	KFYSKISEYR	75	10	HLA-A*30:02		0.868				0.88	0.87	1.75	-0.95	496.1
	KFYSKISEYR	75	10	HLA-A*31:01	0.15	0.0353				0.88	0.87	1.75	0.88	7.4
	KFYSKISEYR	75	10	HLA-A*31:01		1.9545
	KFYSKISEYR	75	10	HLA-A*33:03	0.6	0.3672				0.88	0.87	1.75	-0.21	90.9
	KFYSKISEYR	75	10	HLA-A*68:01	1.5					0.88	0.87	1.75	-0.85	392
	KFYSKISEYR	75	10	HLA-A*74:01	1	0.5806				0.88	0.87	1.75	-1.14	764.7
	KFYSKISEYR	75	10	HLA-C*04:01	1.9
	KFYSKISEYR	75	10	HLA-C*14:02	1.6
	FYSKISEY	76	8	Entry
	FYSKISEY	76	8	HLA-A*29:02	0.45	0.4806				1.39	1.39	2.78	0.12	449.9
	FYSKISEY	76	8	HLA-A*30:02	1.6	1.4717
	FYSKISEY	76	8	HLA-B*15:01	0.9
	FYSKISEY	76	8	HLA-B*15:02	0.5
	FYSKISEY	76	8	HLA-B*15:25	1.1
	FYSKISEY	76	8	HLA-B*35:01	1.3
	FYSKISEY	76	8	HLA-B*46:01	0.2
	FYSKISEY	76	8	HLA-C*02:02	0.6
	FYSKISEY	76	8	HLA-C*02:09	0.6
	FYSKISEY	76	8	HLA-C*03:02	0.4
	FYSKISEY	76	8	HLA-C*06:02	1.3	1.7762
	FYSKISEY	76	8	HLA-C*07:01	1.2
	FYSKISEY	76	8	HLA-C*07:02	0.4	1.0144
	FYSKISEY	76	8	HLA-C*12:02	0.3
	FYSKISEY	76	8	HLA-C*12:03	1.1
	FYSKISEY	76	8	HLA-C*14:02	0.3	0.4137				1.39	1.39	2.78	0.5	188.5
	FYSKISEY	76	8	HLA-C*16:01	0.8
	FYSKISEYR	76	9	Entry
	FYSKISEYR	76	9	H-2-IAd											DKCLKFYSKISEYRH	18.69		4.19
	FYSKISEYR	76	9	HLA-A*29:02		1.8078
	FYSKISEYR	76	9	HLA-A*31:01	0.85	0.316				0.88	0.76	1.64	-0.07	50.9
	FYSKISEYR	76	9	HLA-A*33:03	0.4	0.0901				0.88	0.76	1.64	0.06	38
	FYSKISEYR	76	9	HLA-A*68:01	0.35	1.2395				0.88	0.76	1.64	-0.29	84.9
	FYSKISEYR	76	9	HLA-A*74:01		1.8853
	FYSKISEYR	76	9	HLA-DRB1*15:01											DKCLKFYSKISEYRH	1.76			0.9
	FYSKISEYR	76	9	HLA-DRB1*15:01											KCLKFYSKISEYRHY	1.76			0.88
	FYSKISEYR	76	9	HLA-DRB3*02:02											CLKFYSKISEYRHYC	5.31				5.31
	FYSKISEYR	76	9	HLA-DRB3*02:02											DKCLKFYSKISEYRH	8.37				8.37
	FYSKISEYR	76	9	HLA-DRB3*02:02											KCLKFYSKISEYRHY	4.93				4.93
	FYSKISEYR	76	9	HLA-DRB3*02:02											KFYSKISEYRHYCYS	9.51				9.51
	FYSKISEYR	76	9	HLA-DRB3*02:02											LKFYSKISEYRHYCY	5.63				5.63
	FYSKISEYR	76	9	HLA-DRB5*01:01											CLKFYSKISEYRHYC	0.81		0.06	0.81
	FYSKISEYR	76	9	HLA-DRB5*01:01											DKCLKFYSKISEYRH	1.52		0.06	1.52
	FYSKISEYR	76	9	HLA-DRB5*01:01											FYSKISEYRHYCYSL	3.08		0.35
	FYSKISEYR	76	9	HLA-DRB5*01:01											KCLKFYSKISEYRHY	1		0.06	1
	FYSKISEYR	76	9	HLA-DRB5*01:01											KFYSKISEYRHYCYS	1.71		0.28	1.71
	FYSKISEYR	76	9	HLA-DRB5*01:01											LKFYSKISEYRHYCY	1.1		0.06	1.1
	FYSKISEYR	76	9	HLA-G*01:01	1.6
	FYSKISEYR	76	9	HLA-G*01:02	1.6
	FYSKISEYR	76	9	HLA-G*01:03	1.6
	FYSKISEYR	76	9	HLA-G*01:04	1.6
	FYSKISEYR	76	9	HLA-G*01:06	1.6
	FYSKISEYRH	76	10	Entry
	FYSKISEYRH	76	10	HLA-A*24:02	1.1
	FYSKISEYRH	76	10	HLA-A*29:02	1.95
	FYSKISEYRHY	76	11	Entry
	FYSKISEYRHY	76	11	HLA-A*29:02	0.95	0.8807				1.31	1.39	2.69	0.23	292.6
	FYSKISEYRHY	76	11	HLA-B*15:01	0.8
	FYSKISEYRHY	76	11	HLA-C*07:02	1.4
	FYSKISEYRHY	76	11	HLA-C*14:02	1.2
	YSKISEYR	77	8	Entry
	YSKISEYR	77	8	HLA-A*31:01	0.5	1.9526
	YSKISEYR	77	8	HLA-A*33:03	0.4	1.0325
	YSKISEYR	77	8	HLA-A*68:01	0.1	1.9539
	YSKISEYRH	77	8	HLA-DRB3*01:01											YSKISEYRHYCYSLY	5.12		0.05
	YSKISEYRH	77	9	Entry
	YSKISEYRH	77	9	H-2-IAd											CLKFYSKISEYRHYC	15.89		4.5
	YSKISEYRH	77	9	H-2-IAd											KCLKFYSKISEYRHY	15.11		4.43
	YSKISEYRH	77	9	H-2-IAd											KFYSKISEYRHYCYS	16.72		6.75
	YSKISEYRH	77	9	H-2-IAd											LKFYSKISEYRHYCY	16.61		5.51
	YSKISEYRH	77	9	H-2-IAd											YSKISEYRHYCYSLY	34.99		3.13
	YSKISEYRHY	77	10	Entry
	YSKISEYRHY	77	10	HLA-A*01			0.6873
	YSKISEYRHY	77	10	HLA-A*01:01	0.75	0.6349
	YSKISEYRHY	77	10	HLA-A*26:01	1.8	1.2841
	YSKISEYRHY	77	10	HLA-A*29:02	1.5	0.8961				1.31	1.23	2.54	-0.08	417.5
	YSKISEYRHY	77	10	HLA-A*30:02	1	0.6051				1.31	1.23	2.54	0.32	165.5
	YSKISEYRHY	77	10	HLA-B*15:01		1.381				1.31	1.23	2.54	0.3	174.5
	YSKISEYRHY	77	10	HLA-B*15:02						1.31	1.23	2.54	-0.39	859.6
	YSKISEYRHY	77	10	HLA-B*15:25						1.31	1.23	2.54	0.07	297.2
	YSKISEYRHY	77	10	HLA-B*57:01		1.1645		14	0.7
	YSKISEYRHY	77	10	HLA-B*58:01		1.6783
	YSKISEYRHY	77	10	HLA-B*58:02		1.4023		25	0.892857
	YSKISEYRHYC	77	11	Entry
	YSKISEYRHYC	77	11	HLA-B*15:01	1.1
	SKISEYRHY	78	9	Entry
	SKISEYRHY	78	9	HLA-A*25:01	1.55
	SKISEYRHY	78	9	HLA-A*29:02		1.8127
	SKISEYRHY	78	9	HLA-A*30:02	1.95	0.8123
	SKISEYRHY	78	9	HLA-B*15:01		0.6654
	SKISEYRHY	78	9	HLA-B*15:02		1.2502
	SKISEYRHY	78	9	HLA-B*15:25		0.9584
	SKISEYRHY	78	9	HLA-B*18:01		1.4627
	SKISEYRHY	78	9	HLA-B*27:02		1.7879
	SKISEYRHY	78	9	HLA-B*44:02		1.2008
	SKISEYRHY	78	9	HLA-B*44:03		1.0301
	SKISEYRHY	78	9	HLA-C*06:02		1.7429
	SKISEYRHY	78	9	HLA-DPA1*02:01/DPB1*14:01											KCLKFYSKISEYRHY	8.24				8.24
	SKISEYRHYCY	78	11	Entry
	SKISEYRHYCY	78	11	HLA-A*29:02	1.05
	SKISEYRHYCY	78	11	HLA-A*30:02						1.57	1.32	2.89	0.24	446.1
	KISEYRHY	79	8	Entry
	KISEYRHY	79	8	HLA-A*30:02		1.1253				1.31	1.39	2.7	-0.23	857
	KISEYRHY	79	8	HLA-B*15:01	0.8	1.8346
	KISEYRHYCY	79	10	Entry
	KISEYRHYCY	79	10	H-2-Qa1		1.8648
	KISEYRHYCY	79	10	HLA-A*01:01	0.55	1.3167
	KISEYRHYCY	79	10	HLA-A*03:01		1.5582				1.57	1.39	2.96	0.34	421.4
	KISEYRHYCY	79	10	HLA-A*11:01						1.57	1.39	2.96	0.22	553.5
	KISEYRHYCY	79	10	HLA-A*29:02	0.95	0.8166				1.57	1.39	2.96	0.71	178
	KISEYRHYCY	79	10	HLA-A*30:02	0.5	0.3929				1.57	1.39	2.96	1.25	52.2
	KISEYRHYCY	79	10	HLA-A*74:01		1.461
	KISEYRHYCY	79	10	HLA-B*15:01		1.7642				1.57	1.39	2.96	0.11	722.1
	KISEYRHYCY	79	10	HLA-B*15:25						1.57	1.39	2.96	0.31	454
	KISEYRHYCY	79	10	HLA-B*57:01	1.4
	KISEYRHYCY	79	10	HLA-B*58:01	1.95
	ISEYRHYCY	80	9	Entry
	ISEYRHYCY	80	9	HLA-A*01				27	0.75
	ISEYRHYCY	80	9	HLA-A*01:01	0.25	0.1359				1.57	1.28	2.85	0.82	107.9
	ISEYRHYCY	80	9	HLA-A*11:01			0.4754
	ISEYRHYCY	80	9	HLA-A*29:02	1.1	1.4261				1.57	1.28	2.85	0.16	483
	ISEYRHYCY	80	9	HLA-A*30:02	0.8	1.3906				1.57	1.28	2.85	0.41	274.6
	ISEYRHYCY	80	9	HLA-B*57:01				14	0.7
	ISEYRHYCY	80	9	HLA-B*58:02	1.7			20	0.714286
	ISEYRHYCY	80	9	HLA-DRB1*15:01											FYSKISEYRHYCYSL	11.41			1.24
	ISEYRHYCY	80	9	HLA-DRB1*15:01											KFYSKISEYRHYCYS	11.26			1.66
	ISEYRHYCY	80	9	HLA-DRB1*15:01											LKFYSKISEYRHYCY	1.76			1.62
	ISEYRHYCY	80	9	HLA-DRB1*15:01											SKISEYRHYCYSLYG	1.9			1.9
	ISEYRHYCYS	80	10	Entry
	ISEYRHYCYS	80	10	H-2-Kb	1.15
	ISEYRHYCYSL	80	11	Entry
	ISEYRHYCYSL	80	11	H-2-Kb						1.59	0.42	2.01	-0.37	243.2
	ISEYRHYCYSL	80	11	H-2-Kk						1.59	0.42	2.01	-0.77	612.4
	ISEYRHYCYSL	80	11	HLA-B*13:01	1.1
	ISEYRHYCYSL	80	11	HLA-B*37:01	0.6
	ISEYRHYCYSL	80	11	HLA-B*38:01	1.2
	ISEYRHYCYSL	80	11	HLA-B*40:01	0.1
	ISEYRHYCYSL	80	11	HLA-B*40:02						1.59	0.42	2.01	0	102.2
	ISEYRHYCYSL	80	11	HLA-B*44:02	1.4
	ISEYRHYCYSL	80	11	HLA-B*49:01	1.8
	ISEYRHYCYSL	80	11	HLA-B*50:01	1.5
	ISEYRHYCYSL	80	11	HLA-C*04:01	0.4
	ISEYRHYCYSL	80	11	HLA-C*07:02	0.1
	ISEYRHYCYSL	80	11	HLA-C*14:02	0.5
	SEYRHYCY	81	8	Entry
	SEYRHYCY	81	8	H-2-Kk						1.57	1.32	2.89	-0.3	1541.5
	SEYRHYCY	81	8	HLA-B*15:01	1
	SEYRHYCY	81	8	HLA-B*15:02	1.3
	SEYRHYCY	81	8	HLA-B*18				20	0.714286
	SEYRHYCY	81	8	HLA-B*18:01	0.15	0.2428				1.57	1.32	2.89	0.67	165.3
	SEYRHYCY	81	8	HLA-B*37:01	0.8
	SEYRHYCY	81	8	HLA-B*44:02		0.9161				1.57	1.32	2.89	0.37	332
	SEYRHYCY	81	8	HLA-B*44:03	0.4	0.9642				1.57	1.32	2.89	0.44	281.6
	SEYRHYCY	81	8	HLA-B*49:01	1.4
	SEYRHYCY	81	8	HLA-B*50:01	0.7	1.8116
	SEYRHYCY	81	8	HLA-C*04:01	1.8
	SEYRHYCYS	81	9	Entry
	SEYRHYCYS	81	9	H-2-Kb	1.4
	SEYRHYCYS	81	9	H-2-Kk	1.1
	SEYRHYCYSL	81	9	H-2-Qa2		0.8017
	SEYRHYCYS	81	9	HLA-B*40:02	1.85
	SEYRHYCYS	81	9	HLA-B*44:03	1.2
	SEYRHYCYS	81	9	HLA-B*49:01	2
	SEYRHYCYS	81	9	HLA-B*50:01	0.4	0.9469
	SEYRHYCYSL	81	10	Entry
	SEYRHYCYSL	81	10	H-2-Kb	0.25					1.59	0.47	2.05	-0.29	219.7
	SEYRHYCYSL	81	10	H-2-Kd	2.3					1.59	0.47	2.05	-1.56	4152.2
	SEYRHYCYSL	81	10	H-2-Kk	1.9	1.1837				1.59	0.47	2.05	0.17	76.2
	SEYRHYCYSL	81	10	H-2-Ld						1.59	0.47	2.05	-1.59	4378.7
	SEYRHYCYSL	81	10	HLA-A*23:01						1.59	0.47	2.05	-0.56	407.4
	SEYRHYCYSL	81	10	HLA-A*24:02						1.59	0.47	2.05	-0.63	480.4
	SEYRHYCYSL	81	10	HLA-B*08:01	1.25					1.59	0.47	2.05	-0.67	525.7
	SEYRHYCYSL	81	10	HLA-B*13:01	0.3					1.59	0.47	2.05	-0.43	302
	SEYRHYCYSL	81	10	HLA-B*13:02	0.7
	SEYRHYCYSL	81	10	HLA-B*14:02	1.7
	SEYRHYCYSL	81	10	HLA-B*37:01	0.4	0.5376				1.59	0.47	2.05	-0.25	200.8
	SEYRHYCYSL	81	10	HLA-B*38:01	0.8
	SEYRHYCYSL	81	10	HLA-B*39:01	1.7
	SEYRHYCYSL	81	10	HLA-B*40:01	0.3	0.6325		21	0.75	1.59	0.47	2.05	0.25	63.8
	SEYRHYCYSL	81	10	HLA-B*40:02	0.15	0.6005				1.59	0.47	2.05	0.99	11.7
	SEYRHYCYSL	81	10	HLA-B*44:02	0.9	1.7405		22	0.88	1.59	0.47	2.05	-0.44	312.6
	SEYRHYCYSL	81	10	HLA-B*44:03	0.5	1.7661				1.59	0.47	2.05	-0.47	336.4
	SEYRHYCYSL	81	10	HLA-B*48:01	1	0.8856				1.59	0.47	2.05	-0.58	425.66
	SEYRHYCYSL	81	10	HLA-B*49:01	0.5	1.2893				1.59	0.47	2.05	-0.7	562.7
	SEYRHYCYSL	81	10	HLA-B*50:01	0.4	1.4584				1.59	0.47	2.05	-0.7	565
	SEYRHYCYSL	81	10	HLA-B*52:01	0.9
	SEYRHYCYSL	81	10	HLA-C*04:01	0.3
	SEYRHYCYSL	81	10	HLA-C*07:02	0.1
	SEYRHYCYSL	81	10	HLA-C*07:04	0.9
	SEYRHYCYSL	81	10	HLA-C*14:02	0.1					1.59	0.47	2.05	-0.8	722.7
	SEYRHYCYSL	81	10	HLA-G*01:01	1.7
	SEYRHYCYSL	81	10	HLA-G*01:02	1.7
	SEYRHYCYSL	81	10	HLA-G*01:03	1.7
	SEYRHYCYSL	81	10	HLA-G*01:04	1.7
	SEYRHYCYSL	81	10	HLA-G*01:06	1.7
	SEYRHYCYSLY	81	11	Entry
	SEYRHYCYSLY	81	11	H-2-Kb						1.24	1.32	2.56	-0.63	1568.8
	SEYRHYCYSLY	81	11	H-2-Kk						1.24	1.32	2.56	-0.44	1003.1
	SEYRHYCYSLY	81	11	HLA-A*29:02	0.75
	SEYRHYCYSLY	81	11	HLA-A*30:02	0.95					1.24	1.32	2.56	-0.4	906.9
	SEYRHYCYSLY	81	11	HLA-B*13:01	1.9
	SEYRHYCYSLY	81	11	HLA-B*15:01	1.9
	SEYRHYCYSLY	81	11	HLA-B*15:02	1.2
	SEYRHYCYSLY	81	11	HLA-B*18:01		1.7649				1.24	1.32	2.56	0.01	355.6
	SEYRHYCYSLY	81	11	HLA-B*37:01	0.7
	SEYRHYCYSLY	81	11	HLA-B*38:01	1
	SEYRHYCYSLY	81	11	HLA-B*40:01	0.8
	SEYRHYCYSLY	81	11	HLA-B*40:02						1.24	1.32	2.56	0.19	232.8
	SEYRHYCYSLY	81	11	HLA-B*44:02	0.1	1.3723		23	0.92	1.24	1.32	2.56	0.12	279.3
	SEYRHYCYSLY	81	11	HLA-B*44:03		1.1869				1.24	1.32	2.56	0.31	179.7
	SEYRHYCYSLY	81	11	HLA-B*49:01	1.3
	SEYRHYCYSLY	81	11	HLA-B*50:01	0.6
	SEYRHYCYSLY	81	11	HLA-C*04:01	0.4
	SEYRHYCYSLY	81	11	HLA-C*06:02	0.8
	SEYRHYCYSLY	81	11	HLA-C*07:01	0.3
	SEYRHYCYSLY	81	11	HLA-C*07:02	0.1
	SEYRHYCYSLY	81	11	HLA-C*14:02	0.7
	EYRHYCYSL	82	9	Entry
	EYRHYCYSL	82	9	H-2-Kb						1.59	0.49	2.08	-1.46	3431.3
	EYRHYCYSL	82	9	H-2-Kd		1.902		22	0.88
	EYRHYCYSL	82	9	HLA-A*23:01	0.6					1.59	0.49	2.08	-0.52	393.4
	EYRHYCYSL	82	9	HLA-A*24:02	1.3	1.543		19	0.703704	1.59	0.49	2.08	-0.68	573.3
	EYRHYCYSL	82	9	HLA-B*08			0.4107
	EYRHYCYSL	82	9	HLA-B*08:01	1.3					1.59	0.49	2.08	-0.69	588.7
	EYRHYCYSL	82	9	HLA-B*14:02		1.9174
	EYRHYCYSL	82	9	HLA-C*07:02	0.75					1.59	0.49	2.08	-0.9	948.8
	EYRHYCYSL	82	9	HLA-C*07:04	1.99	1.6611
	EYRHYCYSL	82	9	HLA-C*14:02	0.95					1.59	0.49	2.08	-0.14	164.4
	EYRHYCYSL	82	9	HLA-G*01:01	1.2
	EYRHYCYSL	82	9	HLA-G*01:02	1.2
	EYRHYCYSL	82	9	HLA-G*01:03	1.2
	EYRHYCYSL	82	9	HLA-G*01:04	1.2
	EYRHYCYSL	82	9	HLA-G*01:06	1.2
	EYRHYCYSLY	82	10	Entry
	EYRHYCYSLY	82	10	HLA-A*01:01	2
	EYRHYCYSLY	82	10	HLA-A*26				21	0.724138
	EYRHYCYSLY	82	10	HLA-A*26:01	0.4
	EYRHYCYSLY	82	10	HLA-A*29:02	0.95					1.24	1.34	2.58	0.09	309.7
	EYRHYCYSLY	82	10	HLA-A*30:02	1.05					1.24	1.34	2.58	-0.28	733.6
	EYRHYCYSLY	82	10	HLA-B*27:05						1.24	1.34	2.58	-0.21	623.4
	EYRHYCYSLY	82	10	HLA-B*38:01	1.4
	EYRHYCYSLY	82	10	HLA-C*06:02	0.3
	EYRHYCYSLY	82	10	HLA-C*07:01	0.2
	EYRHYCYSLY	82	10	HLA-C*07:02	0.2
	EYRHYCYSLY	82	10	HLA-C*14:02	0.8					1.24	1.34	2.58	-0.36	877.9
	EYRHYCYSLYG	82	11	Entry
	EYRHYCYSLYG	82	11	HLA-C*06:02	0.8
	EYRHYCYSLYG	82	11	HLA-C*07:01	0.3
	EYRHYCYSLYG	82	11	HLA-C*07:02	0.1
	EYRHYCYSLYG	82	11	HLA-C*14:02	0.8
	YRHYCYSL	83	8	Entry
	YRHYCYSL	83	8	H-2-Kb						1.59	0.44	2.03	-1.43	2870.1
	YRHYCYSL	83	8	HLA-B*08:01						1.59	0.44	2.03	-0.61	430.9
	YRHYCYSL	83	8	HLA-B*14:02	0.5	1.0357		20	0.740741
	YRHYCYSL	83	8	HLA-B*15:02	1.2
	YRHYCYSL	83	8	HLA-B*27:02	0.3
	YRHYCYSL	83	8	HLA-B*27:05	0.9					1.59	0.44	2.03	-0.41	273.1
	YRHYCYSL	83	8	HLA-B*38:01	0.2
	YRHYCYSL	83	8	HLA-B*39:01	0.1					1.59	0.44	2.03	-0.58	402.8
	YRHYCYSL	83	8	HLA-B*48:01	0.6
	YRHYCYSL	83	8	HLA-C*03:03	0.9
	YRHYCYSL	83	8	HLA-C*04:01	0.7
	YRHYCYSL	83	8	HLA-C*06:02	0.2	0.9831
	YRHYCYSL	83	8	HLA-C*07:01	0.4	1.2805
	YRHYCYSL	83	8	HLA-C*07:02	0.1	1.3865				1.59	0.44	2.03	-0.79	662.1
	YRHYCYSL	83	8	HLA-C*07:04	0.2
	YRHYCYSL	83	8	HLA-C*12:03	1.1
	YRHYCYSLY	83	9	Entry
	YRHYCYSLY	83	9	H-2-IAd											ISEYRHYCYSLYGTT	29.06		3.27
	YRHYCYSLY	83	9	H-2-IAd											KISEYRHYCYSLYGT	39.57		3.28
	YRHYCYSLY	83	9	H-2-IAd											SEYRHYCYSLYGTTL	28.11		3.46
	YRHYCYSLY	83	9	H-2-IAd											SKISEYRHYCYSLYG	40.25		3.31
	YRHYCYSLY	83	9	HLA-A*01:01	1.25
	YRHYCYSLY	83	9	HLA-A*26:01	1.8
	YRHYCYSLY	83	9	HLA-A*29:02	0.5	1.3629				1.24	1.29	2.53	0.16	238.7
	YRHYCYSLY	83	9	HLA-A*30:02	1.9	1.4458				1.24	1.29	2.53	0.06	296.7
	YRHYCYSLY	83	9	HLA-B*27:02	0.6	0.369
	YRHYCYSLY	83	9	HLA-B*27:05	0.4	0.6829				1.24	1.29	2.53	0.51	105.7
	YRHYCYSLY	83	9	HLA-B*38:01	1.55
	YRHYCYSLY	83	9	HLA-C*03:02						1.24	1.29	2.53	-0.11	439.3
	YRHYCYSLY	83	9	HLA-C*06:02	0.2	0.1564				1.24	1.29	2.53	0.91	42.2
	YRHYCYSLY	83	9	HLA-C*07:01	0.25	0.2188				1.24	1.29	2.53	0.79	55.4
	YRHYCYSLY	83	9	HLA-C*07:02		0.3267				1.24	1.29	2.53	1.06	29.9
	YRHYCYSLY	83	9	HLA-C*12:02						1.24	1.29	2.53	-0.04	374.6
	YRHYCYSLY	83	9	HLA-C*12:03						1.24	1.29	2.53	0.24	195.6
	YRHYCYSLY	83	9	HLA-C*14:02						1.24	1.29	2.53	0.85	48.7
	YRHYCYSLY	83	9	HLA-DRB1*15:01											EYRHYCYSLYGTTLE	9.93					1.76
	YRHYCYSLY	83	9	HLA-DRB1*15:01											ISEYRHYCYSLYGTT	3.31					1.76
	YRHYCYSLY	83	9	HLA-DRB1*15:01											KISEYRHYCYSLYGT	2.55					1.76
	YRHYCYSLY	83	9	HLA-DRB1*15:01											SEYRHYCYSLYGTTL	9.19					1.76
	YRHYCYSLY	83	9	HLA-DRB1*15:01											SKISEYRHYCYSLYG	1.9					1.76
	YRHYCYSLY	83	9	HLA-DRB1*15:01											YRHYCYSLYGTTLEQ	11.45					1.76
	YRHYCYSLY	83	9	HLA-DRB1*15:01											YSKISEYRHYCYSLY	2.08					1.76
	YRHYCYSLY	83	9	HLA-DRB3*01:01											EYRHYCYSLYGTTLE	9.06		0.61
	YRHYCYSLY	83	9	HLA-DRB3*01:01											ISEYRHYCYSLYGTT	4.94		0.05
	YRHYCYSLY	83	9	HLA-DRB3*01:01											KISEYRHYCYSLYGT	5.1		0.05
	YRHYCYSLY	83	9	HLA-DRB3*01:01											SEYRHYCYSLYGTTL	6.62		0.05
	YRHYCYSLY	83	9	HLA-DRB3*01:01											SKISEYRHYCYSLYG	5.17		0.05
	YRHYCYSLY	83	9	HLA-DRB3*01:01											YRHYCYSLYGTTLEQ	12.33		0.63
	YRHYCYSLYG	83	10	Entry
	YRHYCYSLYG	83	10	HLA-B*27:02	1.3
	YRHYCYSLYG	83	10	HLA-B*27:05	0.45
	YRHYCYSLYG	83	10	HLA-B*38:01	1.3
	YRHYCYSLYG	83	10	HLA-C*06:02	0.2
	YRHYCYSLYG	83	10	HLA-C*07:01	0.2
	YRHYCYSLYG	83	10	HLA-C*07:02	0.7
	YRHYCYSLYG	83	10	HLA-C*07:04	1.5
	YRHYCYSLYGT	83	11	Entry
	YRHYCYSLYGT	83	11	HLA-B*27:05	0.3
	YRHYCYSLYGT	83	11	HLA-C*06:02	0.8
	YRHYCYSLYGT	83	11	HLA-C*07:01	0.3
	RHYCYSLY	84	8	Entry
	RHYCYSLY	84	8	H-2-Kb	3.9		0.5093			1.24	1.44	2.68	-0.21	781.3
	RHYCYSLY	84	8	HLA-A*29:02	0.6
	RHYCYSLY	84	8	HLA-A*30:01	0.7
	RHYCYSLY	84	8	HLA-A*30:02	0.35					1.24	1.44	2.68	0.28	248.5
	RHYCYSLY	84	8	HLA-B*15:01	1
	RHYCYSLY	84	8	HLA-B*27:02	0.5
	RHYCYSLY	84	8	HLA-B*27:05	1
	RHYCYSLY	84	8	HLA-B*38:01	0.4
	RHYCYSLY	84	8	HLA-C*06:02	2
	RHYCYSLY	84	8	HLA-C*07:01	1.7
	RHYCYSLY	84	8	HLA-C*07:02	0.4
	RHYCYSLYG	84	9	Entry
	RHYCYSLYG	84	9	HLA-B*38:01	1.45
	HYCYSLYGTTL	85	11	Entry
	HYCYSLYGTTL	85	11	H-2-Kb						1.58	0.55	2.13	-0.91	1084.9
	HYCYSLYGTTL	85	11	H-2-Kd	0.4	0.7807				1.58	0.55	2.13	-0.48	409.8
	HYCYSLYGTTL	85	11	HLA-A*23:01						1.58	0.55	2.13	-0.55	477.4
	HYCYSLYGTTL	85	11	HLA-A*24:02						1.58	0.55	2.13	-0.68	649.2
	HYCYSLYGTTL	85	11	HLA-B*38:01	0.9
	HYCYSLYGTTL	85	11	HLA-C*03:03	0.4
	HYCYSLYGTTL	85	11	HLA-C*07:02	0.1
	HYCYSLYGTTL	85	11	HLA-C*07:04	1
	HYCYSLYGTTL	85	11	HLA-C*12:03	0.1
	HYCYSLYGTTL	85	11	HLA-C*14:02	0.5					1.58	0.55	2.13	-0.77	797
	HYCYSLYGTTL	85	11	HLA-G*01:01	1.3
	HYCYSLYGTTL	85	11	HLA-G*01:02	1.3
	HYCYSLYGTTL	85	11	HLA-G*01:03	1.3
	HYCYSLYGTTL	85	11	HLA-G*01:04	1.3
	HYCYSLYGTTL	85	11	HLA-G*01:06	1.3
	YCYSLYGTT	86	9	Entry
	YCYSLYGTT	86	9	H-2-Kb			0.4072
	YCYSLYGTT	86	9	HLA-DPA1*01/DPB1*04:01											RHYCYSLYGTTLEQQ	3.02		0.81
	YCYSLYGTT	86	9	HLA-DPA1*01:03/DPB1*02:01											RHYCYSLYGTTLEQQ	1.81		0.19
	YCYSLYGTT	86	9	HLA-DPA1*02:01/DPB1*14:01											EYRHYCYSLYGTTLE	6.4				6.4
	YCYSLYGTT	86	9	HLA-DPA1*02:01/DPB1*14:01											SEYRHYCYSLYGTTL	9.18				9.18
	YCYSLYGTT	86	9	HLA-DPA1*02:01/DPB1*14:01											YRHYCYSLYGTTLEQ	5.56				5.56
	YCYSLYGTTL	86	10	Entry
	YCYSLYGTTL	86	10	H-2-Kb		1.8026
	YCYSLYGTTL	86	10	H-2-Kb						1.58	0.49	2.06	-0.52	386.5
	YCYSLYGTTL	86	10	H-2-Kd		0.2889				1.58	0.49	2.06	-0.81	740.1
	YCYSLYGTTL	86	10	HLA-A*02:01			0.2668
	YCYSLYGTTL	86	10	HLA-A*23:01		0.7466				1.58	0.49	2.06	-0.47	339.3
	YCYSLYGTTL	86	10	HLA-A*24:02	1.8	0.4815				1.58	0.49	2.06	-0.37	268.9
	YCYSLYGTTL	86	10	HLA-B*15:02	1.5
	YCYSLYGTTL	86	10	HLA-B*38:01	0.8
	YCYSLYGTTL	86	10	HLA-B*39:01	1.7
	YCYSLYGTTL	86	10	HLA-C*01:02	1.2
	YCYSLYGTTL	86	10	HLA-C*03:03	0.1
	YCYSLYGTTL	86	10	HLA-C*03:04	1.2
	YCYSLYGTTL	86	10	HLA-C*04:01		1.0497
	YCYSLYGTTL	86	10	HLA-C*06:02	1.1
	YCYSLYGTTL	86	10	HLA-C*07:01	1.2
	YCYSLYGTTL	86	10	HLA-C*07:02	0.2	0.8577				1.58	0.49	2.06	-0.81	751.5
	YCYSLYGTTL	86	10	HLA-C*07:04	0.4	0.6699
	YCYSLYGTTL	86	10	HLA-C*08:02	1.8
	YCYSLYGTTL	86	10	HLA-C*12:03	0.2
	YCYSLYGTTL	86	10	HLA-C*14:02	0.1	0.4118				1.58	0.49	2.06	0.32	55.2
	YCYSLYGTTL	86	10	HLA-C*15:02	1.1
	YCYSLYGTTL	86	10	HLA-C*16:01	2
	YCYSLYGTTL	86	10	HLA-G*01:01	1.6
	YCYSLYGTTL	86	10	HLA-G*01:02	1.6	1.467
	YCYSLYGTTL	86	10	HLA-G*01:03	1.6	1.467
	YCYSLYGTTL	86	10	HLA-G*01:04	1.6	1.467
	YCYSLYGTTL	86	10	HLA-G*01:06	1.6	1.467
	YCYSLYGTTLE	86	11	Entry
	YCYSLYGTTLE	86	11	HLA-C*03:03	0.3
	YCYSLYGTTLE	86	11	HLA-C*07:02	0.1
	YCYSLYGTTLE	86	11	HLA-C*12:03	0.1
	YCYSLYGTTLE	86	11	HLA-C*14:02	0.7
	CYSLYGTTL	87	9	Entry
	CYSLYGTTL	87	9	H-2-Kb						1.58	0.49	2.06	-1.19	1791.8
	CYSLYGTTL	87	9	H-2-Kd	1.6	0.1258	0.3669	25	1	1.58	0.49	2.06	-0.19	180.5
	CYSLYGTTL	87	9	HLA-A*23:01	1.65	0.8457				1.58	0.49	2.06	-0.3	231.6
	CYSLYGTTL	87	9	HLA-A*24:02	0.75	0.5277	0.4412	20	0.740741	1.58	0.49	2.06	-0.21	189.4
	CYSLYGTTL	87	9	HLA-B*38:01	1.15
	CYSLYGTTL	87	9	HLA-C*04:01		1.3479
	CYSLYGTTL	87	9	HLA-C*07:02	1.55	0.8124				1.58	0.49	2.06	-0.34	252.1
	CYSLYGTTL	87	9	HLA-C*07:04	0.6	0.5728
	CYSLYGTTL	87	9	HLA-C*14:02	1.4	0.2855				1.58	0.49	2.06	0.72	21.9
	CYSLYGTTL	87	9	HLA-C*16:01						1.58	0.49	2.06	-0.87	858.8
	CYSLYGTTL	87	9	HLA-DRB1*01:01											CYSLYGTTLEQQYNK	13.21	0.01
	CYSLYGTTL	87	9	HLA-DRB1*01:01											EYRHYCYSLYGTTLE	4.47	0.01
	CYSLYGTTL	87	9	HLA-DRB1*01:01											HYCYSLYGTTLEQQY	5.11	0.01
	CYSLYGTTL	87	9	HLA-DRB1*01:01											RHYCYSLYGTTLEQQ	2.91	0.01
	CYSLYGTTL	87	9	HLA-DRB1*01:01											SEYRHYCYSLYGTTL	5.42	0.01
	CYSLYGTTL	87	9	HLA-DRB1*01:01											YCYSLYGTTLEQQYN	8.05	0.01
	CYSLYGTTL	87	9	HLA-DRB1*01:01											YRHYCYSLYGTTLEQ	3.19	0.01
	CYSLYGTTL	87	9	HLA-G*01:01	1.1
	CYSLYGTTL	87	9	HLA-G*01:02	1.1	1.023
	CYSLYGTTL	87	9	HLA-G*01:03	1.1	1.023
	CYSLYGTTL	87	9	HLA-G*01:04	1.1	1.023
	CYSLYGTTL	87	9	HLA-G*01:06	1.1	1.023
	CYSLYGTTLE	87	10	Entry
	CYSLYGTTLE	87	10	H-2-Kd	0.95
	CYSLYGTTLE	87	10	HLA-A*24:02	0.8
	YSLYGTTL	88	8	Entry
	YSLYGTTL	88	8	H-2-Db	1.4	0.869
	YSLYGTTL	88	8	H-2-Dd		1.0438
	YSLYGTTL	88	8	H-2-Kb		0.4495				1.58	0.43	2.01	-0.44	275.9
	YSLYGTTL	88	8	H-2-Kd	1.65	1.3028				1.58	0.43	2.01	-1.62	4193.6
	YSLYGTTL	88	8	HLA-A*29:02	1.75
	YSLYGTTL	88	8	HLA-B*08:01		1.8293
	YSLYGTTL	88	8	HLA-B*38:01	1.2
	YSLYGTTL	88	8	HLA-B*39:01	0.2
	YSLYGTTL	88	8	HLA-C*01:02	0.2	0.7548
	YSLYGTTL	88	8	HLA-C*02:02	0.5
	YSLYGTTL	88	8	HLA-C*02:09	0.5
	YSLYGTTL	88	8	HLA-C*03:02	0.3	1.1294				1.58	0.43	2.01	-0.89	791.4
	YSLYGTTL	88	8	HLA-C*03:03	0.3	0.5321				1.58	0.43	2.01	-0.62	424.1
	YSLYGTTL	88	8	HLA-C*03:04	0.2	0.5321				1.58	0.43	2.01	-0.62	424.1
	YSLYGTTL	88	8	HLA-C*05:01	1.1
	YSLYGTTL	88	8	HLA-C*07:02	0.9
	YSLYGTTL	88	8	HLA-C*07:04	1.2
	YSLYGTTL	88	8	HLA-C*08:01	0.2	0.8723
	YSLYGTTL	88	8	HLA-C*08:02	1.3	1.7739
	YSLYGTTL	88	8	HLA-C*12:02	0.4	1.7006
	YSLYGTTL	88	8	HLA-C*12:03	1	0.8336
	YSLYGTTL	88	8	HLA-C*14:02	0.3	1.8363
	YSLYGTTL	88	8	HLA-C*15:02	0.5	1.4101
	YSLYGTTL	88	8	HLA-C*16:01	0.2	0.4056
	YSLYGTTL	88	8	HLA-C*17:01	0.7
	YSLYGTTLE	88	9	Entry
	YSLYGTTLE	88	9	HLA-DRB1*04:05											CYSLYGTTLEQQYNK	9					0.53
	YSLYGTTLE	88	9	HLA-DRB1*04:05											EYRHYCYSLYGTTLE	2			2		0.53
	YSLYGTTLE	88	9	HLA-DRB1*04:05											HYCYSLYGTTLEQQY	2.5					0.53
	YSLYGTTLE	88	9	HLA-DRB1*04:05											RHYCYSLYGTTLEQQ	2.34					0.53
	YSLYGTTLE	88	9	HLA-DRB1*04:05											YCYSLYGTTLEQQYN	3.77					0.53
	YSLYGTTLE	88	9	HLA-DRB1*04:05											YRHYCYSLYGTTLEQ	1.83			1.83		0.53
	YSLYGTTLE	88	9	HLA-DRB1*04:05											YSLYGTTLEQQYNKP	11.17					0.53
	YSLYGTTLEQ	88	10	Entry
	YSLYGTTLEQ	88	10	HLA-C*14:02	1.9
	SLYGTTLEQ	89	9	Entry
	SLYGTTLEQ	89	9	HLA-A*02:01			0.4609
	SLYGTTLEQ	89	9	HLA-A*03:01		0.6195
	SLYGTTLEQ	89	9	HLA-A*03:01		1.9255
	SLYGTTLEQ	89	9	HLA-A*11:01		1.6521
	SLYGTTLEQ	89	9	HLA-A*74:01		1.4939
	SLYGTTLEQ	89	9	HLA-DPA1*02:01/DPB1*01:01											RHYCYSLYGTTLEQQ	2.35		0.06
	SLYGTTLEQ	89	9	HLA-DPA1*03:01/DPB1*04:02											RHYCYSLYGTTLEQQ	4.45		0.13
	SLYGTTLEQ	89	9	HLA-DQA1*04:01/DQB1*04:02											RHYCYSLYGTTLEQQ	2.34		1.2
	SLYGTTLEQQY	89	11	Entry
	SLYGTTLEQQY	89	11	H-2-Qa1		1.7376
	SLYGTTLEQQY	89	11	HLA-A*01:01	0.85	1.514
	SLYGTTLEQQY	89	11	HLA-A*03			0.5435
	SLYGTTLEQQY	89	11	HLA-A*03:01		0.6697				1.34	1.36	2.7	0.49	162.5
	SLYGTTLEQQY	89	11	HLA-A*11:01		1.5521				1.34	1.36	2.7	-0.17	750.6
	SLYGTTLEQQY	89	11	HLA-A*26:01		1.3196
	SLYGTTLEQQY	89	11	HLA-A*29:02	1.15	0.328				1.34	1.36	2.7	0.93	59
	SLYGTTLEQQY	89	11	HLA-A*30:02		0.5455				1.34	1.36	2.7	0.1	395.6
	SLYGTTLEQQY	89	11	HLA-A*32:01		1.8566
	SLYGTTLEQQY	89	11	HLA-A*74:01		1.3938
	SLYGTTLEQQY	89	11	HLA-B*15:01	0.5	0.9188				1.34	1.36	2.7	0.17	338
	SLYGTTLEQQY	89	11	HLA-B*15:02	0.6	1.1695				1.34	1.36	2.7	-0.03	544.4
	SLYGTTLEQQY	89	11	HLA-B*15:25	0.3	0.7445				1.34	1.36	2.7	0.7	100.3
	SLYGTTLEQQY	89	11	HLA-C*16:01	1.1
	LYGTTLEQQ	90	9	Entry
	LYGTTLEQQ	90	9	HLA-DPA1*01/DPB1*04:01											CYSLYGTTLEQQYNK	4.27		0.93
	LYGTTLEQQ	90	9	HLA-DPA1*01/DPB1*04:01											HYCYSLYGTTLEQQY	2.74		0.92
	LYGTTLEQQ	90	9	HLA-DPA1*01/DPB1*04:01											YCYSLYGTTLEQQYN	3.4		0.93
	LYGTTLEQQ	90	9	HLA-DPA1*01/DPB1*04:01											YSLYGTTLEQQYNKP	5.14		0.94
	LYGTTLEQQ	90	9	HLA-DPA1*01:03/DPB1*02:01											CYSLYGTTLEQQYNK	2.22		0.27
	LYGTTLEQQ	90	9	HLA-DPA1*01:03/DPB1*02:01											HYCYSLYGTTLEQQY	1.72		0.24	1.72
	LYGTTLEQQ	90	9	HLA-DPA1*01:03/DPB1*02:01											LYGTTLEQQYNKPLC	21.81		1.62
	LYGTTLEQQ	90	9	HLA-DPA1*01:03/DPB1*02:01											RHYCYSLYGTTLEQQ	1.81			1.81
	LYGTTLEQQ	90	9	HLA-DPA1*01:03/DPB1*02:01											SLYGTTLEQQYNKPL	9.12		1.44
	LYGTTLEQQ	90	9	HLA-DPA1*01:03/DPB1*02:01											YCYSLYGTTLEQQYN	1.97		0.24	1.97
	LYGTTLEQQ	90	9	HLA-DPA1*01:03/DPB1*02:01											YSLYGTTLEQQYNKP	3.11		0.27
	LYGTTLEQQ	90	9	HLA-DPA1*02:01/DPB1*01:01											CYSLYGTTLEQQYNK	2.12		0.06
	LYGTTLEQQ	90	9	HLA-DPA1*02:01/DPB1*01:01											HYCYSLYGTTLEQQY	2.04		0.06
	LYGTTLEQQ	90	9	HLA-DPA1*02:01/DPB1*01:01											LYGTTLEQQYNKPLC	16.03		0.41
	LYGTTLEQQ	90	9	HLA-DPA1*02:01/DPB1*01:01											SLYGTTLEQQYNKPL	8.75		0.37
	LYGTTLEQQ	90	9	HLA-DPA1*02:01/DPB1*01:01											YCYSLYGTTLEQQYN	1.94		0.06	1.94
	LYGTTLEQQ	90	9	HLA-DPA1*02:01/DPB1*01:01											YSLYGTTLEQQYNKP	3.19		0.05
	LYGTTLEQQ	90	9	HLA-DPA1*02:01/DPB1*14:01											CYSLYGTTLEQQYNK	7.82				7.82
	LYGTTLEQQ	90	9	HLA-DPA1*02:01/DPB1*14:01											HYCYSLYGTTLEQQY	4.12				4.12
	LYGTTLEQQ	90	9	HLA-DPA1*02:01/DPB1*14:01											RHYCYSLYGTTLEQQ	4.52				4.52
	LYGTTLEQQ	90	9	HLA-DPA1*02:01/DPB1*14:01											YCYSLYGTTLEQQYN	5.02				5.02
	LYGTTLEQQ	90	9	HLA-DPA1*03:01/DPB1*04:02											CYSLYGTTLEQQYNK	2.53		0.12
	LYGTTLEQQ	90	9	HLA-DPA1*03:01/DPB1*04:02											HYCYSLYGTTLEQQY	2.54		0.13
	LYGTTLEQQ	90	9	HLA-DPA1*03:01/DPB1*04:02											LYGTTLEQQYNKPLC	19.44		0.84
	LYGTTLEQQ	90	9	HLA-DPA1*03:01/DPB1*04:02											SLYGTTLEQQYNKPL	6.44		0.78
	LYGTTLEQQ	90	9	HLA-DPA1*03:01/DPB1*04:02											YCYSLYGTTLEQQYN	2.11		0.13
	LYGTTLEQQ	90	9	HLA-DPA1*03:01/DPB1*04:02											YSLYGTTLEQQYNKP	3.6		0.12
	LYGTTLEQQ	90	9	HLA-DQA1*04:01/DQB1*04:02											CYSLYGTTLEQQYNK	4.44		1.23
	LYGTTLEQQ	90	9	HLA-DQA1*04:01/DQB1*04:02											HYCYSLYGTTLEQQY	1.64		1.17	1.64
	LYGTTLEQQ	90	9	HLA-DQA1*04:01/DQB1*04:02											YCYSLYGTTLEQQYN	2.52		1.01
	LYGTTLEQQY	90	10	Entry
	LYGTTLEQQY	90	10	HLA-A*29:02	0.8	0.8537				1.34	1.34	2.68	0.01	463.9
	LYGTTLEQQY	90	10	HLA-A*30:02	1.85	1.5929				1.34	1.34	2.68	-0.27	890.3
	LYGTTLEQQYN	90	11	Entry
	LYGTTLEQQYN	90	11	HLA-B*57:01	0.85
	YGTTLEQQY	91	9	Entry
	YGTTLEQQY	91	9	HLA-A*01:01		1.3313
	YGTTLEQQY	91	9	HLA-A*29:02	1.45	0.4982				1.34	1.15	2.49	-0.14	430.9
	YGTTLEQQY	91	9	HLA-A*30:02		0.9331
	YGTTLEQQY	91	9	HLA-B*15:02		1.6344
	YGTTLEQQY	91	9	HLA-B*35:01		0.6993				1.34	1.15	2.49	-0.11	395.1
	YGTTLEQQY	91	9	HLA-B*46:01		1.811
	YGTTLEQQY	91	9	HLA-B*53:01		1.6174
	YGTTLEQQY	91	9	HLA-B*58:01		1.7292
	YGTTLEQQY	91	9	HLA-B*58:02		1.5289
	YGTTLEQQY	91	9	HLA-C*03:02		1.364				1.34	1.15	2.49	-0.2	494.5
	YGTTLEQQY	91	9	HLA-C*12:02		1.9021
	YGTTLEQQY	91	9	HLA-DQA1*05:01/DQB1*02:01											CYSLYGTTLEQQYNK	5.52			1.26
	YGTTLEQQY	91	9	HLA-DQA1*05:01/DQB1*02:01											HYCYSLYGTTLEQQY	4.5			0.45
	YGTTLEQQY	91	9	HLA-DQA1*05:01/DQB1*02:01											YCYSLYGTTLEQQYN	4.7			0.68
	YGTTLEQQY	91	9	HLA-DQA1*05:01/DQB1*02:01											YSLYGTTLEQQYNKP	6.64			1.81
	GTTLEQQY	92	8	Entry
	GTTLEQQY	92	8	HLA-A*29:02	1.95
	GTTLEQQY	92	8	HLA-A*30:02	1.4
	GTTLEQQY	92	8	HLA-B*58:02	1.1
	GTTLEQQYNK	92	10	Entry
	GTTLEQQYNK	92	10	HLA-A*03:01		0.9144
	GTTLEQQYNK	92	10	HLA-A*11			0.5096
	GTTLEQQYNK	92	10	HLA-A*11:01	0.8	0.2697		23	0.793103
	GTTLEQQYNK	92	10	HLA-A*74:01		1.4577
	TTLEQQYNK	93	9	Entry
	TTLEQQYNK	93	9	HLA-A*03:01	1	0.4357
	TTLEQQYNK	93	9	HLA-A*11:01	0.3	0.0398	0.4595	21	0.724138
	TTLEQQYNK	93	9	HLA-A*30:01		1.199
	TTLEQQYNK	93	9	HLA-A*31:01		1.237
	TTLEQQYNK	93	9	HLA-A*33:03		0.9263
	TTLEQQYNK	93	9	HLA-A*68:01	1.05	0.1089
	TTLEQQYNK	93	9	HLA-A*74:01		0.5027
	TTLEQQYNKPL	93	11	Entry
	TTLEQQYNKPL	93	11	H-2-Kb						1.39	0.39	1.78	-1.45	1701.4
	TTLEQQYNKPL	93	11	H-2-Kk						1.39	0.39	1.78	-1.05	670.9
	TTLEQQYNKPL	93	11	HLA-A*68:02	1.5
	TTLEQQYNKPL	93	11	HLA-B*15:02	1.8
	TTLEQQYNKPL	93	11	HLA-B*40:01	1.2
	TTLEQQYNKPL	93	11	HLA-C*14:02	1.9
	TLEQQYNKPL	94	10	Entry
	TLEQQYNKPL	94	10	H-2-Kk		1.7107				1.39	0.36	1.75	-0.73	299.4
	TLEQQYNKPL	94	10	HLA-B*15:02	1
	TLEQQYNKPL	94	10	HLA-B*40:02						1.39	0.36	1.75	-1.14	767.2
	TLEQQYNKPL	94	10	HLA-B*44:02		1.7914
	TLEQQYNKPL	94	10	HLA-C*14:02	1.4
	LEQQYNKPL	95	9	Entry
	LEQQYNKPL	95	9	H-2-Kk	0.5	0.2532				1.39	0.35	1.74	0.08	45.7
	LEQQYNKPL	95	9	H-2-Qa2		1.0413
	LEQQYNKPL	95	9	HLA-B*13:01		1.8824
	LEQQYNKPL	95	9	HLA-B*18:01	1.15	0.871				1.39	0.35	1.74	-1.24	950.2
	LEQQYNKPL	95	9	HLA-B*37				22	0.785714
	LEQQYNKPL	95	9	HLA-B*37:01	1.5	0.513
	LEQQYNKPL	95	9	HLA-B*40:01	0.4	0.4013			0.75	1.39	0.35	1.74	-0.14	75.4
	LEQQYNKPL	95	9	HLA-B*40:02	0.9	0.4827				1.39	0.35	1.74	-0.11	70.9
	LEQQYNKPL	95	9	HLA-B*44:02	1.25	0.9439		22	0.88
	LEQQYNKPL	95	9	HLA-B*44:03	1.7	1.0896
	LEQQYNKPL	95	9	HLA-B*48:01		1.5423
	LEQQYNKPL	95	9	HLA-B*49:01		0.7567
	LEQQYNKPL	95	9	HLA-B*50:01	1.9	0.8507
	LEQQYNKPLC	95	10	Entry
	LEQQYNKPLC	95	10	HLA-B*41:01				20	0.909091
	EQQYNKPL	96	8	Entry
	EQQYNKPL	96	8	H-2-Kk						1.39	0.37	1.75	-1.31	1155.4
	EQQYNKPL	96	8	HLA-B*15:02	1.2
	EQQYNKPL	96	8	HLA-B*39:01	0.3
	EQQYNKPL	96	8	HLA-B*48:01	0.9
	EQQYNKPLCDL	96	11	Entry
	EQQYNKPLCDL	96	11	HLA-B*38:01	1.2
	EQQYNKPLCDL	96	11	HLA-B*48:01	0.3
	QQYNKPLCDL	97	10	Entry
	QQYNKPLCDL	97	10	H-2-Kb	1.2
	QQYNKPLCDL	97	10	HLA-B*08:01	1.2
	QQYNKPLCDL	97	10	HLA-B*13				20	0.869565
	QQYNKPLCDL	97	10	HLA-B*37:01	1.1
	QQYNKPLCDL	97	10	HLA-B*38:01	2
	QQYNKPLCDL	97	10	HLA-B*48:01	0.1	0.9171
	QQYNKPLCDLL	97	11	Entry
	QQYNKPLCDLL	97	11	HLA-B*13:01	1.3
	QQYNKPLCDLL	97	11	HLA-B*38:01	1
	QQYNKPLCDLL	97	11	HLA-B*48:01	0.3	1.3674
	QQYNKPLCDLL	97	11	HLA-B*52:01	1.7
	QQYNKPLCDLL	97	11	HLA-C*07:04	1.6
	QQYNKPLCDLL	97	11	HLA-G*01:01	1.8
	QQYNKPLCDLL	97	11	HLA-G*01:02	1.8
	QQYNKPLCDLL	97	11	HLA-G*01:03	1.8
[truncated: 436 more rows]

## Sheet: H18E6-1
	Peptide	Location		Alleles	MHC I binding prediction					MHC-I Processing prediction					MHC II binding prediction
					IEDB	NetMHCpan4	Rankpep	SYFPEITHI	SYFPEITHI	IEDB combind predictor					IEDB
										Proteasomal cleavage	TAP	Processing	Total		Complete MHC-II	Median	Comlib	SMM	NN	NetMHCIIpan	Strurniolo
	Sequence	Start	Length	Allele	PR	PR	%Optimal	score	%Reference	score	score	score	score	IC50	peptide	PR	PR	PR	PR	PR	PR
	MARFEDPTR	1	9	Entry
	MARFEDPTR	1	9	HLA-A*30:01		1.714				1.2	0.68	1.89	-0.96	698.2
	MARFEDPTR	1	9	HLA-A*31:01	1.65	0.7871				1.2	0.68	1.89	-0.53	261.6
	MARFEDPTR	1	9	HLA-A*33:03	1.3	0.3993				1.2	0.68	1.89	-0.37	182.6
	MARFEDPTR	1	9	HLA-A*68:01	1.05	0.5577				1.2	0.68	1.89	-0.09	95.7
	MARFEDPTR	1	9	HLA-A*74:01		1.926
	MARFEDPTRR	1	10	Entry
	MARFEDPTRR	1	10	HLA-A*31:01	1.7	1.3371				0.85	0.68	1.53	-1.04	375.3
	MARFEDPTRR	1	10	HLA-A*33:03	1.7	0.5321				0.85	0.68	1.53	-0.94	295.3
	MARFEDPTRR	1	10	HLA-A*68:01	1.15					0.85	0.68	1.53	0.18	22.4
	MARFEDPTRR	1	10	HLA-A*68:01		0.1281		19	0.76
	MARFEDPTRR	1	10	HLA-B*27:02		1.7743
	MARFEDPTRR	1	10	HLA-B*27:05		0.3389
	ARFEDPTR	2	8	Entry
	ARFEDPTR	2	8	HLA-B*27:05		0.6473
	ARFEDPTRR	2	9	Entry
	ARFEDPTRR	2	9	HLA-A*03			0.3952
	ARFEDPTRR	2	9	HLA-A*31:01		1.9238
	ARFEDPTRR	2	9	HLA-B*27			0.5648
	ARFEDPTRR	2	9	HLA-B*27:02		0.717
	ARFEDPTRR	2	9	HLA-B*27:05	0.5	0.068	0.5502	29	0.966667	0.85	0.86	1.71	-1.13	689.4
	ARFEDPTRR	2	9	HLA-B*27:05		0.824
	ARFEDPTRR	2	9	HLA-C*07:01	0.95
	ARFEDPTRRPY	2	11	Entry
	ARFEDPTRRPY	2	11	HLA-A*30:02		1.3518
	ARFEDPTRRPY	2	11	HLA-B*27:02		0.0945
	ARFEDPTRRPY	2	11	HLA-B*27:05	1.9	0.1368				1.05	1.49	2.54	-0.26	627.1
	ARFEDPTRRPY	2	11	HLA-B*44:02	1.4	0.3889
	ARFEDPTRRPY	2	11	HLA-B*44:03		0.4833
	ARFEDPTRRPY	2	11	HLA-C*06:02	1.3	1.2673
	ARFEDPTRRPY	2	11	HLA-C*07:01	0.3	1.2514
	ARFEDPTRRPY	2	11	HLA-C*07:02	0.1	1.6723
	ARFEDPTRRPY	2	11	HLA-C*08:02	1.3
	RFEDPTRR	3	8	Entry
	RFEDPTRR	3	8	HLA-A*31:01	1.4	1.8345
	RFEDPTRR	3	8	HLA-C*04:01	1
	RFEDPTRRPY	3	10	Entry
	RFEDPTRRPY	3	10	HLA-A*01:01		1.983
	RFEDPTRRPY	3	10	HLA-A*29:02	1.4	0.6111
	RFEDPTRRPY	3	10	HLA-A*30:02	1	0.2576
	RFEDPTRRPY	3	10	HLA-B*15:01		1.6673
	RFEDPTRRPY	3	10	HLA-B*15:02		1.594
	RFEDPTRRPY	3	10	HLA-B*15:25		1.8013
	RFEDPTRRPY	3	10	HLA-B*18:01		0.9322
	RFEDPTRRPY	3	10	HLA-B*44:02		0.2953
	RFEDPTRRPY	3	10	HLA-B*44:03		0.347
	RFEDPTRRPY	3	10	HLA-B*50:01		1.5731
	RFEDPTRRPY	3	10	HLA-C*04:01		1.1522
	RFEDPTRRPY	3	10	HLA-C*07:02	0.3
	RFEDPTRRPY	3	10	HLA-C*08:02	0.7
	RFEDPTRRPY	3	10	HLA-C*14:02		0.9463				1.05	1.45	2.5	-0.12	415
	RFEDPTRRPYK	3	11	Entry
	RFEDPTRRPYK	3	11	HLA-A*03:01	1.25
	RFEDPTRRPYK	3	11	HLA-A*11:01	1.6
	RFEDPTRRPYK	3	11	HLA-A*30:01	0.2	1.4597				0.67	0.39	1.06	-1.3	227.7
	RFEDPTRRPYK	3	11	HLA-A*31:01		1.5604				0.67	0.39	1.06	-1.74	637.5
	RFEDPTRRPYK	3	11	HLA-C*07:02	1.6
	RFEDPTRRPYK	3	11	HLA-C*08:02	1.4
	FEDPTRRP	4	8	Entry
	FEDPTRRP	4	8	HLA-C*08:02	1.5
	FEDPTRRPY	4	9	Entry
	FEDPTRRPY	4	9	H-2-Kk		0.9048				1.05	1.15	2.2	-0.93	1357.4
	FEDPTRRPY	4	9	H-2-Qa2		0.8911
	FEDPTRRPY	4	9	HLA-A*01			0.5368	27	0.75
	FEDPTRRPY	4	9	HLA-A*01:01		0.7422
	FEDPTRRPY	4	9	HLA-A*29:02		1.1156
	FEDPTRRPY	4	9	HLA-A*30:02		1.2316
	FEDPTRRPY	4	9	HLA-B*13:01		1.0767
	FEDPTRRPY	4	9	HLA-B*15:01		0.971
	FEDPTRRPY	4	9	HLA-B*15:02	1.2	0.1695
	FEDPTRRPY	4	9	HLA-B*15:25		0.6787
	FEDPTRRPY	4	9	HLA-B*18				21	0.75
	FEDPTRRPY	4	9	HLA-B*18:01	0.15	0.0326				1.05	1.15	2.2	0.59	40.4
	FEDPTRRPY	4	9	HLA-B*35:01		0.5222
	FEDPTRRPY	4	9	HLA-B*37:01		1.0151
	FEDPTRRPY	4	9	HLA-B*38:01		1.8533
	FEDPTRRPY	4	9	HLA-B*40:01		0.9184
	FEDPTRRPY	4	9	HLA-B*40:02		1.5649
	FEDPTRRPY	4	9	HLA-B*44:02	1.65	0.1247		26	1
	FEDPTRRPY	4	9	HLA-B*44:03		0.1252
	FEDPTRRPY	4	9	HLA-B*49:01		0.6884
	FEDPTRRPY	4	9	HLA-B*50:01		0.3197
	FEDPTRRPY	4	9	HLA-B*53:01		1.3374		16	0.695652
	FEDPTRRPY	4	9	HLA-C*04:01		1.5918
	FEDPTRRPY	4	9	HLA-C*07:02	0.65
	FEDPTRRPY	4	9	HLA-C*08:02	1.35
	FEDPTRRPY	4	9	HLA-C*12:03	1.1
	FEDPTRRPYK	4	10	Entry
	FEDPTRRPYK	4	10	H-2-Kk	3
	FEDPTRRPYK	4	10	HLA-B*18:01		1.1387
	FEDPTRRPYK	4	10	HLA-B*44:02		1.5848
	FEDPTRRPYK	4	10	HLA-B*44:03		1.5518
	FEDPTRRPYK	4	10	HLA-C*04:01	0.3
	FEDPTRRPYK	4	10	HLA-C*08:02	0.7
	FEDPTRRPYKL	4	11	Entry
	FEDPTRRPYKL	4	11	H-2-Kk		0.8182				1.67	0.3	1.96	-0.53	313.7
	FEDPTRRPYKL	4	11	H-2-Qa2		0.7954
	FEDPTRRPYKL	4	11	HLA-B*08:01						1.67	0.3	1.96	-0.89	708.9
	FEDPTRRPYKL	4	11	HLA-B*13:01		1.4691
	FEDPTRRPYKL	4	11	HLA-B*35:03	1.1
	FEDPTRRPYKL	4	11	HLA-B*37:01		0.9972
	FEDPTRRPYKL	4	11	HLA-B*38:01	1.4	0.6701
	FEDPTRRPYKL	4	11	HLA-B*39:01		1.852
	FEDPTRRPYKL	4	11	HLA-B*40:01	1	0.5457				1.67	0.3	1.96	-0.99	907.4
	FEDPTRRPYKL	4	11	HLA-B*40:02	0.95	1.1372				1.67	0.3	1.96	-0.99	907.6
	FEDPTRRPYKL	4	11	HLA-B*44:02				26	1
	FEDPTRRPYKL	4	11	HLA-B*49:01		1.6129
	FEDPTRRPYKL	4	11	HLA-C*04:01		1.3779
	FEDPTRRPYKL	4	11	HLA-C*07:02	1.4
	FEDPTRRPYKL	4	11	HLA-C*08:02	0.2
	EDPTRRPY	5	8	Entry
	EDPTRRPY	5	8	HLA-B*18:01		1.5693
	EDPTRRPYKL	5	10	Entry
	EDPTRRPYKL	5	10	H-2-Dd	1.05
	EDPTRRPYKL	5	10	HLA-B*47:01				24	1
	DPTRRPYK	6	8	Entry
	DPTRRPYK	6	8	HLA-B*51:01				20	0.769231
	DPTRRPYKL	6	9	Entry
	DPTRRPYKL	6	9	H-2-Ld	2.85	0.7772	0.4913	21	0.75
	DPTRRPYKL	6	9	HLA-B*07:02		1.5135		20	0.833333
	DPTRRPYKL	6	9	HLA-B*08:01	1.2	0.1129				1.67	0.06	1.72	-1.23	899.2
	DPTRRPYKL	6	9	HLA-B*14:02	0.75
	DPTRRPYKL	6	9	HLA-B*35:01				21	0.954545
	DPTRRPYKL	6	9	HLA-B*35:03	0.8	0.549
	DPTRRPYKL	6	9	HLA-B*51:01		0.8526		23	0.884615
	DPTRRPYKL	6	9	HLA-B*53:01		0.8383
	PTRRPYKL	7	8	Entry
	PTRRPYKL	7	8	H-2-Ld	1.3
	PTRRPYKL	7	8	HLA-B*08:01		1.6708
	PTRRPYKLPDL	7	11	Entry
	PTRRPYKLPDL	7	11	H-2-Dd	1.7
	PTRRPYKLPDL	7	11	HLA-C*06:02	1.3
	PTRRPYKLPDL	7	11	HLA-C*07:01	0.6
	PTRRPYKLPDL	7	11	HLA-C*07:02	0.1
	TRRPYKLP	8	8	Entry
	TRRPYKLP	8	8	HLA-C*07:02	0.4
	TRRPYKLPD	8	9	Entry
	TRRPYKLPD	8	9	HLA-C*07:02	1.3
	TRRPYKLPDL	8	10	Entry
	TRRPYKLPDL	8	10	HLA-B*08:01	0.6
	TRRPYKLPDL	8	10	HLA-B*14:02		1.3287
	TRRPYKLPDL	8	10	HLA-B*27:05	1.55			23	0.766667	1.34	0.45	1.79	-1.05	700.9
	TRRPYKLPDL	8	10	HLA-B*38:01	1.4			18	0.818182
	TRRPYKLPDL	8	10	HLA-B*39:01				23	0.851852
	TRRPYKLPDL	8	10	HLA-C*06:02	0.5	1.8899
	TRRPYKLPDL	8	10	HLA-C*07:01	0.2
	TRRPYKLPDL	8	10	HLA-C*07:02	0.1
	TRRPYKLPDL	8	10	HLA-E*01:01	1.2
	TRRPYKLPDLC	8	11	Entry
	TRRPYKLPDLC	8	11	H-2-Dd	1.2
	TRRPYKLPDLC	8	11	HLA-B*27:05	1.35
	TRRPYKLPDLC	8	11	HLA-C*06:02	1.6
	TRRPYKLPDLC	8	11	HLA-C*07:01	0.6
	TRRPYKLPDLC	8	11	HLA-C*07:02	0.1
	TRRPYKLPDLC	8	11	HLA-E*01:01	2
	RRPYKLPDL	9	9	Entry
	RRPYKLPDL	9	9	H-2-Dd	1.4
	RRPYKLPDL	9	9	HLA-B*08			0.4291
	RRPYKLPDL	9	9	HLA-B*14:02		0.6752		21	0.7
	RRPYKLPDL	9	9	HLA-B*27:02	1.9	1.3969
	RRPYKLPDL	9	9	HLA-B*27:05	1.2	1.1417		27	0.9	1.34	0.61	1.95	-0.87	656.3
	RRPYKLPDL	9	9	HLA-B*38:01				16	0.727273
	RRPYKLPDL	9	9	HLA-B*39:01				21	0.777778
	RRPYKLPDL	9	9	HLA-C*06:02	1.15	0.2699
	RRPYKLPDL	9	9	HLA-C*07:01		0.3665
	RRPYKLPDL	9	9	HLA-C*07:02	1.8	0.3323				1.34	0.61	1.95	-0.73	475
	RRPYKLPDL	9	9	HLA-C*07:04		0.7292
	RRPYKLPDL	9	9	HLA-E*01:01	0.85
	RRPYKLPDL	9	9	HLA-E*01:03	0.75
	RRPYKLPDLC	9	10	Entry
	RRPYKLPDLC	9	10	H-2-Dd	0.55
	RRPYKLPDLC	9	10	HLA-B*27:05	1.1					0.91	0.2	1.11	-1.58	485.4
	RRPYKLPDLC	9	10	HLA-E*01:01	1
	RRPYKLPDLCT	9	11	Entry
	RRPYKLPDLCT	9	11	H-2-Dd	1.7
	RRPYKLPDLCT	9	11	HLA-B*27:05	0.95
	RRPYKLPDLCT	9	11	HLA-E*01:01	1.8
	RPYKLPDL	10	8	Entry
	RPYKLPDL	10	8	H-2-Dd	0.2
	RPYKLPDL	10	8	H-2-Kb	3.05		0.404
	RPYKLPDL	10	8	H-2-Ld	0.2	0.258				1.34	0.53	1.87	-1.4	1869.1
	RPYKLPDL	10	8	HLA-B*07:02	0.7	0.2752				1.34	0.53	1.87	-0.79	454.1
	RPYKLPDL	10	8	HLA-B*08:01		0.4533
	RPYKLPDL	10	8	HLA-B*35:03	1.5
	RPYKLPDL	10	8	HLA-B*48:01	1.2
	RPYKLPDL	10	8	HLA-B*51:01		1.4785		23	0.884615
	RPYKLPDL	10	8	HLA-B*55:01	1.4	0.5997
	RPYKLPDL	10	8	HLA-B*56:01		1.7854
	RPYKLPDL	10	8	HLA-E*01:01	0.5
	RPYKLPDLC	10	9	Entry
	RPYKLPDLC	10	9	H-2-Ld		1.0968
	RPYKLPDLC	10	9	HLA-B*07:02		1.3467
	RPYKLPDLC	10	9	HLA-B*55:01		0.423
	RPYKLPDLC	10	9	HLA-B*56:01		0.4461
	RPYKLPDLCT	10	10	Entry
	RPYKLPDLCT	10	10	HLA-B*07:02				20	0.833333
	RPYKLPDLCT	10	10	HLA-B*55:01	1.8
	RPYKLPDLCT	10	10	HLA-B*56:01	1.9
	RPYKLPDLCTE	10	11	Entry
	RPYKLPDLCTE	10	11	HLA-B*07:02	1.95
	PYKLPDLCTEL	11	11	Entry
	PYKLPDLCTEL	11	11	HLA-B*38:01	1.2
	PYKLPDLCTEL	11	11	HLA-B*39:01	0.6
	PYKLPDLCTEL	11	11	HLA-C*03:03	2
	PYKLPDLCTEL	11	11	HLA-C*07:02	1.5
	PYKLPDLCTEL	11	11	HLA-C*14:02	0.9
	PYKLPDLCTEL	11	11	HLA-G*01:06	0.9
	YKLPDLCTEL	12	10	Entry
	YKLPDLCTEL	12	10	H-2-Kd				18	0.72
	YKLPDLCTEL	12	10	HLA-A*02:01		1.2167	0.2704			1.65	0.37	2.02	0.08	88
	YKLPDLCTEL	12	10	HLA-A*02:06	0.45	1.8093				1.65	0.37	2.02	-0.07	123.7
	YKLPDLCTEL	12	10	HLA-B*38:01	0.8	1.4358
	YKLPDLCTEL	12	10	HLA-B*39:01	0.9	0.9296				1.65	0.37	2.02	-0.74	578.2
	YKLPDLCTEL	12	10	HLA-B*39:02				24	0.888889
	YKLPDLCTEL	12	10	HLA-B*48:01		1.5314
	YKLPDLCTEL	12	10	HLA-C*01:02	0.4	1.8333
	YKLPDLCTEL	12	10	HLA-C*03:03	0.6
	YKLPDLCTEL	12	10	HLA-C*07:02	0.4
	YKLPDLCTEL	12	10	HLA-C*12:03	1.1
	YKLPDLCTEL	12	10	HLA-C*14:02	0.8
	YKLPDLCTEL	12	10	HLA-C*17:01	2
	YKLPDLCTEL	12	10	HLA-G*01:01	0.7
	YKLPDLCTEL	12	10	HLA-G*01:06	0.7
	YKLPDLCTELN	12	11	Entry
	YKLPDLCTELN	12	11	HLA-B*38:01	1.2
	YKLPDLCTELN	12	11	HLA-B*39:01	0.5
	YKLPDLCTELN	12	11	HLA-C*03:03	1.7
	YKLPDLCTELN	12	11	HLA-C*07:02	1.8
	YKLPDLCTELN	12	11	HLA-C*14:02	2
	KLPDLCTEL	13	9	Entry
	KLPDLCTEL	13	9	H-2-Dd	1.9	0.6319
	KLPDLCTEL	13	9	H-2-Kb		1.9322				1.65	0.44	2.09	-1.55	4332.9
	KLPDLCTEL	13	9	H-2-Kd		0.8737		19	0.76	1.65	0.44	2.09	-1.52	4108.2
	KLPDLCTEL	13	9	H-2-Qa1		0.675
	KLPDLCTEL	13	9	HLA-A*02:01	0.6	0.2375	0.5469	25	0.806452	1.65	0.44	2.09	0.42	47.2
	KLPDLCTEL	13	9	HLA-A*02:06	1.3	0.3195				1.65	0.44	2.09	0.33	57
	KLPDLCTEL	13	9	HLA-A*32:01		1.7379
	KLPDLCTEL	13	9	HLA-B*13				20	0.869565
	KLPDLCTEL	13	9	HLA-B*46:01		1.7133
	KLPDLCTEL	13	9	HLA-B*48:01		0.8446
	KLPDLCTEL	13	9	HLA-C*01:02	0.6	0.1645
	KLPDLCTEL	13	9	HLA-C*02:02		0.9707
	KLPDLCTEL	13	9	HLA-C*02:09		0.9707
	KLPDLCTEL	13	9	HLA-C*04:01		0.467
	KLPDLCTEL	13	9	HLA-C*05:01		0.5012
	KLPDLCTEL	13	9	HLA-C*07:02		1.2911
	KLPDLCTEL	13	9	HLA-C*07:04		0.8502
	KLPDLCTEL	13	9	HLA-C*08:01		0.8514
	KLPDLCTEL	13	9	HLA-C*08:02		0.702
	KLPDLCTEL	13	9	HLA-C*12:02		1.8273
	KLPDLCTEL	13	9	HLA-C*14:02		0.967				1.65	0.44	2.09	-0.44	335.2
	KLPDLCTEL	13	9	HLA-C*15:02		1.6967
	KLPDLCTEL	13	9	HLA-C*16:01		1.4904				1.65	0.44	2.09	-0.84	844.4
	KLPDLCTEL	13	9	HLA-C*17:01	1.4	0.3782
	KLPDLCTEL	13	9	HLA-E*01:01		0.0391
	KLPDLCTEL	13	9	HLA-G*01:01	0.3					1.65	0.44	2.09	-0.78	749.1
	KLPDLCTEL	13	9	HLA-G*01:02	0.7	0.0529				1.65	0.44	2.09	-0.78	749.1
	KLPDLCTEL	13	9	HLA-G*01:03	0.7	0.0529				1.65	0.44	2.09	-0.78	749.1
	KLPDLCTEL	13	9	HLA-G*01:04	0.7	0.0529				1.65	0.44	2.09	-0.78	749.1
	KLPDLCTEL	13	9	HLA-G*01:06	0.3	0.0529				1.65	0.44	2.09	-0.78	749.1
	LPDLCTEL	14	8	Entry
	LPDLCTEL	14	8	H-2-Ld	0.2					1.65	0.25	1.9	-1.8	4987.5
	LPDLCTEL	14	8	HLA-B*07:02	0.95
	LPDLCTEL	14	8	HLA-B*35:01	0.45
	LPDLCTEL	14	8	HLA-B*35:03	0.8	0.8304
	LPDLCTEL	14	8	HLA-B*51:01	0.95	1.4952		19	0.730769
	LPDLCTEL	14	8	HLA-B*53:01	0.6
	LPDLCTEL	14	8	HLA-B*56:01	1.5
	LPDLCTEL	14	8	HLA-C*05:01	1.3
	LPDLCTELN	14	9	Entry
	LPDLCTELN	14	9	HLA-B*53:01	1.6
	LPDLCTELNT	14	10	Entry
	LPDLCTELNT	14	10	H-2-Ld	4.4
	LPDLCTELNT	14	10	HLA-B*07:02				19	0.791667
	LPDLCTELNT	14	10	HLA-B*53:01	1.4
	DLCTELNTSL	16	10	Entry
	DLCTELNTSL	16	10	HLA-B*13				18	0.782609
	LCTELNTSL	17	9	Entry
	LCTELNTSL	17	9	HLA-B*14:02	0.7
	LCTELNTSL	17	9	HLA-DRB1*03:01											PDLCTELNTSLQDIE	18.62		1.96
	CTELNTSL	18	8	Entry
	CTELNTSL	18	8	HLA-C*17:01	1.3
	CTELNTSLQDI	18	11	Entry
	CTELNTSLQDI	18	11	H-2-Kk						1.04	0.16	1.2	-1.61	653.2
	CTELNTSLQDI	18	11	HLA-B*40:01	1.3
	CTELNTSLQDI	18	11	HLA-B*44:02	1.2
	TELNTSLQD	19	9	Entry
	TELNTSLQD	19	9	H-2-Kk	2
	TELNTSLQD	19	9	HLA-DQA1*04:01/DQB1*04:02											PDLCTELNTSLQDIE	7.59		1.11
	TELNTSLQDI	19	10	Entry
	TELNTSLQDI	19	10	H-2-Kk	1.35	0.6139				1.04	0.17	1.21	-0.66	73.6
	TELNTSLQDI	19	10	H-2-Qa2		1.5713
	TELNTSLQDI	19	10	HLA-B*13:01	1.2
	TELNTSLQDI	19	10	HLA-B*13:02	1.4	1.0943
	TELNTSLQDI	19	10	HLA-B*40:01		1.1486
	TELNTSLQDI	19	10	HLA-B*40:02		1.5892				1.04	0.17	1.21	-1.53	543.4
	TELNTSLQDI	19	10	HLA-B*44:02	1	1.2837		21	0.807692	1.04	0.17	1.21	-1.28	310.7
	TELNTSLQDI	19	10	HLA-B*44:03	1.7	1.3484				1.04	0.17	1.21	-1.43	437.1
	TELNTSLQDI	19	10	HLA-B*49:01	0.7	0.5073		20	0.769231	1.04	0.17	1.21	-1.62	676.5
	TELNTSLQDI	19	10	HLA-B*50:01	1.4	1.6701
	TELNTSLQDIE	19	11	Entry
	TELNTSLQDIE	19	11	HLA-B*40:02	1.45
	TELNTSLQDIE	19	11	HLA-B*44:02	1.2
	ELNTSLQDI	20	9	Entry
	ELNTSLQDI	20	9	HLA-A*02:01			0.6016
	ELNTSLQDI	20	9	HLA-B*13				20	0.869565
	LNTSLQDIE	21	9	Entry
	LNTSLQDIE	21	9	HLA-DQA1*04:01/DQB1*04:02											CTELNTSLQDIEITC	15.86		1.63
	LNTSLQDIE	21	9	HLA-DQA1*04:01/DQB1*04:02											DLCTELNTSLQDIEI	8.59		0.91
	LNTSLQDIE	21	9	HLA-DQA1*04:01/DQB1*04:02											LCTELNTSLQDIEIT	11.42		0.98
	LNTSLQDIE	21	9	HLA-DQA1*04:01/DQB1*04:02											TELNTSLQDIEITCV	21.1		1.72
	NTSLQDIEI	22	9	Entry
	NTSLQDIEI	22	9	HLA-A*68:02		0.5273				1.19	0.26	1.45	-1.06	321.5
	TSLQDIEITCV	23	11	Entry
	TSLQDIEITCV	23	11	HLA-A*02:01						1.07	0.21	1.28	-1.66	881.8
	SLQDIEITC	24	9	Entry
	SLQDIEITC	24	9	HLA-A*02:01	1.5	0.5941				1.27	0.03	1.29	-1.55	695.2
	SLQDIEITC	24	9	HLA-A*02:06		1.1144
	SLQDIEITCV	24	10	Entry
	SLQDIEITCV	24	10	HLA-A*02:01	0.9	0.1214	0.3849	27	0.870968	1.07	0.16	1.23	-0.37	40
	SLQDIEITCV	24	10	HLA-A*02:06		0.3697				1.07	0.16	1.23	-0.95	149.9
	SLQDIEITCV	24	10	HLA-B*13				20	0.869565
	SLQDIEITCVY	24	11	Entry
	SLQDIEITCVY	24	11	HLA-A*01:01	0.2	1.1658
	SLQDIEITCVY	24	11	HLA-A*29:02	1.5	1.0189				1.31	1.29	2.6	-0.01	407.1
	SLQDIEITCVY	24	11	HLA-A*30:02	1.9	1.6279
	SLQDIEITCVY	24	11	HLA-B*15:01	0.2	1.8123				1.31	1.29	2.6	0.44	145
	SLQDIEITCVY	24	11	HLA-B*15:02	1.4
	SLQDIEITCVY	24	11	HLA-B*15:25	0.3	1.5872				1.31	1.29	2.6	0.56	109.3
	SLQDIEITCVY	24	11	HLA-B*18:01	1.25
	SLQDIEITCVY	24	11	HLA-B*35:01	1.3
	SLQDIEITCVY	24	11	HLA-C*05:01	1.1
	LQDIEITCV	25	9	Entry
	LQDIEITCV	25	9	HLA-A*02:06	0.7	1.4027				1.07	0.12	1.19	-1.2	246.4
	LQDIEITCV	25	9	HLA-B*13				22	0.956522
	LQDIEITCV	25	9	HLA-B*13:02		1.2609
	LQDIEITCV	25	9	HLA-C*05:01		0.8364
	LQDIEITCV	25	9	HLA-C*08:02		1.1112
	LQDIEITCVY	25	10	Entry
	LQDIEITCVY	25	10	HLA-A*01				27	0.75
	LQDIEITCVY	25	10	HLA-A*01:01	1.05	0.5471				1.31	1.25	2.56	-0.21	585.4
	LQDIEITCVY	25	10	HLA-A*29:02						1.31	1.25	2.56	-0.13	489.3
	LQDIEITCVY	25	10	HLA-A*30:02	1.25	1.6274
	LQDIEITCVY	25	10	HLA-B*15:01	0.1	0.7225		22	0.956522	1.31	1.25	2.56	1.5	11.4
	LQDIEITCVY	25	10	HLA-B*15:02		1.9597
	LQDIEITCVY	25	10	HLA-B*15:25	0.3	1.1574				1.31	1.25	2.56	1.35	16.1
	LQDIEITCVY	25	10	HLA-B*18:01						1.31	1.25	2.56	-0.43	984.8
	LQDIEITCVY	25	10	HLA-B*35:01	1.9
	LQDIEITCVY	25	10	HLA-C*03:02	1.7					1.31	1.25	2.56	-0.37	853.6
	LQDIEITCVY	25	10	HLA-C*05:01	0.6
	LQDIEITCVY	25	10	HLA-C*12:02	1.6
	LQDIEITCVYC	25	11	Entry
	LQDIEITCVYC	25	11	HLA-B*15:01	0.2					1.17	-0.01	1.16	-1.51	470.7
	LQDIEITCVYC	25	11	HLA-B*15:25	1.6					1.17	-0.01	1.16	-1.75	799.7
	LQDIEITCVYC	25	11	HLA-C*05:01	1.1
	QDIEITCVY	26	9	Entry
	QDIEITCVY	26	9	H-2-Qa2		1.0102
	QDIEITCVY	26	9	HLA-A*01:01		1.5256
	QDIEITCVY	26	9	HLA-A*25:01		1.6988
	QDIEITCVY	26	9	HLA-A*26:01	1.65	1.5514
	QDIEITCVY	26	9	HLA-A*29:02		1.4326
	QDIEITCVY	26	9	HLA-A*30:02		1.9095
	QDIEITCVY	26	9	HLA-B*15:02		0.8784
	QDIEITCVY	26	9	HLA-B*18:01		0.1979				1.31	1.19	2.5	-0.05	359
	QDIEITCVY	26	9	HLA-B*35:01		1.7896
	QDIEITCVY	26	9	HLA-B*44:02		0.7332
	QDIEITCVY	26	9	HLA-B*44:03	1.45	0.6319
	QDIEITCVY	26	9	HLA-B*47:01				17	0.708333
	DIEITCVY	27	8	Entry
	DIEITCVY	27	8	HLA-A*25:01	0.2
	DIEITCVY	27	8	HLA-A*30:02	0.85
	DIEITCVY	27	8	HLA-B*15:01	2
	DIEITCVYCK	27	10	Entry
	DIEITCVYCK	27	10	HLA-A*11			0.5079
	DIEITCVYCK	27	10	HLA-A*68:01						1.05	0.04	1.08	-0.86	87.8
	IEITCVYC	28	8	Entry
	IEITCVYC	28	8	HLA-B*44:02	0.95
	IEITCVYC	28	8	HLA-B*50:01	2
	IEITCVYCK	28	9	Entry
	IEITCVYCK	28	9	HLA-B*18:01	1.05
	IEITCVYCK	28	9	HLA-B*44:02	1.35
	IEITCVYCK	28	9	HLA-DRB5*01:01											DIEITCVYCKTVLEL	24.46					1.16
	IEITCVYCK	28	9	HLA-DRB5*01:01											IEITCVYCKTVLELT	22.34					1.16
	IEITCVYCK	28	9	HLA-DRB5*01:01											LQDIEITCVYCKTVL	18.88					1.16
	IEITCVYCK	28	9	HLA-DRB5*01:01											NTSLQDIEITCVYCK	25.54					1.16
	IEITCVYCK	28	9	HLA-DRB5*01:01											QDIEITCVYCKTVLE	17.38					1.16
	IEITCVYCK	28	9	HLA-DRB5*01:01											SLQDIEITCVYCKTV	20.09					1.16
	IEITCVYCK	28	9	HLA-DRB5*01:01											TSLQDIEITCVYCKT	25.22					1.16
	IEITCVYCKT	28	10	Entry
	IEITCVYCKT	28	10	HLA-B*40:02	1.35
	IEITCVYCKT	28	10	HLA-B*50:01	1.9
	IEITCVYCKTV	28	11	Entry
	IEITCVYCKTV	28	11	H-2-Kk						1.14	0.06	1.19	-1.14	214.4
	IEITCVYCKTV	28	11	HLA-B*13:01	0.6
	IEITCVYCKTV	28	11	HLA-B*13:02	0.3
	IEITCVYCKTV	28	11	HLA-B*37:01	1.5
	IEITCVYCKTV	28	11	HLA-B*40:01	1.3
	IEITCVYCKTV	28	11	HLA-B*40:02	1.85					1.14	0.06	1.19	-1.32	329.5
	IEITCVYCKTV	28	11	HLA-B*49:01	0.3
	IEITCVYCKTV	28	11	HLA-B*50:01	0.6
	IEITCVYCKTV	28	11	HLA-B*52:01	0.3
	EITCVYCK	29	8	Entry
	EITCVYCK	29	8	HLA-A*11:01	1
	EITCVYCK	29	8	HLA-A*68:01	0.5					1.05	0.16	1.21	-1.55	566.6
	EITCVYCKTV	29	10	Entry
	EITCVYCKTV	29	10	HLA-A*02:01			0.2694
	EITCVYCKTV	29	10	HLA-A*68:02	1.5					1.14	0.09	1.23	-0.64	74.1
	EITCVYCKTVL	29	11	Entry
	EITCVYCKTVL	29	11	H-2-Kb						1.57	0.37	1.94	-1.67	4045.4
	ITCVYCKTV	30	9	Entry
	ITCVYCKTV	30	9	H-2-Kb						1.14	0.07	1.21	-1.89	1233.4
	ITCVYCKTVL	30	10	Entry
	ITCVYCKTVL	30	10	H-2-Kb						1.57	0.35	1.91	-1.29	1614.3
	TCVYCKTVL	31	9	Entry
	TCVYCKTVL	31	9	HLA-DRB3*01:01											TCVYCKTVLELTEVF	26.14		0.19
	TCVYCKTVLEL	31	11	Entry
	TCVYCKTVLEL	31	11	H-2-Kb						1.41	0.45	1.86	-1.75	4107.6
	TCVYCKTVLEL	31	11	H-2-Kd	1.25			20	0.8	1.41	0.45	1.86	-1.38	1759.5
	TCVYCKTVLEL	31	11	HLA-C*14:02	1.8
	CVYCKTVL	32	8	Entry
	CVYCKTVL	32	8	H-2-Kb						1.57	0.54	2.11	-0.6	514.6
	CVYCKTVL	32	8	HLA-B*08			0.5766
	CVYCKTVL	32	8	HLA-B*08:01						1.57	0.54	2.11	-0.74	715.1
	CVYCKTVL	32	8	HLA-B*14:02	1.9
	CVYCKTVL	32	8	HLA-C*01:02	1.7
	CVYCKTVLE	32	9	Entry
	CVYCKTVLE	32	9	HLA-A*03			0.3134
	CVYCKTVLE	32	9	HLA-DPA1*02:01/DPB1*01:01											DIEITCVYCKTVLEL	27.9		1.72
	CVYCKTVLE	32	9	HLA-DPA1*03:01/DPB1*04:02											DIEITCVYCKTVLEL	9.66		1.67
	CVYCKTVLEL	32	10	Entry
	CVYCKTVLEL	32	10	H-2-Kb	0.7					1.41	0.54	1.95	-1.27	1685.7
	CVYCKTVLEL	32	10	H-2-Kd						1.41	0.54	1.95	-1.42	2371.1
	CVYCKTVLEL	32	10	HLA-A*02:01				22	0.709677
	CVYCKTVLEL	32	10	HLA-A*02:06						1.41	0.54	1.95	-1.05	997.8
	CVYCKTVLEL	32	10	HLA-A*23:01						1.41	0.54	1.95	-0.79	555.8
	CVYCKTVLEL	32	10	HLA-A*24:02						1.41	0.54	1.95	-0.96	811.3
	CVYCKTVLEL	32	10	HLA-A*26				23	0.793103
	CVYCKTVLEL	32	10	HLA-A*68:02						1.41	0.54	1.95	-0.94	784.9
	CVYCKTVLEL	32	10	HLA-C*14:02	1.2
	CVYCKTVLEL	32	10	HLA-C*15:02	1.3
	CVYCKTVLEL	32	10	HLA-C*16:01	1.4
	VYCKTVLEL	33	9	Entry
	VYCKTVLEL	33	9	H-2-Kb						1.41	0.56	1.97	-1.44	2541.8
	VYCKTVLEL	33	9	H-2-Kd	1	0.0788		23	0.92	1.41	0.56	1.97	-0.34	201.6
	VYCKTVLEL	33	9	HLA-A*23:01	0.4	0.2269				1.41	0.56	1.97	0.24	54.1
	VYCKTVLEL	33	9	HLA-A*24:02	0.9	0.2137		24	0.888889	1.41	0.56	1.97	0.05	83.4
	VYCKTVLEL	33	9	HLA-C*04:01		1.3914
	VYCKTVLEL	33	9	HLA-C*07:02		0.6258				1.41	0.56	1.97	-0.91	751.8
	VYCKTVLEL	33	9	HLA-C*07:04		0.7008
	VYCKTVLEL	33	9	HLA-C*14:02	0.4	0.2427				1.41	0.56	1.97	0.14	67.4
	VYCKTVLEL	33	9	HLA-DPA1*01:03/DPB1*02:01											IEITCVYCKTVLELT	16.76		1.05
	VYCKTVLEL	33	9	HLA-DPA1*02:01/DPB1*01:01											EITCVYCKTVLELTE	13.99		0.23
	VYCKTVLEL	33	9	HLA-DPA1*02:01/DPB1*01:01											IEITCVYCKTVLELT	16.67		0.24
	VYCKTVLEL	33	9	HLA-DPA1*02:01/DPB1*01:01											ITCVYCKTVLELTEV	10.28		0.21
	VYCKTVLEL	33	9	HLA-DPA1*02:01/DPB1*01:01											TCVYCKTVLELTEVF	10.66		0.21
	VYCKTVLEL	33	9	HLA-DPA1*03:01/DPB1*04:02											IEITCVYCKTVLELT	4.8		0.13
	VYCKTVLEL	33	9	HLA-DRB1*08:02											CVYCKTVLELTEVFE	15.13					1.41
	VYCKTVLEL	33	9	HLA-DRB1*08:02											DIEITCVYCKTVLEL	23.69					1.41
	VYCKTVLEL	33	9	HLA-DRB1*08:02											EITCVYCKTVLELTE	15					1.41
	VYCKTVLEL	33	9	HLA-DRB1*08:02											IEITCVYCKTVLELT	18.01					1.41
	VYCKTVLEL	33	9	HLA-DRB1*08:02											ITCVYCKTVLELTEV	14.63					1.41
	VYCKTVLEL	33	9	HLA-DRB1*08:02											TCVYCKTVLELTEVF	17.08					1.41
	VYCKTVLEL	33	9	HLA-DRB1*08:02											VYCKTVLELTEVFEF	18.21					1.41
	VYCKTVLEL	33	9	HLA-E*01:01	1.85
	VYCKTVLEL	33	9	HLA-G*01:02		0.728
	VYCKTVLEL	33	9	HLA-G*01:03		0.728
	VYCKTVLEL	33	9	HLA-G*01:04		0.728
	VYCKTVLEL	33	9	HLA-G*01:06		0.728
	VYCKTVLELT	33	10	Entry
	VYCKTVLELT	33	10	HLA-A*23:01	1.95
	VYCKTVLELT	33	10	HLA-C*14:02	1.9
	VYCKTVLELTE	33	11	Entry
	VYCKTVLELTE	33	11	HLA-A*24:02	1.1
	YCKTVLEL	34	8	Entry
	YCKTVLEL	34	8	HLA-C*03:03	0.5
	YCKTVLEL	34	8	HLA-C*14:02	1.3
	YCKTVLEL	34	8	HLA-C*15:02	1.1
	YCKTVLELT	34	9	Entry
	YCKTVLELT	34	9	H-2-IAd											ITCVYCKTVLELTEV	23.14		9.52
	YCKTVLELT	34	9	HLA-DPA1*01:03/DPB1*02:01											EITCVYCKTVLELTE	18.28		1.06
	YCKTVLELT	34	9	HLA-DPA1*01:03/DPB1*02:01											ITCVYCKTVLELTEV	17.75		1
	YCKTVLELT	34	9	HLA-DPA1*01:03/DPB1*02:01											TCVYCKTVLELTEVF	15.22		0.99
	YCKTVLELT	34	9	HLA-DPA1*01:03/DPB1*02:01											VYCKTVLELTEVFEF	9.01		1.47
	YCKTVLELT	34	9	HLA-DPA1*02:01/DPB1*01:01											CVYCKTVLELTEVFE	12.22		0.47
	YCKTVLELT	34	9	HLA-DPA1*02:01/DPB1*01:01											VYCKTVLELTEVFEF	8.36		0.43
	YCKTVLELT	34	9	HLA-DPA1*03:01/DPB1*04:02											CVYCKTVLELTEVFE	3.78		0.18
	YCKTVLELT	34	9	HLA-DPA1*03:01/DPB1*04:02											EITCVYCKTVLELTE	3.8		0.13
	YCKTVLELT	34	9	HLA-DPA1*03:01/DPB1*04:02											ITCVYCKTVLELTEV	3.18		0.12
	YCKTVLELT	34	9	HLA-DPA1*03:01/DPB1*04:02											TCVYCKTVLELTEVF	2.92		0.12
	YCKTVLELT	34	9	HLA-DPA1*03:01/DPB1*04:02											VYCKTVLELTEVFEF	4.73		0.66
	YCKTVLELT	34	9	HLA-DPA1*03:01/DPB1*04:02											YCKTVLELTEVFEFA	9.29		0.82
	YCKTVLELT	34	9	HLA-DRB1*03:01											TCVYCKTVLELTEVF	11.53		1.78
	YCKTVLELTEV	34	11	Entry
	YCKTVLELTEV	34	11	HLA-A*02:06						0.99	0.15	1.15	-1.54	481.8
	YCKTVLELTEV	34	11	HLA-C*15:02	1.9
	CKTVLELTEV	35	10	Entry
	CKTVLELTEV	35	10	HLA-A*02:06						0.99	0.1	1.09	-1.27	228.3
	CKTVLELTEV	35	10	HLA-A*68:02						0.99	0.1	1.09	-1.37	287.9
	CKTVLELTEV	35	10	HLA-C*15:02	0.8
	CKTVLELTEVF	35	11	Entry
	CKTVLELTEVF	35	11	HLA-A*32:01	0.2
	CKTVLELTEVF	35	11	HLA-B*46:01	0.3
	CKTVLELTEVF	35	11	HLA-B*58:01						1.43	1.06	2.5	-0.22	524.2
	CKTVLELTEVF	35	11	HLA-B*58:02	0.1
	KTVLELTE	36	8	Entry
	KTVLELTE	36	8	HLA-A*02:01						-
	KTVLELTEV	36	9	Entry
	KTVLELTEV	36	9	H-2-Db		1.5301
	KTVLELTEV	36	9	H-2-Qa1		1.6703
	KTVLELTEV	36	9	HLA-A*02:01		1.025				0.99	0.2	1.19	-1.21	256.7
	KTVLELTEV	36	9	HLA-A*02:06	0.65	0.2046				0.99	0.2	1.19	-0.05	17.5
	KTVLELTEV	36	9	HLA-A*30:01		1.5613				0.99	0.2	1.19	-1.69	767
	KTVLELTEV	36	9	HLA-A*32:01		1.4105
	KTVLELTEV	36	9	HLA-A*68:02		0.9213				0.99	0.2	1.19	-1.55	558.3
	KTVLELTEV	36	9	HLA-B*57:01		1.2442
	KTVLELTEV	36	9	HLA-B*58:01		1.2587				0.99	0.2	1.19	-1.79	964.3
	KTVLELTEV	36	9	HLA-B*58:02		1.6951
	KTVLELTEV	36	9	HLA-C*02:02		0.8989				0.99	0.2	1.19	-1.77	930.2
	KTVLELTEV	36	9	HLA-C*02:09		0.8989
	KTVLELTEV	36	9	HLA-C*12:03		1.8639
	KTVLELTEV	36	9	HLA-C*15:02	0.2	0.2486				0.99	0.2	1.19	-1.08	187.2
	KTVLELTEV	36	9	HLA-C*16:01		1.7678
	KTVLELTEV	36	9	HLA-C*17:01		0.8153
	KTVLELTEVF	36	10	Entry
	KTVLELTEVF	36	10	HLA-A*32:01		0.6364				1.43	1.17	2.6	0.42	152.4
	KTVLELTEVF	36	10	HLA-B*15:01		1.5318				1.43	1.17	2.6	0.54	115
	KTVLELTEVF	36	10	HLA-B*15:25	1.7					1.43	1.17	2.6	0.41	153.5
	KTVLELTEVF	36	10	HLA-B*46:01	0.1	1.6528
	KTVLELTEVF	36	10	HLA-B*57:01	1.35	0.4656		18	0.9	1.43	1.17	2.6	0.59	100.9
	KTVLELTEVF	36	10	HLA-B*58:01		0.3216				1.43	1.17	2.6	1.17	26.9
	KTVLELTEVF	36	10	HLA-B*58:02	0.1	0.4161
	KTVLELTEVF	36	10	HLA-C*15:02	0.8
	KTVLELTEVFE	36	11	Entry
	KTVLELTEVFE	36	11	HLA-A*32:01	0.3
	KTVLELTEVFE	36	11	HLA-B*46:01	0.4
	KTVLELTEVFE	36	11	HLA-B*58:02	0.1
	TVLELTEV	37	8	Entry
	TVLELTEV	37	8	H-2-Kb		1.1629
	TVLELTEV	37	8	HLA-A*02:06						0.99	0.24	1.23	-1.59	653.3
	TVLELTEV	37	8	HLA-A*02:06								1.23	-1.59	653.3
	TVLELTEVF	37	9	Entry
	TVLELTEVF	37	9	H-2-Db		0.8725
	TVLELTEVF	37	9	H-2-Dd		1.9531
	TVLELTEVF	37	9	H-2-Ld		1.19
	TVLELTEVF	37	9	H-2-Qa1		0.8872
	TVLELTEVF	37	9	H-2-Qa2		1.2286
	TVLELTEVF	37	9	HLA-A*02:06		1.6953
	TVLELTEVF	37	9	HLA-A*03				21	0.7
	TVLELTEVF	37	9	HLA-A*23:01	0.7	0.5793				1.43	1.2	2.63	-0.21	699.8
	TVLELTEVF	37	9	HLA-A*24:02		0.8397
	TVLELTEVF	37	9	HLA-A*25:01		0.3087
	TVLELTEVF	37	9	HLA-A*26				22	0.758621
	TVLELTEVF	37	9	HLA-A*26:01	1.85	0.4787
	TVLELTEVF	37	9	HLA-A*29:02		1.661
	TVLELTEVF	37	9	HLA-A*32:01	1.8	0.3096				1.43	1.2	2.63	-0.09	523.3
	TVLELTEVF	37	9	HLA-B*13:01		0.4612
	TVLELTEVF	37	9	HLA-B*15:01		0.5587		19	0.826087	1.43	1.2	2.63	0.19	279
	TVLELTEVF	37	9	HLA-B*15:02		0.2076
	TVLELTEVF	37	9	HLA-B*15:25		0.4579				1.43	1.2	2.63	0.46	147.7
	TVLELTEVF	37	9	HLA-B*35:01		0.2584				1.43	1.2	2.63	0.7	85.2
	TVLELTEVF	37	9	HLA-B*35:03		0.9097
	TVLELTEVF	37	9	HLA-B*38:01		1.9063
	TVLELTEVF	37	9	HLA-B*46:01	1.35	0.3189
	TVLELTEVF	37	9	HLA-B*53:01		0.3213				1.43	1.2	2.63	-0.16	625
	TVLELTEVF	37	9	HLA-B*57:01		1.3475
	TVLELTEVF	37	9	HLA-B*58:01		0.6687
	TVLELTEVF	37	9	HLA-B*58:02		0.9954
	TVLELTEVF	37	9	HLA-C*01:02		1.4597
	TVLELTEVF	37	9	HLA-C*02:02		0.6499
	TVLELTEVF	37	9	HLA-C*02:09		0.6499
	TVLELTEVF	37	9	HLA-C*03:02		0.326				1.43	1.2	2.63	0.28	223
	TVLELTEVF	37	9	HLA-C*03:03		0.6921				1.43	1.2	2.63	-0.28	828.2
	TVLELTEVF	37	9	HLA-C*03:04		0.6921				1.43	1.2	2.63	-0.28	828.2
	TVLELTEVF	37	9	HLA-C*05:01		1.8695
	TVLELTEVF	37	9	HLA-C*07:02		1.9322
	TVLELTEVF	37	9	HLA-C*08:01		0.6824
	TVLELTEVF	37	9	HLA-C*08:02		1.2892
	TVLELTEVF	37	9	HLA-C*12:02		0.4583
	TVLELTEVF	37	9	HLA-C*12:03		0.6605				1.43	1.2	2.63	0.01	424.8
	TVLELTEVF	37	9	HLA-C*14:02		1.3771
	TVLELTEVF	37	9	HLA-C*16:01		0.6354				1.43	1.2	2.63	0.19	275.4
	TVLELTEVF	37	9	HLA-C*17:01		1.7682
	TVLELTEVF	37	9	HLA-DQA1*03:01/DQB1*03:02											CVYCKTVLELTEVFE	8.08	0.01
	TVLELTEVF	37	9	HLA-DQA1*03:01/DQB1*03:02											TCVYCKTVLELTEVF	15.28	0.01
	TVLELTEVF	37	9	HLA-DQA1*03:01/DQB1*03:02											VYCKTVLELTEVFEF	3.93	0.01
	TVLELTEVF	37	9	HLA-DQA1*03:01/DQB1*03:02											YCKTVLELTEVFEFA	2.59	0.01
	TVLELTEVF	37	9	HLA-DRB1*03:01											CKTVLELTEVFEFAF	3.93		1.7
	TVLELTEVF	37	9	HLA-DRB1*03:01											CVYCKTVLELTEVFE	11.53		1.77
	TVLELTEVF	37	9	HLA-DRB1*03:01											VYCKTVLELTEVFEF	3.93		1.7
	TVLELTEVF	37	9	HLA-DRB1*03:01											YCKTVLELTEVFEFA	3.93		1.69
	TVLELTEVF	37	9	HLA-DRB3*01:01											CKTVLELTEVFEFAF	12.32		0.13
	TVLELTEVF	37	9	HLA-DRB3*01:01											CVYCKTVLELTEVFE	25.94		0.19
	TVLELTEVF	37	9	HLA-DRB3*01:01											VYCKTVLELTEVFEF	18.94		0.13
	TVLELTEVF	37	9	HLA-DRB3*01:01											YCKTVLELTEVFEFA	18.24		0.13
	TVLELTEVF	37	9	HLA-E*01:01		1.5993
	TVLELTEVF	37	9	HLA-G*01:02		0.9586
	TVLELTEVF	37	9	HLA-G*01:03		0.9586
	TVLELTEVF	37	9	HLA-G*01:04		0.9586
	TVLELTEVF	37	9	HLA-G*01:06		0.9586
	TVLELTEVFEF	37	11	Entry
	TVLELTEVFEF	37	11	H-2-Kk						1.4	1.2	2.6	-0.94	3449.9
	TVLELTEVFEF	37	11	H-2-Qa2		1.2594
	TVLELTEVFEF	37	11	HLA-A*23:01	1.3
	TVLELTEVFEF	37	11	HLA-A*32:01	1.7
	TVLELTEVFEF	37	11	HLA-B*13:01	1.1
	TVLELTEVFEF	37	11	HLA-B*18:01	0.35
	TVLELTEVFEF	37	11	HLA-B*35:01	0.85
	TVLELTEVFEF	37	11	HLA-B*44:02	1	1.7282
	TVLELTEVFEF	37	11	HLA-B*44:03		1.5923				1.4	1.2	2.6	-0.37	928.6
	VLELTEVF	38	8	Entry
	VLELTEVF	38	8	HLA-A*32:01	0.6
	VLELTEVF	38	8	HLA-B*15:01	0.8
	VLELTEVF	38	8	HLA-B*15:25	2
	VLELTEVF	38	8	HLA-B*46:01	1.2
	VLELTEVFE	38	9	Entry
	VLELTEVFE	38	9	HLA-DQA1*04:01/DQB1*04:02											VYCKTVLELTEVFEF	5.45		0.08
	VLELTEVFE	38	9	HLA-DQA1*05:01/DQB1*02:01											CKTVLELTEVFEFAF	1.62		1.62	1.53
	VLELTEVFE	38	9	HLA-DQA1*05:01/DQB1*02:01											VYCKTVLELTEVFEF	1.73		1.73	1.33
	VLELTEVFE	38	9	HLA-DQA1*05:01/DQB1*02:01											YCKTVLELTEVFEFA	1.58		1.58	1.54
	VLELTEVFEF	38	10	Entry
	VLELTEVFEF	38	10	H-2-Kk						1.4	1.08	2.47	-1	2973.9
	VLELTEVFEF	38	10	H-2-Qa2		0.5462
	VLELTEVFEF	38	10	HLA-A*23:01						1.4	1.08	2.47	-0.27	550.2
	VLELTEVFEF	38	10	HLA-A*24:02	1.8
	VLELTEVFEF	38	10	HLA-B*13:01	1	1.5569				1.4	1.08	2.47	-0.48	906.7
	VLELTEVFEF	38	10	HLA-B*15:01				17	0.73913
	VLELTEVFEF	38	10	HLA-B*15:25						1.4	1.08	2.47	-0.31	608.9
	VLELTEVFEF	38	10	HLA-B*18:01	0.55	0.8418
	VLELTEVFEF	38	10	HLA-B*40:01		1.0425
	VLELTEVFEF	38	10	HLA-B*40:02		1.5366				1.4	1.08	2.47	-0.4	741.5
	VLELTEVFEF	38	10	HLA-B*44:02		0.9033				1.4	1.08	2.47	-0.08	358.7
	VLELTEVFEF	38	10	HLA-B*44:03						1.4	1.08	2.47	0.15	212.8
	LELTEVFE	39	8	Entry
	LELTEVFE	39	8	HLA-B*18:01	1.05
	LELTEVFEF	39	9	Entry
	LELTEVFEF	39	9	H-2-Kk	1	0.6112				1.4	1.07	2.47	-0.19	459.2
	LELTEVFEF	39	9	H-2-Ld	0.75
	LELTEVFEF	39	9	H-2-Qa2		0.0504
	LELTEVFEF	39	9	HLA-B*13:01	0.4	0.1225				1.4	1.07	2.47	0.19	189.8
	LELTEVFEF	39	9	HLA-B*13:02	1	0.4158
	LELTEVFEF	39	9	HLA-B*18				21	0.75
	LELTEVFEF	39	9	HLA-B*18:01	0.2	0.0501				1.4	1.07	2.47	0.95	32.9
	LELTEVFEF	39	9	HLA-B*27:02		1.9093
	LELTEVFEF	39	9	HLA-B*37				25	0.892857
	LELTEVFEF	39	9	HLA-B*37:01		0.2736
	LELTEVFEF	39	9	HLA-B*38:01		0.5874
	LELTEVFEF	39	9	HLA-B*40:01	1.1	0.2524				1.4	1.07	2.47	0.17	197.4
	LELTEVFEF	39	9	HLA-B*40:02	0.3	0.2978				1.4	1.07	2.47	0.55	82.3
	LELTEVFEF	39	9	HLA-B*44:02	0.55	0.2985		23	0.884615	1.4	1.07	2.47	0.28	153.4
	LELTEVFEF	39	9	HLA-B*44:03	0.35	0.2277				1.4	1.07	2.47	0.58	77.3
	LELTEVFEF	39	9	HLA-B*48:01		1.723
	LELTEVFEF	39	9	HLA-B*49:01	0.7	0.4028				1.4	1.07	2.47	-0.32	610.8
	LELTEVFEF	39	9	HLA-B*50:01		0.9121
	LELTEVFEF	39	9	HLA-B*52:01	1.7	0.9115
	LELTEVFEF	39	9	HLA-B*53:01		1.8775
	LELTEVFEF	39	9	HLA-DPA1*01:03/DPB1*02:01											YCKTVLELTEVFEFA	6.28		0.23
	LELTEVFEF	39	9	HLA-DPA1*02:01/DPB1*01:01											CKTVLELTEVFEFAF	5.42		0.32
	LELTEVFEF	39	9	HLA-DPA1*02:01/DPB1*01:01											KTVLELTEVFEFAFK	5.08		0.29
	LELTEVFEF	39	9	HLA-DPA1*02:01/DPB1*01:01											TVLELTEVFEFAFKD	5.7		0.31
	LELTEVFEF	39	9	HLA-DPA1*02:01/DPB1*01:01											YCKTVLELTEVFEFA	8.63		0.28
	LELTEVFEF	39	9	HLA-DPA1*02:01/DPB1*05:01											KTVLELTEVFEFAFK	1.76		1.05	1.76
	LELTEVFEF	39	9	HLA-DQA1*04:01/DQB1*04:02											CKTVLELTEVFEFAF	7.06		0.07
	LELTEVFEF	39	9	HLA-DQA1*04:01/DQB1*04:02											KTVLELTEVFEFAFK	9.99		0.08
	LELTEVFEF	39	9	HLA-DQA1*04:01/DQB1*04:02											LELTEVFEFAFKDLF	13.62		0.93
	LELTEVFEF	39	9	HLA-DQA1*04:01/DQB1*04:02											TVLELTEVFEFAFKD	7.78		0.08
	LELTEVFEF	39	9	HLA-DQA1*04:01/DQB1*04:02											VLELTEVFEFAFKDL	9.74		0.78
	LELTEVFEF	39	9	HLA-DQA1*04:01/DQB1*04:02											YCKTVLELTEVFEFA	6.49		0.07
	LELTEVFEF	39	9	HLA-DRB1*03:01											LELTEVFEFAFKDLF	3.93		1.74
	LELTEVFEF	39	9	HLA-DRB3*01:01											KTVLELTEVFEFAFK	12.32		0.44
	LELTEVFEF	39	9	HLA-DRB3*01:01											LELTEVFEFAFKDLF	12.32		0.06
	LELTEVFEF	39	9	HLA-DRB3*01:01											TVLELTEVFEFAFKD	12.32		0.46
	LELTEVFEFA	39	10	Entry
	LELTEVFEFA	39	10	HLA-B*13:02	1.9
	LELTEVFEFA	39	10	HLA-B*41:01				20	0.909091
	LELTEVFEFA	39	10	HLA-B*45:01				24	0.96
	LELTEVFEFA	39	10	HLA-B*49:01	1.5
	LELTEVFEFA	39	10	HLA-B*50:01	1.7			20	0.952381
	LELTEVFEFAF	39	11	Entry
	LELTEVFEFAF	39	11	H-2-Kk						1.49	1.07	2.56	-0.88	2709.6
	LELTEVFEFAF	39	11	HLA-B*13:01	0.5
	LELTEVFEFAF	39	11	HLA-B*13:02	1.7
	LELTEVFEFAF	39	11	HLA-B*18:01	1.1					1.49	1.07	2.56	-0.13	485.5
	LELTEVFEFAF	39	11	HLA-B*40:01	1.3
	LELTEVFEFAF	39	11	HLA-B*40:02	1.7					1.49	1.07	2.56	-0.2	570.6
	LELTEVFEFAF	39	11	HLA-B*44:02	1.1			24	0.923077
	LELTEVFEFAF	39	11	HLA-B*49:01	1.6
	ELTEVFEF	40	8	Entry
	ELTEVFEF	40	8	H-2-Kk						1.4	1.02	2.42	-1.24	4578.1
	ELTEVFEF	40	8	HLA-B*13:01	1.6
	ELTEVFEF	40	8	HLA-B*18:01		1.136
	ELTEVFEF	40	8	HLA-B*58:02	0.9
	ELTEVFEFA	40	9	Entry
	ELTEVFEFA	40	9	HLA-A*02:01						0.98	-0.31	0.68	-2.02	500
	ELTEVFEFA	40	9	HLA-A*02:06		1.2167	0.4002
	ELTEVFEFA	40	9	HLA-A*68:02	0.6	0.436
	ELTEVFEFA	40	9	HLA-DPA1*01/DPB1*04:01											VLELTEVFEFAFKDL	5.91		1.77
	ELTEVFEFA	40	9	HLA-DPA1*01:03/DPB1*02:01											CKTVLELTEVFEFAF	5.3		0.22
	ELTEVFEFA	40	9	HLA-DPA1*01:03/DPB1*02:01											KTVLELTEVFEFAFK	4.56		0.21
	ELTEVFEFA	40	9	HLA-DPA1*01:03/DPB1*02:01											TVLELTEVFEFAFKD	4.56		0.21
	ELTEVFEFA	40	9	HLA-DPA1*01:03/DPB1*02:01											VLELTEVFEFAFKDL	2.5		0.06
	ELTEVFEFA	40	9	HLA-DPA1*02:01/DPB1*01:01											VLELTEVFEFAFKDL	2.54		0.01
	ELTEVFEFA	40	9	HLA-DPA1*03:01/DPB1*04:02											VLELTEVFEFAFKDL	12.93		0.61
	ELTEVFEFA	40	9	HLA-DQA1*03:01/DQB1*03:02											TVLELTEVFEFAFKD	1.33			1.33
	ELTEVFEFA	40	9	HLA-DQA1*03:01/DQB1*03:02											VLELTEVFEFAFKDL	1.46			1.46
	ELTEVFEFAF	40	10	Entry
	ELTEVFEFAF	40	10	HLA-A*26				22	0.758621
	ELTEVFEFAF	40	10	HLA-A*26:01	0.55	1.4986
	ELTEVFEFAF	40	10	HLA-B*15:01				20	0.869565
	ELTEVFEFAF	40	10	HLA-B*58:02	1.2
	ELTEVFEFAFK	40	11	Entry
	ELTEVFEFAFK	40	11	HLA-A*11:01	0.95
	ELTEVFEFAFK	40	11	HLA-A*68:01	0.3			20	0.8
	LTEVFEFAF	41	9	Entry
	LTEVFEFAF	41	9	H-2-Kb						1.49	0.96	2.44	-1.25	4955.7
	LTEVFEFAF	41	9	HLA-A*01:01	0.45	0.6156				1.49	0.96	2.44	-0.2	438.7
	LTEVFEFAF	41	9	HLA-A*32:01	0.5
	LTEVFEFAF	41	9	HLA-B*35:03	1.9
	LTEVFEFAF	41	9	HLA-B*53:01	1.6
	LTEVFEFAF	41	9	HLA-B*57:01				18	0.9
	LTEVFEFAF	41	9	HLA-B*58:01		1.9664				1.49	0.96	2.44	-0.2	440.6
	LTEVFEFAF	41	9	HLA-C*05:01		1.3304
	LTEVFEFAF	41	9	HLA-DQA1*03:01/DQB1*03:02											CKTVLELTEVFEFAF	2.53	0.01
	LTEVFEFAF	41	9	HLA-DQA1*03:01/DQB1*03:02											ELTEVFEFAFKDLFV	3.95	0.01
	LTEVFEFAF	41	9	HLA-DQA1*03:01/DQB1*03:02											KTVLELTEVFEFAFK	3.09	0.01
	LTEVFEFAF	41	9	HLA-DQA1*03:01/DQB1*03:02											LELTEVFEFAFKDLF	1.96	0.01
	LTEVFEFAF	41	9	HLA-DQA1*03:01/DQB1*03:02											LTEVFEFAFKDLFVV	5.94	0.01
	LTEVFEFAF	41	9	HLA-DQA1*03:01/DQB1*03:02											TVLELTEVFEFAFKD	1.33	0.01
	LTEVFEFAF	41	9	HLA-DQA1*03:01/DQB1*03:02											VLELTEVFEFAFKDL	1.46	0.01
	LTEVFEFAFK	41	10	Entry
	LTEVFEFAFK	41	10	HLA-A*03:01	1.4
	LTEVFEFAFK	41	10	HLA-A*11:01	0.5	1.8789		22	0.758621
	LTEVFEFAFK	41	10	HLA-A*68:01	1.15			19	0.76
	TEVFEFAF	42	8	Entry
	TEVFEFAF	42	8	H-2-Kk		1.0534
	TEVFEFAF	42	8	H-2-Kk						1.49	1.09	2.57	-0.33	796.8
	TEVFEFAF	42	8	H-2-Qa2		0.751
	TEVFEFAF	42	8	HLA-B*13:01	0.5
	TEVFEFAF	42	8	HLA-B*18				23	0.821429
	TEVFEFAF	42	8	HLA-B*18:01	1.35	0.1062				1.49	1.09	2.57	0.42	142.2
	TEVFEFAF	42	8	HLA-B*37				23	0.821429
	TEVFEFAF	42	8	HLA-B*37:01	0.7	1.0442
	TEVFEFAF	42	8	HLA-B*40:01		1.2178
	TEVFEFAF	42	8	HLA-B*40:02		1.0027				1.49	1.09	2.57	-0.35	841.7
	TEVFEFAF	42	8	HLA-B*44:02		1.0377
	TEVFEFAF	42	8	HLA-B*44:03		0.9866				1.49	1.09	2.57	-0.27	697.2
	TEVFEFAF	42	8	HLA-B*49:01	1.8
	TEVFEFAF	42	8	HLA-B*50:01	1.7
	TEVFEFAFK	42	9	Entry
	TEVFEFAFK	42	9	H-2-Kk	1.4
	TEVFEFAFK	42	9	H-2-Kk	1.4
	TEVFEFAFK	42	9	HLA-A*11:01	1.8
	TEVFEFAFK	42	9	HLA-A*68:01	1.25
	TEVFEFAFK	42	9	HLA-B*44:02	1.95
	TEVFEFAFK	42	9	HLA-DPA1*02:01/DPB1*05:01											TVLELTEVFEFAFKD	1.8		1.11	1.8
	TEVFEFAFK	42	9	HLA-DPA1*02:01/DPB1*05:01											VLELTEVFEFAFKDL	1.66		0.76	1.66
	TEVFEFAFKD	42	10	Entry
	TEVFEFAFKD	42	10	HLA-B*18:01	1.25
	TEVFEFAFKD	42	10	HLA-B*40:02	1.5
	TEVFEFAFKDL	42	11	Entry
	TEVFEFAFKDL	42	11	H-2-Kb	1.1					1.3	0.4	1.7	-1.67	2335.6
	TEVFEFAFKDL	42	11	H-2-Kk						1.3	0.4	1.7	-1.01	510.7
	TEVFEFAFKDL	42	11	HLA-B*40:01	0.9
	TEVFEFAFKDL	42	11	HLA-B*40:02	1			23	0.884615
	EVFEFAFK	43	8	Entry
	EVFEFAFK	43	8	HLA-A*11:01	0.5					0.78	0.23	1	-1.96	913.4
	EVFEFAFK	43	8	HLA-A*25:01	1.7
	EVFEFAFK	43	8	HLA-A*33:03	1.1
	EVFEFAFK	43	8	HLA-A*68:01	0.1
	EVFEFAFK	43	8	HLA-A*68:01		0.4663				0.78	0.23	1	-0.29	19.8
	EVFEFAFK	43	8	HLA-A*74:01	1.9
	EVFEFAFKD	43	9	Entry
	EVFEFAFKD	43	9	HLA-A*03			0.3127
	EVFEFAFKD	43	9	HLA-A*26				27	0.931034
	EVFEFAFKD	43	9	HLA-A*68:02	1
	EVFEFAFKD	43	9	HLA-DQA1*03:01/DQB1*03:02											LELTEVFEFAFKDLF	1.96			1.96
	EVFEFAFKD	43	9	HLA-DQA1*05:01/DQB1*02:01											ELTEVFEFAFKDLFV	3.16	0.01
	EVFEFAFKD	43	9	HLA-DQA1*05:01/DQB1*02:01											EVFEFAFKDLFVVYR	6.99	0.01
	EVFEFAFKD	43	9	HLA-DQA1*05:01/DQB1*02:01											LELTEVFEFAFKDLF	2.32	0.01
	EVFEFAFKD	43	9	HLA-DQA1*05:01/DQB1*02:01											LTEVFEFAFKDLFVV	4.7	0.01
	EVFEFAFKD	43	9	HLA-DQA1*05:01/DQB1*02:01											TEVFEFAFKDLFVVY	4.78	0.01
	EVFEFAFKD	43	9	HLA-DQA1*05:01/DQB1*02:01											TVLELTEVFEFAFKD	3.5	0.01
	EVFEFAFKD	43	9	HLA-DQA1*05:01/DQB1*02:01											VLELTEVFEFAFKDL	4.81	0.01
	EVFEFAFKDL	43	10	Entry
	EVFEFAFKDL	43	10	H-2-Kb	0.8					1.3	0.44	1.74	-1.22	909.9
	EVFEFAFKDL	43	10	HLA-A*25:01		1.6262
	EVFEFAFKDL	43	10	HLA-A*26				27	0.931034
	EVFEFAFKDL	43	10	HLA-A*26:01	0.65	1.8478
	EVFEFAFKDL	43	10	HLA-A*68:02	1.65	0.6181				1.3	0.44	1.74	0.27	29.1
	EVFEFAFKDLF	43	11	Entry
	EVFEFAFKDLF	43	11	H-2-Kb						1.15	1.12	2.28	-1.17	2799.7
	EVFEFAFKDLF	43	11	H-2-Kk						1.15	1.12	2.28	-0.46	547.2
	EVFEFAFKDLF	43	11	H-2-Qa2		1.3007
	EVFEFAFKDLF	43	11	HLA-A*23:01	0.85					1.15	1.12	2.28	-0.56	695.6
	EVFEFAFKDLF	43	11	HLA-A*26:01		1.6397
	EVFEFAFKDLF	43	11	HLA-B*13:01	1.3
	EVFEFAFKDLF	43	11	HLA-B*18:01		1.211				1.15	1.12	2.28	-0.71	963.2
	EVFEFAFKDLF	43	11	HLA-B*37:01	1.3
	EVFEFAFKDLF	43	11	HLA-B*40:01	1.3
	EVFEFAFKDLF	43	11	HLA-B*44:02	1	1.0846
	EVFEFAFKDLF	43	11	HLA-B*44:03		1.0536				1.15	1.12	2.28	-0.56	695.4
	EVFEFAFKDLF	43	11	HLA-B*49:01	1.5
	VFEFAFKDL	44	9	Entry
	VFEFAFKDL	44	9	H-2-Kb						1.3	0.38	1.68	-1.66	2173.7
	VFEFAFKDL	44	9	H-2-Kd				18	0.72
	VFEFAFKDL	44	9	HLA-A*23:01	1.75
	VFEFAFKDL	44	9	HLA-A*24:02		1.8999		19	0.703704
	VFEFAFKDL	44	9	HLA-C*04:01		0.2792
	VFEFAFKDL	44	9	HLA-C*07:04		1.8341
	VFEFAFKDL	44	9	HLA-C*14:02		1.5043				1.3	0.38	1.68	-1.05	527
	VFEFAFKDL	44	9	HLA-DPA1*01/DPB1*04:01											ELTEVFEFAFKDLFV	4.25		1.79
	VFEFAFKDL	44	9	HLA-DPA1*01/DPB1*04:01											LELTEVFEFAFKDLF	5.09		1.99
	VFEFAFKDL	44	9	HLA-DPA1*01/DPB1*04:01											LTEVFEFAFKDLFVV	3.83		0.49
	VFEFAFKDL	44	9	HLA-DPA1*01:03/DPB1*02:01											ELTEVFEFAFKDLFV	2.36		0.06
	VFEFAFKDL	44	9	HLA-DPA1*01:03/DPB1*02:01											LELTEVFEFAFKDLF	2.4		0.06
	VFEFAFKDL	44	9	HLA-DPA1*01:03/DPB1*02:01											LTEVFEFAFKDLFVV	2.54		0.04
	VFEFAFKDL	44	9	HLA-DPA1*01:03/DPB1*02:01											TEVFEFAFKDLFVVY	2.71		0.04
	VFEFAFKDL	44	9	HLA-DPA1*02:01/DPB1*01:01											ELTEVFEFAFKDLFV	1.74		0.01	1.74
	VFEFAFKDL	44	9	HLA-DPA1*02:01/DPB1*01:01											EVFEFAFKDLFVVYR	2.72		0.02
	VFEFAFKDL	44	9	HLA-DPA1*02:01/DPB1*01:01											LELTEVFEFAFKDLF	1.63		0.01	1.63
	VFEFAFKDL	44	9	HLA-DPA1*02:01/DPB1*01:01											LTEVFEFAFKDLFVV	1.61		0.01	1.61
	VFEFAFKDL	44	9	HLA-DPA1*02:01/DPB1*01:01											TEVFEFAFKDLFVVY	2.12		0.01
	VFEFAFKDL	44	9	HLA-DPA1*02:01/DPB1*01:01											VFEFAFKDLFVVYRD	3.47		0.02
	VFEFAFKDL	44	9	HLA-DPA1*02:01/DPB1*05:01											ELTEVFEFAFKDLFV	2.12		0.85
	VFEFAFKDL	44	9	HLA-DPA1*02:01/DPB1*05:01											EVFEFAFKDLFVVYR	1.53		1.53	1.5
	VFEFAFKDL	44	9	HLA-DPA1*02:01/DPB1*05:01											LELTEVFEFAFKDLF	2.04		0.75
	VFEFAFKDL	44	9	HLA-DPA1*02:01/DPB1*05:01											LTEVFEFAFKDLFVV	1.42		1.06	1.42
	VFEFAFKDL	44	9	HLA-DPA1*02:01/DPB1*05:01											TEVFEFAFKDLFVVY	1.41		0.99	1.41
	VFEFAFKDL	44	9	HLA-DPA1*03:01/DPB1*04:02											ELTEVFEFAFKDLFV	14.57		0.58
	VFEFAFKDL	44	9	HLA-DPA1*03:01/DPB1*04:02											LELTEVFEFAFKDLF	14.1		0.59
	VFEFAFKDL	44	9	HLA-DPA1*03:01/DPB1*04:02											LTEVFEFAFKDLFVV	10.6		0.15
	VFEFAFKDL	44	9	HLA-DQA1*01:01/DQB1*05:01											ELTEVFEFAFKDLFV	1.12		0.03	1.12
	VFEFAFKDL	44	9	HLA-DQA1*01:01/DQB1*05:01											LELTEVFEFAFKDLF	3.37		1.97
	VFEFAFKDL	44	9	HLA-G*01:02		1.552
	VFEFAFKDL	44	9	HLA-G*01:03		1.552
	VFEFAFKDL	44	9	HLA-G*01:04		1.552
	VFEFAFKDL	44	9	HLA-G*01:06		1.552
	VFEFAFKDLF	44	10	Entry
	VFEFAFKDLF	44	10	H-2-Kb	0.65					1.15	1.06	2.22	-1	1644.5
	VFEFAFKDLF	44	10	H-2-Kk		1.6625				1.15	1.06	2.22	-0.3	333.5
	VFEFAFKDLF	44	10	H-2-Qa2		0.6891
	VFEFAFKDLF	44	10	HLA-A*23:01	0.55	0.381				1.15	1.06	2.22	0.69	33.5
	VFEFAFKDLF	44	10	HLA-A*24:02	0.9	0.4509		20	0.740741	1.15	1.06	2.22	0.18	110.4
	VFEFAFKDLF	44	10	HLA-A*29:02	1.25					1.15	1.06	2.22	-0.36	382.5
	VFEFAFKDLF	44	10	HLA-B*13:01	0.7	1.7288				1.15	1.06	2.22	-0.61	677.1
	VFEFAFKDLF	44	10	HLA-B*13:02	1.2	1.7393
	VFEFAFKDLF	44	10	HLA-B*18:01		0.8786				1.15	1.06	2.22	-0.31	338.9
	VFEFAFKDLF	44	10	HLA-B*37:01	0.7	1.4483
	VFEFAFKDLF	44	10	HLA-B*40:01		0.9192				1.15	1.06	2.22	-0.59	648.1
	VFEFAFKDLF	44	10	HLA-B*40:02		1.308				1.15	1.06	2.22	-0.3	331.9
	VFEFAFKDLF	44	10	HLA-B*44:02		0.8072				1.15	1.06	2.22	-0.33	354.7
	VFEFAFKDLF	44	10	HLA-B*44:03		0.7136				1.15	1.06	2.22	-0.05	184.8
	VFEFAFKDLF	44	10	HLA-B*49:01	0.7	1.2411				1.15	1.06	2.22	-0.6	656.2
	VFEFAFKDLF	44	10	HLA-B*50:01	1.9
	VFEFAFKDLF	44	10	HLA-B*52:01	1.2
	VFEFAFKDLF	44	10	HLA-C*04:01		0.7958
	VFEFAFKDLF	44	10	HLA-G*01:01	0.7
	VFEFAFKDLF	44	10	HLA-G*01:02		1.7009
	VFEFAFKDLF	44	10	HLA-G*01:03		1.7009
	VFEFAFKDLF	44	10	HLA-G*01:04		1.7009
	VFEFAFKDLF	44	10	HLA-G*01:06	0.7	1.7009
	VFEFAFKDLFV	44	11	Entry
	VFEFAFKDLFV	44	11	H-2-Kb	0.8
	VFEFAFKDLFV	44	11	H-2-Kk						0.99	0.1	1.09	-1.16	175.9
	VFEFAFKDLFV	44	11	HLA-B*13:01	1.8
	VFEFAFKDLFV	44	11	HLA-B*13:02	0.3
	VFEFAFKDLFV	44	11	HLA-B*37:01	0.2
	VFEFAFKDLFV	44	11	HLA-B*40:01	1.2
	VFEFAFKDLFV	44	11	HLA-B*40:02						0.99	0.1	1.09	-1.9	971.6
	VFEFAFKDLFV	44	11	HLA-B*44:02	1.9
	VFEFAFKDLFV	44	11	HLA-B*49:01	0.3
	VFEFAFKDLFV	44	11	HLA-B*50:01	1
	VFEFAFKDLFV	44	11	HLA-B*52:01	0.7
	FEFAFKDL	45	8	Entry
	FEFAFKDL	45	8	H-2-Kb	1.7		0.5383	20	0.714286	1.3	0.39	1.68	-1.62	1975.7
	FEFAFKDL	45	8	H-2-Kk	1.15	0.3615				1.3	0.39	1.68	0.09	38.9
	FEFAFKDL	45	8	H-2-Ld	0.6
	FEFAFKDL	45	8	HLA-B*13:01	0.4
	FEFAFKDL	45	8	HLA-B*13:02	0.6	1.5902
	FEFAFKDL	45	8	HLA-B*18				20	0.714286
	FEFAFKDL	45	8	HLA-B*18:01		0.7854
	FEFAFKDL	45	8	HLA-B*37				21	0.75
	FEFAFKDL	45	8	HLA-B*37:01	0.4	0.7659
	FEFAFKDL	45	8	HLA-B*40:01		0.5335				1.3	0.39	1.68	-0.49	146.7
	FEFAFKDL	45	8	HLA-B*40:02	1.05	0.3423				1.3	0.39	1.68	-0.05	53.3
	FEFAFKDL	45	8	HLA-B*48:01	1.8
	FEFAFKDL	45	8	HLA-B*49:01	0.4	0.7912
	FEFAFKDL	45	8	HLA-B*50:01	0.3	1.1222
	FEFAFKDL	45	8	HLA-B*52:01	0.6	1.0226
	FEFAFKDL	45	8	HLA-C*07:01	0.5
	FEFAFKDLF	45	9	Entry
	FEFAFKDLF	45	9	H-2-Kk	0.4	0.1512				1.15	1.07	2.22	0.69	33.8
	FEFAFKDLF	45	9	H-2-Ld		0.976
	FEFAFKDLF	45	9	H-2-Qa2		0.0299
	FEFAFKDLF	45	9	HLA-B*13:01	0.2	0.0713				1.15	1.07	2.22	0.27	90
	FEFAFKDLF	45	9	HLA-B*13:02	0.3	0.113				1.15	1.07	2.22	-0.58	630
	FEFAFKDLF	45	9	HLA-B*15:02		1.4397
	FEFAFKDLF	45	9	HLA-B*15:25		1.9067
	FEFAFKDLF	45	9	HLA-B*18				23	0.821429
	FEFAFKDLF	45	9	HLA-B*18:01	0.15	0.0144				1.15	1.07	2.22	1.15	11.9
	FEFAFKDLF	45	9	HLA-B*27:02	1.7	1.2984
	FEFAFKDLF	45	9	HLA-B*35:01		1.9191
	FEFAFKDLF	45	9	HLA-B*37				20	0.714286
	FEFAFKDLF	45	9	HLA-B*37:01	0.3	0.1429				1.15	1.07	2.22	-0.59	655.9
	FEFAFKDLF	45	9	HLA-B*38:01	1.45	0.148
	FEFAFKDLF	45	9	HLA-B*39:01		1.5179
	FEFAFKDLF	45	9	HLA-B*40:01	0.75	0.1136				1.15	1.07	2.22	0.7	33.5
	FEFAFKDLF	45	9	HLA-B*40:02	0.7	0.182				1.15	1.07	2.22	0.79	27.1
	FEFAFKDLF	45	9	HLA-B*44:02	0.55	0.3097		23	0.884615	1.15	1.07	2.22	-0.24	290.8
	FEFAFKDLF	45	9	HLA-B*44:03	0.45	0.2223				1.15	1.07	2.22	0.12	127
	FEFAFKDLF	45	9	HLA-B*48:01		0.5728
	FEFAFKDLF	45	9	HLA-B*49:01	0.3	0.1679				1.15	1.07	2.22	0.08	138.3
	FEFAFKDLF	45	9	HLA-B*50:01	0.4	0.4101				1.15	1.07	2.22	-0.29	325.7
	FEFAFKDLF	45	9	HLA-B*52:01	0.5	0.1987
	FEFAFKDLF	45	9	HLA-B*53:01		1.3657
	FEFAFKDLF	45	9	HLA-C*07:01		1.8943
	FEFAFKDLF	45	9	HLA-C*07:02		1.6639
	FEFAFKDLF	45	9	HLA-DRB1*03:01											ELTEVFEFAFKDLFV	3.28		1.65
	FEFAFKDLF	45	9	HLA-DRB1*03:01											EVFEFAFKDLFVVYR	3.61		1.26
	FEFAFKDLF	45	9	HLA-DRB1*03:01											LTEVFEFAFKDLFVV	2.23		1.56
	FEFAFKDLF	45	9	HLA-DRB1*03:01											TEVFEFAFKDLFVVY	1.69		1.26	1.69
	FEFAFKDLF	45	9	HLA-DRB1*11:01											ELTEVFEFAFKDLFV	18.07		1.97
	FEFAFKDLF	45	9	HLA-DRB1*11:01											EVFEFAFKDLFVVYR	6.6		1.41
	FEFAFKDLF	45	9	HLA-DRB1*11:01											LTEVFEFAFKDLFVV	12.42		1.74
	FEFAFKDLF	45	9	HLA-DRB1*11:01											TEVFEFAFKDLFVVY	11.28		1.74
	FEFAFKDLF	45	9	HLA-DRB3*01:01											ELTEVFEFAFKDLFV	12.32		0.05
	FEFAFKDLF	45	9	HLA-DRB3*01:01											EVFEFAFKDLFVVYR	12.35		0.05
	FEFAFKDLF	45	9	HLA-DRB3*01:01											FEFAFKDLFVVYRDS	4.97		0.35
	FEFAFKDLF	45	9	HLA-DRB3*01:01											LTEVFEFAFKDLFVV	11.14		0.05
	FEFAFKDLF	45	9	HLA-DRB3*01:01											TEVFEFAFKDLFVVY	11.14		0.04
	FEFAFKDLF	45	9	HLA-DRB3*01:01											VFEFAFKDLFVVYRD	4.97		0.32
	FEFAFKDLF	45	9	HLA-DRB5*01:01											EVFEFAFKDLFVVYR	5.88		0.96
	FEFAFKDLFV	45	10	Entry
	FEFAFKDLFV	45	10	H-2-Kb	1.7
	FEFAFKDLFV	45	10	H-2-Kk	0.35	1.2752				0.99	0.1	1.09	-0.34	26.8
	FEFAFKDLFV	45	10	HLA-A*02:01	1.1					0.99	0.1	1.09	-1.87	913.3
	FEFAFKDLFV	45	10	HLA-A*02:06						0.99	0.1	1.09	-1.29	238.7
	FEFAFKDLFV	45	10	HLA-B*13:01	0.4					0.99	0.1	1.09	-1.46	355.9
	FEFAFKDLFV	45	10	HLA-B*13:02	0.1	0.9261				0.99	0.1	1.09	-1.28	236.8
	FEFAFKDLFV	45	10	HLA-B*18:01	1.15	1.8954				0.99	0.1	1.09	-1.84	863.5
	FEFAFKDLFV	45	10	HLA-B*37:01	0.2					0.99	0.1	1.09	-1.72	649.8
	FEFAFKDLFV	45	10	HLA-B*40:01	0.6	1.6212				0.99	0.1	1.09	-1.7	620.7
	FEFAFKDLFV	45	10	HLA-B*40:02	0.15	1.908				0.99	0.1	1.09	-0.86	89.8
	FEFAFKDLFV	45	10	HLA-B*44:03	1.6
	FEFAFKDLFV	45	10	HLA-B*49:01	0.2	0.7332		21	0.807692	0.99	0.1	1.09	-0.87	92.5
	FEFAFKDLFV	45	10	HLA-B*50:01	0.2	1.5341				0.99	0.1	1.09	-1.51	401.4
	FEFAFKDLFV	45	10	HLA-B*52:01	0.3
	FEFAFKDLFV	45	10	HLA-C*07:01	1.5
	FEFAFKDLFV	45	10	HLA-C*12:03	0.8
	FEFAFKDLFVV	45	11	Entry
	FEFAFKDLFVV	45	11	H-2-Kk						1.02	0.1	1.12	-0.6	52.4
	FEFAFKDLFVV	45	11	HLA-A*02:06						1.02	0.1	1.12	-1.06	150
	FEFAFKDLFVV	45	11	HLA-B*13:01	0.2					1.02	0.1	1.12	-1.72	690.6
	FEFAFKDLFVV	45	11	HLA-B*13:02	0.1					1.02	0.1	1.12	-1.57	492.3
	FEFAFKDLFVV	45	11	HLA-B*18:01	1.55
	FEFAFKDLFVV	45	11	HLA-B*37:01	0.2
	FEFAFKDLFVV	45	11	HLA-B*40:01	0.2					1.02	0.1	1.12	-1.83	890.1
	FEFAFKDLFVV	45	11	HLA-B*40:02	1.1					1.02	0.1	1.12	-0.59	50.9
	FEFAFKDLFVV	45	11	HLA-B*44:03	1.15
	FEFAFKDLFVV	45	11	HLA-B*46:01	0.2
	FEFAFKDLFVV	45	11	HLA-B*46:01	0.2
	FEFAFKDLFVV	45	11	HLA-B*49:01	0.2	1.9453				1.02	0.1	1.12	-1.42	345.7
	FEFAFKDLFVV	45	11	HLA-B*50:01	0.1					1.02	0.1	1.12	-1.7	655.6
	FEFAFKDLFVV	45	11	HLA-B*52:01	0.2
	FEFAFKDLFVV	45	11	HLA-C*02:02	1.9
	FEFAFKDLFVV	45	11	HLA-C*02:09	1.9
	FEFAFKDLFVV	45	11	HLA-C*03:04	1.6
	FEFAFKDLFVV	45	11	HLA-C*08:01	0.9
	FEFAFKDLFVV	45	11	HLA-C*12:02	1.1
	FEFAFKDLFVV	45	11	HLA-C*12:03	0.1
	EFAFKDLF	46	8	Entry
	EFAFKDLF	46	8	H-2-Kk						1.15	1.05	2.2	-0.84	1085.4
	EFAFKDLF	46	8	HLA-B*13:01	1.9
	EFAFKDLF	46	8	HLA-B*18:01		1.1708
	EFAFKDLF	46	8	HLA-B*37:01	1.7
	EFAFKDLF	46	8	HLA-B*49:01	1.3
	EFAFKDLFV	46	9	Entry
	EFAFKDLFV	46	9	HLA-A*68:02	1.3	1.7413				0.99	0.08	1.07	-1.45	333.8
	EFAFKDLFV	46	9	HLA-C*04:01		1.2799
	EFAFKDLFV	46	9	HLA-DQA1*01:01/DQB1*05:01											EFAFKDLFVVYRDSI	5.86		0.48
	EFAFKDLFV	46	9	HLA-DQA1*01:01/DQB1*05:01											EVFEFAFKDLFVVYR	0.7		0.04	0.7
	EFAFKDLFV	46	9	HLA-DQA1*01:01/DQB1*05:01											FEFAFKDLFVVYRDS	1.69		0.37	1.69
	EFAFKDLFV	46	9	HLA-DQA1*01:01/DQB1*05:01											LTEVFEFAFKDLFVV	0.61		0.03	0.61
	EFAFKDLFV	46	9	HLA-DQA1*01:01/DQB1*05:01											TEVFEFAFKDLFVVY	0.58		0.03	0.58
	EFAFKDLFV	46	9	HLA-DQA1*01:01/DQB1*05:01											VFEFAFKDLFVVYRD	1.08		0.05	1.08
	EFAFKDLFVV	46	10	Entry
	EFAFKDLFVV	46	10	HLA-A*02:01						1.02	0.08	1.1	-1.48	373.9
	EFAFKDLFVV	46	10	HLA-A*02:06						1.02	0.08	1.1	-0.55	44.7
	EFAFKDLFVV	46	10	HLA-A*68:02		1.3761				1.02	0.08	1.1	-0.91	102.1
	EFAFKDLFVV	46	10	HLA-B*46:01	0.1
	EFAFKDLFVV	46	10	HLA-B*51:01		1.6919
	EFAFKDLFVV	46	10	HLA-C*08:02	1.4
	EFAFKDLFVV	46	10	HLA-C*12:03	0.2
	EFAFKDLFVV	46	10	HLA-C*15:02	1.5
	EFAFKDLFVVY	46	11	Entry
	EFAFKDLFVVY	46	11	HLA-A*01:01	1.7
	EFAFKDLFVVY	46	11	HLA-A*29:02	1.55	1.8766				1.9	1.22	3.11	0.67	279.3
	EFAFKDLFVVY	46	11	HLA-A*30:02	1.75
	EFAFKDLFVVY	46	11	HLA-B*15:01	0.6					1.9	1.22	3.11	0.01	1279.7
	EFAFKDLFVVY	46	11	HLA-B*15:25	1.9					1.9	1.22	3.11	0.11	1014.2
	EFAFKDLFVVY	46	11	HLA-B*35:01	1.6					1.9	1.22	3.11	0.44	470
	EFAFKDLFVVY	46	11	HLA-B*46:01	0.1
	EFAFKDLFVVY	46	11	HLA-B*53:01	1.15
	EFAFKDLFVVY	46	11	HLA-C*02:02	1.9
	EFAFKDLFVVY	46	11	HLA-C*02:09	1.9
	EFAFKDLFVVY	46	11	HLA-C*03:02	0.5					1.9	1.22	3.11	0.01	1263.7
	EFAFKDLFVVY	46	11	HLA-C*12:02	0.5
	EFAFKDLFVVY	46	11	HLA-C*12:03	0.1
	EFAFKDLFVVY	46	11	HLA-C*16:01	1.6
	FAFKDLFV	47	8	Entry
	FAFKDLFV	47	8	H-2-Db	1
	FAFKDLFV	47	8	HLA-A*02:01						0.99	0.09	1.08	-1.89	933.2
	FAFKDLFV	47	8	HLA-A*02:06						0.99	0.09	1.08	-0.93	103.6
	FAFKDLFV	47	8	HLA-B*13:01	1.7
	FAFKDLFV	47	8	HLA-B*13:02	0.4
	FAFKDLFV	47	8	HLA-B*46:01	0.2
	FAFKDLFV	47	8	HLA-B*51:01	0.2	0.3657		25	0.961538
	FAFKDLFV	47	8	HLA-B*52:01	0.4	1.3467
	FAFKDLFV	47	8	HLA-B*56:01	1.5
	FAFKDLFV	47	8	HLA-C*02:02	0.3
	FAFKDLFV	47	8	HLA-C*02:09	0.3
	FAFKDLFV	47	8	HLA-C*03:02	0.5
	FAFKDLFV	47	8	HLA-C*03:03	0.5
	FAFKDLFV	47	8	HLA-C*03:04	0.5
	FAFKDLFV	47	8	HLA-C*06:02	0.8
	FAFKDLFV	47	8	HLA-C*08:01	0.3	1.9459
	FAFKDLFV	47	8	HLA-C*08:02	0.8
	FAFKDLFV	47	8	HLA-C*12:02	0.3
	FAFKDLFV	47	8	HLA-C*12:03	0.1					0.99	0.09	1.08	-1.84	834.3
	FAFKDLFV	47	8	HLA-C*15:02	0.2
	FAFKDLFV	47	8	HLA-C*16:01	0.5
	FAFKDLFV	47	8	HLA-C*17:01	0.5
	FAFKDLFVV	47	9	Entry
	FAFKDLFVV	47	9	H-2-Db		0.1266
	FAFKDLFVV	47	9	H-2-Dd	1.2					1.02	0.09	1.11	-1.19	197.4
	FAFKDLFVV	47	9	HLA-A*02:01	0.5	0.4331	0.2858			1.02	0.09	1.11	0.03	12
	FAFKDLFVV	47	9	HLA-A*02:06	0.25	0.0836				1.02	0.09	1.11	0.55	3.6
	FAFKDLFVV	47	9	HLA-A*68:02	0.7	0.3076				1.02	0.09	1.11	-0.4	32.2
	FAFKDLFVV	47	9	HLA-B*13:01	1.2	1.8039				1.02	0.09	1.11	-1.68	616
	FAFKDLFVV	47	9	HLA-B*13:02	0.3	0.4306				1.02	0.09	1.11	-1.66	587.8
	FAFKDLFVV	47	9	HLA-B*14:02		1.8985
	FAFKDLFVV	47	9	HLA-B*35:01		1.8188				1.02	0.09	1.11	-1.5	405.2
	FAFKDLFVV	47	9	HLA-B*35:03		0.9931
	FAFKDLFVV	47	9	HLA-B*39:01		1.8743				1.02	0.09	1.11	-1.77	751.6
	FAFKDLFVV	47	9	HLA-B*46:01	0.15	0.6645
	FAFKDLFVV	47	9	HLA-B*51:01	0.5	0.1658		25	0.961538	1.02	0.09	1.11	-1.79	797.8
	FAFKDLFVV	47	9	HLA-B*52:01	0.3	0.1408				1.02	0.09	1.11	-1.68	608.3
	FAFKDLFVV	47	9	HLA-B*53:01		1.29				1.02	0.09	1.11	-1.72	672.1
	FAFKDLFVV	47	9	HLA-B*55:01	1.2	1.2396				1.02	0.09	1.11	-1.75	727.3
	FAFKDLFVV	47	9	HLA-B*56:01	0.9	0.6457				1.02	0.09	1.11	-1.65	575
	FAFKDLFVV	47	9	HLA-B*58:01						1.02	0.09	1.11	-1.76	735.9
	FAFKDLFVV	47	9	HLA-C*01:02		0.8492
	FAFKDLFVV	47	9	HLA-C*02:02	0.4	0.353				1.02	0.09	1.11	-0.88	96.6
	FAFKDLFVV	47	9	HLA-C*02:09	0.4	0.353
	FAFKDLFVV	47	9	HLA-C*03:02	0.5	0.3442				1.02	0.09	1.11	-0.23	22
	FAFKDLFVV	47	9	HLA-C*03:03		0.1731				1.02	0.09	1.11	-0.22	21.1
	FAFKDLFVV	47	9	HLA-C*03:04	0.6	0.1731				1.02	0.09	1.11	-0.22	21.1
	FAFKDLFVV	47	9	HLA-C*05:01		0.7297
	FAFKDLFVV	47	9	HLA-C*06:02		1.7397
	FAFKDLFVV	47	9	HLA-C*07:01		1.6974
	FAFKDLFVV	47	9	HLA-C*08:01	0.3	0.0909				1.02	0.09	1.11	-0.61	52.8
	FAFKDLFVV	47	9	HLA-C*08:02		0.3499
	FAFKDLFVV	47	9	HLA-C*12:02	0.2	0.205				1.02	0.09	1.11	-0.48	39
	FAFKDLFVV	47	9	HLA-C*12:03	0.35	0.1704				1.02	0.09	1.11	0.05	11.4
	FAFKDLFVV	47	9	HLA-C*14:02						1.02	0.09	1.11	-1.82	849.6
	FAFKDLFVV	47	9	HLA-C*15:02	0.9	0.4208				1.02	0.09	1.11	-1.12	169.9
	FAFKDLFVV	47	9	HLA-C*16:01	0.4	0.5007				1.02	0.09	1.11	-0.5	40.7
	FAFKDLFVV	47	9	HLA-C*17:01	1.5	0.3215
	FAFKDLFVV	47	9	HLA-DPA1*01/DPB1*04:01											EVFEFAFKDLFVVYR	0.89		0.89
	FAFKDLFVV	47	9	HLA-DPA1*01/DPB1*04:01											FEFAFKDLFVVYRDS	1.36		1.36
	FAFKDLFVV	47	9	HLA-DPA1*01/DPB1*04:01											TEVFEFAFKDLFVVY	0.48		0.48
	FAFKDLFVV	47	9	HLA-DPA1*01/DPB1*04:01											VFEFAFKDLFVVYRD	0.94		0.94
	FAFKDLFVV	47	9	HLA-DPA1*01:03/DPB1*02:01											EFAFKDLFVVYRDSI	6.36		0.84
	FAFKDLFVV	47	9	HLA-DPA1*01:03/DPB1*02:01											EVFEFAFKDLFVVYR	3.11		0.12
	FAFKDLFVV	47	9	HLA-DPA1*01:03/DPB1*02:01											FAFKDLFVVYRDSIP	9.16		1.38
	FAFKDLFVV	47	9	HLA-DPA1*01:03/DPB1*02:01											FEFAFKDLFVVYRDS	5.6		0.28
	FAFKDLFVV	47	9	HLA-DPA1*01:03/DPB1*02:01											VFEFAFKDLFVVYRD	3.54		0.12
	FAFKDLFVV	47	9	HLA-DPA1*02:01/DPB1*01:01											FAFKDLFVVYRDSIP	4.79		1.9
	FAFKDLFVV	47	9	HLA-DPA1*02:01/DPB1*01:01											FEFAFKDLFVVYRDS	5.66		0.5
	FAFKDLFVV	47	9	HLA-DPA1*03:01/DPB1*04:02											EFAFKDLFVVYRDSI	8.77		1.62
	FAFKDLFVV	47	9	HLA-DPA1*03:01/DPB1*04:02											EVFEFAFKDLFVVYR	7.38		0.28
	FAFKDLFVV	47	9	HLA-DPA1*03:01/DPB1*04:02											FAFKDLFVVYRDSIP	8.77		1.99
	FAFKDLFVV	47	9	HLA-DPA1*03:01/DPB1*04:02											FEFAFKDLFVVYRDS	10.43		0.37
	FAFKDLFVV	47	9	HLA-DPA1*03:01/DPB1*04:02											TEVFEFAFKDLFVVY	9.01		0.16
	FAFKDLFVV	47	9	HLA-DPA1*03:01/DPB1*04:02											VFEFAFKDLFVVYRD	7.97		0.28
	FAFKDLFVV	47	9	HLA-DRB1*13:02											EFAFKDLFVVYRDSI	59.38					1.85
	FAFKDLFVV	47	9	HLA-DRB1*13:02											EVFEFAFKDLFVVYR	69.78					1.85
	FAFKDLFVV	47	9	HLA-DRB1*13:02											FAFKDLFVVYRDSIP	52.56					1.85
	FAFKDLFVV	47	9	HLA-DRB1*13:02											FEFAFKDLFVVYRDS	74.27					1.85
	FAFKDLFVV	47	9	HLA-DRB1*13:02											LTEVFEFAFKDLFVV	69.16					1.85
	FAFKDLFVV	47	9	HLA-DRB1*13:02											TEVFEFAFKDLFVVY	70.09					1.85
	FAFKDLFVV	47	9	HLA-DRB1*13:02											VFEFAFKDLFVVYRD	73.05					1.85
	FAFKDLFVV	47	9	HLA-DRB3*01:01											FAFKDLFVVYRDSIP	4.97		1.26
	FAFKDLFVVY	47	10	Entry
	FAFKDLFVVY	47	10	HLA-A*01:01	1.95	1.7911
	FAFKDLFVVY	47	10	HLA-A*02:06						1.9	1.23	3.12	1.03	124.4
	FAFKDLFVVY	47	10	HLA-A*25:01		0.8737
	FAFKDLFVVY	47	10	HLA-A*26:01		0.5944				1.9	1.23	3.12	0.21	812.95
	FAFKDLFVVY	47	10	HLA-A*29:02	0.75	0.5923				1.9	1.23	3.12	1.56	37
	FAFKDLFVVY	47	10	HLA-A*30:02		1.3404
	FAFKDLFVVY	47	10	HLA-A*68:01						1.9	1.23	3.12	0.34	610.3
	FAFKDLFVVY	47	10	HLA-B*15:01	1.3	0.933		16	0.695652	1.9	1.23	3.12	1.66	29.4
	FAFKDLFVVY	47	10	HLA-B*15:02		0.6742
	FAFKDLFVVY	47	10	HLA-B*15:25	0.5	0.8337				1.9	1.23	3.12	1.73	25
	FAFKDLFVVY	47	10	HLA-B*18:01	0.75
	FAFKDLFVVY	47	10	HLA-B*35:01	0.25	0.3656				1.9	1.23	3.12	1.96	14.7
	FAFKDLFVVY	47	10	HLA-B*46:01	0.1	0.2558
	FAFKDLFVVY	47	10	HLA-B*53:01	0.8	1.1236				1.9	1.23	3.12	0.66	294.2
	FAFKDLFVVY	47	10	HLA-B*58:01		1.6875				1.9	1.23	3.12	1	134.5
	FAFKDLFVVY	47	10	HLA-C*02:02	0.4	1.141				1.9	1.23	3.12	0.43	489.7
	FAFKDLFVVY	47	10	HLA-C*02:09	0.4	1.141
	FAFKDLFVVY	47	10	HLA-C*03:02	0.2	0.5984				1.9	1.23	3.12	1.48	43.9
	FAFKDLFVVY	47	10	HLA-C*03:03	1.4
	FAFKDLFVVY	47	10	HLA-C*03:04	1.5
	FAFKDLFVVY	47	10	HLA-C*07:02	1.1
	FAFKDLFVVY	47	10	HLA-C*08:01	1.5
	FAFKDLFVVY	47	10	HLA-C*08:02	1.4
	FAFKDLFVVY	47	10	HLA-C*12:02	0.2	0.5714				1.9	1.23	3.12	0.98	139.5
	FAFKDLFVVY	47	10	HLA-C*12:03	0.1	0.8987				1.9	1.23	3.12	1.37	56.9
	FAFKDLFVVY	47	10	HLA-C*15:02	1.5
	FAFKDLFVVY	47	10	HLA-C*16:01						1.9	1.23	3.12	0.76	230.6
	FAFKDLFVVYR	47	11	Entry
	FAFKDLFVVYR	47	11	HLA-A*31:01		1.9084				0.99	0.6	1.6	-0.28	75.6
	FAFKDLFVVYR	47	11	HLA-A*33:03	0.3	1.5286				0.99	0.6	1.6	-0.57	145.6
	FAFKDLFVVYR	47	11	HLA-A*68:01		0.7846		19	0.76
	FAFKDLFVVYR	47	11	HLA-A*74:01	1.1
	FAFKDLFVVYR	47	11	HLA-B*15:01	0.8
	FAFKDLFVVYR	47	11	HLA-B*46:01	0.1
	FAFKDLFVVYR	47	11	HLA-B*53:01	1.5
	FAFKDLFVVYR	47	11	HLA-C*03:02	1.1
	FAFKDLFVVYR	47	11	HLA-C*05:01	1.6
	FAFKDLFVVYR	47	11	HLA-C*12:02	1.4
	FAFKDLFVVYR	47	11	HLA-C*12:03	0.1
	AFKDLFVV	48	8	Entry
	AFKDLFVV	48	8	HLA-B*13:02	1.7
	AFKDLFVV	48	8	HLA-B*46:01	0.7
	AFKDLFVV	48	8	HLA-C*12:03	1.1
	AFKDLFVVY	48	9	Entry
	AFKDLFVVY	48	9	H-2-Qa1		1.6656
	AFKDLFVVY	48	9	HLA-A*23:01		0.9082
	AFKDLFVVY	48	9	HLA-A*24:02		1.1901
	AFKDLFVVY	48	9	HLA-A*25:01		1.1986
	AFKDLFVVY	48	9	HLA-A*26:01		1.108
	AFKDLFVVY	48	9	HLA-A*29:02	0.75	0.0844				1.9	1.36	3.26	1.04	163.4
	AFKDLFVVY	48	9	HLA-A*30:01		0.9993
	AFKDLFVVY	48	9	HLA-A*30:02	1.5	0.1395
	AFKDLFVVY	48	9	HLA-A*31:01		1.5226
	AFKDLFVVY	48	9	HLA-A*32:01		1.2493
	AFKDLFVVY	48	9	HLA-A*74:01		1.7446
	AFKDLFVVY	48	9	HLA-B*15:01	1.1	0.5063				1.9	1.36	3.26	0.4	723.1
	AFKDLFVVY	48	9	HLA-B*15:02		0.616
	AFKDLFVVY	48	9	HLA-B*15:25		0.6552				1.9	1.36	3.26	0.55	506.7
	AFKDLFVVY	48	9	HLA-B*18:01		0.9509
	AFKDLFVVY	48	9	HLA-B*35:01		1.7097
	AFKDLFVVY	48	9	HLA-B*46:01	0.8	0.7082
	AFKDLFVVY	48	9	HLA-C*03:02		1.9425
	AFKDLFVVY	48	9	HLA-C*04:01		1.4755
	AFKDLFVVY	48	9	HLA-C*06:02		0.8049
	AFKDLFVVY	48	9	HLA-C*07:01		0.8166
	AFKDLFVVY	48	9	HLA-C*07:02		0.4273
	AFKDLFVVY	48	9	HLA-C*12:02		1.295
	AFKDLFVVY	48	9	HLA-C*14:02		0.1935				1.9	1.36	3.26	0.8	287.7
	AFKDLFVVY	48	9	HLA-DPA1*01/DPB1*04:01											AFKDLFVVYRDSIPH	12.02	0.01
	AFKDLFVVY	48	9	HLA-DPA1*01/DPB1*04:01											EFAFKDLFVVYRDSI	4.78	0.01
	AFKDLFVVY	48	9	HLA-DPA1*01/DPB1*04:01											EVFEFAFKDLFVVYR	0.89	0.01
	AFKDLFVVY	48	9	HLA-DPA1*01/DPB1*04:01											FAFKDLFVVYRDSIP	7.15	0.01
	AFKDLFVVY	48	9	HLA-DPA1*01/DPB1*04:01											FEFAFKDLFVVYRDS	1.36	0.01
	AFKDLFVVY	48	9	HLA-DPA1*01/DPB1*04:01											TEVFEFAFKDLFVVY	0.48	0.01
	AFKDLFVVY	48	9	HLA-DPA1*01/DPB1*04:01											VFEFAFKDLFVVYRD	0.94	0.01
	AFKDLFVVY	48	9	HLA-DPA1*02:01/DPB1*01:01											EFAFKDLFVVYRDSI	4.79		0.76
	AFKDLFVVY	48	9	HLA-DPA1*02:01/DPB1*05:01											AFKDLFVVYRDSIPH	8.15	1.86
	AFKDLFVVY	48	9	HLA-DPA1*02:01/DPB1*05:01											EFAFKDLFVVYRDSI	3.19	1.86
	AFKDLFVVY	48	9	HLA-DPA1*02:01/DPB1*05:01											EVFEFAFKDLFVVYR	1.53	1.86
	AFKDLFVVY	48	9	HLA-DPA1*02:01/DPB1*05:01											FAFKDLFVVYRDSIP	4.84	1.86
	AFKDLFVVY	48	9	HLA-DPA1*02:01/DPB1*05:01											FEFAFKDLFVVYRDS	1.93	1.86
	AFKDLFVVY	48	9	HLA-DPA1*02:01/DPB1*05:01											TEVFEFAFKDLFVVY	1.41	1.86
	AFKDLFVVY	48	9	HLA-DPA1*02:01/DPB1*05:01											VFEFAFKDLFVVYRD	1.64	1.86
	AFKDLFVVY	48	9	HLA-DRB3*01:01											EFAFKDLFVVYRDSI	4.97		1.64
	AFKDLFVVY	48	9	HLA-G*01:02		1.1788
	AFKDLFVVY	48	9	HLA-G*01:03		1.1788
	AFKDLFVVY	48	9	HLA-G*01:04		1.1788
	AFKDLFVVY	48	9	HLA-G*01:06		1.1788
	AFKDLFVVYR	48	10	Entry
	AFKDLFVVYR	48	10	HLA-A*31:01	0.15	0.0434				0.99	0.73	1.73	0.65	12
	AFKDLFVVYR	48	10	HLA-A*33:03	0.3	0.1036				0.99	0.73	1.73	0.12	40.3
	AFKDLFVVYR	48	10	HLA-A*68:01	1.55					0.99	0.73	1.73	-1.14	741.6
	AFKDLFVVYR	48	10	HLA-A*74:01		0.6629
	AFKDLFVVYRD	48	11	Entry
	AFKDLFVVYRD	48	11	HLA-A*31:01	1.3
	FKDLFVVY	49	8	Entry
	FKDLFVVY	49	8	HLA-A*29:02	1.25
	FKDLFVVY	49	8	HLA-B*15:01	0.4
	FKDLFVVY	49	8	HLA-B*46:01	0.2
	FKDLFVVY	49	8	HLA-C*05:01	1
	FKDLFVVY	49	8	HLA-C*08:02	0.8
	FKDLFVVY	49	8	HLA-C*12:02	1.7
	FKDLFVVY	49	8	HLA-C*12:03	1.1
	FKDLFVVYR	49	9	Entry
	FKDLFVVYR	49	9	HLA-C*04:01	1.25
	FKDLFVVYR	49	9	HLA-C*05:01	1.85
	FKDLFVVYR	49	9	HLA-C*08:02	0.4
	FKDLFVVYR	49	9	HLA-DPA1*02:01/DPB1*05:01											FEFAFKDLFVVYRDS	1.93			1.93
	FKDLFVVYR	49	9	HLA-DPA1*02:01/DPB1*05:01											VFEFAFKDLFVVYRD	1.64		1.64	1.56
	FKDLFVVYR	49	9	HLA-DRB1*11:01											EFAFKDLFVVYRDSI	6.6		1.6
	FKDLFVVYR	49	9	HLA-DRB5*01:01											EFAFKDLFVVYRDSI	4.72		1.06
	FKDLFVVYR	49	9	HLA-DRB5*01:01											FAFKDLFVVYRDSIP	5.94		1.05
	FKDLFVVYR	49	9	HLA-DRB5*01:01											FEFAFKDLFVVYRDS	5.38		1.1
	FKDLFVVYR	49	9	HLA-DRB5*01:01											VFEFAFKDLFVVYRD	5.88		1.1
	KDLFVVYR	50	8	Entry
	KDLFVVYR	50	8	HLA-A*31:01	0.5					0.99	0.52	1.51	-1.48	978.4
	KDLFVVYRD	50	9	Entry
	KDLFVVYRD	50	9	HLA-B*47:01				17	0.708333
	KDLFVVYRDSI	50	11	Entry
	KDLFVVYRDSI	50	11	HLA-A*32:01	0.8
	KDLFVVYRDSI	50	11	HLA-B*13:01	1.6
	KDLFVVYRDSI	50	11	HLA-B*13:02	0.4
	KDLFVVYRDSI	50	11	HLA-B*49:01	1.2
	KDLFVVYRDSI	50	11	HLA-B*52:01	1.6
	DLFVVYRDSI	51	10	Entry
	DLFVVYRDSI	51	10	HLA-B*13				18	0.782609
	LFVVYRDSI	52	9	Entry
	LFVVYRDSI	52	9	H-2-Kd		0.8472		21	0.84	1.1	0.28	1.38	-1.9	1890.5
	LFVVYRDSI	52	9	HLA-C*07:04		1.8791
	LFVVYRDSI	52	9	HLA-C*14:02						1.1	0.28	1.38	-1.32	502.3
	LFVVYRDSI	52	9	HLA-DRB1*11:01											FAFKDLFVVYRDSIP	6.6		1.56
	LFVVYRDSI	52	9	HLA-DRB1*11:01											FKDLFVVYRDSIPHA	2		1.87
	LFVVYRDSI	52	9	HLA-DRB1*11:01											KDLFVVYRDSIPHAA	2		1.71
	FVVYRDSI	53	8	Entry
	FVVYRDSI	53	8	HLA-C*02:02	1.8
	FVVYRDSI	53	8	HLA-C*02:09	1.8
	FVVYRDSI	53	8	HLA-C*03:03	0.5
	FVVYRDSI	53	8	HLA-C*08:02	1.9
	FVVYRDSI	53	8	HLA-C*12:02	1.1
	FVVYRDSI	53	8	HLA-C*12:03	1.1
	FVVYRDSIP	53	9	Entry
	FVVYRDSIP	53	9	HLA-DRB3*01:01											AFKDLFVVYRDSIPH	4.97		1.72
	FVVYRDSIP	53	9	HLA-DRB3*01:01											FKDLFVVYRDSIPHA	4.97		0.21
	FVVYRDSIPH	53	10	Entry
	FVVYRDSIPH	53	10	HLA-B*35:01	1.7
	FVVYRDSIPHA	53	11	Entry
	FVVYRDSIPHA	53	11	HLA-A*02:06		0.7321
	FVVYRDSIPHA	53	11	HLA-A*02:06						1.39	-0.16	1.24	-1.5	547.2
	VVYRDSIPH	54	9	Entry
	VVYRDSIPH	54	9	H-2-IAb											KDLFVVYRDSIPHAA	0.62		1.05
	VVYRDSIPH	54	9	H-2-IAd											KDLFVVYRDSIPHAA	27.77		0.57
	VVYRDSIPH	54	9	HLA-A*03			0.3096	21	0.7
	VVYRDSIPH	54	9	HLA-A*03:01	1.35	0.8316
	VVYRDSIPH	54	9	HLA-A*11:01	1.45	1.0317
	VVYRDSIPH	54	9	HLA-DRB1*08:02											AFKDLFVVYRDSIPH	6.87					0.34
	VVYRDSIPH	54	9	HLA-DRB1*08:02											DLFVVYRDSIPHAAC	2.97					0.34
	VVYRDSIPH	54	9	HLA-DRB1*08:02											FKDLFVVYRDSIPHA	3.61					0.34
	VVYRDSIPH	54	9	HLA-DRB1*08:02											FVVYRDSIPHAACHK	3.67					0.34
	VVYRDSIPH	54	9	HLA-DRB1*08:02											KDLFVVYRDSIPHAA	3.45					0.34
	VVYRDSIPH	54	9	HLA-DRB1*08:02											LFVVYRDSIPHAACH	3.26					0.34
	VVYRDSIPH	54	9	HLA-DRB1*08:02											VVYRDSIPHAACHKC	6.59					0.34
	VVYRDSIPH	54	9	HLA-DRB1*11:01											AFKDLFVVYRDSIPH	2.11					2
	VVYRDSIPH	54	9	HLA-DRB1*11:01											DLFVVYRDSIPHAAC	3.94					2
	VVYRDSIPH	54	9	HLA-DRB1*11:01											FKDLFVVYRDSIPHA	2					2
	VVYRDSIPH	54	9	HLA-DRB1*11:01											FVVYRDSIPHAACHK	8.32					2
	VVYRDSIPH	54	9	HLA-DRB1*11:01											KDLFVVYRDSIPHAA	2					2
	VVYRDSIPH	54	9	HLA-DRB1*11:01											LFVVYRDSIPHAACH	4.36					2
	VVYRDSIPH	54	9	HLA-DRB1*11:01											VVYRDSIPHAACHKC	11.18					2
	VVYRDSIPH	54	9	HLA-DRB1*15:01											AFKDLFVVYRDSIPH	10.34					1.13
	VVYRDSIPH	54	9	HLA-DRB1*15:01											DLFVVYRDSIPHAAC	7.86					1.13
	VVYRDSIPH	54	9	HLA-DRB1*15:01											FKDLFVVYRDSIPHA	8.27					1.13
	VVYRDSIPH	54	9	HLA-DRB1*15:01											FVVYRDSIPHAACHK	33.12					1.13
	VVYRDSIPH	54	9	HLA-DRB1*15:01											KDLFVVYRDSIPHAA	6.91					1.13
	VVYRDSIPH	54	9	HLA-DRB1*15:01											LFVVYRDSIPHAACH	8.97					1.13
	VVYRDSIPH	54	9	HLA-DRB1*15:01											VVYRDSIPHAACHKC	45.76					1.13
	VVYRDSIPHA	54	10	Entry
	VVYRDSIPHA	54	10	HLA-A*02:01		1.9461
	VVYRDSIPHA	54	10	HLA-A*02:06		0.7875				1.39	-0.11	1.29	-1.59	746.8
	VVYRDSIPHA	54	10	HLA-A*30:01		0.9555				1.39	-0.11	1.29	-1.06	219.4
	VVYRDSIPHAA	54	11	Entry
	VVYRDSIPHAA	54	11	HLA-B*39:01	0.6
	VYRDSIPHA	55	9	Entry
	VYRDSIPHA	55	9	H-2-Kd		0.5851		20	0.8
	VYRDSIPHA	55	9	HLA-A*30:01	0.4	0.1717				1.39	-0.05	1.35	-0.53	74.5
	VYRDSIPHA	55	9	HLA-C*06:02		1.2534
	VYRDSIPHA	55	9	HLA-C*07:02		1.7214
	VYRDSIPHA	55	9	HLA-C*07:04		1.5083
	VYRDSIPHA	55	9	HLA-C*14:02	1.6	0.735				1.39	-0.05	1.35	-1.35	497.1
	VYRDSIPHA	55	9	HLA-DRB1*03:01											DLFVVYRDSIPHAAC	3.9					0.15
	VYRDSIPHA	55	9	HLA-DRB1*03:01											FKDLFVVYRDSIPHA	4.27					0.15
	VYRDSIPHA	55	9	HLA-DRB1*03:01											FVVYRDSIPHAACHK	5.1					0.15
	VYRDSIPHA	55	9	HLA-DRB1*03:01											KDLFVVYRDSIPHAA	3.65					0.15
	VYRDSIPHA	55	9	HLA-DRB1*03:01											LFVVYRDSIPHAACH	4.29					0.15
	VYRDSIPHA	55	9	HLA-DRB1*03:01											VVYRDSIPHAACHKC	8.37					0.15
	VYRDSIPHA	55	9	HLA-DRB1*03:01											VYRDSIPHAACHKCI	18.98					0.15
	VYRDSIPHA	55	9	HLA-DRB1*04:01											DLFVVYRDSIPHAAC	2.79			1.79
	VYRDSIPHA	55	9	HLA-DRB1*04:01											LFVVYRDSIPHAACH	2.79			1.7
	VYRDSIPHA	55	9	HLA-DRB1*09:01											KDLFVVYRDSIPHAA	41.75		1.83
	VYRDSIPHA	55	9	HLA-DRB3*01:01											KDLFVVYRDSIPHAA	4.97		0.07
	VYRDSIPHAA	55	10	Entry
	VYRDSIPHAA	55	10	H-2-Kd		1.6214
	VYRDSIPHAA	55	10	HLA-A*30:01		1.1241				1.08	-0.05	1.04	-1.4	274.7
	VYRDSIPHAA	55	10	HLA-B*39:01	0.9
	VYRDSIPHAA	55	10	HLA-C*04:01		0.724
	VYRDSIPHAAC	55	11	Entry
	VYRDSIPHAAC	55	11	HLA-B*39:01	0.4
	YRDSIPHA	56	8	Entry
	YRDSIPHA	56	8	HLA-A*30:01	0.6
	YRDSIPHA	56	8	HLA-B*39:01	0.2	1.8454
	YRDSIPHA	56	8	HLA-C*07:02	0.6
	YRDSIPHAA	56	9	Entry
	YRDSIPHAA	56	9	H-2-IAb											DLFVVYRDSIPHAAC	0.59		1.05	0.14
	YRDSIPHAA	56	9	H-2-IAb											FVVYRDSIPHAACHK	0.61		1.13	0.09
	YRDSIPHAA	56	9	H-2-IAb											KDLFVVYRDSIPHAA	0.62			0.19
	YRDSIPHAA	56	9	H-2-IAb											LFVVYRDSIPHAACH	0.58		1.05	0.11
	YRDSIPHAA	56	9	H-2-IAb											VVYRDSIPHAACHKC	0.67		1.18	0.16
	YRDSIPHAA	56	9	H-2-IAb											VYRDSIPHAACHKCI	2.11		3.92	0.31
	YRDSIPHAA	56	9	H-2-IAb											YRDSIPHAACHKCID	2.59		4.01	1.18
	YRDSIPHAA	56	9	H-2-IAd											DLFVVYRDSIPHAAC	23.56		0.59
	YRDSIPHAA	56	9	H-2-IAd											FVVYRDSIPHAACHK	16.38		0.78
	YRDSIPHAA	56	9	H-2-IAd											LFVVYRDSIPHAACH	21.65		0.59
	YRDSIPHAA	56	9	H-2-IAd											VVYRDSIPHAACHKC	13.35		0.58
	YRDSIPHAA	56	9	H-2-IAd											VYRDSIPHAACHKCI	18.44		3.63
	YRDSIPHAA	56	9	H-2-IAd											YRDSIPHAACHKCID	26.3		4.23
	YRDSIPHAA	56	9	HLA-A*01:01	1.3
	YRDSIPHAA	56	9	HLA-B*14:02		0.2336
	YRDSIPHAA	56	9	HLA-B*27:02		0.9376
	YRDSIPHAA	56	9	HLA-B*27:05		0.7659
	YRDSIPHAA	56	9	HLA-B*38:01		0.2121
	YRDSIPHAA	56	9	HLA-B*39:01	0.35	0.032
	YRDSIPHAA	56	9	HLA-B*48:01		1.186
	YRDSIPHAA	56	9	HLA-B*49:01		1.7717
	YRDSIPHAA	56	9	HLA-B*50:01		0.8951
	YRDSIPHAA	56	9	HLA-B*55:01		1.8091
	YRDSIPHAA	56	9	HLA-C*02:02		1.5285
	YRDSIPHAA	56	9	HLA-C*02:09		1.5285
	YRDSIPHAA	56	9	HLA-C*04:01		0.5952
	YRDSIPHAA	56	9	HLA-C*06:02	1.95	0.2657
	YRDSIPHAA	56	9	HLA-C*07:01	1.85	0.2075
	YRDSIPHAA	56	9	HLA-C*07:02		0.4397
	YRDSIPHAA	56	9	HLA-C*07:04		0.1385
	YRDSIPHAA	56	9	HLA-C*08:01		1.9653
	YRDSIPHAA	56	9	HLA-C*08:02	1.65
	YRDSIPHAA	56	9	HLA-C*08:02		1.8054
	YRDSIPHAA	56	9	HLA-C*12:02		1.6037
	YRDSIPHAA	56	9	HLA-DRB1*09:01											DLFVVYRDSIPHAAC	1.96		1.96
	YRDSIPHAA	56	9	HLA-DRB1*09:01											FVVYRDSIPHAACHK	2		2
	YRDSIPHAA	56	9	HLA-DRB3*01:01											DLFVVYRDSIPHAAC	7.3		0.07
	YRDSIPHAA	56	9	HLA-DRB3*01:01											FVVYRDSIPHAACHK	10.04		0.08
	YRDSIPHAA	56	9	HLA-DRB3*01:01											LFVVYRDSIPHAACH	7.37		0.07
	YRDSIPHAA	56	9	HLA-DRB3*01:01											VVYRDSIPHAACHKC	17.72		0.22
	YRDSIPHAA	56	9	HLA-DRB3*01:01											VYRDSIPHAACHKCI	29.03		0.89
	YRDSIPHAAC	56	10	Entry
	YRDSIPHAAC	56	10	HLA-B*39:01	0.9	0.833
	YRDSIPHAAC	56	10	HLA-C*07:02	1.5
	YRDSIPHAACH	56	11	Entry
	YRDSIPHAACH	56	11	HLA-B*39:01	0.4
	YRDSIPHAACH	56	11	HLA-C*07:02	0.1
	RDSIPHAA	57	8	Entry
	RDSIPHAA	57	8	HLA-B*37				23	0.821429
	RDSIPHAAC	57	9	Entry
	RDSIPHAAC	57	9	HLA-DRB1*09:01											DLFVVYRDSIPHAAC	1.96	0.01
	RDSIPHAAC	57	9	HLA-DRB1*09:01											FVVYRDSIPHAACHK	2	0.01
	RDSIPHAAC	57	9	HLA-DRB1*09:01											LFVVYRDSIPHAACH	2.01	0.01
	RDSIPHAAC	57	9	HLA-DRB1*09:01											RDSIPHAACHKCIDF	68.94	0.01
	RDSIPHAAC	57	9	HLA-DRB1*09:01											VVYRDSIPHAACHKC	2.15	0.01
	RDSIPHAAC	57	9	HLA-DRB1*09:01											VYRDSIPHAACHKCI	8.47	0.01
	RDSIPHAAC	57	9	HLA-DRB1*09:01											YRDSIPHAACHKCID	9.02	0.01
	DSIPHAACH	58	9	Entry
	DSIPHAACH	58	9	HLA-C*15:02	1.5
	DSIPHAACHK	58	10	Entry
	DSIPHAACHK	58	10	HLA-A*03			0.3406
	DSIPHAACHK	58	10	HLA-A*11:01	1.8			23	0.793103	1.13	0.17	1.3	-1.6	803.7
	DSIPHAACHK	58	10	HLA-A*68:01	1.5	0.5752		18	0.72	1.13	0.17	1.3	-0.36	45.8
	DSIPHAACHKC	58	11	Entry
	DSIPHAACHKC	58	11	H-2-Ld	1.8
	SIPHAACHK	59	9	Entry
	SIPHAACHK	59	9	HLA-A*03				22	0.733333
	SIPHAACHK	59	9	HLA-A*03:01	1.75	1.1792	0.3889			1.13	0.21	1.34	-1.35	493.3
	SIPHAACHK	59	9	HLA-A*11:01	1.2	0.6481	0.5388			1.13	0.21	1.34	-0.46	64.3
	SIPHAACHK	59	9	HLA-A*68:01		1.1976				1.13	0.21	1.34	-1	219
	SIPHAACHKC	59	10	Entry
	SIPHAACHKC	59	10	H-2-Ld	1.1
	SIPHAACHKCI	59	11	Entry
	SIPHAACHKCI	59	11	H-2-Ld	0.5
	IPHAACHK	60	8	Entry
	IPHAACHK	60	8	H-2-Ld	0.2
	IPHAACHKC	60	9	Entry
	IPHAACHKC	60	9	H-2-Ld	0.35
	IPHAACHKC	60	9	HLA-B*51			0.4315
	IPHAACHKC	60	9	HLA-B*51:01	1.9
	IPHAACHKC	60	9	HLA-B*54:01			0.538
	IPHAACHKC	60	9	HLA-B*55:01		0.9052
	IPHAACHKC	60	9	HLA-B*56:01	1.95	1.0131
	IPHAACHKCI	60	10	Entry
	IPHAACHKCI	60	10	H-2-Kk	1.5
	IPHAACHKCI	60	10	H-2-Ld	0.2
	IPHAACHKCI	60	10	HLA-B*07:02				18	0.75	1.26	0.15	1.41	-1.49	785.6
	IPHAACHKCI	60	10	HLA-B*35:01				17	0.772727
	IPHAACHKCI	60	10	HLA-B*51:01	0.35	1.5791
	IPHAACHKCID	60	11	Entry
	IPHAACHKCID	60	11	H-2-Ld	0.5
	PHAACHKCI	61	9	Entry
	PHAACHKCI	61	9	HLA-B*38:01	1.9
	PHAACHKCI	61	9	HLA-B*38:01				18	0.818182
	HAACHKCI	62	8	Entry
	HAACHKCI	62	8	H-2-Kk	1.9
	HAACHKCI	62	8	HLA-B*51:01				20	0.769231
	HAACHKCI	62	8	HLA-C*12:03	1.1
	HAACHKCIDF	62	10	Entry
	HAACHKCIDF	62	10	HLA-B*15:01						1.15	1.03	2.17	-0.58	572.5
	HAACHKCIDF	62	10	HLA-B*15:25						1.15	1.03	2.17	-0.66	688.8
	HAACHKCIDF	62	10	HLA-B*35:01	0.95
	HAACHKCIDF	62	10	HLA-B*57:01				14	0.7
	HAACHKCIDFY	62	11	Entry
	HAACHKCIDFY	62	11	HLA-A*29:02	1.7
	HAACHKCIDFY	62	11	HLA-A*30:02	0.8
	HAACHKCIDFY	62	11	HLA-B*15:01	1.2
	HAACHKCIDFY	62	11	HLA-C*02:02	0.8
	HAACHKCIDFY	62	11	HLA-C*02:09	0.8
	HAACHKCIDFY	62	11	HLA-C*12:02	1.7
	AACHKCIDF	63	9	Entry
	AACHKCIDF	63	9	HLA-B*57:01				14	0.7
	AACHKCIDF	63	9	HLA-DRB3*01:01											PHAACHKCIDFYSRI	4.25		1.37
	AACHKCIDFY	63	10	Entry
	AACHKCIDFY	63	10	HLA-A*01:01	1.7
	AACHKCIDFY	63	10	HLA-A*30:02	1.65
	ACHKCIDF	64	8	Entry
	ACHKCIDF	64	8	H-2-Ld	0.9
	ACHKCIDFY	64	9	Entry
	ACHKCIDFY	64	9	HLA-A*30:02	1.99	1.8619
	CHKCIDFY	65	8	Entry
	CHKCIDFY	65	8	HLA-A*29:02	1.1
	CHKCIDFY	65	8	HLA-A*30:02	0.7
	CHKCIDFY	65	8	HLA-B*38:01	1.3
	CHKCIDFYSR	65	10	Entry
	CHKCIDFYSR	65	10	HLA-A*31:01	0.7					0.87	0.69	1.56	-0.76	209.5
	CHKCIDFYSR	65	10	HLA-A*33:03	1.9					0.87	0.69	1.56	-0.95	325
	CHKCIDFYSRI	65	11	Entry
	CHKCIDFYSRI	65	11	H-2-Kb						1.27	0.28	1.56	-1.68	1736.5
	CHKCIDFYSRI	65	11	H-2-Kd						1.27	0.28	1.56	-1.71	1839.5
	CHKCIDFYSRI	65	11	H-2-Kk						1.27	0.28	1.56	-1.94	3117.4
	CHKCIDFYSRI	65	11	HLA-B*38:01	0.8
	HKCIDFYSR	66	9	Entry
	HKCIDFYSR	66	9	HLA-A*31:01	1.2
	HKCIDFYSR	66	9	HLA-DPA1*02:01/DPB1*01:01											ACHKCIDFYSRIREL	6.49		1.27
	HKCIDFYSRI	66	10	Entry
	HKCIDFYSRI	66	10	HLA-B*38:01	0.9
	KCIDFYSR	67	8	Entry
	KCIDFYSR	67	8	HLA-A*31:01	0.5					0.87	0.72	1.59	-1.33	832.6
	KCIDFYSRI	67	9	Entry
	KCIDFYSRI	67	9	H-2-Dd		1.278
	KCIDFYSRI	67	9	H-2-Kb	0.85	0.0606	0.415			1.27	0.31	1.58	-0.59	148.7
	KCIDFYSRI	67	9	H-2-Kd	1
	KCIDFYSRI	67	9	HLA-B*52:01		1.1099
	KCIDFYSRI	67	9	HLA-C*15:02		1.2467
	KCIDFYSRI	67	9	HLA-DRB1*03:01											CHKCIDFYSRIRELR	10.2		1.39
	KCIDFYSRI	67	9	HLA-DRB3*01:01											AACHKCIDFYSRIRE	4.25		1.41
	KCIDFYSRI	67	9	HLA-DRB3*01:01											ACHKCIDFYSRIREL	4.25		1.25
	KCIDFYSRI	67	9	HLA-DRB3*01:01											CHKCIDFYSRIRELR	4.25		1.34
	KCIDFYSRI	67	9	HLA-DRB3*01:01											HAACHKCIDFYSRIR	4.25		1.41
	KCIDFYSRIR	67	10	Entry
	KCIDFYSRIR	67	10	HLA-A*31:01	0.7	1.7873				1.01	0.72	1.73	-0.59	207.9
	KCIDFYSRIR	67	10	HLA-A*74:01	1.99	1.9693
	CIDFYSRI	68	8	Entry
	CIDFYSRI	68	8	H-2-Kb						1.27	0.24	1.51	-1.25	575.2
	CIDFYSRI	68	8	HLA-C*08:02	0.3
	CIDFYSRIR	68	9	Entry
	CIDFYSRIR	68	9	HLA-A*31:01						1.01	0.65	1.66	-0.99	452.6
	CIDFYSRIR	68	9	HLA-A*33:03						1.01	0.65	1.66	-1.13	617.9
	CIDFYSRIR	68	9	HLA-A*68:01						1.01	0.65	1.66	-1.09	566.3
	CIDFYSRIR	68	9	HLA-A*74:01	1.7
	CIDFYSRIREL	68	11	Entry
	CIDFYSRIREL	68	11	H-2-Kb						1.64	0.42	2.06	-0.87	854.5
	CIDFYSRIREL	68	11	HLA-B*37:01	1.5
	CIDFYSRIREL	68	11	HLA-C*01:02	1.3
	CIDFYSRIREL	68	11	HLA-C*06:02	1.3
	CIDFYSRIREL	68	11	HLA-C*07:01	1.2
	IDFYSRIRE	69	9	Entry
	IDFYSRIRE	69	9	HLA-B*47:01				17	0.708333
	IDFYSRIRE	69	9	HLA-DQA1*04:01/DQB1*04:02											ACHKCIDFYSRIREL	16.49		1.51
	IDFYSRIRE	69	9	HLA-DRB1*11:01											CHKCIDFYSRIRELR	13.67		0.7
	IDFYSRIREL	69	10	Entry
	IDFYSRIREL	69	10	H-2-Kb	0.35	1.7775				1.64	0.34	1.98	-0.61	384.9
	IDFYSRIREL	69	10	H-2-Kk						1.64	0.34	1.98	-1.31	1932
	IDFYSRIREL	69	10	HLA-B*13:02		1.8329
	IDFYSRIREL	69	10	HLA-B*14:02	1.2
	IDFYSRIREL	69	10	HLA-B*37:01	0.8	0.5819
	IDFYSRIREL	69	10	HLA-B*47:01				23	0.958333
	IDFYSRIREL	69	10	HLA-C*06:02	0.4
	IDFYSRIREL	69	10	HLA-C*07:01	0.6
	IDFYSRIREL	69	10	HLA-C*07:02						1.64	0.34	1.98	-0.87	707.2
	IDFYSRIREL	69	10	HLA-C*07:04		1.5243
	IDFYSRIREL	69	10	HLA-C*14:02	1.4	1.9335				1.64	0.34	1.98	-0.52	315.4
	IDFYSRIRELR	69	11	Entry
	IDFYSRIRELR	69	11	H-2-Kb						0.93	0.57	1.5	-1.85	2239.9
	IDFYSRIRELR	69	11	HLA-A*31:01						0.93	0.57	1.5	-1.15	441.7
	IDFYSRIRELR	69	11	HLA-A*33:03	0.3					0.93	0.57	1.5	-0.76	180.9
	IDFYSRIRELR	69	11	HLA-A*68:01	1.3
	IDFYSRIRELR	69	11	HLA-B*37:01	1.8
	IDFYSRIRELR	69	11	HLA-C*06:02	1.5
	IDFYSRIRELR	69	11	HLA-C*07:01	1.7
	DFYSRIREL	70	9	Entry
	DFYSRIREL	70	9	H-2-Dd		1.6729
	DFYSRIREL	70	9	H-2-Kb	1.35	0.8512				1.64	0.44	2.08	-1.16	1744
	DFYSRIREL	70	9	H-2-Kd		0.7372		20	0.8	1.64	0.44	2.08	-1.58	4535.8
	DFYSRIREL	70	9	H-2-Ld		0.8025
	DFYSRIREL	70	9	HLA-A*23:01		1.1243
	DFYSRIREL	70	9	HLA-A*24:02		1.2048
	DFYSRIREL	70	9	HLA-A*25:01		1.276
	DFYSRIREL	70	9	HLA-A*26				21	0.724138
	DFYSRIREL	70	9	HLA-B*08			0.3246
	DFYSRIREL	70	9	HLA-B*08:01		0.0657				1.64	0.44	2.08	-0.64	517.3
	DFYSRIREL	70	9	HLA-B*14			0.4353
	DFYSRIREL	70	9	HLA-B*14:02	1.2	0.0762				1.64	0.44	2.08	-0.51	385.1
	DFYSRIREL	70	9	HLA-B*51:01		1.3858
	DFYSRIREL	70	9	HLA-C*01:02		1.3498
	DFYSRIREL	70	9	HLA-C*03:03	1.75
	DFYSRIREL	70	9	HLA-C*04:01		0.5598
	DFYSRIREL	70	9	HLA-C*06:02	1.35	0.2356				1.64	0.44	2.08	-0.84	829.6
	DFYSRIREL	70	9	HLA-C*07:01		0.293				1.64	0.44	2.08	-0.79	740
	DFYSRIREL	70	9	HLA-C*07:02	0.75	0.1806				1.64	0.44	2.08	-0.37	278.9
	DFYSRIREL	70	9	HLA-C*07:04	0.2	0.0729
	DFYSRIREL	70	9	HLA-C*14:02	1.65	0.1715				1.64	0.44	2.08	0.18	78.5
	DFYSRIREL	70	9	HLA-DPA1*01:03/DPB1*02:01											HKCIDFYSRIRELRH	6.2		2
	DFYSRIREL	70	9	HLA-DPA1*01:03/DPB1*02:01											KCIDFYSRIRELRHY	6.2		1.95
	DFYSRIREL	70	9	HLA-DPA1*02:01/DPB1*01:01											CHKCIDFYSRIRELR	6.49		0.4
	DFYSRIREL	70	9	HLA-DPA1*02:01/DPB1*01:01											CIDFYSRIRELRHYS	10.95		0.4
	DFYSRIREL	70	9	HLA-DPA1*02:01/DPB1*01:01											HKCIDFYSRIRELRH	6.24		0.38
	DFYSRIREL	70	9	HLA-DPA1*02:01/DPB1*01:01											KCIDFYSRIRELRHY	6.03		0.38
	DFYSRIREL	70	9	HLA-DQA1*04:01/DQB1*04:02											CHKCIDFYSRIRELR	19.49		1.38
	DFYSRIREL	70	9	HLA-DQA1*04:01/DQB1*04:02											CIDFYSRIRELRHYS	34.04		1.56
	DFYSRIREL	70	9	HLA-DQA1*04:01/DQB1*04:02											HKCIDFYSRIRELRH	23.03		1.4
	DFYSRIREL	70	9	HLA-DQA1*04:01/DQB1*04:02											KCIDFYSRIRELRHY	28.18		1.37
	DFYSRIREL	70	9	HLA-E*01:01		1.2276
	DFYSRIREL	70	9	HLA-G*01:02		1.5836
	DFYSRIREL	70	9	HLA-G*01:03		1.5836
	DFYSRIREL	70	9	HLA-G*01:04		1.5836
	DFYSRIREL	70	9	HLA-G*01:06		1.5836
	DFYSRIRELR	70	10	Entry
	DFYSRIRELR	70	10	HLA-A*31:01	0.6	1.4377				0.93	0.66	1.6	-0.63	167.7
	DFYSRIRELR	70	10	HLA-A*33:03	0.2	0.054				0.93	0.66	1.6	0.35	17.8
	DFYSRIRELR	70	10	HLA-A*68:01	0.5					0.93	0.66	1.6	-0.82	260.8
	DFYSRIRELR	70	10	HLA-B*14:02	1.5
	DFYSRIRELRH	70	11	Entry
	DFYSRIRELRH	70	11	HLA-A*33:03	0.8
	FYSRIREL	71	8	Entry
	FYSRIREL	71	8	H-2-Kb		1.8342				1.64	0.43	2.07	-1.09	1440.5
	FYSRIREL	71	8	H-2-Kd		0.3681				1.64	0.43	2.07	-0.6	463.2
	FYSRIREL	71	8	HLA-B*08:01		0.629				1.64	0.43	2.07	-0.88	892.3
	FYSRIREL	71	8	HLA-B*14:02	1.4
	FYSRIREL	71	8	HLA-C*01:02	1.1
	FYSRIREL	71	8	HLA-C*02:02	2
	FYSRIREL	71	8	HLA-C*02:09	2
	FYSRIREL	71	8	HLA-C*03:03	0.5
	FYSRIREL	71	8	HLA-C*03:04	2
	FYSRIREL	71	8	HLA-C*06:02	0.1	1.9178
	FYSRIREL	71	8	HLA-C*07:01	0.3
	FYSRIREL	71	8	HLA-C*07:02	0.1	0.9795				1.64	0.43	2.07	-0.57	435
	FYSRIREL	71	8	HLA-C*07:04		0.3971
	FYSRIREL	71	8	HLA-C*12:02	0.7
	FYSRIREL	71	8	HLA-C*12:03	1.1
	FYSRIREL	71	8	HLA-C*14:02	0.2	0.5693				1.64	0.43	2.07	-0.14	161.5
	FYSRIREL	71	8	HLA-C*16:01	1.4
	FYSRIREL	71	8	HLA-G*01:01	0.9
	FYSRIREL	71	8	HLA-G*01:06	0.9
	FYSRIRELR	71	9	Entry
	FYSRIRELR	71	9	H-2-IAd											HKCIDFYSRIRELRH	33.99		6.88
	FYSRIRELR	71	9	HLA-A*31:01	0.6	0.3639				0.93	0.66	1.59	-0.02	40.3
	FYSRIRELR	71	9	HLA-A*33:03	0.4	0.1024				0.93	0.66	1.59	0.11	29.7
	FYSRIRELR	71	9	HLA-A*68:01	0.6					0.93	0.66	1.59	-0.56	140.6
	FYSRIRELR	71	9	HLA-DPA1*02:01/DPB1*01:01											IDFYSRIRELRHYSD	17.69		0.88
	FYSRIRELR	71	9	HLA-DRB1*03:01											CIDFYSRIRELRHYS	16.25		1.59
	FYSRIRELR	71	9	HLA-DRB1*03:01											HKCIDFYSRIRELRH	12.31		1.51
	FYSRIRELR	71	9	HLA-DRB1*03:01											IDFYSRIRELRHYSD	17.32		1.59
	FYSRIRELR	71	9	HLA-DRB1*03:01											KCIDFYSRIRELRHY	14.05		1.49
	FYSRIRELR	71	9	HLA-DRB1*11:01											HKCIDFYSRIRELRH	3.1		0.35
	FYSRIRELR	71	9	HLA-DRB5*01:01											HKCIDFYSRIRELRH	4.54		1.25
	FYSRIRELR	71	9	HLA-G*01:01	1.5
	FYSRIRELR	71	9	HLA-G*01:06	1.5
	FYSRIRELRHY	71	11	Entry
	FYSRIRELRHY	71	11	HLA-A*29:02	1.65	1.8279				1.59	1.28	2.87	0.13	549.6
	FYSRIRELRHY	71	11	HLA-B*15:01	0.9
	FYSRIRELRHY	71	11	HLA-B*27:02		1.9351
	FYSRIRELRHY	71	11	HLA-C*06:02	1.3
	FYSRIRELRHY	71	11	HLA-C*07:01	1
	FYSRIRELRHY	71	11	HLA-C*07:02	1.5
	YSRIRELR	72	8	Entry
	YSRIRELR	72	8	HLA-A*31:01	0.5					0.93	0.63	1.56	-1.11	472.1
	YSRIRELR	72	8	HLA-A*33:03	0.5	1.5007				0.93	0.63	1.56	-1.12	476.4
	YSRIRELR	72	8	HLA-A*68:01	0.6
	YSRIRELRH	72	9	Entry
	YSRIRELRH	72	9	H-2-IAd											CIDFYSRIRELRHYS	31.95		5.66
	YSRIRELRH	72	9	H-2-IAd											DFYSRIRELRHYSDS	26.09		4.67
	YSRIRELRH	72	9	H-2-IAd											IDFYSRIRELRHYSD	28.52		3.7
	YSRIRELRH	72	9	H-2-IAd											KCIDFYSRIRELRHY	30.41		6
	YSRIRELRH	72	9	HLA-DRB1*11:01											CIDFYSRIRELRHYS	3.1		0.34
	YSRIRELRH	72	9	HLA-DRB1*11:01											DFYSRIRELRHYSDS	3.1		0.45
	YSRIRELRH	72	9	HLA-DRB1*11:01											IDFYSRIRELRHYSD	3.1		0.3
	YSRIRELRH	72	9	HLA-DRB1*11:01											KCIDFYSRIRELRHY	3.1		0.35
	YSRIRELRH	72	9	HLA-DRB5*01:01											CIDFYSRIRELRHYS	3.74		1.4
	YSRIRELRH	72	9	HLA-DRB5*01:01											IDFYSRIRELRHYSD	5.77		1.41
	YSRIRELRH	72	9	HLA-DRB5*01:01											KCIDFYSRIRELRHY	4.05		1.4
	YSRIRELRHY	72	10	Entry
	YSRIRELRHY	72	10	HLA-A*01:01	0.5	0.9933
	YSRIRELRHY	72	10	HLA-A*25:01	1.9
	YSRIRELRHY	72	10	HLA-A*26:01		1.8503
	YSRIRELRHY	72	10	HLA-A*29:02		1.8876				1.59	1.25	2.85	-0.04	776.6
	YSRIRELRHY	72	10	HLA-A*30:02		1.0446
	YSRIRELRHY	72	10	HLA-B*15:01		1.9081				1.59	1.25	2.85	0.51	218.2
	YSRIRELRHY	72	10	HLA-B*15:25						1.59	1.25	2.85	0.32	335.2
	YSRIRELRHY	72	10	HLA-B*27:02		0.5503
	YSRIRELRHY	72	10	HLA-B*27:05		1.0699				1.59	1.25	2.85	0.16	490.9
	YSRIRELRHY	72	10	HLA-B*57:01		1.0956		14	0.7
	YSRIRELRHY	72	10	HLA-B*58:01		1.9112
	YSRIRELRHY	72	10	HLA-B*58:02		1.5195
	YSRIRELRHY	72	10	HLA-C*06:02	0.6	1.1378
	YSRIRELRHY	72	10	HLA-C*07:01	0.5	1.8866
	YSRIRELRHYS	72	11	Entry
	YSRIRELRHYS	72	11	HLA-A*30:01	1.5
	YSRIRELRHYS	72	11	HLA-B*15:01	1.8
	YSRIRELRHYS	72	11	HLA-C*06:02	1.4
	YSRIRELRHYS	72	11	HLA-C*07:01	1.5
	SRIRELRHY	73	9	Entry
	SRIRELRHY	73	9	HLA-A*25:01		1.2775
	SRIRELRHY	73	9	HLA-A*26:01		1.6319
	SRIRELRHY	73	9	HLA-A*29:02		1.8423
	SRIRELRHY	73	9	HLA-A*30:02	1.75	0.8301
	SRIRELRHY	73	9	HLA-B*15:01		1.5655
	SRIRELRHY	73	9	HLA-B*15:25		1.7751
	SRIRELRHY	73	9	HLA-B*27:02	1.2	0.1897
	SRIRELRHY	73	9	HLA-B*27:05	1.7	0.2902	0.4421	22	0.733333	1.59	1.39	2.98	0.41	371.3
	SRIRELRHY	73	9	HLA-B*44:02		1.7817
	SRIRELRHY	73	9	HLA-B*44:03		1.6597
	SRIRELRHY	73	9	HLA-C*06:02	1.25	0.1521				1.59	1.39	2.98	0.07	820.5
	SRIRELRHY	73	9	HLA-C*07:01		0.2976
	SRIRELRHY	73	9	HLA-C*07:02		0.5021				1.59	1.39	2.98	-0.02	994.5
	SRIRELRHY	73	9	HLA-x			0.3699
	RIRELRHY	74	8	Entry
	RIRELRHY	74	8	HLA-A*30:01	0.3	0.9423				1.59	1.48	3.07	0.56	323.6
	RIRELRHY	74	8	HLA-A*30:02		1.1612
	RIRELRHY	74	8	HLA-B*15:01	0.1	0.9806
	RIRELRHY	74	8	HLA-B*15:25	1.6	1.3439
	RIRELRHYS	74	9	Entry
	RIRELRHYS	74	9	HLA-A*30:01	1.1	0.0603
	RIRELRHYS	74	9	HLA-A*31:01	1.9
	RIRELRHYSD	74	10	Entry
	RIRELRHYSD	74	10	HLA-B*07:02	1.95
	RIRELRHYSD	74	10	HLA-B*08:01	1.75
	RIRELRHYSDS	74	11	Entry
	RIRELRHYSDS	74	11	HLA-A*30:01	1.6
	IRELRHYSD	75	9	Entry
	IRELRHYSD	75	9	H-2-IAd											FYSRIRELRHYSDSV	29.48		8.87
	IRELRHYSD	75	9	H-2-IAd											YSRIRELRHYSDSVY	23.88		6.09
	IRELRHYSD	75	9	HLA-B*14:02	0.9
	IRELRHYSD	75	9	HLA-DRB1*11:01											FYSRIRELRHYSDSV	3.1		0.8
	IRELRHYSD	75	9	HLA-DRB1*11:01											YSRIRELRHYSDSVY	3.1		1
	IRELRHYSDSV	75	11	Entry
	IRELRHYSDSV	75	11	HLA-B*40:01	1.2
	IRELRHYSDSV	75	11	HLA-B*40:02						1.07	0.23	1.3	-1.57	737.7
	RELRHYSDS	76	9	Entry
	RELRHYSDS	76	9	HLA-B*40:01	1.65
	RELRHYSDSV	76	10	Entry
	RELRHYSDSV	76	10	H-2-Kk						1.07	0.19	1.27	-1.69	912.9
	RELRHYSDSV	76	10	HLA-A*30:01						1.07	0.19	1.27	-1.38	446.2
	RELRHYSDSV	76	10	HLA-B*13:01	1.9
	RELRHYSDSV	76	10	HLA-B*13:02	1.1
	RELRHYSDSV	76	10	HLA-B*37:01		1.957
	RELRHYSDSV	76	10	HLA-B*40:01		1.3254				1.07	0.19	1.27	-1.37	433.5
	RELRHYSDSV	76	10	HLA-B*40:02	0.15	1.3969				1.07	0.19	1.27	-0.44	50.2
	RELRHYSDSV	76	10	HLA-B*49:01	0.5					1.07	0.19	1.27	-1.49	573.5
	RELRHYSDSV	76	10	HLA-B*49:01		0.8497		21	0.807692
	RELRHYSDSV	76	10	HLA-B*50:01	0.6	1.1507				1.07	0.19	1.27	-1.66	847.4
	RELRHYSDSVY	76	11	Entry
	RELRHYSDSVY	76	11	HLA-A*30:02	1.7
	RELRHYSDSVY	76	11	HLA-B*15:01	0.6
	RELRHYSDSVY	76	11	HLA-B*15:02	0.6
	RELRHYSDSVY	76	11	HLA-B*18:01	0.7
	RELRHYSDSVY	76	11	HLA-B*27:02		1.4424
	RELRHYSDSVY	76	11	HLA-B*40:01	1.3
	RELRHYSDSVY	76	11	HLA-B*44:02	1.2	1.2985		23	0.884615
	RELRHYSDSVY	76	11	HLA-B*44:03	1.55	1.1336
	RELRHYSDSVY	76	11	HLA-B*50:01	1.5
	ELRHYSDSV	77	9	Entry
	ELRHYSDSV	77	9	HLA-A*02:01			0.4688
	ELRHYSDSV	77	9	HLA-A*68:02		1.8836				1.07	0.13	1.2	-1.72	850.2
	ELRHYSDSV	77	9	HLA-B*08:01	1.1	0.8211				1.07	0.13	1.2	-1.72	831.7
	ELRHYSDSV	77	9	HLA-B*13				18	0.782609
	ELRHYSDSV	77	9	HLA-DQA1*01:01/DQB1*05:01											YSRIRELRHYSDSVY	6.74		0.85
	ELRHYSDSV	77	9	HLA-DRB3*01:01											YSRIRELRHYSDSVY	19.17		0.81
	ELRHYSDSVY	77	10	Entry
	ELRHYSDSVY	77	10	HLA-A*03				26	0.866667
	ELRHYSDSVY	77	10	HLA-A*25:01	1.3	1.3665
	ELRHYSDSVY	77	10	HLA-A*26				21	0.724138
	ELRHYSDSVY	77	10	HLA-A*26:01	0.4	0.7726
	ELRHYSDSVY	77	10	HLA-B*15:01	0.95	1.0945		21	0.913043	1.52	1.27	2.79	0.65	135.8
	ELRHYSDSVY	77	10	HLA-B*15:02	0.4	0.5988
	ELRHYSDSVY	77	10	HLA-B*15:25		1.5601				1.52	1.27	2.79	0.64	140.9
	ELRHYSDSVY	77	10	HLA-C*06:02	1.6
	ELRHYSDSVYG	77	11	Entry
	ELRHYSDSVYG	77	11	HLA-B*15:01	0.9
	ELRHYSDSVYG	77	11	HLA-B*15:02	0.6
	LRHYSDSV	78	8	Entry
	LRHYSDSV	78	8	HLA-C*06:02	0.8
	LRHYSDSVY	78	9	Entry
	LRHYSDSVY	78	9	H-2-IAd											IRELRHYSDSVYGDT	32.87		5.84
	LRHYSDSVY	78	9	H-2-IAd											RELRHYSDSVYGDTL	33.59		6.98
	LRHYSDSVY	78	9	H-2-IAd											RIRELRHYSDSVYGD	35.66		5.92
	LRHYSDSVY	78	9	H-2-IAd											SRIRELRHYSDSVYG	20.43		5.72
	LRHYSDSVY	78	9	HLA-A*30:02	1.95	1.4597
	LRHYSDSVY	78	9	HLA-B*15:01		1.7107				1.52	1.3	2.82	-0.16	965.1
	LRHYSDSVY	78	9	HLA-B*15:25		1.86				1.52	1.3	2.82	0.14	483.7
	LRHYSDSVY	78	9	HLA-B*27:02		0.5527
	LRHYSDSVY	78	9	HLA-B*27:05		1.02		22	0.733333
	LRHYSDSVY	78	9	HLA-B*46:01		1.648
	LRHYSDSVY	78	9	HLA-C*03:02						1.52	1.3	2.82	0.13	491.6
	LRHYSDSVY	78	9	HLA-C*06:02	1.98	0.3526				1.52	1.3	2.82	-0.07	773.1
	LRHYSDSVY	78	9	HLA-C*07:01		0.4365				1.52	1.3	2.82	-0.08	788.6
	LRHYSDSVY	78	9	HLA-C*07:02		0.9557				1.52	1.3	2.82	-0.04	729.5
	LRHYSDSVY	78	9	HLA-C*12:02						1.52	1.3	2.82	-0.02	691.8
	LRHYSDSVY	78	9	HLA-C*12:03						1.52	1.3	2.82	0.03	620.1
	LRHYSDSVY	78	9	HLA-C*14:02						1.52	1.3	2.82	0.04	607.5
	LRHYSDSVY	78	9	HLA-DQA1*01:01/DQB1*05:01											IRELRHYSDSVYGDT	6.45		0.89
	LRHYSDSVY	78	9	HLA-DQA1*01:01/DQB1*05:01											RELRHYSDSVYGDTL	8.41		1.63
	LRHYSDSVY	78	9	HLA-DQA1*01:01/DQB1*05:01											RIRELRHYSDSVYGD	6.01		0.86
	LRHYSDSVY	78	9	HLA-DQA1*01:01/DQB1*05:01											SRIRELRHYSDSVYG	6.9		0.87
	LRHYSDSVY	78	9	HLA-DRB1*15:01											ELRHYSDSVYGDTLE	25.87					1.56
	LRHYSDSVY	78	9	HLA-DRB1*15:01											IRELRHYSDSVYGDT	11.23					1.56
	LRHYSDSVY	78	9	HLA-DRB1*15:01											LRHYSDSVYGDTLEK	34.9					1.56
	LRHYSDSVY	78	9	HLA-DRB1*15:01											RELRHYSDSVYGDTL	16					1.56
	LRHYSDSVY	78	9	HLA-DRB1*15:01											RIRELRHYSDSVYGD	11.09					1.56
	LRHYSDSVY	78	9	HLA-DRB1*15:01											SRIRELRHYSDSVYG	9.96					1.56
	LRHYSDSVY	78	9	HLA-DRB1*15:01											YSRIRELRHYSDSVY	9.72					1.56
	LRHYSDSVY	78	9	HLA-DRB3*01:01											IRELRHYSDSVYGDT	18.01		0.54
	LRHYSDSVY	78	9	HLA-DRB3*01:01											RELRHYSDSVYGDTL	18.01		0.56
	LRHYSDSVY	78	9	HLA-DRB3*01:01											RIRELRHYSDSVYGD	18.01		0.55
	LRHYSDSVY	78	9	HLA-DRB3*01:01											SRIRELRHYSDSVYG	19.17		0.87
	LRHYSDSVYG	78	10	Entry
	LRHYSDSVYG	78	10	HLA-B*15:02	2
	LRHYSDSVYG	78	10	HLA-C*06:02	1.1
	LRHYSDSVYGD	78	11	Entry
	LRHYSDSVY	78	11	HLA-B*15:02		1.9334
	LRHYSDSVYGD	78	11	HLA-B*27:05	1.6
	RHYSDSVY	79	8	Entry
	RHYSDSVY	79	8	HLA-A*29:02	1.05
	RHYSDSVY	79	8	HLA-A*30:02	0.45	1.77
	RHYSDSVY	79	8	HLA-B*15:01	0.5
	RHYSDSVY	79	8	HLA-B*15:02	0.5
	RHYSDSVY	79	8	HLA-B*15:25	1.7
	RHYSDSVY	79	8	HLA-B*27:02	1.6
	RHYSDSVY	79	8	HLA-B*38:01	0.9
	RHYSDSVY	79	8	HLA-C*07:02	1.5
	HYSDSVYGD	80	9	Entry
	HYSDSVYGD	80	9	HLA-C*07:02	1
	HYSDSVYGD	80	9	HLA-DRB3*01:01											ELRHYSDSVYGDTLE	18.01		1.37
	HYSDSVYGD	80	9	HLA-DRB3*01:01											LRHYSDSVYGDTLEK	18.01		1.4
	HYSDSVYGDT	80	10	Entry
	HYSDSVYGDT	80	10	HLA-C*05:01	1.5
	HYSDSVYGDTL	80	11	Entry
	HYSDSVYGDTL	80	11	H-2-Kd		0.5077				1.45	0.55	2	-1.14	1384.3
	HYSDSVYGDTL	80	11	HLA-A*23:01	1.65	0.7307
	HYSDSVYGDTL	80	11	HLA-A*24:02		0.5185
	HYSDSVYGDTL	80	11	HLA-B*38:01	1
	HYSDSVYGDTL	80	11	HLA-C*01:02	1
	HYSDSVYGDTL	80	11	HLA-C*03:03	1.5
	HYSDSVYGDTL	80	11	HLA-C*05:01	0.3
	HYSDSVYGDTL	80	11	HLA-C*07:02	0.1	1.9361
	HYSDSVYGDTL	80	11	HLA-C*08:01	0.3
	HYSDSVYGDTL	80	11	HLA-C*08:02	0.2
	HYSDSVYGDTL	80	11	HLA-C*14:02		1.8225				1.45	0.55	2	-0.82	655.9
	HYSDSVYGDTL	80	11	HLA-C*17:01	0.4
	HYSDSVYGDTL	80	11	HLA-G*01:01	0.4
	HYSDSVYGDTL	80	11	HLA-G*01:02		1.0094
	HYSDSVYGDTL	80	11	HLA-G*01:03		1.0094
	HYSDSVYGDTL	80	11	HLA-G*01:04		1.0094
	HYSDSVYGDTL	80	11	HLA-G*01:06	0.4
	HYSDSVYGDTL	80	11	HLA-G*01:06		1.0094
	YSDSVYGD	81	8	Entry
	YSDSVYGD	81	8	HLA-C*05:01	0.6
	YSDSVYGD	81	8	HLA-C*08:02	1.2
	YSDSVYGDT	81	9	Entry
	YSDSVYGDT	81	9	HLA-A*01:01	0.65	1.4247
	YSDSVYGDT	81	9	HLA-C*05:01	0.9
	YSDSVYGDT	81	9	HLA-C*08:02	1.15
	YSDSVYGDT	81	9	HLA-DPA1*01/DPB1*04:01											RHYSDSVYGDTLEKL	15.83		0.49
	YSDSVYGDT	81	9	HLA-DPA1*01:03/DPB1*02:01											RHYSDSVYGDTLEKL	6.07		0.12
	YSDSVYGDT	81	9	HLA-DPA1*02:01/DPB1*01:01											RHYSDSVYGDTLEKL	13.99		0.03
	YSDSVYGDT	81	9	HLA-DRB3*01:01											RHYSDSVYGDTLEKL	18.01		0.16
	YSDSVYGDTL	81	10	Entry
	YSDSVYGDTL	81	10	H-2-Db		1.4135
	YSDSVYGDTL	81	10	H-2-Dd		1.2671
	YSDSVYGDTL	81	10	H-2-Kb						1.45	0.34	1.79	-1.82	4077.3
	YSDSVYGDTL	81	10	H-2-Kk						1.45	0.34	1.79	-1.56	2227
	YSDSVYGDTL	81	10	HLA-A*01:01	1.15	0.5676
	YSDSVYGDTL	81	10	HLA-B*37:01	1.3	1.9718
	YSDSVYGDTL	81	10	HLA-B*38:01				16	0.727273
	YSDSVYGDTL	81	10	HLA-C*01:02	0.2	0.987
	YSDSVYGDTL	81	10	HLA-C*02:02	0.8					1.45	0.34	1.79	-1.18	934
	YSDSVYGDTL	81	10	HLA-C*02:09	0.8
	YSDSVYGDTL	81	10	HLA-C*03:02	1.4					1.45	0.34	1.79	-1.08	752.6
	YSDSVYGDTL	81	10	HLA-C*03:03	0.6	1.9368				1.45	0.34	1.79	-0.85	441
	YSDSVYGDTL	81	10	HLA-C*03:04	0.7	1.9368				1.45	0.34	1.79	-0.85	441
	YSDSVYGDTL	81	10	HLA-C*04:01		1.2518
	YSDSVYGDTL	81	10	HLA-C*05:01	0.4	0.1362				1.45	0.34	1.79	0.16	43.3
	YSDSVYGDTL	81	10	HLA-C*08:01	0.2	0.5086				1.45	0.34	1.79	-0.56	227.4
	YSDSVYGDTL	81	10	HLA-C*08:02	0.3	0.1511				1.45	0.34	1.79	-0.4	156.2
	YSDSVYGDTL	81	10	HLA-C*12:02	1.9
	YSDSVYGDTL	81	10	HLA-C*12:03	1
	YSDSVYGDTL	81	10	HLA-C*12:03						1.45	0.34	1.79	-1.15	870
	YSDSVYGDTL	81	10	HLA-C*15:02		1.5065				1.45	0.34	1.79	-1.08	743.8
	YSDSVYGDTL	81	10	HLA-C*16:01	0.8					1.45	0.34	1.79	-1.15	869.2
	YSDSVYGDTL	81	10	HLA-C*17:01	0.2	0.6834
	YSDSVYGDTL	81	10	HLA-E*01:01		1.3565
	YSDSVYGDTL	81	10	HLA-G*01:01	1.5
	YSDSVYGDTL	81	10	HLA-G*01:06	1.5
	YSDSVYGDTLE	81	11	Entry
	YSDSVYGDTLE	81	11	HLA-C*03:03	1.3
	YSDSVYGDTLE	81	11	HLA-C*05:01	0.3
	YSDSVYGDTLE	81	11	HLA-C*08:01	1
	YSDSVYGDTLE	81	11	HLA-C*08:02	0.2
	YSDSVYGDTLE	81	11	HLA-C*17:01	1.6
	SDSVYGDTL	82	9	Entry
	SDSVYGDTL	82	9	H-2-Kk		1.383				1.45	0.28	1.73	-1.37	1260.7
	SDSVYGDTL	82	9	H-2-Qa2		0.3301
	SDSVYGDTL	82	9	HLA-B*13:01		1.0504
	SDSVYGDTL	82	9	HLA-B*13:02		0.8765
	SDSVYGDTL	82	9	HLA-B*37				23	0.821429
	SDSVYGDTL	82	9	HLA-B*37:01	0.6	0.2202
	SDSVYGDTL	82	9	HLA-B*40:01		1.1794
	SDSVYGDTL	82	9	HLA-B*40:02		0.8195				1.45	0.28	1.73	-1.19	837.8
	SDSVYGDTL	82	9	HLA-B*47:01				20	0.833333
	SDSVYGDTL	82	9	HLA-B*48:01		1.6484
	SDSVYGDTL	82	9	HLA-B*49:01		1.8747
	SDSVYGDTLEK	82	11	Entry
	SDSVYGDTLEK	82	11	HLA-A*03:01		0.2832				0.94	0.07	1.01	-1.75	574.3
	SDSVYGDTLEK	82	11	HLA-A*11:01	0.25	0.0882				0.94	0.07	1.01	-1.04	110.9
	SDSVYGDTLEK	82	11	HLA-A*68:01		1.1479
	SDSVYGDTLEK	82	11	HLA-A*74:01		1.3837
	DSVYGDTLEK	83	10	Entry
	DSVYGDTLEK	83	10	HLA-A*03:01		0.2805				0.94	0.14	1.08	-1.38	285.3
	DSVYGDTLEK	83	10	HLA-A*11:01	1.2	0.1891		25	0.862069	0.94	0.14	1.08	-0.73	63.8
	DSVYGDTLEK	83	10	HLA-A*68:01	1.65	0.1784				0.94	0.14	1.08	-0.6	47.6
	DSVYGDTLEK	83	10	HLA-A*74:01		1.8503
	DSVYGDTLEKL	83	11	Entry
	DSVYGDTLEKL	83	11	H-2-Kd	2
	DSVYGDTLEKL	83	11	HLA-B*38:01	2
	DSVYGDTLEKL	83	11	HLA-C*14:02	1.4
	SVYGDTLEK	84	9	Entry
	SVYGDTLEK	84	9	HLA-A*03				30	1
	SVYGDTLEK	84	9	HLA-A*03:01	0.25	0.0077	0.4444			0.94	0.31	1.24	-0.32	36.9
	SVYGDTLEK	84	9	HLA-A*11:01	0.25	0.01	0.5762	29	1	0.94	0.31	1.24	0.35	7.8
	SVYGDTLEK	84	9	HLA-A*29:02		1.8296
	SVYGDTLEK	84	9	HLA-A*30:01		0.0802				0.94	0.31	1.24	-1.32	369.8
	SVYGDTLEK	84	9	HLA-A*31:01		0.8496
	SVYGDTLEK	84	9	HLA-A*33:03		1.016
	SVYGDTLEK	84	9	HLA-A*68:01	1.25	0.0344	0.4408			0.94	0.31	1.24	-0.19	26.9
	SVYGDTLEK	84	9	HLA-A*74:01	1.98	0.0666
	SVYGDTLEK	84	9	HLA-B*46:01		1.6859
	SVYGDTLEK	84	9	HLA-C*02:02		1.9181
	SVYGDTLEK	84	9	HLA-C*02:09		1.9181
	SVYGDTLEK	84	9	HLA-DPA1*03:01/DPB1*04:02											RHYSDSVYGDTLEKL	8.34		0.01
	SVYGDTLEKL	84	10	Entry
	SVYGDTLEKL	84	10	H-2-Kb	1.25					1.56	0.52	2.08	-1.42	3166.7
	SVYGDTLEKL	84	10	H-2-Kb		1.1059
	SVYGDTLEKL	84	10	H-2-Kd		0.7253
	SVYGDTLEKL	84	10	H-2-Qa1		1.5434
	SVYGDTLEKL	84	10	HLA-A*02:01		1.171		25	0.806452
	SVYGDTLEKL	84	10	HLA-A*02:06		0.5189				1.56	0.52	2.08	-0.62	505.8
	SVYGDTLEKL	84	10	HLA-A*03:01		0.6564				1.56	0.52	2.08	-0.9	949.6
	SVYGDTLEKL	84	10	HLA-A*11:01		0.4798				1.56	0.52	2.08	-0.27	225.7
	SVYGDTLEKL	84	10	HLA-A*23:01		0.7913
	SVYGDTLEKL	84	10	HLA-A*24:02		0.6278
	SVYGDTLEKL	84	10	HLA-A*25:01		1.4897
	SVYGDTLEKL	84	10	HLA-A*26				24	0.827586
	SVYGDTLEKL	84	10	HLA-A*26:01		1.912
	SVYGDTLEKL	84	10	HLA-A*32:01		1.2031
	SVYGDTLEKL	84	10	HLA-A*68:02		0.8396
	SVYGDTLEKL	84	10	HLA-B*46:01		1.873
	SVYGDTLEKL	84	10	HLA-C*01:02		1.4303
	SVYGDTLEKL	84	10	HLA-C*02:02		0.7115
	SVYGDTLEKL	84	10	HLA-C*02:09	1.8	0.7115
	SVYGDTLEKL	84	10	HLA-C*03:02	1.98	1.2987
	SVYGDTLEKL	84	10	HLA-C*03:03		0.9722
	SVYGDTLEKL	84	10	HLA-C*03:04	1.5	0.9722
	SVYGDTLEKL	84	10	HLA-C*08:01		1.3988
	SVYGDTLEKL	84	10	HLA-C*12:02		1.1941
	SVYGDTLEKL	84	10	HLA-C*12:03		1.1875
	SVYGDTLEKL	84	10	HLA-C*14:02	0.8
	SVYGDTLEKL	84	10	HLA-C*15:02		0.7302
	SVYGDTLEKL	84	10	HLA-C*16:01	1.2	1.3603
	SVYGDTLEKL	84	10	HLA-C*17:01	1.7	0.7858
	SVYGDTLEKL	84	10	HLA-G*01:02		1.3247
	SVYGDTLEKL	84	10	HLA-G*01:03		1.3247
	SVYGDTLEKL	84	10	HLA-G*01:04		1.3247
	SVYGDTLEKL	84	10	HLA-G*01:06		1.3247
	VYGDTLEK	85	8	Entry
	VYGDTLEK	85	8	HLA-A*03:01	1.75
	VYGDTLEK	85	8	HLA-A*11:01	1.6
	VYGDTLEKL	85	9	Entry
	VYGDTLEKL	85	9	H-2-Kd		0.1261		23	0.92	1.56	0.51	2.07	-1.4	2965.4
	VYGDTLEKL	85	9	HLA-A*23:01	0.35	0.0534				1.56	0.51	2.07	-0.28	224.2
	VYGDTLEKL	85	9	HLA-A*24:02	1.2	0.0486	0.3422	26	0.962963	1.56	0.51	2.07	-0.44	321.9
	VYGDTLEKL	85	9	HLA-C*04:01		0.231
	VYGDTLEKL	85	9	HLA-C*06:02		1.1629
	VYGDTLEKL	85	9	HLA-C*07:01		1.5734
	VYGDTLEKL	85	9	HLA-C*07:02	1.85	0.3959
	VYGDTLEKL	85	9	HLA-C*07:04		0.5618
	VYGDTLEKL	85	9	HLA-C*14:02	1.05	0.1969				1.56	0.51	2.07	-0.39	289.2
	VYGDTLEKL	85	9	HLA-DPA1*01/DPB1*04:01											DSVYGDTLEKLTNTG	27.26		0.52
	VYGDTLEKL	85	9	HLA-DPA1*01/DPB1*04:01											HYSDSVYGDTLEKLT	16.11		0.5
	VYGDTLEKL	85	9	HLA-DPA1*01/DPB1*04:01											SDSVYGDTLEKLTNT	24.98		0.51
	VYGDTLEKL	85	9	HLA-DPA1*01/DPB1*04:01											YSDSVYGDTLEKLTN	24.84		0.51
	VYGDTLEKL	85	9	HLA-DPA1*01:03/DPB1*02:01											DSVYGDTLEKLTNTG	12.16		0.15
	VYGDTLEKL	85	9	HLA-DPA1*01:03/DPB1*02:01											HYSDSVYGDTLEKLT	6.02		0.13
	VYGDTLEKL	85	9	HLA-DPA1*01:03/DPB1*02:01											SDSVYGDTLEKLTNT	10.2		0.14
	VYGDTLEKL	85	9	HLA-DPA1*01:03/DPB1*02:01											SVYGDTLEKLTNTGL	16.16		0.85
	VYGDTLEKL	85	9	HLA-DPA1*01:03/DPB1*02:01											VYGDTLEKLTNTGLY	21.68		0.9
	VYGDTLEKL	85	9	HLA-DPA1*01:03/DPB1*02:01											YSDSVYGDTLEKLTN	9.28		0.13
	VYGDTLEKL	85	9	HLA-DPA1*02:01/DPB1*01:01											DSVYGDTLEKLTNTG	15.31		0.03
	VYGDTLEKL	85	9	HLA-DPA1*02:01/DPB1*01:01											HYSDSVYGDTLEKLT	12.68		0.03
	VYGDTLEKL	85	9	HLA-DPA1*02:01/DPB1*01:01											SDSVYGDTLEKLTNT	12.7		0.03
	VYGDTLEKL	85	9	HLA-DPA1*02:01/DPB1*01:01											SVYGDTLEKLTNTGL	18.75		0.22
	VYGDTLEKL	85	9	HLA-DPA1*02:01/DPB1*01:01											VYGDTLEKLTNTGLY	24.01		0.25
	VYGDTLEKL	85	9	HLA-DPA1*02:01/DPB1*01:01											YSDSVYGDTLEKLTN	12.08		0.03
	VYGDTLEKL	85	9	HLA-DPA1*03:01/DPB1*04:02											DSVYGDTLEKLTNTG	4.08		0.01
	VYGDTLEKL	85	9	HLA-DPA1*03:01/DPB1*04:02											HYSDSVYGDTLEKLT	4.81		0.01
	VYGDTLEKL	85	9	HLA-DPA1*03:01/DPB1*04:02											SDSVYGDTLEKLTNT	3.28		0.01
	VYGDTLEKL	85	9	HLA-DPA1*03:01/DPB1*04:02											SVYGDTLEKLTNTGL	5.13		0.11
	VYGDTLEKL	85	9	HLA-DPA1*03:01/DPB1*04:02											VYGDTLEKLTNTGLY	9.42		0.11
	VYGDTLEKL	85	9	HLA-DPA1*03:01/DPB1*04:02											YSDSVYGDTLEKLTN	3.53		0.01
	VYGDTLEKL	85	9	HLA-DRB1*03:01											DSVYGDTLEKLTNTG	2.39					1.98
	VYGDTLEKL	85	9	HLA-DRB1*03:01											HYSDSVYGDTLEKLT	2.4					1.98
	VYGDTLEKL	85	9	HLA-DRB1*03:01											RHYSDSVYGDTLEKL	2.46					1.98
	VYGDTLEKL	85	9	HLA-DRB1*03:01											SDSVYGDTLEKLTNT	2.36					1.98
	VYGDTLEKL	85	9	HLA-DRB1*03:01											SVYGDTLEKLTNTGL	8.05					1.98
	VYGDTLEKL	85	9	HLA-DRB1*03:01											VYGDTLEKLTNTGLY	7.09					1.98
	VYGDTLEKL	85	9	HLA-DRB1*03:01											YSDSVYGDTLEKLTN	2.39					1.98
	VYGDTLEKL	85	9	HLA-DRB3*01:01											DSVYGDTLEKLTNTG	28.74		0.18
	VYGDTLEKL	85	9	HLA-DRB3*01:01											HYSDSVYGDTLEKLT	18.01		0.17
	VYGDTLEKL	85	9	HLA-DRB3*01:01											SDSVYGDTLEKLTNT	17.31		0.17
	VYGDTLEKL	85	9	HLA-DRB3*01:01											SVYGDTLEKLTNTGL	42.41		1.37
	VYGDTLEKL	85	9	HLA-DRB3*01:01											VYGDTLEKLTNTGLY	52.04		1.26
	VYGDTLEKL	85	9	HLA-DRB3*01:01											YSDSVYGDTLEKLTN	17.62		0.17
	VYGDTLEKL	85	9	HLA-E*01:01		1.8297
	VYGDTLEKL	85	9	HLA-G*01:01	1.8
	VYGDTLEKL	85	9	HLA-G*01:02		0.1113
	VYGDTLEKL	85	9	HLA-G*01:03		0.1113
	VYGDTLEKL	85	9	HLA-G*01:04		0.1113
	VYGDTLEKL	85	9	HLA-G*01:06	1.8	0.1113
	YGDTLEKL	86	8	Entry
	YGDTLEKL	86	8	H-2-Dd		1.5574
	YGDTLEKL	86	8	HLA-C*05:01	1	1.8821
	YGDTLEKL	86	8	HLA-C*08:02	0.3
	YGDTLEKLT	86	9	Entry
	YGDTLEKLT	86	9	HLA-C*05:01	1.65
	YGDTLEKLT	86	9	HLA-C*08:02	1.05
	YGDTLEKLT	86	9	HLA-DRB1*07:01											SVYGDTLEKLTNTGL	28.9		1.43
	DTLEKLTNT	88	9	Entry
	DTLEKLTNT	88	9	HLA-A*26				23	0.793103
	DTLEKLTNT	88	9	HLA-A*68:01				20	0.8
	DTLEKLTNT	88	9	HLA-A*68:02		1.6101
	DTLEKLTNTGL	88	11	Entry
	DTLEKLTNTGL	88	11	H-2-Kk		1.7646				1.56	0.26	1.83	-1.62	2822.8
	DTLEKLTNTGL	88	11	HLA-B*40:01	1.7
	TLEKLTNTGL	89	10	Entry
	TLEKLTNTGL	89	10	H-2-Kk		1.2668				1.56	0.29	1.86	-1.1	904
	TLEKLTNTGL	89	10	HLA-B*13				18	0.782609
	TLEKLTNTGL	89	10	HLA-B*40:01		1.1823
	TLEKLTNTGL	89	10	HLA-B*40:02		1.2671
	TLEKLTNTGL	89	10	HLA-B*44:02		1.96
	TLEKLTNTGLY	89	11	Entry
	TLEKLTNTGLY	89	11	HLA-A*01				27	0.75
	TLEKLTNTGLY	89	11	HLA-A*01:01	0.7	0.1936
	TLEKLTNTGLY	89	11	HLA-A*29:02	0.55	1.9674				1.37	1.15	2.52	-0.12	438.7
	TLEKLTNTGLY	89	11	HLA-A*30:02	0.4	1.7827
	LEKLTNTG	90	8	Entry
	LEKLTNTG	90	8	H-2-Kk	1.65
	LEKLTNTGL	90	9	Entry
	LEKLTNTGL	90	9	H-2-Kk		0.294				1.56	0.36	1.93	-0.21	138
	LEKLTNTGL	90	9	H-2-Qa2		1.1675
	LEKLTNTGL	90	9	HLA-B*13:01		1.5707
	LEKLTNTGL	90	9	HLA-B*13:02		1.7754
	LEKLTNTGL	90	9	HLA-B*18:01		0.7022
	LEKLTNTGL	90	9	HLA-B*37				24	0.857143
	LEKLTNTGL	90	9	HLA-B*37:01		0.303
	LEKLTNTGL	90	9	HLA-B*40:01	0.55	0.2431		22	0.785714	1.56	0.36	1.93	-0.12	110.4
	LEKLTNTGL	90	9	HLA-B*40:02	1.95	0.2212				1.56	0.36	1.93	-0.22	139.4
	LEKLTNTGL	90	9	HLA-B*44:02		1.1183		21	0.807692
	LEKLTNTGL	90	9	HLA-B*44:03		1.1423
	LEKLTNTGL	90	9	HLA-B*48:01		0.9697
	LEKLTNTGL	90	9	HLA-B*49:01	1.7	0.4096		19	0.730769
	LEKLTNTGL	90	9	HLA-B*50:01		0.3536
	LEKLTNTGL	90	9	HLA-DRB1*07:01											DTLEKLTNTGLYNLL	21.17		1.23
	LEKLTNTGL	90	9	HLA-DRB1*07:01											GDTLEKLTNTGLYNL	21.15		1.23
	LEKLTNTGL	90	9	HLA-DRB1*07:01											VYGDTLEKLTNTGLY	22.8		1.39
	LEKLTNTGL	90	9	HLA-DRB1*07:01											YGDTLEKLTNTGLYN	26.99		1.4
	GDTLEKLTN	90	9	HLA-DRB1*11:01											SVYGDTLEKLTNTGL	25.19		1.87
	LEKLTNTGLY	90	10	Entry
	LEKLTNTGLY	90	10	H-2-Kk						1.37	1.22	2.59	-0.76	2257.2
	LEKLTNTGLY	90	10	HLA-A*30:02	0.45	1.6836
	LEKLTNTGLY	90	10	HLA-B*15:01						1.37	1.22	2.59	-0.05	438.3
	LEKLTNTGLY	90	10	HLA-B*15:25						1.37	1.22	2.59	-0.2	613.7
	LEKLTNTGLY	90	10	HLA-B*18:01	0.85	0.6946				1.37	1.22	2.59	-0.12	508.4
[truncated: 666 more rows]

## Sheet: H31E6-1
	Peptides	Location		Alleles	MHC I binding prediction					MHC-I Processing prediction					MHC II binding prediction
					IEDB	NetMHCpan4	Rankpep	SYFPEITHI	SYFPEITHI	IEDB combind predictor					IEDB
										Proteasomal cleavage	TAP	Processing	Total		Complete MHC-II	Median	Comlib	SMM	NN	NetMHCIIpan	Strurniolo
	Sequence	Start	Length	Allele	PR	PR	%Optimal	score	%Reference	score	score	score	score	IC50	peptide	PR	PR	PR	PR	PR	PR
	MFKNPAER	1	8	Entry
	MFKNPAER	1	8	HLA-A*31:01	0.5	1.1547				0.68	0.67	1.35	-1.11	291.1
	MFKNPAER	1	8	HLA-A*33:03	0.2	0.4943				0.68	0.67	1.35	-1	225
	MFKNPAER	1	8	HLA-A*68:01	1
	MFKNPAERPR	1	10	Entry
	MFKNPAERPR	1	10	HLA-A*31:01	0.5	0.46				0.79	0.67	1.46	-0.21	46.3
	MFKNPAERPR	1	10	HLA-A*33:03	0.3	0.218				0.79	0.67	1.46	-0.24	49.3
	MFKNPAERPR	1	10	HLA-A*68:01						0.79	0.67	1.46	-1.44	781
	MFKNPAERPRK	1	11	Entry
	MFKNPAERPRK	1	11	HLA-A*30:01	0.2					0.86	0.23	1.09	-1.55	435.5
	FKNPAERPR	2	9	Entry
	FKNPAERPR	2	9	HLA-B*35:03	1.7
	FKNPAERPR	2	9	HLA-C*07:02	1.25
	FKNPAERPRKL	2	11	Entry
	FKNPAERPRKL	2	11	HLA-B*07:02		1.8981
	FKNPAERPRKL	2	11	HLA-B*08:01		1.6848
	FKNPAERPRKL	2	11	HLA-B*35:03	1.2	1.2964
	FKNPAERPRKL	2	11	HLA-C*06:02	0.8
	FKNPAERPRKL	2	11	HLA-C*07:01	0.3
	FKNPAERPRKL	2	11	HLA-C*07:02	0.1
	FKNPAERPRKL	2	11	HLA-C*07:04	1.3
	KNPAERPRK	3	9	Entry
	KNPAERPRK	3	9	HLA-A*30:01	0.6					0.86	0.13	0.99	-1.95	870.4
	KNPAERPRKL	3	10	Entry
	KNPAERPRKL	3	10	H-2-Dd		0.9766
	KNPAERPRKL	3	10	H-2-Ld		1.5557
	KNPAERPRKL	3	10	HLA-B*07:02		0.406				1.47	0.34	1.82	-0.63	276.4
	KNPAERPRKL	3	10	HLA-B*08:01		1.2014
	KNPAERPRKL	3	10	HLA-B*58:02				20	0.714286
	KNPAERPRKL	3	10	HLA-E*01:01	1
	KNPAERPRKLH	3	11	Entry
	KNPAERPRKLH	3	11	HLA-E*01:01	1.8
	NPAERPRKL	4	9	Entry
	NPAERPRKL	4	9	H-2-Ld		0.316		21	0.75
	NPAERPRKL	4	9	HLA-B*07:02	0.6	0.1903	0.3997	21	0.875	1.47	0.35	1.82	-0.76	385.8
	NPAERPRKL	4	9	HLA-B*08				26	0.702703
	NPAERPRKL	4	9	HLA-B*08:01	1.3	0.0577				1.47	0.35	1.82	-1.1	844.2
	NPAERPRKL	4	9	HLA-B*14:02		0.9198
	NPAERPRKL	4	9	HLA-B*35:01		0.9511		21	0.954545
	NPAERPRKL	4	9	HLA-B*35:03	1.95	0.1969
	NPAERPRKL	4	9	HLA-B*39:01		1.8955
	NPAERPRKL	4	9	HLA-B*51:01		0.7014		23	0.884615
	NPAERPRKL	4	9	HLA-B*53:01		0.5794		17	0.73913
	NPAERPRKL	4	9	HLA-B*55:01		0.5948
	NPAERPRKL	4	9	HLA-B*56:01		0.7544
	NPAERPRKL	4	9	HLA-C*07:04		1.9244
	PAERPRKL	5	8	Entry
	PAERPRKL	5	8	HLA-B*51:01				25	0.961538
	PAERPRKLHEL	5	11	Entry
	PAERPRKLHEL	5	11	HLA-B*14:02	0.7
	AERPRKLH	6	8	Entry
	AERPRKLH	6	8	HLA-B*44:02	1.85
	AERPRKLHE	6	9	Entry
	AERPRKLHE	6	9	HLA-B*37				21	0.75
	AERPRKLHEL	6	10	Entry
	AERPRKLHEL	6	10	H-2-Kk		1.4143				1.47	0.38	1.85	-1.64	3127.4
	AERPRKLHEL	6	10	H-2-Qa2		0.7148
	AERPRKLHEL	6	10	HLA-B*08:01		1.9387
	AERPRKLHEL	6	10	HLA-B*14:02	0.3
	AERPRKLHEL	6	10	HLA-B*37:01		0.5903
	AERPRKLHEL	6	10	HLA-B*40:01	1.2	0.9348		23	0.821429
	AERPRKLHEL	6	10	HLA-B*40:02	0.6	0.6942				1.47	0.38	1.85	-0.97	662.2
	AERPRKLHEL	6	10	HLA-B*44:02	0.9	0.9936		28	1
	AERPRKLHEL	6	10	HLA-B*44:03	1.85	1.3744
	AERPRKLHEL	6	10	HLA-B*45:01				18	0.72
	AERPRKLHEL	6	10	HLA-B*48:01		1.6947
	AERPRKLHEL	6	10	HLA-B*49:01		1.297		20	0.769231
	AERPRKLHEL	6	10	HLA-B*50:01	1.7	1.2406
	AERPRKLHEL	6	10	HLA-C*07:01	1.3
	AERPRKLHELS	6	11	Entry
	AERPRKLHELS	6	11	HLA-B*14:02	0.8
	AERPRKLHELS	6	11	HLA-B*40:02	1.05
	ERPRKLHEL	7	9	Entry
	ERPRKLHEL	7	9	H-2-Dd	1	1.6509
	ERPRKLHEL	7	9	HLA-A*26				23	0.793103
	ERPRKLHEL	7	9	HLA-B*08			0.4751
	ERPRKLHEL	7	9	HLA-B*08:01		0.4731				1.47	0.48	1.95	-1.04	967.8
	ERPRKLHEL	7	9	HLA-B*14			0.4418
	ERPRKLHEL	7	9	HLA-B*14:02	0.35	0.051		21	0.7	1.47	0.48	1.95	-0.76	515.5
	ERPRKLHEL	7	9	HLA-B*27:05				23	0.766667
	ERPRKLHEL	7	9	HLA-B*38:01		1.2668		19	0.863636
	ERPRKLHEL	7	9	HLA-B*39:01		0.4435		22	0.814815
	ERPRKLHEL	7	9	HLA-C*06:02	1.55	0.3749
	ERPRKLHEL	7	9	HLA-C*07:01		0.442
	ERPRKLHEL	7	9	HLA-C*07:02		0.5398				1.47	0.48	1.95	-0.85	624.2
	ERPRKLHEL	7	9	HLA-C*07:04	1.6	0.3814
	ERPRKLHEL	7	9	HLA-X			0.3615
	ERPRKLHELS	7	10	Entry
	ERPRKLHELS	7	10	HLA-B*14:02	0.4
	ERPRKLHELSS	7	11	Entry
	ERPRKLHELSS	7	11	HLA-B*14:02	0.8
	RPRKLHEL	8	8	Entry
	RPRKLHEL	8	8	H-2-Dd	0.2	1.5546
	RPRKLHEL	8	8	H-2-Ld	0.2	0.5492				1.47	0.34	1.81	-1.71	3347.5
	RPRKLHEL	8	8	HLA-B*07:02	0.3	0.0748				1.47	0.34	1.81	0.55	18.2
	RPRKLHEL	8	8	HLA-B*08:01		0.0709				1.47	0.34	1.81	-0.49	200.7
	RPRKLHEL	8	8	HLA-B*14:02	0.8
	RPRKLHEL	8	8	HLA-B*51:01				19	0.730769
	RPRKLHEL	8	8	HLA-B*55:01	0.7	0.5677
	RPRKLHEL	8	8	HLA-C*06:02	2
	RPRKLHEL	8	8	HLA-C*07:01	0.5
	RPRKLHEL	8	8	HLA-E*01:01	1.6
	RPRKLHEL	8	8	HLA-G*01:01	0.9
	RPRKLHEL	8	8	HLA-G*01:02	0.9
	RPRKLHEL	8	8	HLA-G*01:03	0.9
	RPRKLHEL	8	8	HLA-G*01:04	0.9
	RPRKLHEL	8	8	HLA-G*01:06	0.9
	RPRKLHELS	8	9	Entry
	RPRKLHELS	8	9	H-2-IAd											AERPRKLHELSSALE	19.77		4.48
	RPRKLHELS	8	9	H-2-IAd											NPAERPRKLHELSSA	23.99		8.3
	RPRKLHELS	8	9	H-2-IAd											PAERPRKLHELSSAL	23.38		6.73
	RPRKLHELS	8	9	HLA-B*07:02	1.3	1.1802
	RPRKLHELS	8	9	HLA-B*55:01	1.5	0.9461
	RPRKLHELSS	8	10	Entry
	RPRKLHELSS	8	10	HLA-B*07:02	0.15	1.5495
	RPRKLHELSS	8	10	HLA-B*55:01	1.4
	RPRKLHELSSA	8	11	Entry
	RPRKLHELSSA	8	11	HLA-B*07:02		0.9535				0.9	-0.31	0.59	-1.37	91
	RPRKLHELSSA	8	11	HLA-B*55:01	0.3	1.3755
	RPRKLHELSSA	8	11	HLA-B*56:01	1.4
	PRKLHELSSAL	9	11	Entry
	PRKLHELSSAL	9	11	HLA-B*15:01	1.4
	PRKLHELSSAL	9	11	HLA-B*39:01	0.8
	PRKLHELSSAL	9	11	HLA-B*48:01	0.3
	RKLHELSSAL	10	10	Entry
	RKLHELSSAL	10	10	HLA-A*02:01						1.39	0.49	1.88	-1	766.7
	RKLHELSSAL	10	10	HLA-B*08:01	0.75
	RKLHELSSAL	10	10	HLA-B*15:01						1.39	0.49	1.88	-0.55	269.5
	RKLHELSSAL	10	10	HLA-B*15:25						1.39	0.49	1.88	-0.56	275.8
	RKLHELSSAL	10	10	HLA-B*27:05						1.39	0.49	1.88	-0.83	515.4
	RKLHELSSAL	10	10	HLA-B*39:01	0.9
	RKLHELSSAL	10	10	HLA-B*39:02				25	0.925926
	RKLHELSSAL	10	10	HLA-B*47:01				17	0.708333
	RKLHELSSAL	10	10	HLA-B*48:01	0.1	1.1481
	RKLHELSSAL	10	10	HLA-C*14:02	1.1
	RKLHELSSALE	10	11	Entry
	RKLHELSSALE	10	11	HLA-B*39:01	0.6
	RKLHELSSALE	10	11	HLA-B*48:01	0.3
	KLHELSSAL	11	9	Entry
	KLHELSSAL	11	9	H-2-Db		1.9397
	KLHELSSAL	11	9	H-2-Kb		1.6723
	KLHELSSAL	11	9	H-2-Kb						1.39	0.54	1.93	-1.42	2241.9
	KLHELSSAL	11	9	H-2-Kd	1.3	0.7939				1.39	0.54	1.93	-1.19	1320.9
	KLHELSSAL	11	9	H-2-Ld		1.9879
	KLHELSSAL	11	9	H-2-Qa1		0.5011
	KLHELSSAL	11	9	HLA-A*02:01	1.6	0.2275	0.6406	25	0.806452	1.39	0.54	1.93	0.29	43.9
	KLHELSSAL	11	9	HLA-A*02:06		0.5267				1.39	0.54	1.93	-0.31	174.2
	KLHELSSAL	11	9	HLA-A*30:01		1.7651
	KLHELSSAL	11	9	HLA-A*32:01	1.2	0.1794				1.39	0.54	1.93	-0.08	104.1
	KLHELSSAL	11	9	HLA-B*07:02		1.022				1.39	0.54	1.93	-0.69	422.1
	KLHELSSAL	11	9	HLA-B*08:01		0.7605
	KLHELSSAL	11	9	HLA-B*13				20	0.869565
	KLHELSSAL	11	9	HLA-B*13:01		1.0678
	KLHELSSAL	11	9	HLA-B*14:02		1.4154
	KLHELSSAL	11	9	HLA-B*15:01		0.5556				1.39	0.54	1.93	-0.18	130
	KLHELSSAL	11	9	HLA-B*15:02	1.1	1.2312				1.39	0.54	1.93	-1.04	939
	KLHELSSAL	11	9	HLA-B*15:25	1.4	0.4313				1.39	0.54	1.93	0.16	59.4
	KLHELSSAL	11	9	HLA-B*39:01	2	1.1875
	KLHELSSAL	11	9	HLA-B*46:01		0.5367
	KLHELSSAL	11	9	HLA-B*48:01	1	0.1792				1.39	0.54	1.93	-0.8	537.4
	KLHELSSAL	11	9	HLA-C*01:02	1.3	0.1806
	KLHELSSAL	11	9	HLA-C*02:02		0.2954
	KLHELSSAL	11	9	HLA-C*02:09		0.2954
	KLHELSSAL	11	9	HLA-C*03:02		0.4979				1.39	0.54	1.93	-0.48	258.4
	KLHELSSAL	11	9	HLA-C*03:03		0.4352				1.39	0.54	1.93	-0.65	378.7
	KLHELSSAL	11	9	HLA-C*03:04		0.4352				1.39	0.54	1.93	-0.65	378.7
	KLHELSSAL	11	9	HLA-C*04:01		1.2445
	KLHELSSAL	11	9	HLA-C*05:01		0.7983
	KLHELSSAL	11	9	HLA-C*06:02		1.621
	KLHELSSAL	11	9	HLA-C*07:01		1.5572
	KLHELSSAL	11	9	HLA-C*07:02		1.1757
	KLHELSSAL	11	9	HLA-C*07:04		0.4249
	KLHELSSAL	11	9	HLA-C*08:01		0.5443
	KLHELSSAL	11	9	HLA-C*08:02		0.4055
	KLHELSSAL	11	9	HLA-C*12:02		0.3343				1.39	0.54	1.93	-0.97	799.3
	KLHELSSAL	11	9	HLA-C*12:03		0.4236
	KLHELSSAL	11	9	HLA-C*14:02	1.75	0.3489
	KLHELSSAL	11	9	HLA-C*15:02		0.5559
	KLHELSSAL	11	9	HLA-C*16:01		0.1815				1.39	0.54	1.93	-0.42	225.5
	KLHELSSAL	11	9	HLA-C*17:01	1.9	0.2804
	KLHELSSAL	11	9	HLA-DRB1*01:01											AERPRKLHELSSALE	12.27	0.01
	KLHELSSAL	11	9	HLA-DRB1*01:01											ERPRKLHELSSALEI	11.41	0.01
	KLHELSSAL	11	9	HLA-DRB1*01:01											KLHELSSALEIPYDE	23.15	0.01
	KLHELSSAL	11	9	HLA-DRB1*01:01											PAERPRKLHELSSAL	46.96	0.01
	KLHELSSAL	11	9	HLA-DRB1*01:01											PRKLHELSSALEIPY	8.78	0.01
	KLHELSSAL	11	9	HLA-DRB1*01:01											RKLHELSSALEIPYD	12.1	0.01
	KLHELSSAL	11	9	HLA-DRB1*01:01											RPRKLHELSSALEIP	12.1	0.01
	KLHELSSAL	11	9	HLA-E*01:01		0.2677
	KLHELSSAL	11	9	HLA-G*01:02		0.7209
	KLHELSSAL	11	9	HLA-G*01:03		0.7209
	KLHELSSAL	11	9	HLA-G*01:04		0.7209
	KLHELSSAL	11	9	HLA-G*01:06		0.7209
	KLHELSSALE	11	10	Entry
	KLHELSSALE	11	10	HLA-C*14:02	1.8
	KLHELSSALEI	11	11	Entry
	KLHELSSALEI	11	11	H-2-Kd						1.05	0.36	1.4	-1.97	2357.1
	KLHELSSALEI	11	11	H-2-Kk	0.65					1.05	0.36	1.4	-1.24	438.4
	KLHELSSALEI	11	11	HLA-A*02:01	0.5					1.05	0.36	1.4	-1.57	930.7
	KLHELSSALEI	11	11	HLA-A*32:01	0.8
	KLHELSSALEI	11	11	HLA-B*13:02	0.7
	KLHELSSALEI	11	11	HLA-B*40:01	1.3
	KLHELSSALEI	11	11	HLA-B*40:02						1.05	0.36	1.4	-1.16	362.6
	KLHELSSALEI	11	11	HLA-B*44:02	1.1
	KLHELSSALEI	11	11	HLA-B*49:01	0.7
	KLHELSSALEI	11	11	HLA-B*50:01	1.6
	KLHELSSALEI	11	11	HLA-B*52:01	1
	LHELSSAL	12	8	Entry
	LHELSSAL	12	8	H-2-Kd						1.39	0.4	1.79	-1.82	4106.4
	LHELSSAL	12	8	H-2-Kk						1.39	0.4	1.79	-1.74	3406.6
	LHELSSAL	12	8	HLA-B*15:02	1.7
	LHELSSAL	12	8	HLA-B*38:01	0.7
	LHELSSAL	12	8	HLA-B*39:01	0.2	1.3256				1.39	0.4	1.79	-0.54	216.1
	LHELSSAL	12	8	HLA-C*14:02	0.8
	LHELSSALE	12	9	Entry
	LHELSSALE	12	9	H-2-IAd											ERPRKLHELSSALEI	17.7		5.46
	LHELSSALE	12	9	H-2-IAd											PRKLHELSSALEIPY	20.44		6.58
	LHELSSALE	12	9	H-2-IAd											RPRKLHELSSALEIP	22.07		5.6
	LHELSSALE	12	9	HLA-DQA1*04:01/DQB1*04:02											ERPRKLHELSSALEI	7.95		0.74
	LHELSSALE	12	9	HLA-DQA1*04:01/DQB1*04:02											PRKLHELSSALEIPY	6.47		0.42
	LHELSSALE	12	9	HLA-DQA1*04:01/DQB1*04:02											RKLHELSSALEIPYD	5.84		0.22
	LHELSSALEI	12	10	Entry
	LHELSSALEI	12	10	H-2-Kd						1.05	0.22	1.26	-1.52	600.6
	LHELSSALEI	12	10	H-2-Kk		1.307				1.05	0.22	1.26	-0.64	79.2
	LHELSSALEI	12	10	HLA-B*13:01						1.05	0.22	1.26	-1.18	279.7
	LHELSSALEI	12	10	HLA-B*13:02	0.4	1.6545				1.05	0.22	1.26	-1.67	861.9
	LHELSSALEI	12	10	HLA-B*38:01	1.8			19	0.863636	1.05	0.22	1.26	-1.37	426.8
	LHELSSALEI	12	10	HLA-B*39:01				21	0.777778
	LHELSSALEI	12	10	HLA-B*40:01		1.4746				1.05	0.22	1.26	-1.21	297.5
	LHELSSALEI	12	10	HLA-B*40:02						1.05	0.22	1.26	-0.92	151.4
	LHELSSALEI	12	10	HLA-B*44:02						1.05	0.22	1.26	-1.5	579.8
	LHELSSALEI	12	10	HLA-B*49:01	0.3	0.7953				1.05	0.22	1.26	-1.1	229
	LHELSSALEI	12	10	HLA-B*50:01	0.7					1.05	0.22	1.26	-1.72	963.6
	LHELSSALEI	12	10	HLA-B*51:01	1.8
	LHELSSALEI	12	10	HLA-B*52:01	0.3
	LHELSSALEIP	12	11	Entry
	LHELSSALEIP	12	11	HLA-B*40:01	1.4
	LHELSSALEIP	12	11	HLA-B*49:01	1.9
	HELSSALE	13	8	Entry
	HELSSALE	13	8	H-2-Kk	1.15
	HELSSALEI	13	9	Entry
	HELSSALEI	13	9	H-2-Kd	1.2			20	0.8
	HELSSALEI	13	9	H-2-Kk	0.2	0.0329		24	0.96	1.05	0.16	1.21	0.06	14.1
	HELSSALEI	13	9	H-2-Ld		1.7284
	HELSSALEI	13	9	H-2-Qa2		0.0962
	HELSSALEI	13	9	HLA-B*13:01	0.2	0.0371				1.05	0.16	1.21	-0.62	67.8
	HELSSALEI	13	9	HLA-B*13:02	0.3	0.0169				1.05	0.16	1.21	-1.52	536
	HELSSALEI	13	9	HLA-B*18:01		0.2283				1.05	0.16	1.21	-1.38	389.6
	HELSSALEI	13	9	HLA-B*37:01		0.0934				1.05	0.16	1.21	-1.49	498.8
	HELSSALEI	13	9	HLA-B*38:01		0.3053				1.05	0.16	1.21	-1.58	616.1
	HELSSALEI	13	9	HLA-B*39:01		0.9224
	HELSSALEI	13	9	HLA-B*40:01	0.3	0.0481				1.05	0.16	1.21	-0.16	23.3
	HELSSALEI	13	9	HLA-B*40:02	0.25	0.0689				1.05	0.16	1.21	-0.05	18
	HELSSALEI	13	9	HLA-B*44:02	0.2	0.2706		21	0.75	1.05	0.16	1.21	-0.97	151.7
	HELSSALEI	13	9	HLA-B*44:03	0.15	0.2086
	HELSSALEI	13	9	HLA-B*48:01		0.3699
	HELSSALEI	13	9	HLA-B*49:01	0.2	0.015		21	0.807692	1.05	0.16	1.21	-0.82	106.2
	HELSSALEI	13	9	HLA-B*50:01	0.3	0.0738				1.05	0.16	1.21	-1.21	258.9
	HELSSALEI	13	9	HLA-B*52:01	0.7	0.0979
	HELSSALEI	13	9	HLA-B*53:01	1.9
	HELSSALEI	13	9	HLA-DQA1*04:01/DQB1*04:02											KLHELSSALEIPYDE	4.92		0.34
	HELSSALEI	13	9	HLA-DQA1*04:01/DQB1*04:02											RPRKLHELSSALEIP	6.32		0.45
	HELSSALEI	13	9	HLA-DRB1*03:01											PRKLHELSSALEIPY	17.78		1.79
	HELSSALEIP	13	10	Entry
	HELSSALEIP	13	10	H-2-Kk						0.92	-0.03	0.9	-1.68	374.4
	HELSSALEIP	13	10	HLA-B*40:01		1.8928
	HELSSALEIP	13	10	HLA-B*40:02	0.95					0.92	-0.03	0.9	-1.87	577.6
	HELSSALEIP	13	10	HLA-B*41:01				18	0.818182
	HELSSALEIP	13	10	HLA-B*45:01				24	0.96
	HELSSALEIP	13	10	HLA-B*49:01	1.9	1.3603
	HELSSALEIPY	13	11	Entry
	HELSSALEIPY	13	11	H-2-Kk						1	1.2	2.2	-1.09	1968.6
	HELSSALEIPY	13	11	HLA-A*30:02						1	1.2	2.2	-0.75	899.2
	HELSSALEIPY	13	11	HLA-B*15:01	0.8
	HELSSALEIPY	13	11	HLA-B*15:02	0.9
	HELSSALEIPY	13	11	HLA-B*18:01		0.5163				1	1.2	2.2	-0.05	178.5
	HELSSALEIPY	13	11	HLA-B*35:01	0.6
	HELSSALEIPY	13	11	HLA-B*40:01	1.3
	HELSSALEIPY	13	11	HLA-B*44:02	1	0.7654		22	0.785714	1	1.2	2.2	-0.69	790
	HELSSALEIPY	13	11	HLA-B*44:03		0.5346
	ELSSALEI	14	8	Entry
	ELSSALEI	14	8	H-2-Kk		1.2754				1.05	0.14	1.19	-1.07	180.9
	ELSSALEI	14	8	HLA-B*13:02	1.7
	ELSSALEI	14	8	HLA-B*49:01	0.9	1.6878
	ELSSALEIPY	14	10	Entry
	ELSSALEIPY	14	10	HLA-A*01:01	0.7	1.2967				1	1.18	2.18	-0.71	769.4
	ELSSALEIPY	14	10	HLA-A*25:01		1.6507
	ELSSALEIPY	14	10	HLA-A*26				22	0.758621
	ELSSALEIPY	14	10	HLA-A*26:01	0.3	0.7414				1	1.18	2.18	-0.6	599.8
	ELSSALEIPY	14	10	HLA-A*29:02						1	1.18	2.18	-0.47	447.4
	ELSSALEIPY	14	10	HLA-A*30:02						1	1.18	2.18	-0.59	595.2
	ELSSALEIPY	14	10	HLA-A*68:01						1	1.18	2.18	-0.67	713.6
	ELSSALEIPY	14	10	HLA-B*15:01				20	0.869565	1	1.18	2.18	-0.19	232.5
	ELSSALEIPY	14	10	HLA-B*15:02						1	1.18	2.18	-0.15	214.2
	ELSSALEIPY	14	10	HLA-B*15:25						1	1.18	2.18	-0.18	227.9
	ELSSALEIPY	14	10	HLA-B*35:01						1	1.18	2.18	-0.46	433.6
	ELSSALEIPY	14	10	HLA-B*58:01	1					1	1.18	2.18	-0.49	466.4
	LSSALEIP	15	8	Entry
	LSSALEIP	15	8	HLA-B*58:01	0.8
	LSSALEIPY	15	9	Entry
	LSSALEIPY	15	9	H-2-IAd											RKLHELSSALEIPYD	15.9		6.79
	LSSALEIPY	15	9	HLA-A*01:01	0.2	0.4225				1	1.21	2.22	0.29	85.1
	LSSALEIPY	15	9	HLA-A*11:01	1.85					1	1.21	2.22	-0.47	492.5
	LSSALEIPY	15	9	HLA-A*29:02	1.15	0.7725				1	1.21	2.22	0.72	31.7
	LSSALEIPY	15	9	HLA-A*30:02	1.65	0.8564				1	1.21	2.22	0.29	84.6
	LSSALEIPY	15	9	HLA-A*68:01						1	1.21	2.22	-0.48	500.7
	LSSALEIPY	15	9	HLA-B*15:01	0.7	1.9585				1	1.21	2.22	0.34	75.9
	LSSALEIPY	15	9	HLA-B*15:02						1	1.21	2.22	0.27	88.6
	LSSALEIPY	15	9	HLA-B*15:25	0.8	1.7756				1	1.21	2.22	0.75	29.6
	LSSALEIPY	15	9	HLA-B*35:01	0.5	1.0098				1	1.21	2.22	1.02	15.7
	LSSALEIPY	15	9	HLA-B*46:01		0.7649
	LSSALEIPY	15	9	HLA-B*57:01	1.55					1	1.21	2.22	-0.41	426.1
	LSSALEIPY	15	9	HLA-B*58:01	0.9	1.3369				1	1.21	2.22	0.66	35.7
	LSSALEIPY	15	9	HLA-B*58:02		1.7126		21	0.75
	LSSALEIPY	15	9	HLA-C*02:02						1	1.21	2.22	-0.48	503.7
	LSSALEIPY	15	9	HLA-C*03:02	1.1	1.3706				1	1.21	2.22	0.54	47.7
	LSSALEIPY	15	9	HLA-C*12:02						1	1.21	2.22	-0.43	440
	LSSALEIPY	15	9	HLA-C*16:01	1.6					1	1.21	2.22	0.1	129.6
	LSSALEIPY	15	9	HLA-DQA1*05:01/DQB1*02:01											LHELSSALEIPYDEL	5.86		1.19
	LSSALEIPY	15	9	HLA-DRB1*03:01											HELSSALEIPYDELR	20.8		1.69
	LSSALEIPY	15	9	HLA-DRB1*03:01											KLHELSSALEIPYDE	16.04		1.77
	LSSALEIPY	15	9	HLA-DRB1*03:01											LHELSSALEIPYDEL	14.76		1.64
	LSSALEIPY	15	9	HLA-DRB1*03:01											RKLHELSSALEIPYD	16.15		1.78
	SSALEIPY	16	8	Entry
	SSALEIPY	16	8	HLA-A*01:01		1.761
	SSALEIPY	16	8	HLA-A*29:02	0.65
	SSALEIPY	16	8	HLA-A*30:02	1.05
	SSALEIPY	16	8	HLA-B*15:01	0.8
	SSALEIPY	16	8	HLA-B*15:25	1.6
	SSALEIPY	16	8	HLA-B*35:01	1.8
	SSALEIPY	16	8	HLA-B*57:01	1.5
	SSALEIPY	16	8	HLA-B*58:01	0.5
	SSALEIPYD	16	9	HLA-DQA1*03:01/DQB1*03:02											ELSSALEIPYDELRL	4.69	0.01
	SSALEIPYD	16	9	HLA-DQA1*03:01/DQB1*03:02											HELSSALEIPYDELR	4.28	0.01
	SSALEIPYD	16	9	HLA-DQA1*03:01/DQB1*03:02											KLHELSSALEIPYDE	3.01	0.01
	SSALEIPYD	16	9	HLA-DQA1*03:01/DQB1*03:02											LHELSSALEIPYDEL	2.95	0.01
	SSALEIPYD	16	9	HLA-DQA1*03:01/DQB1*03:02											LSSALEIPYDELRLN	7.84	0.01
	SSALEIPYD	16	9	HLA-DQA1*03:01/DQB1*03:02											RKLHELSSALEIPYD	4.18	0.01
	SSALEIPYD	16	9	HLA-DQA1*03:01/DQB1*03:02											SSALEIPYDELRLNC	16.06	0.01
	SSALEIPYD	16	9	HLA-DQA1*04:01/DQB1*04:02											ELSSALEIPYDELRL	15.66		1.4
	SSALEIPYD	16	9	HLA-DQA1*04:01/DQB1*04:02											HELSSALEIPYDELR	11.24		0.94
	SSALEIPYD	16	9	HLA-DQA1*04:01/DQB1*04:02											LHELSSALEIPYDEL	5.47		0.48
	SSALEIPYDE	16	10	Entry
	SSALEIPYDE	16	10	HLA-B*58:01	1.75
	SSALEIPYDEL	16	11	Entry
	SSALEIPYDEL	16	11	H-2-Kb						1.61	0.48	2.1	-1.53	4265.4
	SALEIPYDEL	17	10	Entry
	SALEIPYDEL	17	10	H-2-Db	0.65	0.1515		23	0.821429	1.61	0.49	2.1	-0.94	1095.4
	SALEIPYDEL	17	10	H-2-Kb						1.61	0.49	2.1	-1.42	3371.1
	SALEIPYDEL	17	10	H-2-Ld		1.4021
	SALEIPYDEL	17	10	HLA-A*02:01				22	0.709677
	SALEIPYDEL	17	10	HLA-B*13:01		1.7941
	SALEIPYDEL	17	10	HLA-B*35:03		1.7092
	SALEIPYDEL	17	10	HLA-B*58:02				20	0.714286
	SALEIPYDEL	17	10	HLA-C*01:02		1.8292
	SALEIPYDEL	17	10	HLA-C*03:03	0.6	1.3102
	SALEIPYDEL	17	10	HLA-C*03:04		1.3102
	SALEIPYDEL	17	10	HLA-C*08:01		0.9077
	SALEIPYDEL	17	10	HLA-C*08:02		1.7643
	SALEIPYDEL	17	10	HLA-C*15:02		1.7775
	SALEIPYDEL	17	10	HLA-C*16:01	1.5
	SALEIPYDEL	17	10	HLA-C*17:01		1.9499
	SALEIPYDELR	17	11	Entry
	SALEIPYDELR	17	11	HLA-A*31:01						0.88	0.72	1.6	-1.32	834.8
	SALEIPYDELR	17	11	HLA-A*33:01	1
	SALEIPYDELR	17	11	HLA-A*33:03		1.37
	SALEIPYDELR	17	11	HLA-A*68:01	0.3	1.374				0.88	0.72	1.6	-0.91	327.2
	SALEIPYDELR	17	11	HLA-C*03:03	1.8
	ALEIPYDEL	18	9	Entry
	ALEIPYDEL	18	9	HLA-A*02			0.3067
	ALEIPYDEL	18	9	HLA-A*02:01		1.975		24	0.774194
	ALEIPYDEL	18	9	HLA-B*13				19	0.826087
	ALEIPYDEL	18	9	HLA-C*01:02		1.2938
	ALEIPYDEL	18	9	HLA-C*04:01		0.9134
	ALEIPYDEL	18	9	HLA-C*05:01		0.2664
	ALEIPYDEL	18	9	HLA-C*08:01		1.5131
	ALEIPYDEL	18	9	HLA-C*08:02		0.3828
	ALEIPYDEL	18	9	HLA-C*17:01		1.1505
	ALEIPYDEL	18	9	HLA-DQA1*05:01/DQB1*02:01											ELSSALEIPYDELRL	9.76		1.09
	ALEIPYDEL	18	9	HLA-DQA1*05:01/DQB1*02:01											HELSSALEIPYDELR	8.26		1.23
	ALEIPYDEL	18	9	HLA-DQA1*05:01/DQB1*02:01											LSSALEIPYDELRLN	15.27		1.13
	ALEIPYDEL	18	9	HLA-DQA1*05:01/DQB1*02:01											SSALEIPYDELRLNC	20.62		1.27
	ALEIPYDEL	18	9	HLA-E*01:01		0.5313
	ALEIPYDEL	18	9	HLA-G*01:02		1.521
	ALEIPYDEL	18	9	HLA-G*01:03		1.521
	ALEIPYDEL	18	9	HLA-G*01:04		1.521
	ALEIPYDEL	18	9	HLA-G*01:06		1.521
	ALEIPYDELR	18	10	Entry
	ALEIPYDELR	18	10	HLA-A*74:01		1.035
	ALEIPYDELRL	18	11	Entry
	ALEIPYDELRL	18	11	HLA-B*40:01	1.2
	ALEIPYDELRL	18	11	HLA-E*01:01	1.7
	LEIPYDEL	19	8	Entry
	LEIPYDEL	19	8	H-2-Kb				22	0.785714
	LEIPYDEL	19	8	H-2-Kk		0.6364				1.61	0.46	2.07	-0.87	874.9
	LEIPYDEL	19	8	H-2-Qa2		1.7888
	LEIPYDEL	19	8	HLA-B*13:02		1.3961
	LEIPYDEL	19	8	HLA-B*18:01		0.826
	LEIPYDEL	19	8	HLA-B*37				20	0.714286
	LEIPYDEL	19	8	HLA-B*37:01		0.5573
	LEIPYDEL	19	8	HLA-B*40:01		0.5404				1.61	0.46	2.07	-0.71	599.9
	LEIPYDEL	19	8	HLA-B*40:02		0.3398				1.61	0.46	2.07	-0.74	643.8
	LEIPYDEL	19	8	HLA-B*49:01	1.5	0.7488
	LEIPYDEL	19	8	HLA-B*50:01	1.5	1.4119
	LEIPYDEL	19	8	HLA-B*52:01		1.3402
	LEIPYDELR	19	9	Entry
	LEIPYDELR	19	9	HLA-A*68:01	1.65
	LEIPYDELR	19	9	HLA-DQA1*01:01/DQB1*05:01											ELSSALEIPYDELRL	5.92		1.18
	LEIPYDELRL	19	10	Entry
	LEIPYDELRL	19	10	H-2-Kk		1.2721				1.59	0.46	2.05	-1.07	1317.7
	LEIPYDELRL	19	10	H-2-Qa2		1.2347
	LEIPYDELRL	19	10	HLA-B*13:01	1.2	0.6914
	LEIPYDELRL	19	10	HLA-B*13:02		0.7178
	LEIPYDELRL	19	10	HLA-B*18:01		1.8124
	LEIPYDELRL	19	10	HLA-B*37:01		0.7556
	LEIPYDELRL	19	10	HLA-B*40:01		0.3806		27	0.964286	1.59	0.46	2.05	-0.67	523.8
	LEIPYDELRL	19	10	HLA-B*40:02		0.4775				1.59	0.46	2.05	-0.83	745
	LEIPYDELRL	19	10	HLA-B*44:02		1.5539		27	0.964286
	LEIPYDELRL	19	10	HLA-B*44:03		1.153
	LEIPYDELRL	19	10	HLA-B*49:01	1.3	0.5924		26	1
	LEIPYDELRL	19	10	HLA-B*50:01		1.6184
	LEIPYDELRL	19	10	HLA-B*52:01		1.888
	LEIPYDELRL	19	10	HLA-E*01:01	1.3
	LEIPYDELRLN	19	11	Entry
	LEIPYDELRLN	19	11	HLA-B*40:01	1.3
	EIPYDELR	20	8	Entry
	EIPYDELR	20	8	HLA-A*33:01	1.1
	EIPYDELR	20	8	HLA-A*68:01	0.1					0.88	0.63	1.51	-1.47	953.5
	EIPYDELRL	20	9	Entry
	EIPYDELRL	20	9	HLA-A*25:01	1.75
	EIPYDELRL	20	9	HLA-A*26				23	0.793103
	EIPYDELRL	20	9	HLA-A*68:02		1.6233
	EIPYDELRL	20	9	HLA-DQA1*01:01/DQB1*05:01											LSSALEIPYDELRLN	7.51		1.35
	EIPYDELRL	20	9	HLA-DQA1*01:01/DQB1*05:01											SSALEIPYDELRLNC	21.4		1.6
	EIPYDELRL	20	9	HLA-DRB3*01:01											LSSALEIPYDELRLN	13.14		0.29
	EIPYDELRL	20	9	HLA-E*01:01	0.65
	EIPYDELRLN	20	10	Entry
	EIPYDELRLN	20	10	HLA-E*01:01	1.8
	IPYDELRL	21	8	Entry
	IPYDELRL	21	8	H-2-Kb	1.6	1.156				1.59	0.3	1.89	-1.47	2286.7
	IPYDELRL	21	8	H-2-Ld	0.2	0.2661				1.59	0.3	1.89	-1.79	4816
	IPYDELRL	21	8	HLA-B*07:02		0.8067
	IPYDELRL	21	8	HLA-B*08:01		1.5828
	IPYDELRL	21	8	HLA-B*35:01		1.581
	IPYDELRL	21	8	HLA-B*35:03	0.1	0.3117
	IPYDELRL	21	8	HLA-B*51:01	1.05	0.0791		20	0.769231
	IPYDELRL	21	8	HLA-B*52:01	1.3
	IPYDELRL	21	8	HLA-B*53:01		0.6553
	IPYDELRL	21	8	HLA-B*55:01	2	0.7042
	IPYDELRL	21	8	HLA-B*56:01		0.706
	IPYDELRL	21	8	HLA-E*01:01	0.5
	IPYDELRLN	21	9	Entry
	IPYDELRLN	21	9	HLA-B*51:01	0.6			19	0.730769
	IPYDELRLN	21	9	HLA-B*56:01		1.6521
	IPYDELRLN	21	9	HLA-DRB3*01:01											ALEIPYDELRLNCVY	8.15		0.27
	IPYDELRLN	21	9	HLA-DRB3*01:01											EIPYDELRLNCVYCK	8		0.46
	IPYDELRLN	21	9	HLA-DRB3*01:01											LEIPYDELRLNCVYC	9.71		0.3
	IPYDELRLN	21	9	HLA-DRB3*01:01											SALEIPYDELRLNCV	9.29		0.27
	IPYDELRLN	21	9	HLA-DRB3*01:01											SSALEIPYDELRLNC	11.08		0.29
	IPYDELRLNC	21	10	Entry
	IPYDELRLNC	21	10	HLA-B*51:01		1.9916
	IPYDELRLNC	21	10	HLA-B*53:01	0.5
	IPYDELRLNC	21	10	HLA-B*55:01	1.6	0.5009
	IPYDELRLNC	21	10	HLA-B*56:01	1.4	0.5875
	IPYDELRLNCV	21	11	Entry
	IPYDELRLNCV	21	11	HLA-B*35:03	1.6
	IPYDELRLNCV	21	11	HLA-B*51:01		0.2509
	IPYDELRLNCV	21	11	HLA-B*52:01	1.9
	IPYDELRLNCV	21	11	HLA-B*55:01	0.8
	IPYDELRLNCV	21	11	HLA-B*56:01	1.6
	PYDELRLNCV	22	10	Entry
	PYDELRLNCV	22	10	H-2-Kd	0.95			18	0.72
	PYDELRLNCVY	22	11	Entry
	PYDELRLNCVY	22	11	HLA-A*01				26	0.722222
	PYDELRLNCVY	22	11	HLA-A*01:01	1.85
	PYDELRLNCVY	22	11	HLA-A*30:02	0.7
	PYDELRLNCVY	22	11	HLA-B*15:01	1.6
	PYDELRLNCVY	22	11	HLA-B*18:01						1.44	1.1	2.55	-0.29	694.4
	YDELRLNCV	23	9	Entry
	YDELRLNCV	23	9	H-2-Kk				18	0.72	1.14	-0.13	1.01	-1.78	615.4
	YDELRLNCV	23	9	HLA-B*37:01	1.1	1.4637
	YDELRLNCV	23	9	HLA-B*47:01				18	0.75
	YDELRLNCVY	23	10	Entry
	YDELRLNCVY	23	10	H-2-Kk						1.44	1	2.45	-0.99	2754.6
	YDELRLNCVY	23	10	HLA-A*01				26	0.722222
	YDELRLNCVY	23	10	HLA-A*01:01		1.3229
	YDELRLNCVY	23	10	HLA-B*18:01		0.8425				1.44	1	2.45	0.72	53.7
	YDELRLNCVY	23	10	HLA-B*35:01	1.2
	YDELRLNCVY	23	10	HLA-B*44:02						1.44	1	2.45	-0.34	610.5
	YDELRLNCVY	23	10	HLA-B*44:03		1.8806
	YDELRLNCVY	23	10	HLA-B*47:01				18	0.75
	DELRLNCV	24	8	Entry
	DELRLNCV	24	8	H-2-Kk		1.0979		22	0.88	1.14	-0.08	1.06	-1.03	123.4
	DELRLNCV	24	8	HLA-B*18:01	0.45
	DELRLNCV	24	8	HLA-B*40:02	1.05
	DELRLNCVY	24	9	Entry
	DELRLNCVY	24	9	H-2-Kk						1.44	1.06	2.5	-0.87	2337.6
	DELRLNCVY	24	9	HLA-B*18				28	1
	DELRLNCVY	24	9	HLA-B*18:01	0.15	0.0326				1.44	1.06	2.5	1.58	8.3
	DELRLNCVY	24	9	HLA-B*44:02	0.8	0.6808		23	0.821429	1.44	1.06	2.5	-0.33	679.4
	DELRLNCVY	24	9	HLA-B*44:03	0.35	0.4783
	DELRLNCVYC	24	10	Entry
	DELRLNCVYC	24	10	HLA-B*18:01	0.25	1.5967				1.11	-0.21	0.91	-1.62	334.8
	DELRLNCVYC	24	10	HLA-B*41:01				18	0.818182
	DELRLNCVYCK	24	11	Entry
	DELRLNCVYCK	24	11	HLA-A*33:01	1.9
	DELRLNCVYCK	24	11	HLA-B*44:03	1.5
	ELRLNCVY	25	8	Entry
	ELRLNCVY	25	8	HLA-A*25:01	1.2
	ELRLNCVY	25	8	HLA-A*30:02	1.7
	ELRLNCVY	25	8	HLA-B*15:01	0.6
	ELRLNCVY	25	8	HLA-B*15:02	0.5
	ELRLNCVY	25	8	HLA-B*15:25	1.6
	ELRLNCVYCK	25	10	Entry
	ELRLNCVYCK	25	10	HLA-A*03				24	0.8
	ELRLNCVYCK	25	10	HLA-A*33:03						1.06	0.08	1.14	-1.84	948.3
	ELRLNCVYCK	25	10	HLA-A*68:01						1.06	0.08	1.14	-1.44	381.1
	ELRLNCVYCK	25	10	HLA-B*27:05						1.06	0.08	1.14	-1.54	482.5
	LRLNCVYC	26	8	Entry
	LRLNCVYC	26	8	HLA-B*27:05	1.3
	LRLNCVYCK	26	9	Entry
	LRLNCVYCK	26	9	HLA-A*11:01			0.4245
	LRLNCVYCK	26	9	HLA-B*27:02	1.7
	LRLNCVYCK	26	9	HLA-B*27:05	0.4	1.6124		24	0.8	1.06	0.23	1.29	-0.57	71.9
	LRLNCVYCK	26	9	HLA-DRB1*03:01											DELRLNCVYCKGQLT	7.29					0.59
	LRLNCVYCK	26	9	HLA-DRB1*03:01											EIPYDELRLNCVYCK	7.29					0.59
	LRLNCVYCK	26	9	HLA-DRB1*03:01											ELRLNCVYCKGQLTE	20.01					0.59
	LRLNCVYCK	26	9	HLA-DRB1*03:01											IPYDELRLNCVYCKG	7.7					0.59
	LRLNCVYCK	26	9	HLA-DRB1*03:01											LRLNCVYCKGQLTET	20.25					0.59
	LRLNCVYCK	26	9	HLA-DRB1*03:01											PYDELRLNCVYCKGQ	8.63					0.59
	LRLNCVYCK	26	9	HLA-DRB1*03:01											YDELRLNCVYCKGQL	8.07					0.59
	LRLNCVYCK	26	9	HLA-DRB1*04:01											DELRLNCVYCKGQLT	28.28					1.46
	LRLNCVYCK	26	9	HLA-DRB1*04:01											EIPYDELRLNCVYCK	17.59					1.46
	LRLNCVYCK	26	9	HLA-DRB1*04:01											ELRLNCVYCKGQLTE	32.03					1.46
	LRLNCVYCK	26	9	HLA-DRB1*04:01											IPYDELRLNCVYCKG	18					1.46
	LRLNCVYCK	26	9	HLA-DRB1*04:01											LRLNCVYCKGQLTET	33.83					1.46
	LRLNCVYCK	26	9	HLA-DRB1*04:01											PYDELRLNCVYCKGQ	26.13					1.46
	LRLNCVYCK	26	9	HLA-DRB1*04:01											YDELRLNCVYCKGQL	22.94					1.46
	LRLNCVYCK	26	9	HLA-DRB1*08:02											DELRLNCVYCKGQLT	39.6					1.42
	LRLNCVYCK	26	9	HLA-DRB1*08:02											EIPYDELRLNCVYCK	35.17					1.42
	LRLNCVYCK	26	9	HLA-DRB1*08:02											ELRLNCVYCKGQLTE	42.12					1.42
	LRLNCVYCK	26	9	HLA-DRB1*08:02											IPYDELRLNCVYCKG	35.51					1.42
	LRLNCVYCK	26	9	HLA-DRB1*08:02											LRLNCVYCKGQLTET	36.87					1.42
	LRLNCVYCK	26	9	HLA-DRB1*08:02											PYDELRLNCVYCKGQ	48.61					1.42
	LRLNCVYCK	26	9	HLA-DRB1*08:02											YDELRLNCVYCKGQL	46.12					1.42
	LRLNCVYCK	26	9	HLA-DRB1*11:01											DELRLNCVYCKGQLT	5.34					0.89
	LRLNCVYCK	26	9	HLA-DRB1*11:01											EIPYDELRLNCVYCK	6.28					0.89
	LRLNCVYCK	26	9	HLA-DRB1*11:01											ELRLNCVYCKGQLTE	6.71					0.89
	LRLNCVYCK	26	9	HLA-DRB1*11:01											IPYDELRLNCVYCKG	6.22					0.89
	LRLNCVYCK	26	9	HLA-DRB1*11:01											LRLNCVYCKGQLTET	6.63					0.89
	LRLNCVYCK	26	9	HLA-DRB1*11:01											PYDELRLNCVYCKGQ	8.05					0.89
	LRLNCVYCK	26	9	HLA-DRB1*11:01											YDELRLNCVYCKGQL	7.56					0.89
	LRLNCVYCK	26	9	HLA-DRB1*13:02											DELRLNCVYCKGQLT	23.79					1.14
	LRLNCVYCK	26	9	HLA-DRB1*13:02											EIPYDELRLNCVYCK	25.19					1.14
	LRLNCVYCK	26	9	HLA-DRB1*13:02											ELRLNCVYCKGQLTE	32.67					1.14
	LRLNCVYCK	26	9	HLA-DRB1*13:02											IPYDELRLNCVYCKG	26.74					1.14
	LRLNCVYCK	26	9	HLA-DRB1*13:02											LRLNCVYCKGQLTET	40.03					1.14
	LRLNCVYCK	26	9	HLA-DRB1*13:02											PYDELRLNCVYCKGQ	22.75					1.14
	LRLNCVYCK	26	9	HLA-DRB1*13:02											YDELRLNCVYCKGQL	19.14					1.14
	LRLNCVYCK	26	9	HLA-DRB3*01:01											DELRLNCVYCKGQLT	13.77		0.89
	LRLNCVYCK	26	9	HLA-DRB3*01:01											IPYDELRLNCVYCKG	8.86		0.47
	LRLNCVYCK	26	9	HLA-DRB3*01:01											PYDELRLNCVYCKGQ	13.35		1.06
	LRLNCVYCK	26	9	HLA-DRB3*01:01											YDELRLNCVYCKGQL	11.07		1.03
	LRLNCVYCK	26	9	HLA-DRB5*01:01											DELRLNCVYCKGQLT	7.9					1.54
	LRLNCVYCK	26	9	HLA-DRB5*01:01											EIPYDELRLNCVYCK	10.7					1.54
	LRLNCVYCK	26	9	HLA-DRB5*01:01											ELRLNCVYCKGQLTE	14.02					1.54
	LRLNCVYCK	26	9	HLA-DRB5*01:01											IPYDELRLNCVYCKG	11.01					1.54
	LRLNCVYCK	26	9	HLA-DRB5*01:01											LRLNCVYCKGQLTET	13.96					1.54
	LRLNCVYCK	26	9	HLA-DRB5*01:01											PYDELRLNCVYCKGQ	9.88					1.54
	LRLNCVYCK	26	9	HLA-DRB5*01:01											YDELRLNCVYCKGQL	9.26					1.54
	LRLNCVYCKG	26	10	Entry
	LRLNCVYCKG	26	10	HLA-B*27:05	1.1
	LRLNCVYCKGQ	26	11	Entry
	LRLNCVYCKGQ	26	11	HLA-B*27:05	1.55
	RLNCVYCK	27	8	Entry
	RLNCVYCK	27	8	HLA-A*03:01						1.06	0.3	1.36	-1.08	269.8
	RLNCVYCK	27	8	HLA-A*11:01	0.3					1.06	0.3	1.36	-1.39	556.2
	RLNCVYCK	27	8	HLA-A*30:01	0.1
	RLNCVYCK	27	8	HLA-A*31:01	0.5					1.06	0.3	1.36	-1.21	364
	RLNCVYCK	27	8	HLA-A*74:01	0.5
	LNCVYCKGQL	28	10	Entry
	LNCVYCKGQL	28	10	H-2-Kb						1.33	0.41	1.74	-1.71	2819.5
	LNCVYCKGQL	28	10	HLA-B*37:01	1.8
	CVYCKGQL	30	8	Entry
	CVYCKGQL	30	8	H-2-Kb						1.33	0.6	1.93	-0.62	349.5
	CVYCKGQL	30	8	HLA-B*08			0.4684
	CVYCKGQLTE	30	10	Entry
	CVYCKGQLTE	30	10	HLA-A*03				21	0.7
	KGQLTETEVL	34	10	Entry
	KGQLTETEVL	34	10	HLA-B*48:01	1.8	0.6363
	GQLTETEVL	35	9	Entry
	GQLTETEVL	35	9	H-2-Db	1.6	0.6045
	GQLTETEVL	35	9	HLA-A*02:06		1.1735				1.62	0.42	2.04	-0.85	780
	GQLTETEVL	35	9	HLA-B*13				22	0.956522
	GQLTETEVL	35	9	HLA-B*13:01		0.1176
	GQLTETEVL	35	9	HLA-B*13:02		0.5164
	GQLTETEVL	35	9	HLA-B*15:01		1.6353
	GQLTETEVL	35	9	HLA-B*15:25		1.7864
	GQLTETEVL	35	9	HLA-B*37:01		0.8882
	GQLTETEVL	35	9	HLA-B*38:01		0.612
	GQLTETEVL	35	9	HLA-B*39:01		0.6598
	GQLTETEVL	35	9	HLA-B*39:02				20	0.740741
	GQLTETEVL	35	9	HLA-B*40:01	1.65	0.9656
	GQLTETEVL	35	9	HLA-B*40:02		1.2491
	GQLTETEVL	35	9	HLA-B*48:01	0.25	0.0422				1.62	0.42	2.04	-0.88	840.6
	GQLTETEVLDF	35	11	Entry
	GQLTETEVLDF	35	11	HLA-B*13:01	1.5
	GQLTETEVLDF	35	11	HLA-B*15:01	0.6
	QLTETEVL	36	8	Entry
	QLTETEVL	36	8	HLA-B*39:01	1
	QLTETEVLD	36	9	Entry
	QLTETEVLD	36	9	H-2-IAd											CKGQLTETEVLDFAF	20.79		9.79
	QLTETEVLD	36	9	H-2-IAd											KGQLTETEVLDFAFT	18.62		9.77
	QLTETEVLD	36	9	H-2-IAd											YCKGQLTETEVLDFA	21.3		9.5
	QLTETEVLDF	36	10	Entry
	QLTETEVLDF	36	10	HLA-A*01:01		1.6561
	QLTETEVLDF	36	10	HLA-B*15:01				19	0.826087
	QLTETEVLDF	36	10	HLA-B*15:25						1.27	1.09	2.35	-0.61	912.4
	QLTETEVLDFA	36	11	Entry
	QLTETEVLDFA	36	11	HLA-A*01:01	0.75
	LTETEVLDF	37	9	Entry
	LTETEVLDF	37	9	H-2-Qa1		1.6358
	LTETEVLDF	37	9	HLA-A*01:01	0.45	0.3161				1.27	1.01	2.28	-0.54	660
	LTETEVLDF	37	9	HLA-A*26				21	0.724138
	LTETEVLDF	37	9	HLA-B*57:01				18	0.9
	LTETEVLDF	37	9	HLA-B*58:02	1.95			20	0.714286
	LTETEVLDF	37	9	HLA-C*05:01	1.8	1.1074
	LTETEVLDF	37	9	HLA-DPA1*02:01/DPB1*01:01											QLTETEVLDFAFTDL	14.61		0.19
	LTETEVLDF	37	9	HLA-DPA1*03:01/DPB1*04:02											QLTETEVLDFAFTDL	17.01		1.74
	LTETEVLDF	37	9	HLA-DRB1*03:01											GQLTETEVLDFAFTD	20.08		1.93
	LTETEVLDF	37	9	HLA-DRB1*03:01											KGQLTETEVLDFAFT	20.08		1.99
	LTETEVLDF	37	9	HLA-DRB3*01:01											GQLTETEVLDFAFTD	0.68		0.68
	LTETEVLDFA	37	10	Entry
	LTETEVLDFA	37	10	HLA-A*01:01	0.75
	LTETEVLDFA	37	10	HLA-A*68:02						1.11	-0.32	0.79	-1.67	286.8
	LTETEVLDFAF	37	11	Entry
	LTETEVLDFAF	37	11	H-2-Kk	1.6					1.44	1.01	2.45	-0.93	2359.5
	LTETEVLDFAF	37	11	HLA-B*35:01	1.25
	LTETEVLDFAF	37	11	HLA-B*40:01	0.9
	LTETEVLDFAF	37	11	HLA-B*44:02	1.2
	TETEVLDF	38	8	Entry
	TETEVLDF	38	8	H-2-Kk		0.9673				1.27	1.04	2.3	-0.7	1007.3
	TETEVLDF	38	8	H-2-Qa2		0.9373
	TETEVLDF	38	8	HLA-B*13:01	1.1
	TETEVLDF	38	8	HLA-B*18				26	0.928571
	TETEVLDF	38	8	HLA-B*18:01	1.3	0.3792
	TETEVLDF	38	8	HLA-B*37				25	0.892857
	TETEVLDF	38	8	HLA-B*44:02		1.2521
	TETEVLDF	38	8	HLA-B*44:03		1.1555
	TETEVLDF	38	8	HLA-B*58:02	1.8
	TETEVLDFA	38	9	Entry
	TETEVLDFA	38	9	H-2-Kk	1.4
	TETEVLDFA	38	9	HLA-B*40:02	1.1	1.8232
	TETEVLDFA	38	9	HLA-B*41:01				22	1
	TETEVLDFA	38	9	HLA-B*45:01				24	0.96
	TETEVLDFA	38	9	HLA-B*49:01		0.9991
	TETEVLDFA	38	9	HLA-B*50:01		0.3674		21	1
	TETEVLDFA	38	9	HLA-DQA1*01:01/DQB1*05:01											QLTETEVLDFAFTDL	15.08		0.89
	TETEVLDFAF	38	10	Entry
	TETEVLDFAF	38	10	H-2-Kk		1.2558				1.44	1.04	2.48	-0.19	457.9
	TETEVLDFAF	38	10	H-2-Qa2		0.2876
	TETEVLDFAF	38	10	HLA-A*01:01		1.967
	TETEVLDFAF	38	10	HLA-B*13:01		0.8375				1.44	1.04	2.48	-0.1	375.7
	TETEVLDFAF	38	10	HLA-B*18:01	0.2	0.2084				1.44	1.04	2.48	0.63	69.5
	TETEVLDFAF	38	10	HLA-B*37:01		1.8359
	TETEVLDFAF	38	10	HLA-B*38:01	1	1.4314
	TETEVLDFAF	38	10	HLA-B*40:01	1.9	0.6293				1.44	1.04	2.48	-0.24	514
	TETEVLDFAF	38	10	HLA-B*40:02	0.85	1.1933				1.44	1.04	2.48	-0.06	344.7
	TETEVLDFAF	38	10	HLA-B*44:02	0.55	0.4653		22	0.785714	1.44	1.04	2.48	0.27	161.6
	TETEVLDFAF	38	10	HLA-B*44:03	0.4	0.3917
	TETEVLDFAF	38	10	HLA-B*58:02	1.2
	TETEVLDFAFT	38	11	Entry
	TETEVLDFAFT	38	11	HLA-B*40:01	1.3
	TETEVLDFAFT	38	11	HLA-B*44:02	1.2
	TETEVLDFAFT	38	11	HLA-B*44:03	0.75
	ETEVLDFAF	39	9	Entry
	ETEVLDFAF	39	9	HLA-A*01:01	0.8	0.4523				1.44	0.94	2.38	-0.53	819.3
	ETEVLDFAF	39	9	HLA-A*25:01		0.631
	ETEVLDFAF	39	9	HLA-A*26				28	0.965517
	ETEVLDFAF	39	9	HLA-A*26:01	1.4	0.6482
	ETEVLDFAF	39	9	HLA-B*35:01		0.7228				1.44	0.94	2.38	0.04	220.2
	ETEVLDFAF	39	9	HLA-B*53:01		0.8819
	ETEVLDFAF	39	9	HLA-B*57:01				18	0.9
	ETEVLDFAF	39	9	HLA-C*05:01		1.9897
	ETEVLDFAF	39	9	HLA-DQA1*03:01/DQB1*03:02											CKGQLTETEVLDFAF	7.86	0.01
	ETEVLDFAF	39	9	HLA-DQA1*03:01/DQB1*03:02											KGQLTETEVLDFAFT	7.84	0.01
	ETEVLDFAFT	39	10	Entry
	ETEVLDFAFT	39	10	HLA-A*01:01	1.65
	ETEVLDFAFT	39	10	HLA-A*68:02						0.88	-0.46	0.42	-1.66	120.1
	TEVLDFAF	40	8	Entry
	TEVLDFAF	40	8	H-2-Kk	0.7	0.9606				1.44	0.99	2.43	-0.57	1007.2
	TEVLDFAF	40	8	H-2-Qa2		0.6987
	TEVLDFAF	40	8	HLA-B*13:01	0.9
	TEVLDFAF	40	8	HLA-B*18				24	0.857143
	TEVLDFAF	40	8	HLA-B*18:01	1.1	0.0889				1.44	0.99	2.43	0.11	208.6
	TEVLDFAF	40	8	HLA-B*37				27	0.964286
	TEVLDFAF	40	8	HLA-B*37:01		1.1199
	TEVLDFAF	40	8	HLA-B*40:01		1.1365
	TEVLDFAF	40	8	HLA-B*40:02		0.9457
	TEVLDFAF	40	8	HLA-B*44:02		0.8638
	TEVLDFAF	40	8	HLA-B*44:03		0.8081
	TEVLDFAF	40	8	HLA-B*49:01	1.8
	TEVLDFAF	40	8	HLA-B*50:01	1.8
	TEVLDFAFT	40	9	Entry
	TEVLDFAFT	40	9	H-2-Kk	1
	TEVLDFAFT	40	9	HLA-B*40:02	1.45
	TEVLDFAFT	40	9	HLA-B*49:01		1.8327
	TEVLDFAFT	40	9	HLA-B*50:01		0.6986
	TEVLDFAFT	40	9	HLA-DPA1*01:03/DPB1*02:01											QLTETEVLDFAFTDL	8.84		0.37
	TEVLDFAFTD	40	10	Entry
	TEVLDFAFTD	40	10	HLA-B*18:01	1.05
	TEVLDFAFTD	40	10	HLA-B*40:02	1.9
	TEVLDFAFTDL	40	11	Entry
	TEVLDFAFTDL	40	11	H-2-Kb	1.35
	TEVLDFAFTDL	40	11	H-2-Kk						1.31	0.31	1.62	-1.14	571.5
	TEVLDFAFTDL	40	11	HLA-B*40:01	0.3
	TEVLDFAFTDL	40	11	HLA-B*40:02	1.15					1.31	0.31	1.62	-1.24	713.1
	TEVLDFAFTDL	40	11	HLA-B*44:02	1.6			22	0.785714
	EVLDFAFTD	41	9	Entry
	EVLDFAFTD	41	9	HLA-A*26				22	0.758621
	EVLDFAFTD	41	9	HLA-DQA1*03:01/DQB1*03:02											ETEVLDFAFTDLTIV	3.72	0.01
	EVLDFAFTD	41	9	HLA-DQA1*03:01/DQB1*03:02											EVLDFAFTDLTIVYR	7.9	0.01
	EVLDFAFTD	41	9	HLA-DQA1*03:01/DQB1*03:02											GQLTETEVLDFAFTD	3.71	0.01
	EVLDFAFTD	41	9	HLA-DQA1*03:01/DQB1*03:02											LTETEVLDFAFTDLT	2.85	0.01
	EVLDFAFTD	41	9	HLA-DQA1*03:01/DQB1*03:02											QLTETEVLDFAFTDL	2.5	0.01
	EVLDFAFTD	41	9	HLA-DQA1*03:01/DQB1*03:02											TETEVLDFAFTDLTI	3.06	0.01
	EVLDFAFTD	41	9	HLA-DQA1*03:01/DQB1*03:02											TEVLDFAFTDLTIVY	6.29	0.01
	EVLDFAFTD	41	9	HLA-DQA1*05:01/DQB1*02:01											GQLTETEVLDFAFTD	5.1	0.01
	EVLDFAFTD	41	9	HLA-DQA1*05:01/DQB1*02:01											LTETEVLDFAFTDLT	7.64	0.01
	EVLDFAFTD	41	9	HLA-DQA1*05:01/DQB1*02:01											QLTETEVLDFAFTDL	6.87	0.01
	EVLDFAFTD	41	9	HLA-DQA1*05:01/DQB1*02:01											TETEVLDFAFTDLTI	8.62	0.01
	EVLDFAFTD	41	9	HLA-DRB3*01:01											ETEVLDFAFTDLTIV	0.37	0.01
	EVLDFAFTD	41	9	HLA-DRB3*01:01											ETEVLDFAFTDLTIV	0.37		0.37
	EVLDFAFTD	41	9	HLA-DRB3*01:01											EVLDFAFTDLTIVYR	0.13	0.01
	EVLDFAFTD	41	9	HLA-DRB3*01:01											GQLTETEVLDFAFTD	0.68	0.01
	EVLDFAFTD	41	9	HLA-DRB3*01:01											LTETEVLDFAFTDLT	0.77	0.01
	EVLDFAFTD	41	9	HLA-DRB3*01:01											LTETEVLDFAFTDLT	0.77		0.77
	EVLDFAFTD	41	9	HLA-DRB3*01:01											QLTETEVLDFAFTDL	0.8	0.01
	EVLDFAFTD	41	9	HLA-DRB3*01:01											QLTETEVLDFAFTDL	0.8		0.8
	EVLDFAFTD	41	9	HLA-DRB3*01:01											TETEVLDFAFTDLTI	0.77	0.01
	EVLDFAFTD	41	9	HLA-DRB3*01:01											TETEVLDFAFTDLTI	0.77		0.77
	EVLDFAFTD	41	9	HLA-DRB3*01:01											TEVLDFAFTDLTIVY	0.13	0.01
	EVLDFAFTDL	41	10	Entry
	EVLDFAFTDL	41	10	H-2-Kb						1.31	0.4	1.71	-1.72	2681.7
	EVLDFAFTDL	41	10	HLA-A*02:06						1.31	0.4	1.71	-1.08	609.6
	EVLDFAFTDL	41	10	HLA-A*25:01		1.5078
	EVLDFAFTDL	41	10	HLA-A*26				29	1
	EVLDFAFTDL	41	10	HLA-A*26:01	1.25	1.7272
	EVLDFAFTDL	41	10	HLA-A*68:02		0.6627				1.31	0.4	1.71	-0.31	103.5
	VLDFAFTDL	42	9	Entry
	VLDFAFTDL	42	9	H-2-Kb						1.31	0.3	1.61	-1.35	905
	VLDFAFTDL	42	9	H-2-Qa1		0.8976
	VLDFAFTDL	42	9	HLA-A*01:01		1.7612
	VLDFAFTDL	42	9	HLA-A*02			0.3116
	VLDFAFTDL	42	9	HLA-A*02:01		0.7611				1.31	0.3	1.61	-0.75	227.9
	VLDFAFTDL	42	9	HLA-A*02:06		1.1727				1.31	0.3	1.61	-1.01	413.9
	VLDFAFTDL	42	9	HLA-B*13				19	0.826087
	VLDFAFTDL	42	9	HLA-C*01:02	1.2	0.3771
	VLDFAFTDL	42	9	HLA-C*04:01	1.55	0.2365
	VLDFAFTDL	42	9	HLA-C*05:01		0.0688				1.31	0.3	1.61	-1.1	515.2
	VLDFAFTDL	42	9	HLA-C*07:04		1.7875
	VLDFAFTDL	42	9	HLA-C*08:01	1.9	0.6182
	VLDFAFTDL	42	9	HLA-C*08:02	1.9	0.1244
	VLDFAFTDL	42	9	HLA-C*15:02		1.2783
	VLDFAFTDL	42	9	HLA-C*17:01	1.4	0.2
	VLDFAFTDL	42	9	HLA-DPA1*01/DPB1*04:01											ETEVLDFAFTDLTIV	2.62		0.22
	VLDFAFTDL	42	9	HLA-DPA1*01:03/DPB1*02:01											ETEVLDFAFTDLTIV	2.01		0.07
	VLDFAFTDL	42	9	HLA-DPA1*01:03/DPB1*02:01											LTETEVLDFAFTDLT	8.62		0.37
	VLDFAFTDL	42	9	HLA-DPA1*01:03/DPB1*02:01											TETEVLDFAFTDLTI	5.97		0.29
	VLDFAFTDL	42	9	HLA-DPA1*02:01/DPB1*01:01											ETEVLDFAFTDLTIV	2.39		0.07
	VLDFAFTDL	42	9	HLA-DPA1*02:01/DPB1*01:01											EVLDFAFTDLTIVYR	1.62		0.22
	VLDFAFTDL	42	9	HLA-DPA1*02:01/DPB1*01:01											LTETEVLDFAFTDLT	12.48		0.19
	VLDFAFTDL	42	9	HLA-DPA1*02:01/DPB1*01:01											TETEVLDFAFTDLTI	6.98		0.13
	VLDFAFTDL	42	9	HLA-DPA1*02:01/DPB1*01:01											TEVLDFAFTDLTIVY	1.93		0.07
	VLDFAFTDL	42	9	HLA-DPA1*02:01/DPB1*01:01											VLDFAFTDLTIVYRD	1.9		0.23
	VLDFAFTDL	42	9	HLA-DPA1*03:01/DPB1*04:02											ETEVLDFAFTDLTIV	1.7		0.03
	VLDFAFTDL	42	9	HLA-DPA1*03:01/DPB1*04:02											LTETEVLDFAFTDLT	23.5		1.54
	VLDFAFTDL	42	9	HLA-DPA1*03:01/DPB1*04:02											TETEVLDFAFTDLTI	8.81		1.37
	VLDFAFTDL	42	9	HLA-DQA1*01:01/DQB1*05:01											ETEVLDFAFTDLTIV	1.68		0.11
	VLDFAFTDL	42	9	HLA-DQA1*01:01/DQB1*05:01											LTETEVLDFAFTDLT	7.21		0.9
	VLDFAFTDL	42	9	HLA-DQA1*01:01/DQB1*05:01											TETEVLDFAFTDLTI	2.68		0.13
	VLDFAFTDL	42	9	HLA-DQA1*01:01/DQB1*05:01											TEVLDFAFTDLTIVY	1.53		0.11
	VLDFAFTDL	42	9	HLA-E*01:01		0.2479
	VLDFAFTDL	42	9	HLA-G*01:02		1.1541
	VLDFAFTDL	42	9	HLA-G*01:03		1.1541
	VLDFAFTDL	42	9	HLA-G*01:04		1.1541
	VLDFAFTDL	42	9	HLA-G*01:06		1.1541
	VLDFAFTDLT	42	10	Entry
	VLDFAFTDLT	42	10	HLA-A*01:01	1.15
	VLDFAFTDLTI	42	11	Entry
	VLDFAFTDLTI	42	11	H-2-Kk	1.7
	VLDFAFTDLTI	42	11	HLA-B*13:02	0.2					1.18	0.12	1.29	-1.65	879.1
	VLDFAFTDLTI	42	11	HLA-B*37:01	0.4
	VLDFAFTDLTI	42	11	HLA-B*49:01	1.6
	VLDFAFTDLTI	42	11	HLA-B*52:01	0.2
	VLDFAFTDLTI	42	11	HLA-C*01:02	1.5
	VLDFAFTDLTI	42	11	HLA-C*08:01	1
	LDFAFTDL	43	8	Entry
	LDFAFTDL	43	8	H-2-Kb	1	1.1498		22	0.785714	1.31	0.35	1.66	-0.89	351.4
	LDFAFTDL	43	8	H-2-Kk						1.31	0.35	1.66	-1.75	2545.7
	LDFAFTDL	43	8	H-2-Ld	0.2
	LDFAFTDL	43	8	HLA-B*13:01	1.1
	LDFAFTDL	43	8	HLA-B*13:02	0.3
	LDFAFTDL	43	8	HLA-B*37				20	0.714286
	LDFAFTDL	43	8	HLA-B*37:01	0.5	1.1633
	LDFAFTDL	43	8	HLA-B*40:02	1.45
	LDFAFTDL	43	8	HLA-B*52:01	1.4
	LDFAFTDLT	43	9	Entry
	LDFAFTDLT	43	9	HLA-B*13:02	1.3
	LDFAFTDLT	43	9	HLA-B*37:01	1.8
	LDFAFTDLT	43	9	HLA-DQA1*01:01/DQB1*05:01											ETEVLDFAFTDLTIV	1.68			1.68
	LDFAFTDLT	43	9	HLA-DQA1*01:01/DQB1*05:01											EVLDFAFTDLTIVYR	1.99			1.99
	LDFAFTDLT	43	9	HLA-DQA1*01:01/DQB1*05:01											TEVLDFAFTDLTIVY	1.53			1.53
	LDFAFTDLT	43	9	HLA-DQA1*04:01/DQB1*04:02											EVLDFAFTDLTIVYR	16.97		1.84
	LDFAFTDLT	43	9	HLA-DRB1*03:01											TEVLDFAFTDLTIVY	6.03		0.62
	LDFAFTDLTI	43	10	Entry
	LDFAFTDLTI	43	10	H-2-Kk						1.18	0.17	1.34	-1.4	560.5
	LDFAFTDLTI	43	10	HLA-A*23:01	1.35
	LDFAFTDLTI	43	10	HLA-B*13:01						1.18	0.17	1.34	-1.1	281.1
	LDFAFTDLTI	43	10	HLA-B*13:02	0.3	0.6361				1.18	0.17	1.34	-0.73	120
	LDFAFTDLTI	43	10	HLA-B*37:01	0.3
	LDFAFTDLTI	43	10	HLA-B*40:02						1.18	0.17	1.34	-1.62	929.6
	LDFAFTDLTI	43	10	HLA-B*49:01	0.4					1.18	0.17	1.34	-1.33	468.7
	LDFAFTDLTI	43	10	HLA-B*50:01	1.5
	LDFAFTDLTI	43	10	HLA-B*51:01	0.4
	LDFAFTDLTI	43	10	HLA-B*52:01	0.1	0.8859				1.18	0.17	1.34	-1.32	463.5
	LDFAFTDLTIV	43	11	Entry
	LDFAFTDLTIV	43	11	HLA-A*02:06	1.35
	LDFAFTDLTIV	43	11	HLA-B*13:02	0.2					1.03	0.07	1.1	-1.75	702.1
	LDFAFTDLTIV	43	11	HLA-B*37:01	0.3
	LDFAFTDLTIV	43	11	HLA-B*46:01	0.3
	LDFAFTDLTIV	43	11	HLA-B*49:01	1.4
	LDFAFTDLTIV	43	11	HLA-B*50:01	1.9
	LDFAFTDLTIV	43	11	HLA-B*52:01	0.3
	LDFAFTDLTIV	43	11	HLA-C*12:03	0.1
	DFAFTDLTI	44	9	Entry
	DFAFTDLTI	44	9	H-2-Kd		1.1028
	DFAFTDLTI	44	9	HLA-A*23:01	1.65	1.1485
	DFAFTDLTI	44	9	HLA-A*24:02	1.5	1.1043
	DFAFTDLTI	44	9	HLA-B*51:01		1.7403
	DFAFTDLTI	44	9	HLA-C*04:01		1.3834
	DFAFTDLTI	44	9	HLA-DPA1*01/DPB1*04:01											EVLDFAFTDLTIVYR	1.58			1.58
	DFAFTDLTI	44	9	HLA-DPA1*01/DPB1*04:01											VLDFAFTDLTIVYRD	1.7			1.7
	DFAFTDLTI	44	9	HLA-DPA1*02:01/DPB1*01:01											EVLDFAFTDLTIVYR	1.62			1.62
	DFAFTDLTI	44	9	HLA-DPA1*02:01/DPB1*01:01											VLDFAFTDLTIVYRD	1.9			1.9
	DFAFTDLTI	44	9	HLA-DPA1*03:01/DPB1*04:02											ETEVLDFAFTDLTIV	1.7			1.7
	DFAFTDLTI	44	9	HLA-DPA1*03:01/DPB1*04:02											EVLDFAFTDLTIVYR	0.45			0.45
	DFAFTDLTI	44	9	HLA-DPA1*03:01/DPB1*04:02											LDFAFTDLTIVYRDD	0.78			0.78
	DFAFTDLTI	44	9	HLA-DPA1*03:01/DPB1*04:02											TEVLDFAFTDLTIVY	0.86			0.86
	DFAFTDLTI	44	9	HLA-DPA1*03:01/DPB1*04:02											VLDFAFTDLTIVYRD	0.51			0.51
	DFAFTDLTI	44	9	HLA-DQA1*01:01/DQB1*05:01											EVLDFAFTDLTIVYR	1.99		0.27
	DFAFTDLTI	44	9	HLA-DQA1*01:01/DQB1*05:01											LDFAFTDLTIVYRDD	5.43		2
	DFAFTDLTI	44	9	HLA-DQA1*01:01/DQB1*05:01											VLDFAFTDLTIVYRD	2.75		0.29
	DFAFTDLTIV	44	10	Entry
	DFAFTDLTIV	44	10	H-2-Kd				19	0.76
	DFAFTDLTIV	44	10	HLA-A*02:06						1.03	0.1	1.13	-1.13	179.2
	DFAFTDLTIV	44	10	HLA-A*68:02						1.03	0.1	1.13	-1.78	812.1
	DFAFTDLTIV	44	10	HLA-B*46:01	0.1
	DFAFTDLTIV	44	10	HLA-B*51:01		0.4654
	DFAFTDLTIV	44	10	HLA-C*06:02	1.3
	DFAFTDLTIV	44	10	HLA-C*12:02	1.4
	DFAFTDLTIV	44	10	HLA-C*12:03	0.4
	DFAFTDLTIVY	44	11	Entry
	DFAFTDLTIVY	44	11	HLA-A*29:02	1.35	1.4188				1.87	1.23	3.1	0.82	191.9
	DFAFTDLTIVY	44	11	HLA-B*15:01	0.8					1.87	1.23	3.1	0.1	998.4
	DFAFTDLTIVY	44	11	HLA-B*15:02						1.87	1.23	3.1	0.01	1228.9
	DFAFTDLTIVY	44	11	HLA-B*15:25	1.4					1.87	1.23	3.1	0.28	671.4
	DFAFTDLTIVY	44	11	HLA-B*35:01	0.65					1.87	1.23	3.1	1.01	123.5
	DFAFTDLTIVY	44	11	HLA-B*46:01	0.1
	DFAFTDLTIVY	44	11	HLA-C*02:02	0.4
	DFAFTDLTIVY	44	11	HLA-C*02:09	0.4
	DFAFTDLTIVY	44	11	HLA-C*03:02	0.2					1.87	1.23	3.1	0.55	356.9
	DFAFTDLTIVY	44	11	HLA-C*12:02	0.2					1.87	1.23	3.1	0.01	1244.3
	DFAFTDLTIVY	44	11	HLA-C*12:03	0.1
	DFAFTDLTIVY	44	11	HLA-C*16:01	0.4
	FAFTDLTI	45	8	Entry
	FAFTDLTI	45	8	H-2-Db	0.25	0.8013				1.18	0.2	1.38	-1.92	1991.6
	FAFTDLTI	45	8	HLA-B*13:02	0.3	1.9076
	FAFTDLTI	45	8	HLA-B*46:01	0.2
	FAFTDLTI	45	8	HLA-B*51:01	0.15	0.0518		26	1
	FAFTDLTI	45	8	HLA-B*52:01	0.1	0.1227
	FAFTDLTI	45	8	HLA-B*53:01	0.9
	FAFTDLTI	45	8	HLA-B*55:01	1.9
	FAFTDLTI	45	8	HLA-B*56:01	1.4
	FAFTDLTI	45	8	HLA-B*58:01	0.6
	FAFTDLTI	45	8	HLA-C*01:02	0.6	1.8393
	FAFTDLTI	45	8	HLA-C*02:02	0.2
	FAFTDLTI	45	8	HLA-C*02:09	0.2
	FAFTDLTI	45	8	HLA-C*03:02	0.3					1.18	0.2	1.38	-1.39	584.4
	FAFTDLTI	45	8	HLA-C*03:03	0.4	0.6702				1.18	0.2	1.38	-1.2	376.8
	FAFTDLTI	45	8	HLA-C*03:04	0.2	0.6702				1.18	0.2	1.38	-1.2	376.8
	FAFTDLTI	45	8	HLA-C*06:02	1
	FAFTDLTI	45	8	HLA-C*08:01	0.2	0.77
	FAFTDLTI	45	8	HLA-C*08:02	1.5
	FAFTDLTI	45	8	HLA-C*12:02	0.2
	FAFTDLTI	45	8	HLA-C*12:03	0.1	1.3977
	FAFTDLTI	45	8	HLA-C*15:02	1.3
	FAFTDLTI	45	8	HLA-C*16:01	0.2
	FAFTDLTI	45	8	HLA-C*17:01	0.5
	FAFTDLTIV	45	9	Entry
	FAFTDLTIV	45	9	H-2-Db	1.1	0.0732				1.03	0.11	1.13	-0.94	118.2
	FAFTDLTIV	45	9	HLA-A*02			0.2845
	FAFTDLTIV	45	9	HLA-A*02:01	1.5	0.9394				1.03	0.11	1.13	-0.7	68.9
	FAFTDLTIV	45	9	HLA-A*02:06	0.55	0.1847				1.03	0.11	1.13	0.2	8.6
	FAFTDLTIV	45	9	HLA-A*68:02	1.3	0.3974				1.03	0.11	1.13	-0.8	84.9
	FAFTDLTIV	45	9	HLA-B*13:02	1.1	0.6526
	FAFTDLTIV	45	9	HLA-B*35:01	1.7	1.8276
	FAFTDLTIV	45	9	HLA-B*35:03		0.9587
	FAFTDLTIV	45	9	HLA-B*46:01	0.2	0.6744
	FAFTDLTIV	45	9	HLA-B*51:01	0.4	0.103		23	0.884615	1.03	0.11	1.13	-1.73	722.6
	FAFTDLTIV	45	9	HLA-B*52:01	0.5	0.1342
	FAFTDLTIV	45	9	HLA-B*53:01		1.2996
	FAFTDLTIV	45	9	HLA-B*55:01	1.5	0.8542				1.03	0.11	1.13	-1.84	940.2
	FAFTDLTIV	45	9	HLA-B*56:01	1.2	0.6087
	FAFTDLTIV	45	9	HLA-C*01:02		0.777
	FAFTDLTIV	45	9	HLA-C*02:02	0.3	0.2912				1.03	0.11	1.13	-0.65	60.5
	FAFTDLTIV	45	9	HLA-C*02:09	0.3	0.2912
	FAFTDLTIV	45	9	HLA-C*03:02	0.3	0.2556				1.03	0.11	1.13	-0.07	15.9
	FAFTDLTIV	45	9	HLA-C*03:03		0.1004				1.03	0.11	1.13	0.07	11.6
	FAFTDLTIV	45	9	HLA-C*03:04	0.4	0.1004				1.03	0.11	1.13	0.07	11.6
	FAFTDLTIV	45	9	HLA-C*05:01		0.7968
	FAFTDLTIV	45	9	HLA-C*06:02	0.6	1.2556
	FAFTDLTIV	45	9	HLA-C*07:01		1.8113
	FAFTDLTIV	45	9	HLA-C*07:04		1.8038
	FAFTDLTIV	45	9	HLA-C*08:01	0.3	0.092				1.03	0.11	1.13	-0.58	51.4
	FAFTDLTIV	45	9	HLA-C*08:02		0.2946
	FAFTDLTIV	45	9	HLA-C*12:02	0.2	0.1163				1.03	0.11	1.13	-0.19	21.3
	FAFTDLTIV	45	9	HLA-C*12:03	0.7	0.0907				1.03	0.11	1.13	0.12	10.34
	FAFTDLTIV	45	9	HLA-C*15:02		0.4336				1.03	0.11	1.13	-0.97	125.8
	FAFTDLTIV	45	9	HLA-C*16:01	0.6	0.5668				1.03	0.11	1.13	-0.59	53.5
	FAFTDLTIV	45	9	HLA-C*17:01	0.8	0.3321
	FAFTDLTIV	45	9	HLA-DPA1*01/DPB1*04:01											EVLDFAFTDLTIVYR	1.58		0.23
	FAFTDLTIV	45	9	HLA-DPA1*01/DPB1*04:01											LDFAFTDLTIVYRDD	3.36		0.27
	FAFTDLTIV	45	9	HLA-DPA1*01/DPB1*04:01											TEVLDFAFTDLTIVY	1.66		0.21	1.66
	FAFTDLTIV	45	9	HLA-DPA1*01/DPB1*04:01											VLDFAFTDLTIVYRD	1.7		0.23
	FAFTDLTIV	45	9	HLA-DPA1*01:03/DPB1*02:01											DFAFTDLTIVYRDDT	6.03		1.35
	FAFTDLTIV	45	9	HLA-DPA1*01:03/DPB1*02:01											EVLDFAFTDLTIVYR	1.68		0.15	1.68
	FAFTDLTIV	45	9	HLA-DPA1*01:03/DPB1*02:01											FAFTDLTIVYRDDTP	10.22		1.94
	FAFTDLTIV	45	9	HLA-DPA1*01:03/DPB1*02:01											LDFAFTDLTIVYRDD	2.74		0.28
	FAFTDLTIV	45	9	HLA-DPA1*01:03/DPB1*02:01											TEVLDFAFTDLTIVY	1.63		0.07	1.63
	FAFTDLTIV	45	9	HLA-DPA1*01:03/DPB1*02:01											VLDFAFTDLTIVYRD	2.01		0.15
	FAFTDLTIV	45	9	HLA-DPA1*02:01/DPB1*01:01											LDFAFTDLTIVYRDD	3.6		0.83
	FAFTDLTIV	45	9	HLA-DPA1*02:01/DPB1*01:01											TEVLDFAFTDLTIVY	1.93			1.93
	FAFTDLTIV	45	9	HLA-DPA1*03:01/DPB1*04:02											DFAFTDLTIVYRDDT	1.35		0.23	1.35
	FAFTDLTIV	45	9	HLA-DPA1*03:01/DPB1*04:02											EVLDFAFTDLTIVYR	0.45		0.03
	FAFTDLTIV	45	9	HLA-DPA1*03:01/DPB1*04:02											FAFTDLTIVYRDDTP	1.7		0.24
	FAFTDLTIV	45	9	HLA-DPA1*03:01/DPB1*04:02											LDFAFTDLTIVYRDD	0.78		0.03
	FAFTDLTIV	45	9	HLA-DPA1*03:01/DPB1*04:02											TEVLDFAFTDLTIVY	0.86		0.02
	FAFTDLTIV	45	9	HLA-DPA1*03:01/DPB1*04:02											VLDFAFTDLTIVYRD	0.51		0.03
	FAFTDLTIV	45	9	HLA-DQA1*05:01/DQB1*02:01											DFAFTDLTIVYRDDT	24.15	0.01
	FAFTDLTIV	45	9	HLA-DQA1*05:01/DQB1*02:01											ETEVLDFAFTDLTIV	9.19	0.01
	FAFTDLTIV	45	9	HLA-DQA1*05:01/DQB1*02:01											EVLDFAFTDLTIVYR	14.58	0.01
	FAFTDLTIV	45	9	HLA-DQA1*05:01/DQB1*02:01											FAFTDLTIVYRDDTP	20.13	0.01
	FAFTDLTIV	45	9	HLA-DQA1*05:01/DQB1*02:01											LDFAFTDLTIVYRDD	22.63	0.01
	FAFTDLTIV	45	9	HLA-DQA1*05:01/DQB1*02:01											TEVLDFAFTDLTIVY	10.53	0.01
	FAFTDLTIV	45	9	HLA-DQA1*05:01/DQB1*02:01											VLDFAFTDLTIVYRD	17.77	0.01
	FAFTDLTIV	45	9	HLA-DRB3*01:01											TEVLDFAFTDLTIVY	0.13		0.13
	FAFTDLTIVY	45	10	Entry
	FAFTDLTIVY	45	10	HLA-A*01:01	1.25	0.9021				1.87	1.24	3.11	0.25	728.2
	FAFTDLTIVY	45	10	HLA-A*02:06						1.87	1.24	3.11	0.34	584.6
	FAFTDLTIVY	45	10	HLA-A*25:01		0.4855
	FAFTDLTIVY	45	10	HLA-A*26:01	1.3	0.357				1.87	1.24	3.11	0.02	1218.8
	FAFTDLTIVY	45	10	HLA-A*29:02	0.85	0.2436				1.87	1.24	3.11	1.82	19.5
	FAFTDLTIVY	45	10	HLA-A*30:02	1.7	1.0494				1.87	1.24	3.11	0.44	466.6
	FAFTDLTIVY	45	10	HLA-A*68:01						1.87	1.24	3.11	0.53	378.6
	FAFTDLTIVY	45	10	HLA-B*15:01	0.6	0.7294				1.87	1.24	3.11	1.72	24.8
	FAFTDLTIVY	45	10	HLA-B*15:02		0.3535				1.87	1.24	3.11	1.63	30.2
	FAFTDLTIVY	45	10	HLA-B*15:25	0.3	0.5922				1.87	1.24	3.11	1.87	17.3
	FAFTDLTIVY	45	10	HLA-B*18:01	1.6
	FAFTDLTIVY	45	10	HLA-B*35:01	0.1	0.1507				1.87	1.24	3.11	2.32	6.2
	FAFTDLTIVY	45	10	HLA-B*46:01	0.1	0.0845				1.87	1.24	3.11	0.44	463.7
	FAFTDLTIVY	45	10	HLA-B*52:01	1.6
	FAFTDLTIVY	45	10	HLA-B*53:01	0.55	0.5109				1.87	1.24	3.11	1.03	119.2
	FAFTDLTIVY	45	10	HLA-B*55:01	1.5
	FAFTDLTIVY	45	10	HLA-B*56:01	0.9
	FAFTDLTIVY	45	10	HLA-B*58:01		1.4515				1.87	1.24	3.11	0.68	269.4
	FAFTDLTIVY	45	10	HLA-B*58:02		1.735
	FAFTDLTIVY	45	10	HLA-C*02:02	0.2	0.4302				1.87	1.24	3.11	0.97	139
	FAFTDLTIVY	45	10	HLA-C*02:09	0.2	0.4302
	FAFTDLTIVY	45	10	HLA-C*03:02	0.2	0.2418				1.87	1.24	3.11	1.91	15.9
	FAFTDLTIVY	45	10	HLA-C*03:03						1.87	1.24	3.11	0.34	587.6
	FAFTDLTIVY	45	10	HLA-C*03:04	0.8					1.87	1.24	3.11	0.34	587.6
	FAFTDLTIVY	45	10	HLA-C*06:02	1.5
	FAFTDLTIVY	45	10	HLA-C*07:01	1.9
	FAFTDLTIVY	45	10	HLA-C*07:02	1
	FAFTDLTIVY	45	10	HLA-C*08:01	0.6
	FAFTDLTIVY	45	10	HLA-C*12:02	0.2	0.209				1.87	1.24	3.11	1.38	54.1
	FAFTDLTIVY	45	10	HLA-C*12:03	0.1	0.4009
	FAFTDLTIVY	45	10	HLA-C*14:02		1.8073
	FAFTDLTIVY	45	10	HLA-C*16:01	0.2	1.5883				1.87	1.24	3.11	1.22	78.3
	FAFTDLTIVYR	45	11	Entry
	FAFTDLTIVYR	45	11	HLA-A*29:02						1.19	0.61	1.8	-1.1	795.1
	FAFTDLTIVYR	45	11	HLA-A*31:01						1.19	0.61	1.8	-0.58	242.3
	FAFTDLTIVYR	45	11	HLA-A*33:01	0.5
	FAFTDLTIVYR	45	11	HLA-A*33:03	0.3	1.5824				1.19	0.61	1.8	-0.46	184.4
	FAFTDLTIVYR	45	11	HLA-A*68:01	0.1	0.7093		19	0.76	1.19	0.61	1.8	0.52	19.3
	FAFTDLTIVYR	45	11	HLA-A*74:01	1.4
	FAFTDLTIVYR	45	11	HLA-B*15:01	1
	FAFTDLTIVYR	45	11	HLA-B*35:01						1.19	0.61	1.8	-0.67	299
	FAFTDLTIVYR	45	11	HLA-B*46:01	0.1
	FAFTDLTIVYR	45	11	HLA-B*53:01	1
	FAFTDLTIVYR	45	11	HLA-C*02:02	0.9
	FAFTDLTIVYR	45	11	HLA-C*02:09	0.9
	FAFTDLTIVYR	45	11	HLA-C*03:02	0.4					1.19	0.61	1.8	-1.13	851.7
	FAFTDLTIVYR	45	11	HLA-C*12:02	0.4
	FAFTDLTIVYR	45	11	HLA-C*12:03	0.1
	FAFTDLTIVYR	45	11	HLA-C*16:01	1
	AFTDLTIV	46	8	Entry
	AFTDLTIV	46	8	HLA-C*12:03	1.9
	AFTDLTIVY	46	9	Entry
	AFTDLTIVY	46	9	H-2-Qa1		0.6659
	AFTDLTIVY	46	9	HLA-A*01:01		1.5415
	AFTDLTIVY	46	9	HLA-A*23:01		1.0526
	AFTDLTIVY	46	9	HLA-A*24:02		1.266
	AFTDLTIVY	46	9	HLA-A*25:01		1.267
	AFTDLTIVY	46	9	HLA-A*26:01		1.035
	AFTDLTIVY	46	9	HLA-A*29:02	0.4	0.0109				1.87	1.34	3.21	1.81	25.1
	AFTDLTIVY	46	9	HLA-A*30:02		0.1329				1.87	1.34	3.21	0.57	437.4
	AFTDLTIVY	46	9	HLA-A*32:01		1.1488
	AFTDLTIVY	46	9	HLA-B*15:01		0.7362
	AFTDLTIVY	46	9	HLA-B*15:02		0.556
	AFTDLTIVY	46	9	HLA-B*15:25		0.6686				1.87	1.34	3.21	0.36	720.9
	AFTDLTIVY	46	9	HLA-B*18:01		1.1054
	AFTDLTIVY	46	9	HLA-B*35:01		0.698				1.87	1.34	3.21	0.32	788.9
	AFTDLTIVY	46	9	HLA-B*46:01	1	0.5449
	AFTDLTIVY	46	9	HLA-C*02:02		0.62
	AFTDLTIVY	46	9	HLA-C*02:09		0.62
	AFTDLTIVY	46	9	HLA-C*03:02		0.7645				1.87	1.34	3.21	0.49	530.7
	AFTDLTIVY	46	9	HLA-C*04:01		0.5127
	AFTDLTIVY	46	9	HLA-C*06:02		0.7256
	AFTDLTIVY	46	9	HLA-C*07:01		0.5292
	AFTDLTIVY	46	9	HLA-C*07:02		0.3628
	AFTDLTIVY	46	9	HLA-C*12:02		0.5827
	AFTDLTIVY	46	9	HLA-C*12:03		1.4015
	AFTDLTIVY	46	9	HLA-C*14:02		0.1346
	AFTDLTIVY	46	9	HLA-C*16:01						1.87	1.34	3.21	0.72	315.1
	AFTDLTIVY	46	9	HLA-DRB1*03:01											DFAFTDLTIVYRDDT	10.76		0.64
	AFTDLTIVY	46	9	HLA-DRB1*03:01											EVLDFAFTDLTIVYR	8.29		0.61
	AFTDLTIVY	46	9	HLA-DRB1*03:01											LDFAFTDLTIVYRDD	13.15		0.61
	AFTDLTIVY	46	9	HLA-DRB1*03:01											VLDFAFTDLTIVYRD	10.93		0.61
	AFTDLTIVY	46	9	HLA-DRB3*01:01											AFTDLTIVYRDDTPH	14		1.42
	AFTDLTIVY	46	9	HLA-DRB3*01:01											DFAFTDLTIVYRDDT	14		0.17
	AFTDLTIVY	46	9	HLA-DRB3*01:01											EVLDFAFTDLTIVYR	0.13		0.13
	AFTDLTIVY	46	9	HLA-DRB3*01:01											FAFTDLTIVYRDDTP	14		1.19
	AFTDLTIVY	46	9	HLA-DRB3*01:01											LDFAFTDLTIVYRDD	10.37		0.13
	AFTDLTIVY	46	9	HLA-DRB3*01:01											VLDFAFTDLTIVYRD	9.53		0.13
	AFTDLTIVY	46	9	HLA-G*01:02		0.9627
	AFTDLTIVY	46	9	HLA-G*01:03		0.9627
	AFTDLTIVY	46	9	HLA-G*01:04		0.9627
	AFTDLTIVY	46	9	HLA-G*01:06		0.9627
	AFTDLTIVYR	46	10	Entry
	AFTDLTIVYR	46	10	HLA-A*03:01		1.8561
	AFTDLTIVYR	46	10	HLA-A*11:01		0.574				1.19	0.72	1.91	-0.38	192.7
	AFTDLTIVYR	46	10	HLA-A*29:02		1.1136				1.19	0.72	1.91	-0.97	749.8
	AFTDLTIVYR	46	10	HLA-A*31:01	0.55	0.2476				1.19	0.72	1.91	0.19	52.5
	AFTDLTIVYR	46	10	HLA-A*33:01	0.3
	AFTDLTIVYR	46	10	HLA-A*33:03	0.9	0.2234				1.19	0.72	1.91	-0.2	128.2
	AFTDLTIVYR	46	10	HLA-A*68:01	1.25	1.0471				1.19	0.72	1.91	-0.29	156.6
	AFTDLTIVYR	46	10	HLA-A*74:01	1.7	0.674
	AFTDLTIVYRD	46	11	Entry
	AFTDLTIVYRD	46	11	HLA-A*33:01	1.7
	FTDLTIVY	47	8	Entry
	FTDLTIVY	47	8	H-2-Qa1		1.424
	FTDLTIVY	47	8	HLA-A*01:01		0.0362				1.87	1.21	3.08	1.67	25.7
	FTDLTIVY	47	8	HLA-A*25:01	0.5
	FTDLTIVY	47	8	HLA-A*26:01		0.8593
	FTDLTIVY	47	8	HLA-A*29:02		1.0052				1.87	1.21	3.08	0.33	559.5
	FTDLTIVY	47	8	HLA-A*30:02		1.9017
	FTDLTIVY	47	8	HLA-A*68:01	1.6
	FTDLTIVY	47	8	HLA-B*15:01	0.7	1.3843
	FTDLTIVY	47	8	HLA-B*15:25	1.1
	FTDLTIVY	47	8	HLA-B*35:01	0.35	0.9399				1.87	1.21	3.08	0.05	1059.7
	FTDLTIVY	47	8	HLA-B*46:01	0.1	0.931
	FTDLTIVY	47	8	HLA-C*02:02	0.2	1.0245
	FTDLTIVY	47	8	HLA-C*02:09	0.2	1.0245
	FTDLTIVY	47	8	HLA-C*03:02	0.2	1.7249				1.87	1.21	3.08	0.22	720.3
	FTDLTIVY	47	8	HLA-C*05:01	0.3	0.8891
	FTDLTIVY	47	8	HLA-C*08:01	0.6
	FTDLTIVY	47	8	HLA-C*08:02	0.2	1.3645
	FTDLTIVY	47	8	HLA-C*12:02	0.2	1.2771
	FTDLTIVY	47	8	HLA-C*12:03	1
	FTDLTIVY	47	8	HLA-C*16:01	0.2
	FTDLTIVY	47	8	HLA-C*17:01	0.6
	FTDLTIVYR	47	9	Entry
	FTDLTIVYR	47	9	HLA-A*01:01	0.55	0.4637				1.19	0.58	1.77	-1.17	885.9
	FTDLTIVYR	47	9	HLA-A*03:01		1.5139
	FTDLTIVYR	47	9	HLA-A*11:01	1.95	0.4495		23	0.793103	1.19	0.58	1.77	-0.67	280.5
	FTDLTIVYR	47	9	HLA-A*31:01	1.05	0.6662				1.19	0.58	1.77	-0.63	255.7
	FTDLTIVYR	47	9	HLA-A*33:03	1.2	0.2187				1.19	0.58	1.77	-0.44	162.8
	FTDLTIVYR	47	9	HLA-A*68:01	0.2	0.0912		24	0.96	1.19	0.58	1.77	0.5	18.9
	FTDLTIVYR	47	9	HLA-A*74:01	1.5	0.3955
	FTDLTIVYR	47	9	HLA-C*04:01		1.7011
	FTDLTIVYR	47	9	HLA-C*08:02	0.4
	FTDLTIVYR	47	9	HLA-DPA1*03:01/DPB1*04:02											AFTDLTIVYRDDTPH	29.54	1.7
	FTDLTIVYR	47	9	HLA-DPA1*03:01/DPB1*04:02											DFAFTDLTIVYRDDT	1.35	1.7
	FTDLTIVYR	47	9	HLA-DPA1*03:01/DPB1*04:02											EVLDFAFTDLTIVYR	0.45	1.7
	FTDLTIVYR	47	9	HLA-DPA1*03:01/DPB1*04:02											FAFTDLTIVYRDDTP	1.7	1.7
	FTDLTIVYR	47	9	HLA-DPA1*03:01/DPB1*04:02											FTDLTIVYRDDTPHG	46.25	1.7
	FTDLTIVYR	47	9	HLA-DPA1*03:01/DPB1*04:02											LDFAFTDLTIVYRDD	0.78	1.7
	FTDLTIVYR	47	9	HLA-DPA1*03:01/DPB1*04:02											VLDFAFTDLTIVYRD	0.51	1.7
	FTDLTIVYR	47	9	HLA-DQA1*04:01/DQB1*04:02											DFAFTDLTIVYRDDT	9.61		1.87
	FTDLTIVYR	47	9	HLA-DQA1*04:01/DQB1*04:02											LDFAFTDLTIVYRDD	7.49		1.73
	FTDLTIVYR	47	9	HLA-DQA1*04:01/DQB1*04:02											VLDFAFTDLTIVYRD	7.82		1.85
	FTDLTIVYR	47	9	HLA-DRB3*01:01											FTDLTIVYRDDTPHG	19.83		1.82
	FTDLTIVYRD	47	10	Entry
	FTDLTIVYRD	47	10	HLA-A*01:01	1.45
	FTDLTIVYRD	47	10	HLA-C*05:01	1.1
	TDLTIVYR	48	8	Entry
	TDLTIVYR	48	8	HLA-A*31:01	1.6
	TDLTIVYR	48	8	HLA-A*33:01	1.1
	TDLTIVYR	48	8	HLA-A*33:03	1.9
	TDLTIVYR	48	8	HLA-A*68:01	1.1
	TDLTIVYRD	48	9	Entry
	TDLTIVYRD	48	9	HLA-B*47:01				18	0.75
	TDLTIVYRD	48	9	HLA-DRB3*01:01											TDLTIVYRDDTPHGV	0.35		0.01
	IVYRDDTPH	52	9	Entry
	IVYRDDTPH	52	9	HLA-A*03				24	0.8
	IVYRDDTPHG	52	10	Entry
	IVYRDDTPHG	52	10	HLA-A*30:01	1.8
	IVYRDDTPHGV	52	11	Entry
	IVYRDDTPHGV	52	11	HLA-A*02:01		1.0273
	IVYRDDTPHGV	52	11	HLA-A*02:06		0.8311
	IVYRDDTPHGV	52	11	HLA-A*68:02		1.5966
	IVYRDDTPHGV	52	11	HLA-B*39:01	0.4
	IVYRDDTPHGV	52	11	HLA-C*05:01	1.6	1.0104
	IVYRDDTPHGV	52	11	HLA-C*06:02	1.6
	IVYRDDTPHGV	52	11	HLA-C*07:01	1.1
	IVYRDDTPHGV	52	11	HLA-C*17:01		1.993
	VYRDDTPH	53	8	Entry
	VYRDDTPH	53	8	H-2-Kd	1.1
	VYRDDTPHG	53	9	Entry
	VYRDDTPHG	53	9	HLA-DRB1*03:01											DLTIVYRDDTPHGVC	2.98					0.06
	VYRDDTPHG	53	9	HLA-DRB1*03:01											FTDLTIVYRDDTPHG	6.34					0.06
	VYRDDTPHG	53	9	HLA-DRB1*03:01											IVYRDDTPHGVCTKC	3.84					0.06
	VYRDDTPHG	53	9	HLA-DRB1*03:01											LTIVYRDDTPHGVCT	2.94					0.06
	VYRDDTPHG	53	9	HLA-DRB1*03:01											TDLTIVYRDDTPHGV	2.9					0.06
	VYRDDTPHG	53	9	HLA-DRB1*03:01											TIVYRDDTPHGVCTK	3.12					0.06
	VYRDDTPHG	53	9	HLA-DRB1*03:01											VYRDDTPHGVCTKCL	11.6					0.06
	VYRDDTPHG	53	9	HLA-DRB1*04:01											DLTIVYRDDTPHGVC	5.54					1.95
	VYRDDTPHG	53	9	HLA-DRB1*04:01											FTDLTIVYRDDTPHG	8.75					1.95
	VYRDDTPHG	53	9	HLA-DRB1*04:01											IVYRDDTPHGVCTKC	9.13					1.95
	VYRDDTPHG	53	9	HLA-DRB1*04:01											LTIVYRDDTPHGVCT	4.81					1.95
	VYRDDTPHG	53	9	HLA-DRB1*04:01											TDLTIVYRDDTPHGV	5.44					1.95
	VYRDDTPHG	53	9	HLA-DRB1*04:01											TIVYRDDTPHGVCTK	5.67					1.95
	VYRDDTPHG	53	9	HLA-DRB1*04:01											VYRDDTPHGVCTKCL	16.59					1.95
	VYRDDTPHGV	53	10	Entry
	VYRDDTPHGV	53	10	H-2-Kd		1.0113		18	0.72
	VYRDDTPHGV	53	10	HLA-A*23:01		1.8632
	VYRDDTPHGV	53	10	HLA-A*24:02		1.5602
	VYRDDTPHGV	53	10	HLA-B*38:01		1.9771
	VYRDDTPHGV	53	10	HLA-B*39:01	0.9	1.5633
	VYRDDTPHGV	53	10	HLA-C*04:01		0.1342
	VYRDDTPHGV	53	10	HLA-C*05:01	1
	VYRDDTPHGV	53	10	HLA-C*06:02	1	1.9845
	VYRDDTPHGV	53	10	HLA-C*07:01	0.6
	VYRDDTPHGV	53	10	HLA-C*07:04		1.2157
	VYRDDTPHGV	53	10	HLA-C*08:02	1.5
	VYRDDTPHGV	53	10	HLA-C*14:02	1.5
	VYRDDTPHGVC	53	11	Entry
	VYRDDTPHGVC	53	11	HLA-B*39:01	0.4
	VYRDDTPHGVC	53	11	HLA-C*05:01	1.7
	VYRDDTPHGVC	53	11	HLA-C*06:02	2
	VYRDDTPHGVC	53	11	HLA-C*07:01	1.6
	YRDDTPHGV	54	9	Entry
	YRDDTPHGV	54	9	H-2-Kk		1.6354				1.1	0.16	1.26	-2.3	3606
	YRDDTPHGV	54	9	H-2-Qa1		1.3855
	YRDDTPHGV	54	9	H-2-Qa2		1.4489
	YRDDTPHGV	54	9	HLA-A*02:01		1.8901
	YRDDTPHGV	54	9	HLA-A*02:06		0.9495
	YRDDTPHGV	54	9	HLA-B*13:02		1.517
	YRDDTPHGV	54	9	HLA-B*14:02		0.1421
	YRDDTPHGV	54	9	HLA-B*27:02		0.5227
	YRDDTPHGV	54	9	HLA-B*27:05		0.4346
	YRDDTPHGV	54	9	HLA-B*37:01		1.7514
	YRDDTPHGV	54	9	HLA-B*38:01		0.0397
	YRDDTPHGV	54	9	HLA-B*39:01	0.3	0.0239		21	0.875	1.1	0.16	1.26	-0.98	175.3
	YRDDTPHGV	54	9	HLA-B*40:01		1.8789
	YRDDTPHGV	54	9	HLA-B*46:01		1.7844
	YRDDTPHGV	54	9	HLA-B*48:01		0.6871
	YRDDTPHGV	54	9	HLA-B*49:01		1.2809
	YRDDTPHGV	54	9	HLA-B*50:01		1.8312
	YRDDTPHGV	54	9	HLA-C*02:02		0.572
	YRDDTPHGV	54	9	HLA-C*02:09		0.572
	YRDDTPHGV	54	9	HLA-C*03:02		1.4721
	YRDDTPHGV	54	9	HLA-C*03:03		1.8238
	YRDDTPHGV	54	9	HLA-C*03:04		1.8238
	YRDDTPHGV	54	9	HLA-C*04:01		0.1456
	YRDDTPHGV	54	9	HLA-C*05:01		0.4978
	YRDDTPHGV	54	9	HLA-C*06:02	0.2	0.0659
	YRDDTPHGV	54	9	HLA-C*07:01	0.2	0.0475				1.1	0.16	1.26	-1.62	753.8
	YRDDTPHGV	54	9	HLA-C*07:02		0.1177
	YRDDTPHGV	54	9	HLA-C*07:04	0.8	0.0121
	YRDDTPHGV	54	9	HLA-C*08:01		0.6772
	YRDDTPHGV	54	9	HLA-C*08:02	1.95	0.4713
	YRDDTPHGV	54	9	HLA-C*12:02		0.8176
	YRDDTPHGV	54	9	HLA-C*12:03	0.8
	YRDDTPHGV	54	9	HLA-C*14:02		0.8325
	YRDDTPHGV	54	9	HLA-C*15:02		1.2679
	YRDDTPHGV	54	9	HLA-C*17:01		0.6053
	YRDDTPHGV	54	9	HLA-DRB3*01:01											DLTIVYRDDTPHGVC	0.28		0.01	0.28
	YRDDTPHGV	54	9	HLA-DRB3*01:01											IVYRDDTPHGVCTKC	0.56		0.01	0.56
	YRDDTPHGV	54	9	HLA-DRB3*01:01											LTIVYRDDTPHGVCT	0.27		0.01	0.27
	YRDDTPHGV	54	9	HLA-DRB3*01:01											TDLTIVYRDDTPHGV	0.35			0.35
	YRDDTPHGV	54	9	HLA-DRB3*01:01											TIVYRDDTPHGVCTK	0.29		0.01	0.29
	YRDDTPHGV	54	9	HLA-DRB3*01:01											VYRDDTPHGVCTKCL	1.05		0.01	1.05
	YRDDTPHGV	54	9	HLA-DRB3*01:01											YRDDTPHGVCTKCLR	1.94		0.01	1.94
	YRDDTPHGV	54	9	HLA-E*01:01		0.9961
	YRDDTPHGV	54	9	HLA-G*01:02		1.5571
	YRDDTPHGV	54	9	HLA-G*01:03		1.5571
	YRDDTPHGV	54	9	HLA-G*01:04		1.5571
	YRDDTPHGV	54	9	HLA-G*01:06		1.5571
	YRDDTPHGVC	54	10	Entry
	YRDDTPHGVC	54	10	HLA-B*39:01	0.9	0.9383
	YRDDTPHGVC	54	10	HLA-C*05:01	0.9
	YRDDTPHGVC	54	10	HLA-C*06:02	1.1
	YRDDTPHGVC	54	10	HLA-C*07:01	0.6
	YRDDTPHGVC	54	10	HLA-C*08:02	1.4
	YRDDTPHGVCT	54	11	Entry
	YRDDTPHGVCT	54	11	HLA-B*39:01	0.4
	YRDDTPHGVCT	54	11	HLA-C*05:01	1.6
	YRDDTPHGVCT	54	11	HLA-C*06:02	1.6
	YRDDTPHGVCT	54	11	HLA-C*07:01	0.7
	RDDTPHGV	55	8	Entry
	RDDTPHGV	55	8	H-2-Kk				18	0.72
	RDDTPHGV	55	8	HLA-B*39:01	1.4
	RDDTPHGV	55	8	HLA-C*05:01	0.9
	RDDTPHGVC	55	9	Entry
	RDDTPHGVC	55	9	HLA-C*05:01	1.25
	DDTPHGVCTK	56	10	Entry
	DDTPHGVCTK	56	10	HLA-A*68:01						1.07	-0.03	1.04	-1.61	443.4
	DTPHGVCTK	57	9	Entry
	DTPHGVCTK	57	9	HLA-A*11:01				21	0.724138
	DTPHGVCTK	57	9	HLA-A*25:01	1.75
	DTPHGVCTK	57	9	HLA-A*26				21	0.724138
	DTPHGVCTK	57	9	HLA-A*68:01	1.4	0.5569		24	0.96	1.07	-0.01	1.06	-0.94	97.9
	DTPHGVCTKCL	57	11	Entry
	DTPHGVCTKCL	57	11	H-2-Ld	1.4
	TPHGVCTKC	58	9	Entry
	TPHGVCTKC	58	9	HLA-B*55:01		0.7028
	TPHGVCTKC	58	9	HLA-B*56:01		0.6697
	TPHGVCTKCL	58	10	Entry
	TPHGVCTKCL	58	10	H-2-Ld	0.6	1.4346				1.73	0.23	1.96	-1.83	6255.9
	TPHGVCTKCL	58	10	HLA-B*07:02	0.95	0.6997		23	0.958333	1.73	0.23	1.96	-0.72	477
	TPHGVCTKCL	58	10	HLA-B*35:01				20	0.909091
	TPHGVCTKCL	58	10	HLA-B*35:03		1.7513
	TPHGVCTKCL	58	10	HLA-B*39:01	1.5
	TPHGVCTKCLR	58	11	Entry
	TPHGVCTKCLR	58	11	H-2-Ld	1.4
	TPHGVCTKCLR	58	11	HLA-A*33:01	1.5
	PHGVCTKCL	59	9	Entry
	PHGVCTKCL	59	9	HLA-B*15:10				21	0.777778
	PHGVCTKCL	59	9	HLA-B*38:01				20	0.909091
	PHGVCTKCL	59	9	HLA-B*39:01				21	0.777778
	HGVCTKCLR	60	9	Entry
	HGVCTKCLR	60	9	HLA-A*31:01	1.35					0.92	0.46	1.38	-0.75	134.9
	HGVCTKCLR	60	9	HLA-A*33:03	1.1	1.9871				0.92	0.46	1.38	-0.73	130.6
	HGVCTKCLR	60	9	HLA-A*68:01						0.92	0.46	1.38	-0.84	165.7
	HGVCTKCLRFY	60	11	Entry
	HGVCTKCLRFY	60	11	HLA-A*29:02	1.85
	HGVCTKCLRFY	60	11	HLA-A*30:02	1.75
	GVCTKCLR	61	8	Entry
	GVCTKCLR	61	8	HLA-A*31:01	0.5					0.92	0.62	1.54	-1.31	707.6
	GVCTKCLR	61	8	HLA-A*68:01	1.2
	GVCTKCLR	61	8	HLA-A*74:01	1.5
	GVCTKCLR	61	9	HLA-B*15:01				17	0.73913
	GVCTKCLR	61	9	HLA-B*53:01				16	0.695652
	GVCTKCLRFY	61	10	Entry
	GVCTKCLRFY	61	10	HLA-A*01:01	1.2
	GVCTKCLRFY	61	10	HLA-A*26				24	0.827586
	GVCTKCLRFY	61	10	HLA-A*30:02	1.75					1.29	1.25	2.53	-0.21	556.2
	GVCTKCLRFY	61	10	HLA-B*15:01				19	0.826087
	GVCTKCLRFY	61	10	HLA-B*58:02				20	0.714286
	VCTKCLRFYSK	62	11	Entry
	VCTKCLRFYSK	62	11	HLA-A*30:01	0.2					0.89	0.21	1.1	-1.73	675.6
	VCTKCLRFYSK	62	11	HLA-A*31:01						0.89	0.21	1.1	-1.34	274.2
	VCTKCLRFYSK	62	11	HLA-A*68:01	1.3
	CTKCLRFY	63	8	Entry
	CTKCLRFY	63	8	HLA-A*25:01	1.2
	CTKCLRFY	63	8	HLA-A*29:02	1.5
	CTKCLRFY	63	8	HLA-A*30:01	0.5
	CTKCLRFY	63	8	HLA-A*30:02	0.6
	CTKCLRFY	63	8	HLA-A*31:01	1.7
	CTKCLRFYS	63	9	Entry
	CTKCLRFYS	63	9	HLA-A*30:01						0.78	-0.98	-0.2	-1.93	52.9
	CTKCLRFYS	63	9	HLA-A*31:01	1.75
	CTKCLRFYS	63	9	HLA-DRB1*11:01											GVCTKCLRFYSKVSE	7.1		0.67
	CTKCLRFYS	63	9	HLA-DRB1*11:01											HGVCTKCLRFYSKVS	5.91		1.18
	CTKCLRFYS	63	9	HLA-DRB1*11:01											PHGVCTKCLRFYSKV	8.52		1.85
	CTKCLRFYS	63	9	HLA-DRB1*11:01											TPHGVCTKCLRFYSK	11.41		1.96
	CTKCLRFYS	63	9	HLA-DRB5*01:01											CTKCLRFYSKVSEFR	3.16		0.07
	CTKCLRFYSK	63	10	Entry
	CTKCLRFYSK	63	10	HLA-A*03:01	1					0.89	0.19	1.08	-1.2	193
	CTKCLRFYSK	63	10	HLA-A*11:01	0.45			21	0.724138	0.89	0.19	1.08	-0.71	61.9
	CTKCLRFYSK	63	10	HLA-A*30:01						0.89	0.19	1.08	-0.64	52.6
	CTKCLRFYSK	63	10	HLA-A*31:01	1.45					0.89	0.19	1.08	-0.29	23.5
	CTKCLRFYSK	63	10	HLA-A*33:03	0.7					0.89	0.19	1.08	-0.94	104.8
	CTKCLRFYSK	63	10	HLA-A*68:01	1.4					0.89	0.19	1.08	-0.76	70.1
	CTKCLRFYSK	63	10	HLA-A*74:01	0.7					0.89	0.19	1.08	-1.6	488.8
	CTKCLRFYSKV	63	11	Entry
	CTKCLRFYSKV	63	11	H-2-Kb						0.96	0.13	1.08	-1.8	761
	CTKCLRFYSKV	63	11	HLA-A*30:01	0.2					0.96	0.13	1.08	-1.71	628.8
	CTKCLRFYSKV	63	11	HLA-A*31:01	0.8					0.96	0.13	1.08	-1.8	772.1
	TKCLRFYS	64	8	Entry
	TKCLRFYS	64	8	HLA-A*30:01	0.6
	TKCLRFYSK	64	9	Entry
	TKCLRFYSK	64	9	HLA-B*14:02	1.75
	KCLRFYSK	65	8	Entry
	KCLRFYSK	65	8	HLA-A*30:01	0.5
	KCLRFYSK	65	8	HLA-A*31:01	0.5
	KCLRFYSKV	65	9	Entry
	KCLRFYSKV	65	9	H-2-Kb	1.45	0.632				0.96	0.2	1.16	-1.25	257
	KCLRFYSKVS	65	10	Entry
	KCLRFYSKVS	65	10	HLA-A*30:01	1.5
	CLRFYSKV	66	8	Entry
	CLRFYSKV	66	8	H-2-Kb						0.96	0.19	1.15	-1.9	1121.6
	CLRFYSKVS	66	9	Entry
	CLRFYSKVS	66	9	HLA-DRB1*15:01											CTKCLRFYSKVSEFR	1.59		1.59	0.93
	CLRFYSKVS	66	9	HLA-DRB1*15:01											GVCTKCLRFYSKVSE	1.93		1.88	1.93
	CLRFYSKVS	66	9	HLA-DRB1*15:01											KCLRFYSKVSEFRWY	2.13			1.16
	CLRFYSKVS	66	9	HLA-DRB1*15:01											TKCLRFYSKVSEFRW	1.55		1.55	0.97
	CLRFYSKVS	66	9	HLA-DRB1*15:01											VCTKCLRFYSKVSEF	1.77		1.77	1.26
	CLRFYSKVSEF	66	11	Entry
	CLRFYSKVSEF	66	11	H-2-Kb						1.25	1.16	2.41	-1.06	2927.1
	CLRFYSKVSEF	66	11	HLA-A*23:01	1.9					1.25	1.16	2.41	-0.51	815.4
	CLRFYSKVSEF	66	11	HLA-B*08:01						1.25	1.16	2.41	-0.5	796.5
	CLRFYSKVSEF	66	11	HLA-B*15:01	0.8					1.25	1.16	2.41	-0.57	955.9
	CLRFYSKVSEF	66	11	HLA-B*15:02	0.9
	CLRFYSKVSEF	66	11	HLA-B*15:25	1.3					1.25	1.16	2.41	-0.39	627.8
	CLRFYSKVSEF	66	11	HLA-B*27:05	1.1					1.25	1.16	2.41	-0.58	978.5
	CLRFYSKVSEF	66	11	HLA-C*04:01	1.5
	CLRFYSKVSEF	66	11	HLA-C*06:02	0.8
	CLRFYSKVSEF	66	11	HLA-C*07:01	0.7
	CLRFYSKVSEF	66	11	HLA-C*07:02	0.8
	CLRFYSKVSEF	66	11	HLA-C*14:02	0.8
	LRFYSKVS	67	8	Entry
	LRFYSKVS	67	8	HLA-C*06:02	1.2
	LRFYSKVSE	67	9	Entry
	LRFYSKVSE	67	9	HLA-DRB1*08:02											CLRFYSKVSEFRWYR	18.78					0.75
	LRFYSKVSE	67	9	HLA-DRB1*08:02											CTKCLRFYSKVSEFR	8.67					0.75
	LRFYSKVSE	67	9	HLA-DRB1*08:02											GVCTKCLRFYSKVSE	7.13					0.75
	LRFYSKVSE	67	9	HLA-DRB1*08:02											KCLRFYSKVSEFRWY	12.38					0.75
	LRFYSKVSE	67	9	HLA-DRB1*08:02											LRFYSKVSEFRWYRY	22.74					0.75
	LRFYSKVSE	67	9	HLA-DRB1*08:02											TKCLRFYSKVSEFRW	8.45					0.75
	LRFYSKVSE	67	9	HLA-DRB1*08:02											VCTKCLRFYSKVSEF	9.03					0.75
	LRFYSKVSE	67	9	HLA-DRB1*11:01											CTKCLRFYSKVSEFR	7.1		1.03
	LRFYSKVSE	67	9	HLA-DRB1*11:01											KCLRFYSKVSEFRWY	7.1		1.42
	LRFYSKVSE	67	9	HLA-DRB1*11:01											TKCLRFYSKVSEFRW	7.1		1.03
	LRFYSKVSE	67	9	HLA-DRB1*11:01											VCTKCLRFYSKVSEF	7.1		1.08
	LRFYSKVSE	67	9	HLA-DRB1*13:02											CLRFYSKVSEFRWYR	68.62					0.8
	LRFYSKVSE	67	9	HLA-DRB1*13:02											CTKCLRFYSKVSEFR	57.12					0.8
	LRFYSKVSE	67	9	HLA-DRB1*13:02											GVCTKCLRFYSKVSE	43.12					0.8
	LRFYSKVSE	67	9	HLA-DRB1*13:02											KCLRFYSKVSEFRWY	58.55					0.8
	LRFYSKVSE	67	9	HLA-DRB1*13:02											LRFYSKVSEFRWYRY	69.06					0.8
	LRFYSKVSE	67	9	HLA-DRB1*13:02											TKCLRFYSKVSEFRW	58.27					0.8
	LRFYSKVSE	67	9	HLA-DRB1*13:02											VCTKCLRFYSKVSEF	57.23					0.8
	LRFYSKVSEF	67	10	Entry
	LRFYSKVSEF	67	10	H-2-Kb						1.25	1.24	2.49	-1	3064.8
	LRFYSKVSEF	67	10	HLA-A*23:01	0.65	0.8617				1.25	1.24	2.49	0.35	135.9
	LRFYSKVSEF	67	10	HLA-A*24:02	1.65	0.8866				1.25	1.24	2.49	-0.03	332
	LRFYSKVSEF	67	10	HLA-A*29:02						1.25	1.24	2.49	-0.5	979.1
	LRFYSKVSEF	67	10	HLA-B*14:02		0.9089
	LRFYSKVSEF	67	10	HLA-B*15:01	1.99					1.25	1.24	2.49	-0.51	993.7
	LRFYSKVSEF	67	10	HLA-B*15:25						1.25	1.24	2.49	-0.42	807.1
	LRFYSKVSEF	67	10	HLA-B*27:02	0.4	0.2504
	LRFYSKVSEF	67	10	HLA-B*27:05	0.95	0.4238		26	0.866667	1.25	1.24	2.49	0.52	93.6
	LRFYSKVSEF	67	10	HLA-B*38:01		1.6095		16	0.727273
	LRFYSKVSEF	67	10	HLA-C*04:01	1.1
	LRFYSKVSEF	67	10	HLA-C*06:02	0.3	0.272				1.25	1.24	2.49	-0.07	358.4
	LRFYSKVSEF	67	10	HLA-C*07:01	0.2	0.3229				1.25	1.24	2.49	-0.35	690.1
	LRFYSKVSEF	67	10	HLA-C*07:02	0.2	0.4582				1.25	1.24	2.49	-0.09	381
	LRFYSKVSEF	67	10	HLA-C*07:04	0.9
	LRFYSKVSEF	67	10	HLA-C*12:02	1.4
	LRFYSKVSEF	67	10	HLA-C*14:02	0.8	1.0739
	LRFYSKVSEFR	67	11	Entry
	LRFYSKVSEFR	67	11	HLA-A*31:01		1.6621				0.98	0.78	1.76	0.19	37.1
	LRFYSKVSEFR	67	11	HLA-A*33:01	0.5
	LRFYSKVSEFR	67	11	HLA-A*33:03	1.1					0.98	0.78	1.76	-1.16	831
	LRFYSKVSEFR	67	11	HLA-B*27:02	1.7	1.9921
	LRFYSKVSEFR	67	11	HLA-C*04:01	1.5
	LRFYSKVSEFR	67	11	HLA-C*06:02	0.8
	LRFYSKVSEFR	67	11	HLA-C*07:01	0.8
	LRFYSKVSEFR	67	11	HLA-C*07:02	1.1
	LRFYSKVSEFR	67	11	HLA-C*14:02	1
	RFYSKVSEF	68	9	Entry
	RFYSKVSEF	68	9	H-2-Dd		0.5289
	RFYSKVSEF	68	9	H-2-Kb	1	0.4739				1.25	1.38	2.63	-0.19	660.6
	RFYSKVSEF	68	9	H-2-Kd		0.1641				1.25	1.38	2.63	-0.54	1489
	RFYSKVSEF	68	9	H-2-Ld		0.7066
	RFYSKVSEF	68	9	H-2-Qa1		0.4256
	RFYSKVSEF	68	9	H-2-Qa2		0.9217
	RFYSKVSEF	68	9	HLA-A*23:01	0.35	0.0446				1.25	1.38	2.63	1.38	18
	RFYSKVSEF	68	9	HLA-A*24:02	0.6	0.051				1.25	1.38	2.63	1.18	28.5
	RFYSKVSEF	68	9	HLA-A*25:01		1.011
	RFYSKVSEF	68	9	HLA-A*29:02		0.4569				1.25	1.38	2.63	0.02	410.2
	RFYSKVSEF	68	9	HLA-A*30:01		0.5189
	RFYSKVSEF	68	9	HLA-A*30:02		0.3525				1.25	1.38	2.63	0	451.7
	RFYSKVSEF	68	9	HLA-A*31:01		1.1003
	RFYSKVSEF	68	9	HLA-A*32:01	1.99	0.1608				1.25	1.38	2.63	0.3	216.1
	RFYSKVSEF	68	9	HLA-A*74:01		1.2978
	RFYSKVSEF	68	9	HLA-B*08:01		0.9586
	RFYSKVSEF	68	9	HLA-B*14:02		0.6081
	RFYSKVSEF	68	9	HLA-B*15:01	1.4	0.5422				1.25	1.38	2.63	-0.31	880.8
	RFYSKVSEF	68	9	HLA-B*15:02		0.897
	RFYSKVSEF	68	9	HLA-B*15:25	1.8	0.4396				1.25	1.38	2.63	0.19	278.6
	RFYSKVSEF	68	9	HLA-B*27:02		1.9025
	RFYSKVSEF	68	9	HLA-B*46:01	1	0.2743
	RFYSKVSEF	68	9	HLA-B*58:02		0.9493
	RFYSKVSEF	68	9	HLA-C*01:02	1.5	0.3774
	RFYSKVSEF	68	9	HLA-C*02:02		0.647
	RFYSKVSEF	68	9	HLA-C*02:09		0.647
	RFYSKVSEF	68	9	HLA-C*03:02		0.4258				1.25	1.38	2.63	0.06	373.1
	RFYSKVSEF	68	9	HLA-C*03:03		1.4876
	RFYSKVSEF	68	9	HLA-C*03:04		1.4876
	RFYSKVSEF	68	9	HLA-C*04:01	0.85	0.1633
	RFYSKVSEF	68	9	HLA-C*06:02		0.1343
	RFYSKVSEF	68	9	HLA-C*07:01		0.1638
	RFYSKVSEF	68	9	HLA-C*07:02		0.0133				1.25	1.38	2.63	0.83	63.5
	RFYSKVSEF	68	9	HLA-C*07:04	1.2	0.0532
	RFYSKVSEF	68	9	HLA-C*08:01		1.7713
	RFYSKVSEF	68	9	HLA-C*12:02		0.4014
	RFYSKVSEF	68	9	HLA-C*12:03		0.4179
	RFYSKVSEF	68	9	HLA-C*14:02		0.0086
	RFYSKVSEF	68	9	HLA-C*16:01	1.8	0.3972				1.25	1.38	2.63	0.46	149
	RFYSKVSEF	68	9	HLA-E*01:01		0.317
	RFYSKVSEF	68	9	HLA-G*01:01	0.6
	RFYSKVSEF	68	9	HLA-G*01:02	0.6	0.0274
	RFYSKVSEF	68	9	HLA-G*01:03	0.6	0.0274
	RFYSKVSEF	68	9	HLA-G*01:04	0.6	0.0274
	RFYSKVSEF	68	9	HLA-G*01:06	0.6	0.0274
	RFYSKVSEFR	68	10	Entry
	RFYSKVSEFR	68	10	HLA-A*03:01	1.6					0.98	0.93	1.9	-1.07	940.9
	RFYSKVSEFR	68	10	HLA-A*23:01		1.5401				0.98	0.93	1.9	-0.85	564.5
	RFYSKVSEFR	68	10	HLA-A*24:02		1.7772
	RFYSKVSEFR	68	10	HLA-A*30:01		1.8834				0.98	0.93	1.9	-0.8	511.5
	RFYSKVSEFR	68	10	HLA-A*30:02	1.4
	RFYSKVSEFR	68	10	HLA-A*31:01	0.15	0.0432				0.98	0.93	1.9	1.02	7.6
	RFYSKVSEFR	68	10	HLA-A*33:01	0.2
	RFYSKVSEFR	68	10	HLA-A*33:03	0.4	0.3655				0.98	0.93	1.9	0.1	63
	RFYSKVSEFR	68	10	HLA-A*68:01	1					0.98	0.93	1.9	-0.7	397.5
	RFYSKVSEFR	68	10	HLA-A*74:01	1	0.6025				0.98	0.93	1.9	-0.94	703.3
	RFYSKVSEFR	68	10	HLA-C*04:01	0.7
	RFYSKVSEFR	68	10	HLA-C*07:02	0.5
	RFYSKVSEFR	68	10	HLA-C*14:02	0.8
	RFYSKVSEFR	68	10	HLA-G*01:01	1.2
	RFYSKVSEFR	68	10	HLA-G*01:02	1.2
	RFYSKVSEFR	68	10	HLA-G*01:03	1.2
	RFYSKVSEFR	68	10	HLA-G*01:04	1.2
	RFYSKVSEFR	68	10	HLA-G*01:06	1.2
	RFYSKVSEFRW	68	11	Entry
	RFYSKVSEFRW	68	11	HLA-A*23:01		1.1747				1.33	0.66	2	-0.17	145.7
	RFYSKVSEFRW	68	11	HLA-A*24:02	1.9	1.2611				1.33	0.66	2	-0.57	372.6
	RFYSKVSEFRW	68	11	HLA-A*31:01						1.33	0.66	2	0.01	97.5
	RFYSKVSEFRW	68	11	HLA-A*33:01	1.5
	RFYSKVSEFRW	68	11	HLA-B*27:02	1.9
	RFYSKVSEFRW	68	11	HLA-B*57:01		0.5724				1.33	0.66	2	0.01	97
	RFYSKVSEFRW	68	11	HLA-B*58:01	0.95	1.18				1.33	0.66	2	0.04	91.4
	RFYSKVSEFRW	68	11	HLA-B*58:02	0.7	0.8819
	RFYSKVSEFRW	68	11	HLA-C*04:01	1.5
	RFYSKVSEFRW	68	11	HLA-C*07:02	1
	RFYSKVSEFRW	68	11	HLA-C*14:02	1.1
	FYSKVSEF	69	8	Entry
	FYSKVSEF	69	8	H-2-Kb						1.25	1.23	2.48	-1.19	4728.1
	FYSKVSEF	69	8	H-2-Kd		0.8391				1.25	1.23	2.48	-1	3052.9
	FYSKVSEF	69	8	HLA-A*23:01		0.35				1.25	1.23	2.48	0.13	222
	FYSKVSEF	69	8	HLA-A*24:02		0.2635				1.25	1.23	2.48	0.11	236.5
	FYSKVSEF	69	8	HLA-B*15:01	1.7
	FYSKVSEF	69	8	HLA-B*15:02	0.5
	FYSKVSEF	69	8	HLA-B*15:25	1.8
	FYSKVSEF	69	8	HLA-B*46:01	0.2
	FYSKVSEF	69	8	HLA-C*02:02	1.5
	FYSKVSEF	69	8	HLA-C*02:09	1.5
	FYSKVSEF	69	8	HLA-C*03:02	0.6
	FYSKVSEF	69	8	HLA-C*03:03	0.6
	FYSKVSEF	69	8	HLA-C*04:01	1.8	0.6974
	FYSKVSEF	69	8	HLA-C*06:02	1.2
	FYSKVSEF	69	8	HLA-C*07:01	2
	FYSKVSEF	69	8	HLA-C*07:02	0.3	0.6699
	FYSKVSEF	69	8	HLA-C*07:04	0.8	1.0317
	FYSKVSEF	69	8	HLA-C*12:02	0.4
	FYSKVSEF	69	8	HLA-C*12:03	1.1
	FYSKVSEF	69	8	HLA-C*14:02	0.2	0.2717
	FYSKVSEF	69	8	HLA-C*16:01	0.9
	FYSKVSEF	69	8	HLA-G*01:01	0.9
	FYSKVSEF	69	8	HLA-G*01:02	0.9	1.3976
	FYSKVSEF	69	8	HLA-G*01:03	0.9	1.3976
	FYSKVSEF	69	8	HLA-G*01:04	0.9	1.3976
	FYSKVSEF	69	8	HLA-G*01:06	0.9	1.3976
	FYSKVSEFR	69	9	Entry
	FYSKVSEFR	69	9	HLA-A*31:01	1.15	0.4174				0.98	0.77	1.75	-0.02	59.1
	FYSKVSEFR	69	9	HLA-A*33:01	0.3
	FYSKVSEFR	69	9	HLA-A*33:03	0.6	0.1085				0.98	0.77	1.75	0.14	41.3
	FYSKVSEFR	69	9	HLA-A*68:01	0.5	1.489				0.98	0.77	1.75	-0.18	84.6
	FYSKVSEFR	69	9	HLA-DRB5*01:01											CLRFYSKVSEFRWYR	0.87		0.07	0.87
	FYSKVSEFR	69	9	HLA-DRB5*01:01											FYSKVSEFRWYRYSV	1.9		0.4	1.9
	FYSKVSEFR	69	9	HLA-DRB5*01:01											KCLRFYSKVSEFRWY	1.59		0.07	1.59
	FYSKVSEFR	69	9	HLA-DRB5*01:01											LRFYSKVSEFRWYRY	1		0.06	1
	FYSKVSEFR	69	9	HLA-DRB5*01:01											RFYSKVSEFRWYRYS	1.27		0.35	1.27
	FYSKVSEFR	69	9	HLA-DRB5*01:01											TKCLRFYSKVSEFRW	2.42		0.07
	FYSKVSEFR	69	9	HLA-G*01:01	1.3
	FYSKVSEFR	69	9	HLA-G*01:02	1.3
	FYSKVSEFR	69	9	HLA-G*01:03	1.3
	FYSKVSEFR	69	9	HLA-G*01:04	1.3
	FYSKVSEFR	69	9	HLA-G*01:06	1.3
	FYSKVSEFRW	69	10	Entry
	FYSKVSEFRW	69	10	HLA-A*23:01	0.65	0.3813				1.33	0.51	1.85	0.41	27
	FYSKVSEFRW	69	10	HLA-A*24:02	0.25	0.3097				1.33	0.51	1.85	0.19	45.2
	FYSKVSEFRW	69	10	HLA-A*29:02	2
	FYSKVSEFRW	69	10	HLA-A*33:01	1.9
	FYSKVSEFRW	69	10	HLA-B*53:01	1.75	0.7178		19	0.826087
	FYSKVSEFRW	69	10	HLA-B*57:01	0.3					1.33	0.51	1.85	0.13	52
	FYSKVSEFRW	69	10	HLA-B*58:01	0.2	0.7001				1.33	0.51	1.85	0.55	19.7
	FYSKVSEFRW	69	10	HLA-B*58:02	0.4	1.1584
	FYSKVSEFRW	69	10	HLA-G*01:01	1
	FYSKVSEFRW	69	10	HLA-G*01:02	1
	FYSKVSEFRW	69	10	HLA-G*01:03	1
	FYSKVSEFRW	69	10	HLA-G*01:04	1
	FYSKVSEFRW	69	10	HLA-G*01:06	1
	FYSKVSEFRWY	69	11	Entry
	FYSKVSEFRWY	69	11	HLA-A*23:01						1.28	1.4	2.68	-0.2	747.3
	FYSKVSEFRWY	69	11	HLA-A*29:02	1.05	1.2513				1.28	1.4	2.68	0.25	270.9
	FYSKVSEFRWY	69	11	HLA-A*30:02	1.6
	FYSKVSEFRWY	69	11	HLA-A*33:01	1.6
	FYSKVSEFRWY	69	11	HLA-B*15:01	1.8
	FYSKVSEFRWY	69	11	HLA-B*58:01						1.28	1.4	2.68	-0.14	663.6
	FYSKVSEFRWY	69	11	HLA-B*58:02	1.4
	FYSKVSEFRWY	69	11	HLA-C*07:02	0.4
	YSKVSEFR	70	8	Entry
	YSKVSEFR	70	8	HLA-A*31:01	0.5					0.98	0.61	1.59	-1.12	504.9
	YSKVSEFR	70	8	HLA-A*33:01	0.3
	YSKVSEFR	70	8	HLA-A*33:03	0.5	1.515				0.98	0.61	1.59	-1.14	535.2
	YSKVSEFR	70	8	HLA-A*68:01	0.2					0.98	0.61	1.59	-1.08	465.5
	YSKVSEFRW	70	9	Entry
	YSKVSEFRW	70	9	HLA-A*32:01		1.0839
	YSKVSEFRW	70	9	HLA-B*53:01		0.4941		18	0.782609	1.33	0.35	1.68	-0.9	375.8
	YSKVSEFRW	70	9	HLA-B*57:01	0.2	0.0148		20	1	1.33	0.35	1.68	0.57	12.7
	YSKVSEFRW	70	9	HLA-B*58:01	0.2	0.0188				1.33	0.35	1.68	0.97	5.1
	YSKVSEFRW	70	9	HLA-B*58:02	1.25	0.0155		21	0.75	1.33	0.35	1.68	-1.06	547.7
	YSKVSEFRW	70	9	HLA-DPA1*02:01/DPB1*05:01											CLRFYSKVSEFRWYR	2.97			0.94
	YSKVSEFRW	70	9	HLA-DPA1*02:01/DPB1*05:01											KCLRFYSKVSEFRWY	3.03			1.05
	YSKVSEFRW	70	9	HLA-DPA1*02:01/DPB1*05:01											LRFYSKVSEFRWYRY	2.83			1.32
	YSKVSEFRW	70	9	HLA-DPA1*02:01/DPB1*05:01											TKCLRFYSKVSEFRW	3.55			1.48
	YSKVSEFRW	70	9	HLA-DRB3*01:01											YSKVSEFRWYRYSVY	11.52		0.13
	YSKVSEFRWY	70	10	Entry
	YSKVSEFRWY	70	10	HLA-A*01:01	1.15	0.7013				1.28	1.23	2.51	-0.48	968.7
	YSKVSEFRWY	70	10	HLA-A*26:01		1.889
	YSKVSEFRWY	70	10	HLA-A*29:02	1.2	1.4759				1.28	1.23	2.51	-0.03	349.8
	YSKVSEFRWY	70	10	HLA-A*30:02	0.9	0.8687				1.28	1.23	2.51	0.35	144.3
	YSKVSEFRWY	70	10	HLA-B*15:01						1.28	1.23	2.51	-0.2	510.5
	YSKVSEFRWY	70	10	HLA-B*15:25						1.28	1.23	2.51	-0.27	605.7
	YSKVSEFRWY	70	10	HLA-B*57:01		1.1823				1.28	1.23	2.51	0.26	178.5
	YSKVSEFRWY	70	10	HLA-B*58:01	1.15	1.4123				1.28	1.23	2.51	0.66	71.5
	YSKVSEFRWY	70	10	HLA-B*58:02	0.6	1.7227		25	0.892857
	YSKVSEFRWY	70	10	HLA-C*02:02	1.9
	YSKVSEFRWY	70	10	HLA-C*02:09	1.9
	YSKVSEFRWYR	70	11	Entry
	YSKVSEFRWYR	70	11	HLA-A*11:01						0.9	0.61	1.51	-1.2	513.1
	YSKVSEFRWYR	70	11	HLA-A*31:01	0.45	1.1808				0.9	0.61	1.51	0.52	9.7
	YSKVSEFRWYR	70	11	HLA-A*33:01	0.1
	YSKVSEFRWYR	70	11	HLA-A*33:03	0.2	0.7463				0.9	0.61	1.51	0.34	14.7
	YSKVSEFRWYR	70	11	HLA-A*68:01	0.1	1.684				0.9	0.61	1.51	0.37	13.7
	YSKVSEFRWYR	70	11	HLA-A*74:01	0.7					0.9	0.61	1.51	-1.35	716.1
	YSKVSEFRWYR	70	11	HLA-B*58:02	1.5
	SKVSEFRW	71	8	Entry
	SKVSEFRW	71	8	HLA-B*57:01	0.1
	SKVSEFRW	71	8	HLA-B*58:01	0.1
	SKVSEFRW	71	8	HLA-B*58:02	0.2
	SKVSEFRWY	71	9	Entry
	SKVSEFRWY	71	9	HLA-A*30:02		1.8256
	SKVSEFRWY	71	9	HLA-B*27:02		1.8202
	SKVSEFRWY	71	9	HLA-B*44:03		1.751
	SKVSEFRWY	71	9	HLA-DPA1*02:01/DPB1*05:01											FYSKVSEFRWYRYSV	7.74			1.45
	SKVSEFRWY	71	9	HLA-DPA1*02:01/DPB1*05:01											RFYSKVSEFRWYRYS	4.43			1.26
	SKVSEFRWY	71	9	HLA-DPA1*02:01/DPB1*05:01											YSKVSEFRWYRYSVY	11.6			1.48
	SKVSEFRWYR	71	10	Entry
	SKVSEFRWYR	71	10	HLA-A*03:01						0.9	0.7	1.6	-1.33	854.9
	SKVSEFRWYR	71	10	HLA-A*11:01		0.8034				0.9	0.7	1.6	0.07	34
	SKVSEFRWYR	71	10	HLA-A*31:01	0.7	0.2321				0.9	0.7	1.6	0.87	5.4
	SKVSEFRWYR	71	10	HLA-A*33:01	1.15
	SKVSEFRWYR	71	10	HLA-A*33:03	0.1	0.1018				0.9	0.7	1.6	0.6	9.9
	SKVSEFRWYR	71	10	HLA-A*68:01	1.95	0.3878				0.9	0.7	1.6	0.82	6
	SKVSEFRWYR	71	10	HLA-A*74:01	0.2	0.3272				0.9	0.7	1.6	-0.26	72.7
	SKVSEFRWYRY	71	11	Entry
	SKVSEFRWYRY	71	11	HLA-A*01:01	1.55	1.0332
	SKVSEFRWYRY	71	11	HLA-A*30:02						1.43	1.33	2.76	0.29	296.6
	SKVSEFRWYRY	71	11	HLA-A*31:01						1.43	1.33	2.76	0.82	86.4
	SKVSEFRWYRY	71	11	HLA-A*32:01	0.5
	SKVSEFRWYRY	71	11	HLA-A*33:01	0.6
	SKVSEFRWYRY	71	11	HLA-A*33:03	0.4					1.43	1.33	2.76	0.38	238.6
	SKVSEFRWYRY	71	11	HLA-A*68:01	1.7					1.43	1.33	2.76	0.29	292.1
	SKVSEFRWYRY	71	11	HLA-A*74:01	0.9
	KVSEFRWY	72	8	Entry
	KVSEFRWY	72	8	HLA-A*29:02	1.3	1.8833
	KVSEFRWY	72	8	HLA-A*30:02	1.15	0.9529				1.28	1.4	2.68	-0.1	600.8
	KVSEFRWY	72	8	HLA-A*31:01	2
	KVSEFRWY	72	8	HLA-A*32:01	0.4
	KVSEFRWY	72	8	HLA-A*74:01	1.8
	KVSEFRWY	72	8	HLA-B*15:01	1.5
	KVSEFRWY	72	8	HLA-B*57:01	0.5
	KVSEFRWY	72	8	HLA-B*58:01	0.7
	KVSEFRWYR	72	9	Entry
	KVSEFRWYR	72	9	HLA-A*03			0.4282
	KVSEFRWYR	72	9	HLA-A*03:01	1.2	0.1639				0.9	0.77	1.67	-0.47	137.3
	KVSEFRWYR	72	9	HLA-A*11			0.3882
	KVSEFRWYR	72	9	HLA-A*11:01	0.4	0.0535				0.9	0.77	1.67	0.57	12.6
	KVSEFRWYR	72	9	HLA-A*30:01		0.3668				0.9	0.77	1.67	-0.38	113.1
	KVSEFRWYR	72	9	HLA-A*31			0.425
	KVSEFRWYR	72	9	HLA-A*31:01	0.1	0.0086				0.9	0.77	1.67	1.29	2.4
	KVSEFRWYR	72	9	HLA-A*32:01		1.8402
	KVSEFRWYR	72	9	HLA-A*33:01	0.35		0.4711
	KVSEFRWYR	72	9	HLA-A*33:03	0.2	0.0087				0.9	0.77	1.67	0.85	6.7
	KVSEFRWYR	72	9	HLA-A*68:01	0.55	0.1253				0.9	0.77	1.67	0.64	10.8
	KVSEFRWYR	72	9	HLA-A*74:01	0.1	0.0086				0.9	0.77	1.67	0.57	12.6
	KVSEFRWYR	72	9	HLA-G*01:01	0.8
	KVSEFRWYR	72	9	HLA-G*01:02	0.8	0.9315
	KVSEFRWYR	72	9	HLA-G*01:03	0.8	0.9315
	KVSEFRWYR	72	9	HLA-G*01:04	0.8	0.9315
	KVSEFRWYR	72	9	HLA-G*01:06	0.8	0.9315
	KVSEFRWYRY	72	10	Entry
	KVSEFRWYRY	72	10	H-2-Qa1		1.1992
	KVSEFRWYRY	72	10	HLA-A*01:01	0.55	0.7624
	KVSEFRWYRY	72	10	HLA-A*03:01		1.4605				1.43	1.4	2.83	0.2	429
	KVSEFRWYRY	72	10	HLA-A*11:01	1.35	0.9864				1.43	1.4	2.83	0.73	126.5
	KVSEFRWYRY	72	10	HLA-A*26				22	0.758621
	KVSEFRWYRY	72	10	HLA-A*29:02	1.5	0.4853				1.43	1.4	2.83	0.92	82.7
	KVSEFRWYRY	72	10	HLA-A*30:01						1.43	1.4	2.83	-0.14	940.2
	KVSEFRWYRY	72	10	HLA-A*30:02	0.45	0.2742				1.43	1.4	2.83	1.27	36.5
	KVSEFRWYRY	72	10	HLA-A*31:01	1.25	0.5383				1.43	1.4	2.83	1.8	10.9
	KVSEFRWYRY	72	10	HLA-A*32:01	0.3	0.697				1.43	1.4	2.83	0.3	344.1
	KVSEFRWYRY	72	10	HLA-A*33:03	1.1	1.6628				1.43	1.4	2.83	0.6	171.9
	KVSEFRWYRY	72	10	HLA-A*68:01						1.43	1.4	2.83	0.23	398.9
	KVSEFRWYRY	72	10	HLA-A*74:01	0.3	0.5042				1.43	1.4	2.83	0.47	227.9
	KVSEFRWYRY	72	10	HLA-B*15:01				21	0.913043
	KVSEFRWYRY	72	10	HLA-B*15:25						1.43	1.4	2.83	-0.11	869.2
	KVSEFRWYRY	72	10	HLA-B*53:01				17	0.73913
	KVSEFRWYRY	72	10	HLA-B*57:01	0.5	1.0789
	KVSEFRWYRY	72	10	HLA-B*58:01		1.4284				1.43	1.4	2.83	0.07	583.6
	KVSEFRWYRY	72	10	HLA-B*58:02	1.1	1.1648		23	0.821429
	KVSEFRWYRYS	72	11	Entry
	KVSEFRWYRYS	72	11	HLA-A*31:01						0.91	-0.85	0.06	-1.82	76.4
	KVSEFRWYRYS	72	11	HLA-A*32:01	0.5
	KVSEFRWYRYS	72	11	HLA-A*74:01	1.1
	VSEFRWYR	73	8	Entry
	VSEFRWYR	73	8	HLA-A*31:01	0.3	1.37				0.9	0.67	1.57	-0.08	44.3
	VSEFRWYR	73	8	HLA-A*33:01	0.1
	VSEFRWYR	73	8	HLA-A*33:03	0.1	0.6657				0.9	0.67	1.57	-0.2	59.2
	VSEFRWYR	73	8	HLA-A*68:01	0.1					0.9	0.67	1.57	-0.45	104.7
	VSEFRWYR	73	8	HLA-A*74:01	0.3
	VSEFRWYRY	73	9	Entry
	VSEFRWYRY	73	9	H-2-Kb	1.75
	VSEFRWYRY	73	9	H-2-Qa1		0.9952
	VSEFRWYRY	73	9	HLA-A*01				29	0.805556
	VSEFRWYRY	73	9	HLA-A*01:01	0.2	0.0629				1.43	1.3	2.73	0.78	89.4
	VSEFRWYRY	73	9	HLA-A*03			0.2815
	VSEFRWYRY	73	9	HLA-A*29:02	0.95	0.6294				1.43	1.3	2.73	0.23	314
	VSEFRWYRY	73	9	HLA-A*30:02	0.35	0.5339				1.43	1.3	2.73	0.57	144.5
	VSEFRWYRY	73	9	HLA-B*58:02				20	0.714286
	VSEFRWYRY	73	9	HLA-DPA1*01:03/DPB1*02:01											FYSKVSEFRWYRYSV	2.68			1.98
	VSEFRWYRY	73	9	HLA-DPA1*01:03/DPB1*02:01											YSKVSEFRWYRYSVY	0.49		0.2
	VSEFRWYRY	73	9	HLA-DQA1*01:01/DQB1*05:01											FYSKVSEFRWYRYSV	15.96		2
	VSEFRWYRYS	73	10	Entry
	VSEFRWYRYS	73	10	H-2-Kb	0.5
	VSEFRWYRYS	73	10	HLA-B*37:01	1
	VSEFRWYRYSV	73	11	Entry
	VSEFRWYRYSV	73	11	H-2-Kb						1.13	0.16	1.29	-1.65	874.4
	VSEFRWYRYSV	73	11	H-2-Kk						1.13	0.16	1.29	-0.97	179.1
	VSEFRWYRYSV	73	11	HLA-A*30:01						1.13	0.16	1.29	-1.63	831.2
	VSEFRWYRYSV	73	11	HLA-B*13:02	0.3
	VSEFRWYRYSV	73	11	HLA-B*37:01	0.2
	VSEFRWYRYSV	73	11	HLA-B*40:01	1.2
	VSEFRWYRYSV	73	11	HLA-B*40:02						1.13	0.16	1.29	-0.8	122.3
	VSEFRWYRYSV	73	11	HLA-B*49:01	0.7
	VSEFRWYRYSV	73	11	HLA-B*52:01	0.8
	VSEFRWYRYSV	73	11	HLA-C*04:01	1.5
	SEFRWYRY	74	8	Entry
	SEFRWYRY	74	8	H-2-Kk						1.43	1.3	2.74	-0.57	2036.5
	SEFRWYRY	74	8	H-2-Qa2		1.7898
	SEFRWYRY	74	8	HLA-A*01:01		1.8799
	SEFRWYRY	74	8	HLA-A*32:01	1.5
	SEFRWYRY	74	8	HLA-B*13:01	1.5
	SEFRWYRY	74	8	HLA-B*15:02	0.9
	SEFRWYRY	74	8	HLA-B*18				22	0.785714
	SEFRWYRY	74	8	HLA-B*18:01	1.1	0.1418				1.43	1.3	2.74	0.5	171
	SEFRWYRY	74	8	HLA-B*37:01	0.2	1.7718
	SEFRWYRY	74	8	HLA-B*44:02		0.5214
	SEFRWYRY	74	8	HLA-B*44:03		0.4314
	SEFRWYRY	74	8	HLA-B*49:01	0.9	1.7018
	SEFRWYRY	74	8	HLA-B*50:01	1	1.6521
	SEFRWYRY	74	8	HLA-C*04:01	0.5
	SEFRWYRYS	74	9	Entry
	SEFRWYRYS	74	9	H-2-Kb	2
	SEFRWYRYS	74	9	H-2-Kk	0.9
	SEFRWYRYS	74	9	HLA-B*37:01	0.4
	SEFRWYRYS	74	9	HLA-B*40:02	1.8
	SEFRWYRYS	74	9	HLA-B*44:02	1.65
	SEFRWYRYS	74	9	HLA-B*44:03	0.65
	SEFRWYRYS	74	9	HLA-B*49:01	1.7	1.3558
	SEFRWYRYS	74	9	HLA-B*50:01	0.4	0.5887
	SEFRWYRYS	74	9	HLA-X			0.3967
	SEFRWYRYSV	74	10	Entry
	SEFRWYRYSV	74	10	H-2-Kb	1					1.13	0.17	1.3	-1.74	1079.5
	SEFRWYRYSV	74	10	H-2-Kk	0.45	0.9986				1.13	0.17	1.3	-0.06	22.8
	SEFRWYRYSV	74	10	HLA-A*02:06						1.13	0.17	1.3	-1.57	738.6
	SEFRWYRYSV	74	10	HLA-A*30:01						1.13	0.17	1.3	-1.27	363.7
	SEFRWYRYSV	74	10	HLA-B*08:01						1.13	0.17	1.3	-1.54	685.5
	SEFRWYRYSV	74	10	HLA-B*13:01	0.4					1.13	0.17	1.3	-1.08	235.7
	SEFRWYRYSV	74	10	HLA-B*13:02	0.1
	SEFRWYRYSV	74	10	HLA-B*13:02		1.094				1.13	0.17	1.3	-1.06	228.1
	SEFRWYRYSV	74	10	HLA-B*18:01	1.1					1.13	0.17	1.3	-1.67	930.8
	SEFRWYRYSV	74	10	HLA-B*27:02	1.4
	SEFRWYRYSV	74	10	HLA-B*37:01	0.2	1.3471				1.13	0.17	1.3	-0.96	178.3
	SEFRWYRYSV	74	10	HLA-B*38:01	1.9
	SEFRWYRYSV	74	10	HLA-B*40:01	0.9	1.3419				1.13	0.17	1.3	-1.05	222.1
	SEFRWYRYSV	74	10	HLA-B*40:02	0.15	1.0174				1.13	0.17	1.3	0.15	13.9
	SEFRWYRYSV	74	10	HLA-B*44:02	1.5					1.13	0.17	1.3	-1.31	401
	SEFRWYRYSV	74	10	HLA-B*44:03	1.3
	SEFRWYRYSV	74	10	HLA-B*49:01	0.2	0.7364		19	0.730769	1.13	0.17	1.3	-0.98	186.8
	SEFRWYRYSV	74	10	HLA-B*50:01	0.2	1.2126				1.13	0.17	1.3	-1.22	329.8
	SEFRWYRYSV	74	10	HLA-B*52:01	0.3
	SEFRWYRYSV	74	10	HLA-C*04:01	0.8
	SEFRWYRYSV	74	10	HLA-C*07:01	1.7
	SEFRWYRYSV	74	10	HLA-C*07:04	0.9
	SEFRWYRYSVY	74	11	Entry
	SEFRWYRYSVY	74	11	H-2-Kb						1.45	1.3	2.76	-0.94	4944.1
	SEFRWYRYSVY	74	11	H-2-Kk						1.45	1.3	2.76	0.14	412.4
	SEFRWYRYSVY	74	11	HLA-A*29:02	0.95
	SEFRWYRYSVY	74	11	HLA-B*14:02	0.4
	SEFRWYRYSVY	74	11	HLA-B*15:01	0.8
	SEFRWYRYSVY	74	11	HLA-B*15:02	0.7
	SEFRWYRYSVY	74	11	HLA-B*15:25	1.8					1.45	1.3	2.76	-0.21	926.6
	SEFRWYRYSVY	74	11	HLA-B*18:01	0.9	0.9546				1.45	1.3	2.76	0.65	127
	SEFRWYRYSVY	74	11	HLA-B*27:02		1.7231
	SEFRWYRYSVY	74	11	HLA-B*27:05						1.45	1.3	2.76	-0.15	804.1
	SEFRWYRYSVY	74	11	HLA-B*37:01	0.2
	SEFRWYRYSVY	74	11	HLA-B*40:01	1.3
	SEFRWYRYSVY	74	11	HLA-B*40:02						1.45	1.3	2.76	0.31	277.6
	SEFRWYRYSVY	74	11	HLA-B*44:02	0.5	1.061		25	0.892857	1.45	1.3	2.76	0	595.8
	SEFRWYRYSVY	74	11	HLA-B*44:03		0.9716
	SEFRWYRYSVY	74	11	HLA-B*49:01	1
	SEFRWYRYSVY	74	11	HLA-B*50:01	0.3
	SEFRWYRYSVY	74	11	HLA-B*52:01	1.3
	SEFRWYRYSVY	74	11	HLA-C*04:01	1.2
	SEFRWYRYSVY	74	11	HLA-C*06:02	0.7
	SEFRWYRYSVY	74	11	HLA-C*07:01	0.3
	SEFRWYRYSVY	74	11	HLA-C*07:02	0.1
	EFRWYRYSV	75	9	Entry
	EFRWYRYSV	75	9	HLA-A*33:01	1.2
	EFRWYRYSV	75	9	HLA-B*08:01	0.7	1.4283				1.13	0.16	1.29	-0.84	136.4
	EFRWYRYSV	75	9	HLA-C*07:04	1.8	1.6865
	EFRWYRYSV	75	9	HLA-DPA1*01/DPB1*04:01											YSKVSEFRWYRYSVY	0.29		0.29
	EFRWYRYSV	75	9	HLA-DQA1*01:01/DQB1*05:01											KVSEFRWYRYSVYGT	3.97		0.7
	EFRWYRYSV	75	9	HLA-DQA1*01:01/DQB1*05:01											SKVSEFRWYRYSVYG	4.55		0.97
	EFRWYRYSV	75	9	HLA-DQA1*01:01/DQB1*05:01											VSEFRWYRYSVYGTT	3.91		0.8
	EFRWYRYSV	75	9	HLA-DQA1*01:01/DQB1*05:01											YSKVSEFRWYRYSVY	4.63		0.92
	EFRWYRYSVY	75	10	Entry
	EFRWYRYSVY	75	10	HLA-A*25:01	2
	EFRWYRYSVY	75	10	HLA-A*26				21	0.724138
	EFRWYRYSVY	75	10	HLA-A*26:01	0.25
	EFRWYRYSVY	75	10	HLA-A*29:02	1.85					1.45	1.3	2.75	0.17	383.7
	EFRWYRYSVY	75	10	HLA-B*14:02	0.2
	EFRWYRYSVY	75	10	HLA-B*15:02	0.7
	EFRWYRYSVY	75	10	HLA-B*27:02		1.7064
	EFRWYRYSVY	75	10	HLA-B*27:05						1.45	1.3	2.75	0.11	437.3
	EFRWYRYSVY	75	10	HLA-C*04:01	2
	EFRWYRYSVY	75	10	HLA-C*06:02	0.2
	EFRWYRYSVY	75	10	HLA-C*07:01	0.2
	EFRWYRYSVY	75	10	HLA-C*07:02	0.1
	EFRWYRYSVYG	75	11	Entry
	EFRWYRYSVYG	75	11	HLA-A*33:01	1.8
	EFRWYRYSVYG	75	11	HLA-B*14:02	0.7
	EFRWYRYSVYG	75	11	HLA-B*15:02	0.7
	EFRWYRYSVYG	75	11	HLA-C*06:02	0.5
	EFRWYRYSVYG	75	11	HLA-C*07:01	0.3
	EFRWYRYSVYG	75	11	HLA-C*07:02	0.1
	FRWYRYSV	76	8	Entry
	FRWYRYSV	76	8	H-2-Kb						1.13	0.19	1.31	-2	2033.7
	FRWYRYSV	76	8	HLA-B*08:01						1.13	0.19	1.31	-1.22	339.9
	FRWYRYSV	76	8	HLA-B*14:02	0.1	0.9913
	FRWYRYSV	76	8	HLA-B*27:02	0.4
	FRWYRYSV	76	8	HLA-B*27:05	1.5					1.13	0.19	1.31	-1.02	215.2
	FRWYRYSV	76	8	HLA-B*38:01	0.4
	FRWYRYSV	76	8	HLA-B*39:01	0.2
	FRWYRYSV	76	8	HLA-C*04:01	2
	FRWYRYSV	76	8	HLA-C*06:02	0.1	1.7732
	FRWYRYSV	76	8	HLA-C*07:01	0.4
	FRWYRYSV	76	8	HLA-C*07:02	0.3
	FRWYRYSV	76	8	HLA-C*07:04	0.3
	FRWYRYSV	76	8	HLA-C*12:03	1.1
	FRWYRYSVY	76	9	Entry
	FRWYRYSVY	76	9	H-2-Kb						1.45	1.32	2.77	-0.92	4961.6
	FRWYRYSVY	76	9	HLA-A*29:02	1.2	1.3039				1.45	1.32	2.77	0.01	588.2
	FRWYRYSVY	76	9	HLA-A*30:02		1.5459				1.45	1.32	2.77	-0.17	877.6
	FRWYRYSVY	76	9	HLA-B*14:02	0.5	0.5905
	FRWYRYSVY	76	9	HLA-B*15:02	1.65
	FRWYRYSVY	76	9	HLA-B*15:25						1.45	1.32	2.77	-0.05	669
	FRWYRYSVY	76	9	HLA-B*27:02	0.3	0.2185
	FRWYRYSVY	76	9	HLA-B*27:05	0.2	0.3195				1.45	1.32	2.77	0.9	74.1
	FRWYRYSVY	76	9	HLA-C*03:02						1.45	1.32	2.77	0.53	174.2
	FRWYRYSVY	76	9	HLA-C*06:02	0.65	0.0971				1.45	1.32	2.77	0.72	112.2
	FRWYRYSVY	76	9	HLA-C*07:01	1.05	0.0995				1.45	1.32	2.77	0.7	119.6
	FRWYRYSVY	76	9	HLA-C*07:02	1.2	0.1195				1.45	1.32	2.77	1.1	46.9
	FRWYRYSVY	76	9	HLA-C*07:04	1.5
	FRWYRYSVY	76	9	HLA-C*12:02		1.8281				1.45	1.32	2.77	0.19	381
	FRWYRYSVY	76	9	HLA-C*14:02		0.8686
	FRWYRYSVY	76	9	HLA-C*16:01						1.45	1.32	2.77	-0.08	712.7
	FRWYRYSVY	76	9	HLA-DPA1*01/DPB1*04:01											EFRWYRYSVYGTTLE	1.55	0.01	1.55
	FRWYRYSVY	76	9	HLA-DPA1*01/DPB1*04:01											FRWYRYSVYGTTLEK	1.92	0.01	1.92
	FRWYRYSVY	76	9	HLA-DPA1*01/DPB1*04:01											KVSEFRWYRYSVYGT	0.3	0.01	0.3
	FRWYRYSVY	76	9	HLA-DPA1*01/DPB1*04:01											KVSEFRWYRYSVYGT	0.3			1.51
	FRWYRYSVY	76	9	HLA-DPA1*01/DPB1*04:01											SEFRWYRYSVYGTTL	0.32	0.01	0.32
	FRWYRYSVY	76	9	HLA-DPA1*01/DPB1*04:01											SKVSEFRWYRYSVYG	0.3	0.01	0.3	1.65
	FRWYRYSVY	76	9	HLA-DPA1*01/DPB1*04:01											VSEFRWYRYSVYGTT	0.27	0.01	0.27	1.82
	FRWYRYSVY	76	9	HLA-DPA1*01/DPB1*04:01											YSKVSEFRWYRYSVY	0.29	0.01		1.56
	FRWYRYSVY	76	9	HLA-DPA1*01:03/DPB1*02:01											EFRWYRYSVYGTTLE	1.47			1.47
	FRWYRYSVY	76	9	HLA-DPA1*01:03/DPB1*02:01											KVSEFRWYRYSVYGT	0.43		0.22	0.43
	FRWYRYSVY	76	9	HLA-DPA1*01:03/DPB1*02:01											SEFRWYRYSVYGTTL	0.75		0.15	0.75
	FRWYRYSVY	76	9	HLA-DPA1*01:03/DPB1*02:01											SKVSEFRWYRYSVYG	0.47		0.2	0.47
	FRWYRYSVY	76	9	HLA-DPA1*01:03/DPB1*02:01											VSEFRWYRYSVYGTT	0.54		0.14	0.54
	FRWYRYSVY	76	9	HLA-DPA1*01:03/DPB1*02:01											YSKVSEFRWYRYSVY	0.49			0.49
	FRWYRYSVY	76	9	HLA-DRB3*01:01											KVSEFRWYRYSVYGT	11.21		0.14
	FRWYRYSVY	76	9	HLA-DRB3*01:01											SEFRWYRYSVYGTTL	9.81		0.11
	FRWYRYSVY	76	9	HLA-DRB3*01:01											SKVSEFRWYRYSVYG	11.32		0.14
	FRWYRYSVY	76	9	HLA-DRB3*01:01											VSEFRWYRYSVYGTT	8.94		0.11
	FRWYRYSVYG	76	10	Entry
	FRWYRYSVYG	76	10	H-2-Dd	1.25
	FRWYRYSVYG	76	10	HLA-B*14:02	0.3
	FRWYRYSVYG	76	10	HLA-B*15:02	0.7
	FRWYRYSVYG	76	10	HLA-B*27:05						0.99	-0.55	0.43	-1.99	267.2
	FRWYRYSVYG	76	10	HLA-C*06:02	0.2
	FRWYRYSVYG	76	10	HLA-C*07:01	0.2
	FRWYRYSVYG	76	10	HLA-C*07:02	0.1
	FRWYRYSVYGT	76	11	Entry
	FRWYRYSVYGT	76	11	HLA-B*14:02	0.7
	FRWYRYSVYGT	76	11	HLA-B*15:02	0.8
	FRWYRYSVYGT	76	11	HLA-B*27:05	0.5
	FRWYRYSVYGT	76	11	HLA-C*06:02	0.6
	FRWYRYSVYGT	76	11	HLA-C*07:01	0.3
	FRWYRYSVYGT	76	11	HLA-C*07:02	0.1
	RWYRYSVY	77	8	Entry
	RWYRYSVY	77	8	H-2-Dd	0.2
	RWYRYSVY	77	8	H-2-Kb						1.45	1.52	2.97	-0.51	3050.4
	RWYRYSVY	77	8	HLA-A*30:02		0.9708
	RWYRYSVY	77	8	HLA-A*30:02						1.45	1.52	2.97	0.54	269.5
	RWYRYSVY	77	8	HLA-B*14:02	0.6
	RWYRYSVY	77	8	HLA-B*15:01	0.1
	RWYRYSVY	77	8	HLA-B*15:02	0.5
	RWYRYSVY	77	8	HLA-B*15:25	2
	RWYRYSVY	77	8	HLA-B*27:02	1.5
	RWYRYSVY	77	8	HLA-B*27:05	0.9
	RWYRYSVY	77	8	HLA-C*04:01	1
	RWYRYSVY	77	8	HLA-C*06:02	1
	RWYRYSVY	77	8	HLA-C*07:01	1.8
	RWYRYSVY	77	8	HLA-C*07:02	0.4
	RWYRYSVY	77	8	HLA-C*14:02	0.3	1.565
	RWYRYSVYG	77	9	Entry
	RWYRYSVYG	77	9	HLA-A*30:01		1.6326
	RWYRYSVYG	77	9	HLA-A*30:01						0.99	-0.36	0.63	-1.41	110
	RWYRYSVYG	77	9	HLA-C*04:01	1.6
	RWYRYSVYGT	77	10	Entry
	RWYRYSVYGT	77	10	HLA-A*23:01	1.6
	RWYRYSVYGT	77	10	HLA-A*30:01						0.94	-0.06	0.88	-1.1	93.8
	RWYRYSVYGTT	77	11	Entry
	RWYRYSVYGTT	77	11	HLA-B*27:05	1.3
	WYRYSVYGT	78	9	Entry
	WYRYSVYGT	78	9	H-2-IAd											VSEFRWYRYSVYGTT	35.51		9.7
	WYRYSVYGT	78	9	HLA-DRB1*08:02											EFRWYRYSVYGTTLE	11.41					0.75
	WYRYSVYGT	78	9	HLA-DRB1*08:02											FRWYRYSVYGTTLEK	11.44					0.75
	WYRYSVYGT	78	9	HLA-DRB1*08:02											KVSEFRWYRYSVYGT	20.1					0.75
	WYRYSVYGT	78	9	HLA-DRB1*08:02											RWYRYSVYGTTLEKL	12.13					0.75
	WYRYSVYGT	78	9	HLA-DRB1*08:02											SEFRWYRYSVYGTTL	15.58					0.75
	WYRYSVYGT	78	9	HLA-DRB1*08:02											VSEFRWYRYSVYGTT	17.46					0.75
	WYRYSVYGT	78	9	HLA-DRB1*08:02											WYRYSVYGTTLEKLT	11.81					0.75
	WYRYSVYGTT	78	10	Entry
	WYRYSVYGTT	78	10	HLA-C*07:02	1.3
	WYRYSVYGTTL	78	11	Entry
	WYRYSVYGTTL	78	11	H-2-Kb						1.48	0.6	2.08	-1.33	2534.9
	WYRYSVYGTTL	78	11	H-2-Kd		1.468				1.48	0.6	2.08	-0.66	551.5
	WYRYSVYGTTL	78	11	HLA-A*23:01						1.48	0.6	2.08	-0.72	628.3
	WYRYSVYGTTL	78	11	HLA-A*24:02						1.48	0.6	2.08	-0.85	852.4
	WYRYSVYGTTL	78	11	HLA-B*14:02	1
	WYRYSVYGTTL	78	11	HLA-B*15:02	1.5
	WYRYSVYGTTL	78	11	HLA-B*27:02	0.5	1.1762
	WYRYSVYGTTL	78	11	HLA-B*27:05		1.2617				1.48	0.6	2.08	-0.13	161
	WYRYSVYGTTL	78	11	HLA-B*38:01	0.4
	WYRYSVYGTTL	78	11	HLA-B*39:01	0.1
	WYRYSVYGTTL	78	11	HLA-B*48:01	1.9
	WYRYSVYGTTL	78	11	HLA-C*01:02	1.6
	WYRYSVYGTTL	78	11	HLA-C*03:03	1.1
	WYRYSVYGTTL	78	11	HLA-C*04:01	0.5
	WYRYSVYGTTL	78	11	HLA-C*06:02	0.1	1.2702
	WYRYSVYGTTL	78	11	HLA-C*07:01	0.1	1.4678
	WYRYSVYGTTL	78	11	HLA-C*07:02	0.1	1.8597
	WYRYSVYGTTL	78	11	HLA-C*07:04	0.2
	WYRYSVYGTTL	78	11	HLA-C*12:02	1
	WYRYSVYGTTL	78	11	HLA-C*12:03	0.3
	WYRYSVYGTTL	78	11	HLA-C*14:02	0.5
	WYRYSVYGTTL	78	11	HLA-G*01:01	1.3
	WYRYSVYGTTL	78	11	HLA-G*01:02	1.3
	WYRYSVYGTTL	78	11	HLA-G*01:03	1.3
	WYRYSVYGTTL	78	11	HLA-G*01:04	1.3
	WYRYSVYGTTL	78	11	HLA-G*01:06	1.3
	YRYSVYGT	79	8	Entry
	YRYSVYGT	79	8	HLA-B*27:02	1.7
	YRYSVYGT	79	8	HLA-B*27:05	1.15
	YRYSVYGT	79	8	HLA-C*06:02	1.6
	YRYSVYGT	79	8	HLA-C*07:01	1.2
	YRYSVYGT	79	8	HLA-C*07:02	0.4
	YRYSVYGTT	79	9	Entry
	YRYSVYGTT	79	9	H-2-IAd											SEFRWYRYSVYGTTL	35.28		9.6
	YRYSVYGTT	79	9	HLA-B*14:02		1.4423
	YRYSVYGTT	79	9	HLA-B*27:02		1.5625
	YRYSVYGTT	79	9	HLA-B*27:05	1.6	0.9145
	YRYSVYGTT	79	9	HLA-B*39:01		1.4535
	YRYSVYGTT	79	9	HLA-C*06:02		0.9244
	YRYSVYGTT	79	9	HLA-C*07:01		1.3257
	YRYSVYGTT	79	9	HLA-C*07:02	0.5
	YRYSVYGTT	79	9	HLA-DPA1*01/DPB1*04:01											RWYRYSVYGTTLEKL	3.22		0.07
	YRYSVYGTT	79	9	HLA-DPA1*01:03/DPB1*02:01											EFRWYRYSVYGTTLE	1.47		0.45
	YRYSVYGTT	79	9	HLA-DPA1*01:03/DPB1*02:01											FRWYRYSVYGTTLEK	2.91		0.44
	YRYSVYGTT	79	9	HLA-DPA1*01:03/DPB1*02:01											RWYRYSVYGTTLEKL	1.87		0.03
	YRYSVYGTT	79	9	HLA-DRB3*01:01											EFRWYRYSVYGTTLE	10.64		0.49
	YRYSVYGTT	79	9	HLA-DRB3*01:01											FRWYRYSVYGTTLEK	11.55		0.5
	YRYSVYGTT	79	9	HLA-DRB3*01:01											RWYRYSVYGTTLEKL	20.94		1.28
	YRYSVYGTTL	79	10	Entry
	YRYSVYGTTL	79	10	H-2-Kb		1.8299				1.48	0.55	2.03	-1.08	1299.3
	YRYSVYGTTL	79	10	H-2-Kd		0.2092				1.48	0.55	2.03	-0.63	462.1
	YRYSVYGTTL	79	10	H-2-Kk						1.48	0.55	2.03	-1.24	1884.6
	YRYSVYGTTL	79	10	H-2-Ld		1.9731
	YRYSVYGTTL	79	10	HLA-A*23:01	1.7	0.6732				1.48	0.55	2.03	-0.47	317.2
	YRYSVYGTTL	79	10	HLA-A*24:02		0.4194				1.48	0.55	2.03	-0.44	298.9
	YRYSVYGTTL	79	10	HLA-B*14:02	0.5	0.0239				1.48	0.55	2.03	-0.52	357.5
	YRYSVYGTTL	79	10	HLA-B*15:02	0.9
	YRYSVYGTTL	79	10	HLA-B*27:02	0.2	0.096				1.48	0.55	2.03	-0.53	365.2
	YRYSVYGTTL	79	10	HLA-B*27:05	0.75	0.0569		25	0.833333	1.48	0.55	2.03	0.86	15
	YRYSVYGTTL	79	10	HLA-B*37:01	1.1
	YRYSVYGTTL	79	10	HLA-B*38:01	0.1	0.0582		19	0.863636	1.48	0.55	2.03	-0.64	468.2
	YRYSVYGTTL	79	10	HLA-B*39:01	0.1	0.0302		22	0.916667	1.48	0.55	2.03	0.39	44.4
	YRYSVYGTTL	79	10	HLA-B*48:01	1	0.188
	YRYSVYGTTL	79	10	HLA-B*50:01	2
	YRYSVYGTTL	79	10	HLA-B*52:01	1.5	1.7913
	YRYSVYGTTL	79	10	HLA-C*01:02	0.7
	YRYSVYGTTL	79	10	HLA-C*02:02	0.6	1.7977				1.48	0.55	2.03	-0.9	854.8
	YRYSVYGTTL	79	10	HLA-C*02:09	0.7	1.7977
	YRYSVYGTTL	79	10	HLA-C*03:02	0.7	1.5148				1.48	0.55	2.03	-0.47	322.4
	YRYSVYGTTL	79	10	HLA-C*03:03	0.6
	YRYSVYGTTL	79	10	HLA-C*03:04	1.9
	YRYSVYGTTL	79	10	HLA-C*04:01	0.6	0.7458
	YRYSVYGTTL	79	10	HLA-C*06:02	0.1	0.0176				1.48	0.55	2.03	0.38	44.8
	YRYSVYGTTL	79	10	HLA-C*07:01	0.1	0.0211				1.48	0.55	2.03	0.2	67.6
	YRYSVYGTTL	79	10	HLA-C*07:02	0.1	0.0353				1.48	0.55	2.03	0.18	71.6
	YRYSVYGTTL	79	10	HLA-C*07:04	0.1	0.0748				1.48	0.55	2.03	-0.84	749.29
	YRYSVYGTTL	79	10	HLA-C*08:01	1.3
	YRYSVYGTTL	79	10	HLA-C*12:02	0.4	0.8583				1.48	0.55	2.03	-0.27	199.3
	YRYSVYGTTL	79	10	HLA-C*12:03		0.9974
	YRYSVYGTTL	79	10	HLA-C*14:02		0.207
	YRYSVYGTTL	79	10	HLA-C*16:01	1					1.48	0.55	2.03	-0.95	963.8
	YRYSVYGTTL	79	10	HLA-C*17:01	1.4
	YRYSVYGTTL	79	10	HLA-G*01:01	1.4
	YRYSVYGTTL	79	10	HLA-G*01:02	1.4	1.0319
	YRYSVYGTTL	79	10	HLA-G*01:03	1.4	1.0319
	YRYSVYGTTL	79	10	HLA-G*01:04	1.4	1.0319
	YRYSVYGTTL	79	10	HLA-G*01:06	1.4	1.0319
	YRYSVYGTTLE	79	11	Entry
	YRYSVYGTTLE	79	11	HLA-B*14:02	1.2
	YRYSVYGTTLE	79	11	HLA-B*27:02	0.9	1.144
	YRYSVYGTTLE	79	11	HLA-B*27:05	1.4	1.1373
	YRYSVYGTTLE	79	11	HLA-B*38:01	0.6
	YRYSVYGTTLE	79	11	HLA-B*39:01	0.1
	YRYSVYGTTLE	79	11	HLA-C*03:03	1.1
	YRYSVYGTTLE	79	11	HLA-C*04:01	1.4
	YRYSVYGTTLE	79	11	HLA-C*06:02	0.1	1.987
	YRYSVYGTTLE	79	11	HLA-C*07:01	0.1
	YRYSVYGTTLE	79	11	HLA-C*07:02	0.1
	YRYSVYGTTLE	79	11	HLA-C*07:04	0.7
	YRYSVYGTTLE	79	11	HLA-C*12:03	0.3
	YRYSVYGTTLE	79	11	HLA-C*14:02	0.7
	RYSVYGTTL	80	9	Entry
	RYSVYGTTL	80	9	H-2-Db		1.7464
	RYSVYGTTL	80	9	H-2-Dd		0.5631
	RYSVYGTTL	80	9	H-2-Kb		0.9991				1.48	0.61	2.09	-1.01	1280.4
	RYSVYGTTL	80	9	H-2-Kd		0.0063	0.5819	28	1	1.48	0.61	2.09	0.36	54.7
	RYSVYGTTL	80	9	H-2-Ld		1.4367
	RYSVYGTTL	80	9	H-2-Qa1		1.6555
	RYSVYGTTL	80	9	HLA-A*23:01	1.2	0.1372				1.48	0.61	2.09	0.08	102.1
	RYSVYGTTL	80	9	HLA-A*24:02	0.5	0.0955	0.3514	20	0.740741	1.48	0.61	2.09	0.22	74.5
	RYSVYGTTL	80	9	HLA-A*30:01		1.3145				1.48	0.61	2.09	-0.83	832.9
	RYSVYGTTL	80	9	HLA-A*30:02		1.9147
	RYSVYGTTL	80	9	HLA-A*32:01		1.0048
	RYSVYGTTL	80	9	HLA-B*14:02		0.5251
	RYSVYGTTL	80	9	HLA-B*38:01	1.4	0.9818
	RYSVYGTTL	80	9	HLA-B*39:01		1.3676
	RYSVYGTTL	80	9	HLA-B*46:01		1.2989
	RYSVYGTTL	80	9	HLA-B*48:01	1.4	1.0872
	RYSVYGTTL	80	9	HLA-B*52:01		1.8005
	RYSVYGTTL	80	9	HLA-C*01:02	1.6	0.5302
	RYSVYGTTL	80	9	HLA-C*02:02		1.6769
	RYSVYGTTL	80	9	HLA-C*02:09		1.6769
	RYSVYGTTL	80	9	HLA-C*03:02		1.3527
[truncated: 722 more rows]

## Sheet: H45E6-1
	Peptides	Location		Alleles	MHC I binding prediction					MHC-I Processing prediction					MHC II binding prediction
					IEDB	NetMHCpan4	Rankpep	SYFPEITHI	SYFPEITHI	IEDB combind predictor					IEDB
										Proteasomal cleavage	TAP	Processing	Total		Complete MHC-II	Median	Comlib	SMM	NN	NetMHCIIpan	Strurniolo
	Sequence	Start	Length	Allele	PR	PR	%Optimal	score	%Reference	score	score	score	score	IC50	peptide	PR	PR	PR	PR	PR	PR
	MARFDDPK	1	8	Entry
	MARFDDPK	1	8	HLA-A*30:01	0.3
	MARFDDPK	1	8	HLA-A*68:01	1
	MARFDDPKQR	1	10	Entry
	MARFDDPKQR	1	10	HLA-A*30:01						1.1	0.68	1.79	-1.21	990.77
	MARFDDPKQR	1	10	HLA-A*31:01						1.1	0.68	1.79	-0.82	405.58
	MARFDDPKQR	1	10	HLA-A*33:03	1.5	0.8735				1.1	0.68	1.79	-0.59	235.5
	MARFDDPKQR	1	10	HLA-A*68:01	1.85	0.3302				1.1	0.68	1.79	-0.73	327.1
	MARFDDPKQR	1	10	HLA-B*27:02		1.9807
	MARFDDPKQR	1	10	HLA-B*27:05		0.4532
	ARFDDPKQR	2	9	Entry
	ARFDDPKQR	2	9	HLA-A*03			0.2856
	ARFDDPKQR	2	9	HLA-B*27			0.4771
	ARFDDPKQR	2	9	HLA-B*27:02		0.8123
	ARFDDPKQR	2	9	HLA-B*27:05	1.2	0.0993	0.4299	25	0.833333
	ARFDDPKQR	2	9	HLA-B*27:05		1.1485
	ARFDDPKQR	2	9	HLA-C*07:01	1.4
	ARFDDPKQR	2	9	HLA-DRB3*01:01											ARFDDPKQRPYKLPD	20.73		1.39
	ARFDDPKQR	2	9	HLA-DRB3*01:01											MARFDDPKQRPYKLP	14.25		1.15
	ARFDDPKQRPY	2	11	Entry
	ARFDDPKQRPY	2	11	HLA-A*29:02	1.35	1.7366
	ARFDDPKQRPY	2	11	HLA-B*27:02	1.2	0.127
	ARFDDPKQRPY	2	11	HLA-B*27:05		0.2101				1.05	1.49	2.54	-0.3	689.73
	ARFDDPKQRPY	2	11	HLA-C*06:02	1.7	1.2587
	ARFDDPKQRPY	2	11	HLA-C*07:01	0.3	1.4682
	ARFDDPKQRPY	2	11	HLA-C*07:02	0.1					1.05	1.49	2.54	-0.38	830.3
	ARFDDPKQRPY	2	11	HLA-C*08:02	0.2
	RFDDPKQR	3	8	Entry
	RFDDPKQR	3	8	HLA-A*31:01		1.9622				1.1	0.81	1.92	-0.89	645.91
	RFDDPKQRPY	3	10	Entry
	RFDDPKQRPY	3	10	H-2-Qa1		1.3772
	RFDDPKQRPY	3	10	HLA-A*01:01	1.5	0.9268
	RFDDPKQRPY	3	10	HLA-A*29:02		0.4183
	RFDDPKQRPY	3	10	HLA-A*30:02	1.1	0.214				1.05	1.44	2.49	-0.35	690.57
	RFDDPKQRPY	3	10	HLA-C*04:01		0.4552
	RFDDPKQRPY	3	10	HLA-C*07:02	0.3
	RFDDPKQRPY	3	10	HLA-C*08:02	0.3
	RFDDPKQRPY	3	10	HLA-C*14:02		0.6998
	RFDDPKQRPY	3	10	HLA-G*01:02		1.4165
	RFDDPKQRPY	3	10	HLA-G*01:03		1.4165
	RFDDPKQRPY	3	10	HLA-G*01:04		1.4165
	RFDDPKQRPY	3	10	HLA-G*01:06		1.4165
	RFDDPKQRPYK	3	11	Entry
	RFDDPKQRPYK	3	11	HLA-A*11:01	1.6
	RFDDPKQRPYK	3	11	HLA-A*30:01	0.2	1.761
	RFDDPKQRPYK	3	11	HLA-A*31:01		1.5835
	RFDDPKQRPYK	3	11	HLA-C*04:01	0.6
	RFDDPKQRPYK	3	11	HLA-C*07:02	1.4
	RFDDPKQRPYK	3	11	HLA-C*08:02	0.2
	FDDPKQRP	4	8	Entry
	FDDPKQRP	4	8	HLA-C*08:02	0.2
	FDDPKQRPY	4	9	Entry
	FDDPKQRPY	4	9	HLA-A*01				26	0.722222
	FDDPKQRPY	4	9	HLA-A*01:01	0.7	0.3084
	FDDPKQRPY	4	9	HLA-A*29:02		1.411
	FDDPKQRPY	4	9	HLA-A*30:02		1.5611
	FDDPKQRPY	4	9	HLA-B*15:02		1.0377
	FDDPKQRPY	4	9	HLA-B*18:01		0.606
	FDDPKQRPY	4	9	HLA-B*35:01		1.2909
	FDDPKQRPY	4	9	HLA-B*44:02		1.455
	FDDPKQRPY	4	9	HLA-B*44:03		1.4005
	FDDPKQRPY	4	9	HLA-B*53:01				17	0.73913
	FDDPKQRPY	4	9	HLA-C*07:02	0.75
	FDDPKQRPY	4	9	HLA-C*08:02	0.15
	FDDPKQRPY	4	9	HLA-C*12:03	1.65
	FDDPKQRPY	4	9	HLA-X			0.3383
	FDDPKQRPYK	4	10	Entry
	FDDPKQRPYK	4	10	HLA-C*08:02	0.3
	FDDPKQRPYKL	4	11	Entry
	FDDPKQRPYKL	4	11	HLA-B*08:01		0.4212
	FDDPKQRPYKL	4	11	HLA-B*35:03	1.1
	FDDPKQRPYKL	4	11	HLA-C*04:01	1.8
	FDDPKQRPYKL	4	11	HLA-C*08:02	0.2
	DDPKQRPYKL	5	10	Entry
	DDPKQRPYKL	5	10	HLA-B*08:01		0.3265
	DDPKQRPYKL	5	10	HLA-B*47:01				24	1
	DPKQRPYK	6	8	Entry
	DPKQRPYK	6	8	HLA-B*08				24	0.705882
	DPKQRPYKL	6	9	Entry
	DPKQRPYKL	6	9	H-2-Ld	0.9	0.6671		20	0.909091
	DPKQRPYKL	6	9	HLA-B*07:02		0.8769		20	0.833333
	DPKQRPYKL	6	9	HLA-B*08			0.3811	34	1
	DPKQRPYKL	6	9	HLA-B*08:01	0.3	0.0158		20	0.909091	1.62	0.09	1.7	-0.76	293.43
	DPKQRPYKL	6	9	HLA-B*08:01		1.0206
	DPKQRPYKL	6	9	HLA-B*14:02		1.1907
	DPKQRPYKL	6	9	HLA-B*35:03	0.85	0.8178
	DPKQRPYKL	6	9	HLA-B*51:01		0.9729		23	0.884615
	DPKQRPYKL	6	9	HLA-B*53:01		1.5324
	DPKQRPYKL	6	9	HLA-B*55:01		1.5536
	PKQRPYKL	7	8	Entry
	PKQRPYKL	7	8	H-2-Ld	0.6
	PKQRPYKL	7	8	HLA-B*08:01		0.1553
	PKQRPYKLPDL	7	11	Entry
	PKQRPYKLPDL	7	11	HLA-A*30:01	1.1
	PKQRPYKLPDL	7	11	HLA-B*15:01	0.9
	PKQRPYKLPDL	7	11	HLA-B*48:01	1.6
	PKQRPYKLPDL	7	11	HLA-C*07:02	1.5
	PKQRPYKLPDL	7	11	HLA-E*01:01	1.1
	KQRPYKLP	8	8	Entry
	KQRPYKLP	8	8	HLA-A*30:01	0.3
	KQRPYKLP	8	8	HLA-B*15:01	0.8
	KQRPYKLPD	8	9	Entry
	KQRPYKLPD	8	9	HLA-A*30:01	0.9
	KQRPYKLPDL	8	10	Entry
	KQRPYKLPDL	8	10	H-2-Kb						1.34	0.45	1.79	-1.86	4484.71
	KQRPYKLPDL	8	10	HLA-A*30:01						1.34	0.45	1.79	-0.34	135.03
	KQRPYKLPDL	8	10	HLA-B*13				21	0.913043
	KQRPYKLPDL	8	10	HLA-B*15:01				16	0.695652
	KQRPYKLPDL	8	10	HLA-B*39:02				22	0.814815
	KQRPYKLPDL	8	10	HLA-B*48:01	0.7	1.6575
	KQRPYKLPDL	8	10	HLA-C*07:02	0.4
	KQRPYKLPDL	8	10	HLA-E*01:01	0.5
	KQRPYKLPDLC	8	11	Entry
	KQRPYKLPDLC	8	11	HLA-B*15:01	1.1
	KQRPYKLPDLC	8	11	HLA-B*48:01	1.8
	KQRPYKLPDLC	8	11	HLA-C*07:02	1.8
	KQRPYKLPDLC	8	11	HLA-E*01:01	0.9
	QRPYKLPDL	9	9	Entry
	QRPYKLPDL	9	9	H-2-Dd	1.8
	QRPYKLPDL	9	9	HLA-B*08			0.3877
	QRPYKLPDL	9	9	HLA-B*14:02		0.4859		21	0.7
	QRPYKLPDL	9	9	HLA-B*27:05				23	0.766667
	QRPYKLPDL	9	9	HLA-B*38:01				16	0.727273
	QRPYKLPDL	9	9	HLA-B*39:01		1.6481		21	0.777778
	QRPYKLPDL	9	9	HLA-C*06:02	1.4	0.5446
	QRPYKLPDL	9	9	HLA-C*07:01		0.6706
	QRPYKLPDL	9	9	HLA-C*07:02		0.6672
	QRPYKLPDL	9	9	HLA-C*07:04		1.2977
	QRPYKLPDL	9	9	HLA-E*01:01	1.6
	QRPYKLPDLC	9	10	Entry
	QRPYKLPDLC	9	10	HLA-E*01:01	1.8
	RPYKLPDL	10	8	Entry
	RPYKLPDL	10	8	H-2-Dd	0.2
	RPYKLPDL	10	8	H-2-Kb			0.404
	RPYKLPDL	10	8	H-2-Ld	0.2	0.258				1.34	0.45	1.79	-1.48	1869.1
	RPYKLPDL	10	8	HLA-B*07:02	0.7	0.2752				1.34	0.45	1.79	0.57	16.69
	RPYKLPDL	10	8	HLA-B*08:01		0.4533
	RPYKLPDL	10	8	HLA-B*35:03	1.5
	RPYKLPDL	10	8	HLA-B*48:01	1.2
	RPYKLPDL	10	8	HLA-B*51:01		1.4785		23	0.884615
	RPYKLPDL	10	8	HLA-B*55:01	0.9	0.5997
	RPYKLPDL	10	8	HLA-B*56:01		1.7854
	RPYKLPDL	10	8	HLA-C*14:02						1.34	0.45	1.79	-1.04	675.98
	RPYKLPDL	10	8	HLA-E*01:01	0.5
	RPYKLPDLC	10	9	Entry
	RPYKLPDLC	10	9	H-2-Ld		1.0968
	RPYKLPDLC	10	9	HLA-B*07:02		1.3467
	RPYKLPDLC	10	9	HLA-B*55:01		0.423
	RPYKLPDLC	10	9	HLA-B*56:01		0.4461
	RPYKLPDLCT	10	10	Entry
	RPYKLPDLCT	10	10	HLA-B*07:02				20	0.833333
	RPYKLPDLCT	10	10	HLA-B*55:01	1.1
	RPYKLPDLCT	10	10	HLA-B*56:01	1.9
	RPYKLPDLCTE	10	11	Entry
	RPYKLPDLCTE	10	11	HLA-B*07:02	1.95
	PYKLPDLCTEL	11	11	Entry
	PYKLPDLCTEL	11	11	HLA-B*38:01	1.2
	PYKLPDLCTEL	11	11	HLA-B*39:01	0.6
	PYKLPDLCTEL	11	11	HLA-C*07:02	1.5
	PYKLPDLCTEL	11	11	HLA-C*14:02	0.9
	PYKLPDLCTEL	11	11	HLA-G*01:01	0.9
	PYKLPDLCTEL	11	11	HLA-G*01:02	0.9
	PYKLPDLCTEL	11	11	HLA-G*01:03	0.9
	PYKLPDLCTEL	11	11	HLA-G*01:04	0.9
	PYKLPDLCTEL	11	11	HLA-G*01:06	0.9
	YKLPDLCTEL	12	10	Entry
	YKLPDLCTEL	12	10	HLA-A*02:01		1.2167	0.2704
	YKLPDLCTEL	12	10	HLA-A*02:06	0.45	1.8093
	YKLPDLCTEL	12	10	HLA-B*38:01	0.8	1.4358
	YKLPDLCTEL	12	10	HLA-B*39:01	0.9	0.9296				1.65	0.37	2.02	-0.05	117.29
	YKLPDLCTEL	12	10	HLA-B*39:02				24	0.888889
	YKLPDLCTEL	12	10	HLA-B*48:01		1.5314
	YKLPDLCTEL	12	10	HLA-C*01:02		1.8333
	YKLPDLCTEL	12	10	HLA-C*03:02						1.65	0.37	2.02	-0.2	167.26
	YKLPDLCTEL	12	10	HLA-C*03:03	0.6					1.65	0.37	2.02	-0.76	607.86
	YKLPDLCTEL	12	10	HLA-C*03:04						1.65	0.37	2.02	-0.76	607.86
	YKLPDLCTEL	12	10	HLA-C*07:02	0.4
	YKLPDLCTEL	12	10	HLA-C*12:03	1.1
	YKLPDLCTEL	12	10	HLA-C*14:02	0.8					1.65	0.37	2.02	-0.79	641.86
	YKLPDLCTEL	12	10	HLA-G*01:01	0.7
	YKLPDLCTEL	12	10	HLA-G*01:02	0.7
	YKLPDLCTEL	12	10	HLA-G*01:03	0.7
	YKLPDLCTEL	12	10	HLA-G*01:04	0.7
	YKLPDLCTEL	12	10	HLA-G*01:06	0.7
	YKLPDLCTELN	12	11	Entry
	YKLPDLCTELN	12	11	HLA-B*38:01	1.2
	YKLPDLCTELN	12	11	HLA-B*39:01	0.5
	YKLPDLCTELN	12	11	HLA-C*03:03	1.7
	YKLPDLCTELN	12	11	HLA-C*07:02	1.8
	KLPDLCTEL	13	9	Entry
	KLPDLCTEL	13	9	H-2-Dd	1.9	0.6319
	KLPDLCTEL	13	9	H-2-Kb		1.9322				1.65	0.44	2.09	-1.55	4332.9
	KLPDLCTEL	13	9	H-2-Kd		0.8737				1.65	0.44	2.09	-1.52	4108.2
	KLPDLCTEL	13	9	H-2-Qa1		0.675
	KLPDLCTEL	13	9	HLA-A*02:01	0.6	0.2375	0.5469	25	0.806452	1.65	0.44	2.09	0.84	17.66
	KLPDLCTEL	13	9	HLA-A*02:06	1.3	0.3195				1.65	0.44	2.09	0.55	34.54
	KLPDLCTEL	13	9	HLA-A*32:01		1.7379
	KLPDLCTEL	13	9	HLA-B*13				20	0.869565
	KLPDLCTEL	13	9	HLA-B*46:01		1.7133
	KLPDLCTEL	13	9	HLA-B*48:01		0.8446
	KLPDLCTEL	13	9	HLA-C*01:02	0.6	0.1645
	KLPDLCTEL	13	9	HLA-C*02:02		0.9707
	KLPDLCTEL	13	9	HLA-C*02:09		0.9707
	KLPDLCTEL	13	9	HLA-C*03:02						1.65	0.44	2.09	-0.72	642.36
	KLPDLCTEL	13	9	HLA-C*04:01		0.467
	KLPDLCTEL	13	9	HLA-C*05:01		0.5012
	KLPDLCTEL	13	9	HLA-C*07:02		1.2911
	KLPDLCTEL	13	9	HLA-C*07:04		0.8502
	KLPDLCTEL	13	9	HLA-C*08:01		0.8514
	KLPDLCTEL	13	9	HLA-C*08:02		0.702
	KLPDLCTEL	13	9	HLA-C*12:02		1.8273
	KLPDLCTEL	13	9	HLA-C*14:02		0.967				1.65	0.44	2.09	-0.51	396.44
	KLPDLCTEL	13	9	HLA-C*15:02		1.6967
	KLPDLCTEL	13	9	HLA-C*16:01		1.4904				1.65	0.44	2.09	-0.82	812.54
	KLPDLCTEL	13	9	HLA-C*17:01	1.4	0.3782
	KLPDLCTEL	13	9	HLA-E*01:01		0.0391
	KLPDLCTEL	13	9	HLA-G*01:01	0.3
	KLPDLCTEL	13	9	HLA-G*01:02	0.3	0.0529
	KLPDLCTEL	13	9	HLA-G*01:03	0.3	0.0529
	KLPDLCTEL	13	9	HLA-G*01:04	0.3	0.0529
	KLPDLCTEL	13	9	HLA-G*01:06	0.3	0.0529
	LPDLCTEL	14	8	Entry
	LPDLCTEL	14	8	H-2-Ld	0.2					1.65	0.25	1.9	-1.8	4987.5
	LPDLCTEL	14	8	HLA-B*07:02	0.95
	LPDLCTEL	14	8	HLA-B*07:02						1.65	0.25	1.9	-0.54	272.88
	LPDLCTEL	14	8	HLA-B*35:01	0.45					1.65	0.25	1.9	-0.2	126.7
	LPDLCTEL	14	8	HLA-B*35:03	0.8	0.8304				1.65	0.25	1.9	-0.73	431.58
	LPDLCTEL	14	8	HLA-B*39:01						1.65	0.25	1.9	-1	790.23
	LPDLCTEL	14	8	HLA-B*51:01	0.95	1.4952		19	0.730769
	LPDLCTEL	14	8	HLA-B*53:01	0.6					1.65	0.25	1.9	-0.61	325.92
	LPDLCTEL	14	8	HLA-B*56:01	1.4
	LPDLCTEL	14	8	HLA-C*05:01	1.3					1.65	0.25	1.9	-1.02	824.46
	LPDLCTEL	14	8	HLA-C*08:01	1.1
	LPDLCTEL	14	8	HLA-C*08:02						1.65	0.25	1.9	-1.1	990.17
	LPDLCTELN	14	9	Entry
	LPDLCTELNT	14	9	Entry
	LPDLCTELN	14	9	HLA-B*07:02				19	0.791667
	LPDLCTELN	14	9	HLA-B*53:01	1.6
	LPDLCTELNT	14	9	HLA-B*53:01	1.4
	DLCTELNTSL	16	10	Entry
	DLCTELNTSL	16	10	HLA-B*13				18	0.782609
	LCTELNTSL	17	9	Entry
	LCTELNTSL	17	9	HLA-B*14:02	0.7
	LCTELNTSL	17	9	HLA-DRB1*03:01											PDLCTELNTSLQDVS	8.34		1.95
	CTELNTSL	18	8	Entry
	CTELNTSL	18	8	HLA-C*05:01						1.52	0.35	1.87	-0.9	582.44
	TELNTSLQD	19	9	Entry
	TELNTSLQD	19	9	H-2-IAd											LCTELNTSLQDVSIA	16.01		4.44
	TELNTSLQD	19	9	HLA-DQA1*03:01/DQB1*03:02											LPDLCTELNTSLQDV	12.53		1.98
	TELNTSLQDV	19	10	Entry
	TELNTSLQDV	19	10	H-2-Kk		1.1785				1.06	0.07	1.13	-1.14	184.4
	TELNTSLQDV	19	10	HLA-B*13:02		1.7862
	TELNTSLQDV	19	10	HLA-B*40:01		1.5752
	TELNTSLQDV	19	10	HLA-B*40:02		1.8833				1.06	0.07	1.13	-1.33	288.07
	TELNTSLQDV	19	10	HLA-B*44:02						1.06	0.07	1.13	-1.77	791.61
	TELNTSLQDV	19	10	HLA-B*44:03		1.8983				1.06	0.07	1.13	-1.81	862.52
	TELNTSLQDV	19	10	HLA-B*49:01		0.6631				1.06	0.07	1.13	-1.72	697.97
	TELNTSLQDV	19	10	HLA-B*49:01	0.7			20	0.769231
	TELNTSLQDV	19	10	HLA-B*50:01	1.2	1.2364				1.06	0.07	1.13	-1.62	557.73
	ELNTSLQDV	20	9	Entry
	ELNTSLQDV	20	9	HLA-A*02			0.3112
	ELNTSLQDV	20	9	HLA-A*02:01			0.6172	22	0.709677
	ELNTSLQDV	20	9	HLA-A*02:01 EO			0.6172
	ELNTSLQDV	20	9	HLA-B*13				20	0.869565
	ELNTSLQDV	20	9	HLA-DQA1*03:01/DQB1*03:02											DLCTELNTSLQDVSI	11.58		1.92
	NTSLQDVSI	22	9	Entry
	NTSLQDVSI	22	9	HLA-A*68:02		0.3417				1.4	0.26	1.66	-0.73	243.91
	NTSLQDVSIA	22	10	Entry
	NTSLQDVSIA	22	10	HLA-B*57:01	1.9
	TSLQDVSI	23	8	Entry
	TSLQDVSI	23	8	HLA-C*03:02						1.4	0.31	1.71	-1.09	633.07
	TSLQDVSIA	23	9	Entry
	TSLQDVSIA	23	9	H-2-IAd											CTELNTSLQDVSIAC	14.68		4.3
	TSLQDVSIA	23	9	H-2-IAd											ELNTSLQDVSIACVY	4.68		1.9
	TSLQDVSIA	23	9	H-2-IAd											ELNTSLQDVSIACVY	4.68			7.47
	TSLQDVSIA	23	9	H-2-IAd											LNTSLQDVSIACVYC	5.46		2.21
	TSLQDVSIA	23	9	H-2-IAd											LNTSLQDVSIACVYC	5.46			8.72
	TSLQDVSIA	23	9	H-2-IAd											NTSLQDVSIACVYCK	5.29		4.77
	TSLQDVSIA	23	9	H-2-IAd											NTSLQDVSIACVYCK	5.29			5.8
	TSLQDVSIA	23	9	H-2-IAd											TELNTSLQDVSIACV	10.25		3.32
	TSLQDVSIA	23	9	H-2-IAd											TSLQDVSIACVYCKA	4.62		4.58
	TSLQDVSIA	23	9	H-2-IAd											TSLQDVSIACVYCKA	4.62			4.67
	TSLQDVSIACV	23	11	Entry
	TSLQDVSIACV	23	11	HLA-A*68:02						1.02	0.21	1.23	-1.74	940
	SLQDVSIAC	24	9	Entry
	SLQDVSIAC	24	9	HLA-A*02:01		0.8073	0.5312			1.13	0.03	1.16	-1.66	659.76
	SLQDVSIAC	24	9	HLA-A*02:06		1.3876
	SLQDVSIACV	24	10	Entry
	SLQDVSIACV	24	10	HLA-A*02:01	1.1	0.228	0.3996	29	0.935484	1.02	0.16	1.17	-0.05	16.62
	SLQDVSIACV	24	10	HLA-A*02:06		0.5671				1.02	0.16	1.17	-0.46	42.81
	SLQDVSIACV	24	10	HLA-B*13				20	0.869565
	SLQDVSIACV	24	10	HLA-C*05:01	1.8
	SLQDVSIACVY	24	11	Entry
	SLQDVSIACVY	24	11	HLA-A*01:01	0.45	0.9633
	SLQDVSIACVY	24	11	HLA-A*29:02	1.95	0.8481				1.39	1.29	2.68	1.14	34.82
	SLQDVSIACVY	24	11	HLA-A*30:02		1.2722				1.39	1.29	2.68	0.87	64.88
	SLQDVSIACVY	24	11	HLA-B*15:01	0.2	1.3857				1.39	1.29	2.68	0.99	49.14
	SLQDVSIACVY	24	11	HLA-B*15:02	0.8	1.2943				1.39	1.29	2.68	1.01	47.56
	SLQDVSIACVY	24	11	HLA-B*15:25	0.3	1.2399				1.39	1.29	2.68	1.45	16.9
	SLQDVSIACVY	24	11	HLA-B*18:01	1.2
	SLQDVSIACVY	24	11	HLA-B*35:01						1.39	1.29	2.68	0.25	272.01
	SLQDVSIACVY	24	11	HLA-C*03:02						1.39	1.29	2.68	0.29	244.52
	LQDVSIACV	25	9	Entry
	LQDVSIACV	25	9	H-2-Kk						1.02	0.12	1.13	-1.97	1268
	LQDVSIACV	25	9	HLA-A*02:01						1.02	0.12	1.13	-1.32	287.68
	LQDVSIACV	25	9	HLA-A*02:06	0.75	1.5155				1.02	0.12	1.13	-0.75	77.28
	LQDVSIACV	25	9	HLA-B*13				21	0.913043
	LQDVSIACV	25	9	HLA-C*05:01		1.0315				1.02	0.12	1.13	-1.8	852.3
	LQDVSIACV	25	9	HLA-C*08:02		1.2238
	LQDVSIACVY	25	10	Entry
	LQDVSIACVY	25	10	HLA-A*01				27	0.75
	LQDVSIACVY	25	10	HLA-A*01:01	1.1	0.7622				1.39	1.25	2.64	0.12	332.17
	LQDVSIACVY	25	10	HLA-A*30:02	1.4	1.5216				1.39	1.25	2.64	0.03	413.27
	LQDVSIACVY	25	10	HLA-B*15:01	0.1	1.2116		21	0.913043	1.39	1.25	2.64	-0.13	590.45
	LQDVSIACVY	25	10	HLA-B*15:25		1.4589				1.39	1.25	2.64	0.5	140.08
	LQDVSIACVY	25	10	HLA-C*03:02						1.39	1.25	2.64	-0.29	859.95
	LQDVSIACVY	25	10	HLA-C*05:01	1.8
	LQDVSIACVYC	25	11	Entry
	LQDVSIACVYC	25	11	HLA-B*15:01	0.2
	QDVSIACVY	26	9	Entry
	QDVSIACVY	26	9	HLA-A*01:01		1.9608
	QDVSIACVY	26	9	HLA-B*15:02		1.862
	QDVSIACVY	26	9	HLA-B*18:01		0.4975
	QDVSIACVY	26	9	HLA-B*44:02		1.0931
	QDVSIACVY	26	9	HLA-B*44:03	1.25	1.004				1.39	1.2	2.59	-0.4	974.07
	QDVSIACVY	26	9	HLA-B*47:01				17	0.708333
	QDVSIACVYCK	26	11	Entry
	QDVSIACVYCK	26	11	HLA-A*11:01	1.2
	QDVSIACVYCK	26	11	HLA-A*33:01	1.9
	QDVSIACVYCK	26	11	HLA-A*68:01	1.2
	DVSIACVY	27	8	Entry
	DVSIACVY	27	8	HLA-A*25:01	1.5
	DVSIACVY	27	8	HLA-A*26:01		1.6673				1.39	1.17	2.56	-0.04	403.35
	DVSIACVY	27	8	HLA-A*29:02						1.39	1.17	2.56	-0.35	817.39
	DVSIACVY	27	8	HLA-A*30:02	0.6
	DVSIACVY	27	8	HLA-B*15:02						1.39	1.17	2.56	-0.2	579.77
	DVSIACVY	27	8	HLA-B*35:01						1.39	1.17	2.56	0.63	85.45
	DVSIACVYCK	27	10	Entry
	DVSIACVYCK	27	10	HLA-A*03				21	0.7
	DVSIACVYCK	27	10	HLA-A*11			0.4965
	DVSIACVYCK	27	10	HLA-A*11:01	0.7			21	0.724138	1.25	0.1	1.35	-1.6	896.33
	DVSIACVYCK	27	10	HLA-A*26				22	0.758621
	DVSIACVYCK	27	10	HLA-A*30:01	0.9
	DVSIACVYCK	27	10	HLA-A*33:03						1.25	0.1	1.35	-1.63	953.73
	DVSIACVYCK	27	10	HLA-A*68:01	0.9	1.5494		20	0.8	1.25	0.1	1.35	-0.14	31.12
	VSIACVYCK	28	9	Entry
	VSIACVYCK	28	9	HLA-A*03:01	1.15					1.25	0.22	1.47	-0.82	191.79
	VSIACVYCK	28	9	HLA-A*11:01	0.35	0.9849	0.42	23	0.793103	1.25	0.22	1.47	0.36	12.89
	VSIACVYCK	28	9	HLA-A*30:01						1.25	0.22	1.47	-1.27	544.9
	VSIACVYCK	28	9	HLA-A*31:01	1.75					1.25	0.22	1.47	-0.98	282.45
	VSIACVYCK	28	9	HLA-A*68:01						1.25	0.22	1.47	-0.8	185.93
	VSIACVYCK	28	9	HLA-A*74:01	1
	SIACVYCK	29	8	Entry
	SIACVYCK	29	8	HLA-A*03:01						1.25	0.31	1.56	-0.43	98.31
	SIACVYCK	29	8	HLA-A*11:01	0.2					1.25	0.31	1.56	0.48	11.95
	SIACVYCK	29	8	HLA-A*30:01	1.7					1.25	0.31	1.56	-1.06	415.93
	SIACVYCK	29	8	HLA-A*31:01	1.7					1.25	0.31	1.56	-1.08	440.94
	SIACVYCK	29	8	HLA-A*68:01	1					1.25	0.31	1.56	-0.04	39.41
	SIACVYCK	29	8	HLA-A*74:01	0.8
	SIACVYCKA	29	9	Entry
	SIACVYCKA	29	9	HLA-A*02:06						1.17	-0.13	1.04	-1.56	405.05
	SIACVYCKA	29	9	HLA-A*68:02						1.17	-0.13	1.04	-1.13	148.94
	SIACVYCKATL	29	11	Entry
	SIACVYCKATL	29	11	H-2-Kb						1.37	0.52	1.9	-0.98	749.3
	SIACVYCKATL	29	11	HLA-A*02:01						1.37	0.52	1.9	-0.85	558.57
	SIACVYCKATL	29	11	HLA-A*02:06						1.37	0.52	1.9	-0.78	480
	SIACVYCKATL	29	11	HLA-A*68:02						1.37	0.52	1.9	-0.35	177.01
	SIACVYCKATL	29	11	HLA-C*03:02						1.37	0.52	1.9	-0.75	440.94
	SIACVYCKATL	29	11	HLA-C*03:03						1.37	0.52	1.9	-0.9	623.94
	SIACVYCKATL	29	11	HLA-C*03:04						1.37	0.52	1.9	-0.9	623.94
	SIACVYCKATL	29	11	HLA-C*12:02						1.37	0.52	1.9	-0.99	764.89
	SIACVYCKATL	29	11	HLA-C*12:03						1.37	0.52	1.9	-0.95	700.61
	IACVYCKATL	30	10	Entry
	IACVYCKATL	30	10	H-2-Kb						1.37	0.48	1.85	-0.93	607.7
	IACVYCKATL	30	10	HLA-B*58:02				20	0.714286
	IACVYCKATL	30	10	HLA-C*03:02						1.37	0.48	1.85	-0.81	454.59
	IACVYCKATL	30	10	HLA-C*03:03	0.7					1.37	0.48	1.85	-1.05	792.43
	IACVYCKATL	30	10	HLA-C*03:04						1.37	0.48	1.85	-1.05	792.43
	ACVYCKATL	31	9	Entry
	ACVYCKATL	31	9	H-2-Kb						1.37	0.53	1.9	-1.77	4734.4
	ACVYCKATL	31	9	HLA-C*03:03	1.3
	ACVYCKATLER	31	11	Entry
	ACVYCKATLER	31	11	HLA-A*33:01	0.7
	ACVYCKATLER	31	11	HLA-A*68:01	1
	CVYCKATL	32	8	Entry
	CVYCKATL	32	8	H-2-Kb	1.15					1.37	0.61	1.98	-0.06	109.8
	CVYCKATL	32	8	HLA-B*08			0.6584
	CVYCKATL	32	8	HLA-B*08:01						1.37	0.61	1.98	-1	960.03
	CVYCKATL	32	8	HLA-B*14:02	1.9
	CVYCKATL	32	8	HLA-C*01:02	1.5
	CVYCKATL	32	8	HLA-C*03:02						1.37	0.61	1.98	-0.43	256.92
	CVYCKATL	32	8	HLA-C*03:03	1.5					1.37	0.61	1.98	-0.75	535.65
	CVYCKATL	32	8	HLA-C*03:04						1.37	0.61	1.98	-0.75	535.65
	CVYCKATL	32	8	HLA-C*12:02						1.37	0.61	1.98	-0.95	852.8
	CVYCKATL	32	8	HLA-C*12:03						1.37	0.61	1.98	-0.49	294.86
	CVYCKATL	32	8	HLA-C*15:02						1.37	0.61	1.98	-1	960.72
	CVYCKATL	32	8	HLA-C*16:01						1.37	0.61	1.98	-0.97	893.01
	CVYCKATLER	32	10	Entry
	CVYCKATLER	32	10	HLA-A*03				21	0.7
	CVYCKATLER	32	10	HLA-A*03:01	1.25					0.97	0.83	1.8	-0.67	294.3
	CVYCKATLER	32	10	HLA-A*11:01	1.6			23	0.793103	0.97	0.83	1.8	-0.24	110.61
	CVYCKATLER	32	10	HLA-A*31:01	0.8					0.97	0.83	1.8	0.12	47.64
	CVYCKATLER	32	10	HLA-A*33:01	0.4
	CVYCKATLER	32	10	HLA-A*33:03	0.5	1.787				0.97	0.83	1.8	0.09	51.71
	CVYCKATLER	32	10	HLA-A*68:01	0.65	1.8489		18	0.72	0.97	0.83	1.8	0.47	21.49
	CVYCKATLER	32	10	HLA-A*74:01	0.5					0.97	0.83	1.8	-0.96	572.65
	CVYCKATLERT	32	11	Entry
	CVYCKATLERT	32	11	HLA-A*33:01	1.5
	VYCKATLE	33	8	Entry
	VYCKATLE	33	8	H-2-Kd	1.4
	VYCKATLER	33	9	Entry
	VYCKATLER	33	9	HLA-A*03			0.3684
	VYCKATLER	33	9	HLA-A*31:01	1.55	0.5768				0.97	0.79	1.75	-0.97	529.18
	VYCKATLER	33	9	HLA-A*33:01	1.75
	VYCKATLER	33	9	HLA-A*33:03		0.8669
	VYCKATLER	33	9	HLA-DRB1*08:02											ACVYCKATLERTEVY	27.19					1.93
	VYCKATLER	33	9	HLA-DRB1*08:02											CVYCKATLERTEVYQ	28.6					1.93
	VYCKATLER	33	9	HLA-DRB1*08:02											DVSIACVYCKATLER	22.54					1.93
	VYCKATLER	33	9	HLA-DRB1*08:02											IACVYCKATLERTEV	22.35					1.93
	VYCKATLER	33	9	HLA-DRB1*08:02											SIACVYCKATLERTE	20.35					1.93
	VYCKATLER	33	9	HLA-DRB1*08:02											VSIACVYCKATLERT	20.39					1.93
	VYCKATLER	33	9	HLA-DRB1*08:02											VYCKATLERTEVYQF	4.44					1.93
	YCKATLER	34	8	Entry
	YCKATLER	34	8	HLA-A*31:01	1.8
	YCKATLER	34	8	HLA-A*33:01	1.1
	YGETLEKIT	34	9	HLA-DRB1*07:01											SVYGETLEKITNTEL	13.83		0.85
	CKATLERTEV	35	10	Entry
	CKATLERTEV	35	10	H-2-Kd	0.7
	CKATLERTEVY	35	11	Entry
	CKATLERTEVY	35	11	HLA-A*01:01	0.5
	CKATLERTEVY	35	11	HLA-A*30:02	1.85
	CKATLERTEVY	35	11	HLA-B*46:01	0.3
	KATLERTEV	36	9	Entry
	KATLERTEV	36	9	H-2-Db		1.6657
	KATLERTEV	36	9	HLA-B*51:01				19	0.730769
	KATLERTEV	36	9	HLA-C*03:02		1.4796				1.06	0.19	1.24	-1.74	955.32
	KATLERTEV	36	9	HLA-C*03:04		1.4796
	KATLERTEV	36	9	HLA-C*12:03		1.7722
	KATLERTEV	36	9	HLA-C*15:02	1.45	1.061				1.06	0.19	1.24	-1.74	960.59
	KATLERTEV	36	9	HLA-C*16:01		1.0071
	KATLERTEVY	36	10	Entry
	KATLERTEVY	36	10	H-2-Qa1		1.4342
	KATLERTEVY	36	10	HLA-A*01:01		1.2154
	KATLERTEVY	36	10	HLA-A*29:02		1.5966
	KATLERTEVY	36	10	HLA-A*30:02		0.4492				1.41	1.32	2.73	-0.03	578.34
	KATLERTEVY	36	10	HLA-B*15:01		0.6854
	KATLERTEVY	36	10	HLA-B*15:02		1.2931
	KATLERTEVY	36	10	HLA-B*15:25		0.767				1.41	1.32	2.73	0.21	335.87
	KATLERTEVY	36	10	HLA-B*35:01		1.6627				1.41	1.32	2.73	-0.26	992.37
	KATLERTEVY	36	10	HLA-B*46:01	0.1	1.6031
	KATLERTEVY	36	10	HLA-B*57:01	1.1	0.4807
	KATLERTEVY	36	10	HLA-B*58:01		0.5857				1.41	1.32	2.73	0	540.66
	KATLERTEVY	36	10	HLA-B*58:02	0.9	0.5009		24	0.857143
	KATLERTEVY	36	10	HLA-C*03:02						1.41	1.32	2.73	0.09	441.74
	KATLERTEVYQ	36	11	Entry
	KATLERTEVYQ	36	11	HLA-B*46:01	0.9
	ATLERTEV	37	8	Entry
	ATLERTEV	37	8	HLA-A*02:01						1.06	0.24	1.3	-1.54	687.23
	ATLERTEV	37	8	HLA-A*02:06						1.06	0.24	1.3	-0.5	62.39
	ATLERTEV	37	8	HLA-A*68:02						1.06	0.24	1.3	-1.37	471.71
	ATLERTEV	37	8	HLA-C*03:02						1.06	0.24	1.3	-1.56	720.17
	ATLERTEV	37	8	HLA-C*12:02						1.06	0.24	1.3	-1.66	907.17
	ATLERTEV	37	8	HLA-C*12:03						1.06	0.24	1.3	-1.39	491.95
	ATLERTEV	37	8	HLA-C*15:02	0.2					1.06	0.24	1.3	-0.9	156.52
	ATLERTEVY	37	9	Entry
	ATLERTEVY	37	9	H-2-Qa1		0.0394
	ATLERTEVY	37	9	HLA-A*01:01	0.8	0.2177				1.41	1.37	2.79	0	669.1
	ATLERTEVY	37	9	HLA-A*03:01		1.2024
	ATLERTEVY	37	9	HLA-A*11:01		0.4412				1.41	1.37	2.79	0	615.41
	ATLERTEVY	37	9	HLA-A*25:01		0.2508
	ATLERTEVY	37	9	HLA-A*26:01	1.45	0.2058
	ATLERTEVY	37	9	HLA-A*29:02	1.7	0.1458				1.41	1.37	2.79	0.55	171.82
	ATLERTEVY	37	9	HLA-A*30:01		1.1045
	ATLERTEVY	37	9	HLA-A*30:02	1.45	0.0762				1.41	1.37	2.79	0.61	150.85
	ATLERTEVY	37	9	HLA-A*32:01		0.436
	ATLERTEVY	37	9	HLA-A*68:01		1.4352
	ATLERTEVY	37	9	HLA-A*74:01		1.2415
	ATLERTEVY	37	9	HLA-B*15:01	1.9	0.1064				1.41	1.37	2.79	0.34	280.88
	ATLERTEVY	37	9	HLA-B*15:02		0.1171				1.41	1.37	2.79	0.05	547.91
	ATLERTEVY	37	9	HLA-B*15:25	1.6	0.0941				1.41	1.37	2.79	0.91	75.01
	ATLERTEVY	37	9	HLA-B*35:01		0.4372
	ATLERTEVY	37	9	HLA-B*46:01	0.85	0.1261
	ATLERTEVY	37	9	HLA-B*57:01		0.3259
	ATLERTEVY	37	9	HLA-B*58:01		0.3434
	ATLERTEVY	37	9	HLA-B*58:02		0.3136		20	0.714286
	ATLERTEVY	37	9	HLA-C*02:02		0.2434
	ATLERTEVY	37	9	HLA-C*02:09		0.2434
	ATLERTEVY	37	9	HLA-C*03:02		0.2595				1.41	1.37	2.79	0.78	101.63
	ATLERTEVY	37	9	HLA-C*06:02		1.1953
	ATLERTEVY	37	9	HLA-C*07:01		1.1869
	ATLERTEVY	37	9	HLA-C*07:02		1.588
	ATLERTEVY	37	9	HLA-C*12:02		0.2951				1.41	1.37	2.79	0.07	526.32
	ATLERTEVY	37	9	HLA-C*12:03		0.285				1.41	1.37	2.79	0.55	173.42
	ATLERTEVY	37	9	HLA-C*14:02		1.1842
	ATLERTEVY	37	9	HLA-C*15:02		1.8377
	ATLERTEVY	37	9	HLA-C*16:01		0.6601				1.41	1.37	2.79	-0.07	718.57
	ATLERTEVY	37	9	HLA-DRB1*03:01											CKATLERTEVYQFAF	7.74		1.99
	ATLERTEVY	37	9	HLA-DRB1*03:01											VYCKATLERTEVYQF	7.74		1.99
	ATLERTEVY	37	9	HLA-DRB1*03:01											YCKATLERTEVYQFA	7.74		1.98
	ATLERTEVY	37	9	HLA-DRB3*01:01											VYCKATLERTEVYQF	22.71		0.61
	ATLERTEVY	37	9	HLA-G*01:02		1.0894
	ATLERTEVY	37	9	HLA-G*01:03		1.0894
	ATLERTEVY	37	9	HLA-G*01:04		1.0894
	ATLERTEVY	37	9	HLA-G*01:06		1.0894
	ATLERTEVYQF	37	11	Entry
	ATLERTEVYQF	37	11	H-2-Qa2		1.4717
	ATLERTEVYQF	37	11	HLA-A*23:01						1.51	1.2	2.72	0.07	441.7
	ATLERTEVYQF	37	11	HLA-A*32:01	0.8					1.51	1.2	2.72	0.86	71.23
	ATLERTEVYQF	37	11	HLA-B*15:01						1.51	1.2	2.72	-0.11	678.05
	ATLERTEVYQF	37	11	HLA-B*15:25						1.51	1.2	2.72	0.48	172.65
	ATLERTEVYQF	37	11	HLA-B*44:02	0.5	0.518
	ATLERTEVYQF	37	11	HLA-B*44:03		0.7014
	ATLERTEVYQF	37	11	HLA-B*57:01		1.697				1.51	1.2	2.72	0.02	499.35
	ATLERTEVYQF	37	11	HLA-B*58:01		1.6851				1.51	1.2	2.72	0.27	278.26
	ATLERTEVYQF	37	11	HLA-B*58:02	0.1
	ATLERTEVYQF	37	11	HLA-C*03:02						1.51	1.2	2.72	0.48	173.89
	ATLERTEVYQF	37	11	HLA-C*12:03						1.51	1.2	2.72	-0.26	941.63
	ATLERTEVYQF	37	11	HLA-C*16:01						1.51	1.2	2.72	-0.27	980.27
	TLERTEVY	38	8	Entry
	TLERTEVY	38	8	HLA-A*01:01		1.0467
	TLERTEVY	38	8	HLA-A*29:02						1.41	1.27	2.69	-0.15	689.49
	TLERTEVY	38	8	HLA-A*30:02						1.41	1.27	2.69	-0.31	991.32
	TLERTEVY	38	8	HLA-B*15:01	0.8
	TLERTEVY	38	8	HLA-B*15:02	1.4	1.6161
	TLERTEVY	38	8	HLA-B*46:01	1.5
	TLERTEVYQF	38	10	Entry
	TLERTEVYQF	38	10	H-2-Kk		1.8221				1.51	1.1	2.62	-0.88	3151.7
	TLERTEVYQF	38	10	H-2-Qa2		0.6544
	TLERTEVYQF	38	10	HLA-B*15:01				17	0.73913
	TLERTEVYQF	38	10	HLA-B*18:01	0.65	0.4464
	TLERTEVYQF	38	10	HLA-B*40:01		1.7152
	TLERTEVYQF	38	10	HLA-B*40:02		1.6556
	TLERTEVYQF	38	10	HLA-B*44:02		0.3795
	TLERTEVYQF	38	10	HLA-B*44:03		0.4349
	TLERTEVYQFA	38	11	Entry
	TLERTEVYQFA	38	11	HLA-B*44:02	1.6
	LERTEVYQF	39	9	Entry
	LERTEVYQF	39	9	H-2-IAd											YCKATLERTEVYQFA	9.85		7.61
	LERTEVYQF	39	9	H-2-Kk		0.484				1.51	1.07	2.58	-0.19	592.4
	LERTEVYQF	39	9	H-2-Qa2		0.1101
	LERTEVYQF	39	9	HLA-B*13:01		0.3819
	LERTEVYQF	39	9	HLA-B*13:02		1.0448
	LERTEVYQF	39	9	HLA-B*15:01		1.085
	LERTEVYQF	39	9	HLA-B*15:02		0.8732
	LERTEVYQF	39	9	HLA-B*15:25		1.0567				1.51	1.07	2.58	-0.34	833.19
	LERTEVYQF	39	9	HLA-B*18				20	0.714286
	LERTEVYQF	39	9	HLA-B*18:01	0.2	0.0344				1.51	1.07	2.58	0.31	186.5
	LERTEVYQF	39	9	HLA-B*37				20	0.714286
	LERTEVYQF	39	9	HLA-B*37:01		0.3276
	LERTEVYQF	39	9	HLA-B*38:01		1.9615
	LERTEVYQF	39	9	HLA-B*40:01		0.5518
	LERTEVYQF	39	9	HLA-B*40:02	0.75	0.3887				1.51	1.07	2.58	-0.01	388.08
	LERTEVYQF	39	9	HLA-B*44:02	0.8	0.1901		23	0.884615	1.51	1.07	2.58	0.21	234
	LERTEVYQF	39	9	HLA-B*44:03	1.15	0.1797				1.51	1.07	2.58	0.34	175.32
	LERTEVYQF	39	9	HLA-B*48:01		1.9482
	LERTEVYQF	39	9	HLA-B*49:01	1.3	0.4771
	LERTEVYQF	39	9	HLA-B*50:01		0.7006
	LERTEVYQF	39	9	HLA-B*52:01		0.9675
	LERTEVYQF	39	9	HLA-B*58:02	1.25
	LERTEVYQF	39	9	HLA-DRB3*01:01											ATLERTEVYQFAFKD	18.71		0.68
	LERTEVYQF	39	9	HLA-DRB3*01:01											CKATLERTEVYQFAF	16.9		0.57
	LERTEVYQF	39	9	HLA-DRB3*01:01											KATLERTEVYQFAFK	16.06		0.66
	LERTEVYQF	39	9	HLA-DRB3*01:01											YCKATLERTEVYQFA	19.08		0.59
	LERTEVYQFA	39	10	Entry
	LERTEVYQFA	39	10	HLA-B*41:01				20	0.909091
	LERTEVYQFA	39	10	HLA-B*45:01				20	0.8
	LERTEVYQFA	39	10	HLA-B*50:01	1.2	1.1668		20	0.952381
	LERTEVYQFAF	39	11	Entry
	LERTEVYQFAF	39	11	H-2-Kk						1.49	1.07	2.56	-0.8	2269.3
	LERTEVYQFAF	39	11	HLA-A*32:01	0.8
	LERTEVYQFAF	39	11	HLA-B*13:01	1.7
	LERTEVYQFAF	39	11	HLA-B*15:01	1					1.49	1.07	2.56	-0.2	578.74
	LERTEVYQFAF	39	11	HLA-B*15:25						1.49	1.07	2.56	0.02	344.31
	LERTEVYQFAF	39	11	HLA-B*18:01						1.49	1.07	2.56	0.8	57.44
	LERTEVYQFAF	39	11	HLA-B*38:01	1
	LERTEVYQFAF	39	11	HLA-B*40:01	1.3					1.49	1.07	2.56	-0.3	723.04
	LERTEVYQFAF	39	11	HLA-B*40:02						1.49	1.07	2.56	0.29	186.55
	LERTEVYQFAF	39	11	HLA-B*44:02	1.1			23	0.884615	1.49	1.07	2.56	0.1	289.22
	LERTEVYQFAF	39	11	HLA-B*44:03						1.49	1.07	2.56	0.26	197.31
	LERTEVYQFAF	39	11	HLA-B*49:01	1.3
	LERTEVYQFAF	39	11	HLA-B*50:01	1.5					1.49	1.07	2.56	-0.34	786.25
	LERTEVYQFAF	39	11	HLA-B*58:02	1
	LERTEVYQFAF	39	11	HLA-C*04:01	1.6
	LERTEVYQFAF	39	11	HLA-C*07:02	0.1
	ERTEVYQF	40	8	Entry
	ERTEVYQF	40	8	HLA-B*14:02		1.6102
	ERTEVYQF	40	8	HLA-B*18:01		1.0956
	ERTEVYQF	40	8	HLA-B*27:02		1.3165
	ERTEVYQF	40	8	HLA-B*38:01	0.9	0.9041
	ERTEVYQF	40	8	HLA-B*58:02	0.2
	ERTEVYQF	40	8	HLA-C*07:02	0.4
	ERTEVYQFA	40	9	Entry
	ERTEVYQFA	40	9	H-2-IAd											CKATLERTEVYQFAF	21.91		9.7
	ERTEVYQFAF	40	10	Entry
	ERTEVYQFAF	40	10	HLA-A*26				22	0.758621
	ERTEVYQFAF	40	10	HLA-B*14:02		0.7857
	ERTEVYQFAF	40	10	HLA-B*27:02		0.2512
	ERTEVYQFAF	40	10	HLA-B*27:05	0.5	0.696		23	0.766667
	ERTEVYQFAF	40	10	HLA-B*38:01	0.1	0.4467		17	0.772727
	ERTEVYQFAF	40	10	HLA-B*39:01		0.8819
	ERTEVYQFAF	40	10	HLA-B*58:02	0.4
	ERTEVYQFAF	40	10	HLA-C*06:02		1.991
	ERTEVYQFAF	40	10	HLA-C*07:01		1.4421
	ERTEVYQFAF	40	10	HLA-C*07:02	0.1
	ERTEVYQFAFK	40	11	Entry
	ERTEVYQFAFK	40	11	HLA-A*30:01	0.2
	ERTEVYQFAFK	40	11	HLA-A*32:01	0.8
	ERTEVYQFAFK	40	11	HLA-A*33:01	1.8
	ERTEVYQFAFK	40	11	HLA-B*38:01	1
	ERTEVYQFAFK	40	11	HLA-B*58:02	1.3
	ERTEVYQFAFK	40	11	HLA-C*07:02	0.1
	RTEVYQFA	41	8	Entry
	RTEVYQFA	41	8	HLA-A*30:01	0.5
	RTEVYQFAF	41	9	Entry
	RTEVYQFAF	41	9	H-2-Dd		0.887
	RTEVYQFAF	41	9	H-2-Kb						1.49	1.06	2.55	-0.94	3113.4
	RTEVYQFAF	41	9	H-2-Qa1		0.2837
	RTEVYQFAF	41	9	HLA-A*01:01	0.7	0.5225				1.49	1.06	2.55	-0.37	834.19
	RTEVYQFAF	41	9	HLA-A*30:02		1.5511				1.49	1.06	2.55	-0.36	819.7
	RTEVYQFAF	41	9	HLA-A*32:01	0.6	0.2662				1.49	1.06	2.55	0.34	161.85
	RTEVYQFAF	41	9	HLA-B*15:25		1.7585				1.49	1.06	2.55	-0.27	667.78
	RTEVYQFAF	41	9	HLA-B*46:01		1.7944
	RTEVYQFAF	41	9	HLA-B*57:01	1.8	0.492		18	0.9	1.49	1.06	2.55	-0.28	676.7
	RTEVYQFAF	41	9	HLA-B*58:01		0.3265				1.49	1.06	2.55	0.32	171.85
	RTEVYQFAF	41	9	HLA-B*58:02		0.2824		22	0.785714
	RTEVYQFAF	41	9	HLA-C*01:02		1.4245
	RTEVYQFAF	41	9	HLA-C*02:02		1.2197
	RTEVYQFAF	41	9	HLA-C*02:09		1.2197
	RTEVYQFAF	41	9	HLA-C*03:02		1.6446				1.49	1.06	2.55	-0.13	483.28
	RTEVYQFAF	41	9	HLA-C*04:01		1.7718
	RTEVYQFAF	41	9	HLA-C*05:01		0.4673				1.49	1.06	2.55	-0.13	479.03
	RTEVYQFAF	41	9	HLA-C*08:01		1.3522
	RTEVYQFAF	41	9	HLA-C*08:02		0.7902
	RTEVYQFAF	41	9	HLA-C*15:02		1.1887
	RTEVYQFAF	41	9	HLA-C*16:01		0.8913
	RTEVYQFAF	41	9	HLA-C*17:01		1.7948
	RTEVYQFAF	41	9	HLA-E*01:01		1.005
	RTEVYQFAF	41	9	HLA-G*01:01	1
	RTEVYQFAF	41	9	HLA-G*01:02	1	0.3013
	RTEVYQFAF	41	9	HLA-G*01:03	1	0.3013
	RTEVYQFAF	41	9	HLA-G*01:04	1	0.3013
	RTEVYQFAF	41	9	HLA-G*01:06	1	0.3013
	RTEVYQFAFK	41	10	Entry
	RTEVYQFAFK	41	10	HLA-A*03:01	0.5	0.9174
	RTEVYQFAFK	41	10	HLA-A*11:01	0.5	0.6006		22	0.758621
	RTEVYQFAFK	41	10	HLA-A*68:01	1.75			18	0.72
	RTEVYQFAFK	41	10	HLA-A*74:01	0.8	1.597
	RTEVYQFAFK	41	10	HLA-C*07:02	1.8
	RTEVYQFAFKD	41	11	Entry
	RTEVYQFAFKD	41	11	HLA-A*30:01	0.2
	RTEVYQFAFKD	41	11	HLA-A*32:01	0.8
	TEVYQFAF	42	8	Entry
	TEVYQFAF	42	8	H-2-Kk	1.05	0.968				1.49	1.12	2.61	-0.19	627.6
	TEVYQFAF	42	8	H-2-Qa2		0.752
	TEVYQFAF	42	8	HLA-B*13:01	1
	TEVYQFAF	42	8	HLA-B*15:01	1
	TEVYQFAF	42	8	HLA-B*15:02						1.49	1.12	2.61	-0.31	843.1
	TEVYQFAF	42	8	HLA-B*15:25						1.49	1.12	2.61	-0.17	599.05
	TEVYQFAF	42	8	HLA-B*18				23	0.821429
	TEVYQFAF	42	8	HLA-B*18:01	1	0.1074				1.49	1.12	2.61	1.48	13.68
	TEVYQFAF	42	8	HLA-B*37				23	0.821429
	TEVYQFAF	42	8	HLA-B*37:01	0.4	1.114
	TEVYQFAF	42	8	HLA-B*40:01		1.3751				1.49	1.12	2.61	0.56	111.71
	TEVYQFAF	42	8	HLA-B*40:02		1.1677				1.49	1.12	2.61	0.37	175.45
	TEVYQFAF	42	8	HLA-B*44:02		0.9328				1.49	1.12	2.61	0.45	145.54
	TEVYQFAF	42	8	HLA-B*44:03		0.9292				1.49	1.12	2.61	0.61	99.75
	TEVYQFAF	42	8	HLA-C*07:02	1.3
	TEVYQFAFK	42	9	Entry
	TEVYQFAFK	42	9	H-2-Kk	1
	TEVYQFAFK	42	9	HLA-A*68:01	1.15					0.82	0.23	1.05	-1.71	572.19
	TEVYQFAFK	42	9	HLA-B*18:01	1.7
	TEVYQFAFK	42	9	HLA-B*40:01	1.85
	TEVYQFAFK	42	9	HLA-B*44:02	1.95
	TEVYQFAFKD	42	10	Entry
	TEVYQFAFKD	42	10	HLA-B*18:01	1.3
	TEVYQFAFKDL	42	11	Entry
	TEVYQFAFKDL	42	11	H-2-Kb	1.05					1.44	0.44	1.88	-1.39	1827.7
	TEVYQFAFKDL	42	11	H-2-Kk						1.44	0.44	1.88	-0.69	367.8
	TEVYQFAFKDL	42	11	H-2-Ld	1.4
	TEVYQFAFKDL	42	11	HLA-B*37:01	1.2
	TEVYQFAFKDL	42	11	HLA-B*40:01	1.2					1.44	0.44	1.88	-0.35	169.65
	TEVYQFAFKDL	42	11	HLA-B*40:02	1					1.44	0.44	1.88	-0.48	225.83
	TEVYQFAFKDL	42	11	HLA-B*44:02	1.7			23	0.884615
	TEVYQFAFKDL	42	11	HLA-C*14:02	1.3
	EVYQFAFK	43	8	Entry
	EVYQFAFK	43	8	H-2-Kb	1.9
	EVYQFAFK	43	8	HLA-A*03:01						0.82	0.26	1.08	-1.15	171.89
	EVYQFAFK	43	8	HLA-A*11:01	1.1					0.82	0.26	1.08	-0.33	25.8
	EVYQFAFK	43	8	HLA-A*30:01						0.82	0.26	1.08	-1.74	662.26
	EVYQFAFK	43	8	HLA-A*31:01						0.82	0.26	1.08	-1.69	598.27
	EVYQFAFK	43	8	HLA-A*33:01	0.8
	EVYQFAFK	43	8	HLA-A*33:03	0.7					0.82	0.26	1.08	-0.81	77.44
	EVYQFAFK	43	8	HLA-A*68:01	0.1	0.8436				0.82	0.26	1.08	0.41	4.68
	EVYQFAFK	43	8	HLA-A*74:01	1.6
	EVYQFAFKD	43	9	Entry
	EVYQFAFKD	43	9	HLA-A*26				21	0.724138
	EVYQFAFKD	43	9	HLA-DPA1*01:03/DPB1*02:01											TLERTEVYQFAFKDL	2.84		0.34
	EVYQFAFKD	43	9	HLA-DPA1*02:01/DPB1*01:01											TLERTEVYQFAFKDL	2.25		0.13
	EVYQFAFKD	43	9	HLA-DQA1*05:01/DQB1*02:01											ATLERTEVYQFAFKD	31.52	0.01
	EVYQFAFKD	43	9	HLA-DQA1*05:01/DQB1*02:01											ERTEVYQFAFKDLCI	20.89	0.01
	EVYQFAFKD	43	9	HLA-DQA1*05:01/DQB1*02:01											EVYQFAFKDLCIVYR	27.12	0.01
	EVYQFAFKD	43	9	HLA-DQA1*05:01/DQB1*02:01											LERTEVYQFAFKDLC	19.87	0.01
	EVYQFAFKD	43	9	HLA-DQA1*05:01/DQB1*02:01											RTEVYQFAFKDLCIV	20.77	0.01
	EVYQFAFKD	43	9	HLA-DQA1*05:01/DQB1*02:01											TEVYQFAFKDLCIVY	23.93	0.01
	EVYQFAFKD	43	9	HLA-DQA1*05:01/DQB1*02:01											TLERTEVYQFAFKDL	29.65	0.01
	EVYQFAFKDL	43	10	Entry
	EVYQFAFKDL	43	10	H-2-Kb	0.6					1.44	0.47	1.91	-0.92	681
	EVYQFAFKDL	43	10	H-2-Ld	0.9
	EVYQFAFKDL	43	10	HLA-A*26				28	0.965517
	EVYQFAFKDL	43	10	HLA-A*26:01	0.85
	EVYQFAFKDL	43	10	HLA-A*68:02		1.8788				1.44	0.47	1.91	-0.43	220.06
	EVYQFAFKDL	43	10	HLA-C*14:02	0.8
	EVYQFAFKDLC	43	11	Entry
	EVYQFAFKDLC	43	11	H-2-Ld	1.4
	VYQFAFKDL	44	9	Entry
	VYQFAFKDL	44	9	H-2-Kb						1.44	0.47	1.91	-1	818.2
	VYQFAFKDL	44	9	H-2-Kd		0.2062	0.4233	24	0.857143	1.44	0.47	1.91	-1.29	1569.2
	VYQFAFKDL	44	9	H-2-Ld	1.25
	VYQFAFKDL	44	9	HLA-A*23:01	0.35	0.3392				1.44	0.47	1.91	-0.17	118.7
	VYQFAFKDL	44	9	HLA-A*24:02	0.85	0.2398	0.3706	23	0.793103	1.44	0.47	1.91	-0.15	113.82
	VYQFAFKDL	44	9	HLA-C*04:01		0.9956
	VYQFAFKDL	44	9	HLA-C*07:02		1.4934
	VYQFAFKDL	44	9	HLA-C*07:04		0.9289
	VYQFAFKDL	44	9	HLA-C*14:02	0.25	0.3603				1.44	0.47	1.91	-0.02	84.12
	VYQFAFKDL	44	9	HLA-DPA1*01/DPB1*04:01											RTEVYQFAFKDLCIV	3.44		0.75
	VYQFAFKDL	44	9	HLA-DPA1*01:03/DPB1*02:01											ERTEVYQFAFKDLCI	2.49		0.32
	VYQFAFKDL	44	9	HLA-DPA1*01:03/DPB1*02:01											LERTEVYQFAFKDLC	2.59		0.34
	VYQFAFKDL	44	9	HLA-DPA1*01:03/DPB1*02:01											RTEVYQFAFKDLCIV	2.86		0.19
	VYQFAFKDL	44	9	HLA-DPA1*01:03/DPB1*02:01											TEVYQFAFKDLCIVY	4.05		0.21
	VYQFAFKDL	44	9	HLA-DPA1*02:01/DPB1*01:01											ERTEVYQFAFKDLCI	1.55		0.12
	VYQFAFKDL	44	9	HLA-DPA1*02:01/DPB1*01:01											ERTEVYQFAFKDLCI	1.55			1.55
	VYQFAFKDL	44	9	HLA-DPA1*02:01/DPB1*01:01											EVYQFAFKDLCIVYR	3.01		0.48
	VYQFAFKDL	44	9	HLA-DPA1*02:01/DPB1*01:01											LERTEVYQFAFKDLC	1.87		0.14
	VYQFAFKDL	44	9	HLA-DPA1*02:01/DPB1*01:01											LERTEVYQFAFKDLC	1.87			1.87
	VYQFAFKDL	44	9	HLA-DPA1*02:01/DPB1*01:01											RTEVYQFAFKDLCIV	1.4		0.1
	VYQFAFKDL	44	9	HLA-DPA1*02:01/DPB1*01:01											RTEVYQFAFKDLCIV	1.4			1.4
	VYQFAFKDL	44	9	HLA-DPA1*02:01/DPB1*01:01											TEVYQFAFKDLCIVY	2.11		0.11
	VYQFAFKDL	44	9	HLA-DPA1*02:01/DPB1*01:01											VYQFAFKDLCIVYRD	4.78		0.52
	VYQFAFKDL	44	9	HLA-DPA1*03:01/DPB1*04:02											RTEVYQFAFKDLCIV	10.44		0.4
	VYQFAFKDL	44	9	HLA-DQA1*01:01/DQB1*05:01											ERTEVYQFAFKDLCI	0.57		0.24
	VYQFAFKDL	44	9	HLA-G*01:01	1.3
	VYQFAFKDL	44	9	HLA-G*01:02	1.3	0.612				1.44	0.47	1.91	-0.98	775.25
	VYQFAFKDL	44	9	HLA-G*01:03	1.3	0.612				1.44	0.47	1.91	-0.98	775.25
	VYQFAFKDL	44	9	HLA-G*01:04	1.3	0.612				1.44	0.47	1.91	-0.98	775.25
	VYQFAFKDL	44	9	HLA-G*01:06	1.3	0.612				1.44	0.47	1.91	-0.98	775.25
	VYQFAFKDLC	44	10	Entry
	VYQFAFKDLC	44	10	HLA-A*24:02	1.25
	VYQFAFKDLC	44	10	HLA-C*14:02	1.2
	VYQFAFKDLCI	44	11	Entry
	VYQFAFKDLCI	44	11	H-2-Kb	1.95
	VYQFAFKDLCI	44	11	H-2-Kk						1.14	0.29	1.42	-1.82	1748.9
	VYQFAFKDLCI	44	11	HLA-A*23:01						1.14	0.29	1.42	-0.2	41.57
	VYQFAFKDLCI	44	11	HLA-A*24:02						1.14	0.29	1.42	-0.14	36.56
	VYQFAFKDLCI	44	11	HLA-B*15:01	1.1
	VYQFAFKDLCI	44	11	HLA-B*37:01	0.3
	VYQFAFKDLCI	44	11	HLA-B*38:01	1.2
	VYQFAFKDLCI	44	11	HLA-B*48:01	1.9
	VYQFAFKDLCI	44	11	HLA-C*12:03	0.3
	VYQFAFKDLCI	44	11	HLA-C*14:02						1.14	0.29	1.42	-1.17	391.78
	YQFAFKDL	45	8	Entry
	YQFAFKDL	45	8	H-2-Kb	0.7	0.3573	0.5501	20	0.714286	1.44	0.51	1.95	0.05	78
	YQFAFKDL	45	8	H-2-Kd			0.5269
	YQFAFKDL	45	8	H-2-Kk						1.44	0.51	1.95	-1.35	1984.9
	YQFAFKDL	45	8	H-2-Ld	0.2
	YQFAFKDL	45	8	HLA-A*02:01						1.44	0.51	1.95	-0.5	281.03
	YQFAFKDL	45	8	HLA-A*02:06						1.44	0.51	1.95	0.32	42.25
	YQFAFKDL	45	8	HLA-B*13:01	0.3					1.44	0.51	1.95	-0.68	418.16
	YQFAFKDL	45	8	HLA-B*13:02	0.8	1.8222
	YQFAFKDL	45	8	HLA-B*15:02	0.5
	YQFAFKDL	45	8	HLA-B*15:25						1.44	0.51	1.95	-0.4	220.32
	YQFAFKDL	45	8	HLA-B*27:02	1
	YQFAFKDL	45	8	HLA-B*37:01	0.6					1.44	0.51	1.95	-0.84	616.58
	YQFAFKDL	45	8	HLA-B*38:01	1.9
	YQFAFKDL	45	8	HLA-B*39:01	0.2	1.6788				1.44	0.51	1.95	0	94.1
	YQFAFKDL	45	8	HLA-B*40:01						1.44	0.51	1.95	-0.92	738.83
	YQFAFKDL	45	8	HLA-B*40:02						1.44	0.51	1.95	-0.07	103.26
	YQFAFKDL	45	8	HLA-B*48:01	0.1	0.4685				1.44	0.51	1.95	-0.2	140.26
	YQFAFKDL	45	8	HLA-B*49:01	1.8
	YQFAFKDL	45	8	HLA-B*50:01	1.3					1.44	0.51	1.95	-0.87	658.7
	YQFAFKDL	45	8	HLA-B*52:01		0.759
	YQFAFKDL	45	8	HLA-C*03:02						1.44	0.51	1.95	-0.15	123.49
	YQFAFKDL	45	8	HLA-C*03:03	1.7					1.44	0.51	1.95	-0.73	478.16
	YQFAFKDL	45	8	HLA-C*03:04						1.44	0.51	1.95	-0.73	478.16
	YQFAFKDL	45	8	HLA-C*07:01	0.5
	YQFAFKDL	45	8	HLA-C*12:02						1.44	0.51	1.95	-0.94	762.44
	YQFAFKDL	45	8	HLA-C*12:03	1.1					1.44	0.51	1.95	-0.62	369.56
	YQFAFKDL	45	8	HLA-C*14:02	0.3					1.44	0.51	1.95	-0.61	363.36
	YQFAFKDL	45	8	HLA-C*16:01	1.8					1.44	0.51	1.95	-0.79	543.75
	YQFAFKDLC	45	9	Entry
	YQFAFKDLC	45	9	HLA-B*13:02	1.7	1.6075
	YQFAFKDLC	45	9	HLA-B*37:01	1.9
	YQFAFKDLC	45	9	HLA-B*48:01	0.55
	YQFAFKDLC	45	9	HLA-DQA1*01:01/DQB1*05:01											ERTEVYQFAFKDLCI	0.57			0.57
	YQFAFKDLC	45	9	HLA-DQA1*01:01/DQB1*05:01											EVYQFAFKDLCIVYR	0.35			0.25
	YQFAFKDLC	45	9	HLA-DQA1*01:01/DQB1*05:01											RTEVYQFAFKDLCIV	0.23			0.23
	YQFAFKDLC	45	9	HLA-DQA1*01:01/DQB1*05:01											TEVYQFAFKDLCIVY	0.2			0.19
	YQFAFKDLC	45	9	HLA-DQA1*01:01/DQB1*05:01											VYQFAFKDLCIVYRD	0.38			0.37
	YQFAFKDLC	45	9	HLA-DQA1*01:01/DQB1*05:01											YQFAFKDLCIVYRDC	2.22			0.64
	YQFAFKDLC	45	9	HLA-DRB1*03:01											TEVYQFAFKDLCIVY	8.84		1.87
	YQFAFKDLC	45	9	HLA-DRB3*01:01											RTEVYQFAFKDLCIV	6.05		1.02
	YQFAFKDLCI	45	10	Entry
	YQFAFKDLCI	45	10	H-2-Kb	1.45
	YQFAFKDLCI	45	10	H-2-Kk	1.3					1.14	0.32	1.46	-0.92	240.2
	YQFAFKDLCI	45	10	HLA-A*02:01	1.85					1.14	0.32	1.46	-0.53	96.9
	YQFAFKDLCI	45	10	HLA-A*02:06						1.14	0.32	1.46	0.03	26.89
	YQFAFKDLCI	45	10	HLA-B*13:01	0.2			22	0.956522	1.14	0.32	1.46	-0.83	194.23
	YQFAFKDLCI	45	10	HLA-B*13:02	0.2	1.1712				1.14	0.32	1.46	-1.51	941.62
	YQFAFKDLCI	45	10	HLA-B*15:01						1.14	0.32	1.46	-1.39	709.65
	YQFAFKDLCI	45	10	HLA-B*15:25						1.14	0.32	1.46	-0.95	258.86
	YQFAFKDLCI	45	10	HLA-B*27:02	0.5
	YQFAFKDLCI	45	10	HLA-B*37:01	0.2					1.14	0.32	1.46	-1.13	387.66
	YQFAFKDLCI	45	10	HLA-B*38:01	0.8					1.14	0.32	1.46	-1.24	503.83
	YQFAFKDLCI	45	10	HLA-B*39:01	1.8					1.14	0.32	1.46	-0.96	263.34
	YQFAFKDLCI	45	10	HLA-B*40:02						1.14	0.32	1.46	-0.51	93.17
	YQFAFKDLCI	45	10	HLA-B*48:01	1					1.14	0.32	1.46	-1.22	478.67
	YQFAFKDLCI	45	10	HLA-B*49:01	0.4					1.14	0.32	1.46	-1.1	365.34
	YQFAFKDLCI	45	10	HLA-B*50:01	0.5					1.14	0.32	1.46	-0.88	219.86
	YQFAFKDLCI	45	10	HLA-B*52:01	0.2	1.491
	YQFAFKDLCI	45	10	HLA-C*03:02						1.14	0.32	1.46	-0.88	219.61
	YQFAFKDLCI	45	10	HLA-C*07:01	1.1
	YQFAFKDLCI	45	10	HLA-C*12:02						1.14	0.32	1.46	-1.41	747.9
	YQFAFKDLCI	45	10	HLA-C*12:03	0.5					1.14	0.32	1.46	-1.13	385.12
	YQFAFKDLCIV	45	11	Entry
	YQFAFKDLCIV	45	11	H-2-Db						0.99	0.23	1.22	-2.11	2145.4
	YQFAFKDLCIV	45	11	H-2-Kb						0.99	0.23	1.22	-1.9	1317.69
	YQFAFKDLCIV	45	11	H-2-Kd						0.99	0.23	1.22	-2.47	4833.46
	YQFAFKDLCIV	45	11	H-2-Kk						0.99	0.23	1.22	-1.93	1411.8
	YQFAFKDLCIV	45	11	HLA-A*02:01						0.99	0.23	1.22	0.13	12.22
	YQFAFKDLCIV	45	11	HLA-A*02:06						0.99	0.23	1.22	0.56	4.56
	YQFAFKDLCIV	45	11	HLA-A*68:02						0.99	0.23	1.22	-1.68	788.08
	YQFAFKDLCIV	45	11	HLA-B*13:01	0.4					0.99	0.23	1.22	-1.52	549.41
	YQFAFKDLCIV	45	11	HLA-B*13:02	0.2
	YQFAFKDLCIV	45	11	HLA-B*15:01	0.9
	YQFAFKDLCIV	45	11	HLA-B*15:25						0.99	0.23	1.22	-1.49	508.72
	YQFAFKDLCIV	45	11	HLA-B*27:02	1.2
	YQFAFKDLCIV	45	11	HLA-B*27:05	1.2
	YQFAFKDLCIV	45	11	HLA-B*37:01	0.2					0.99	0.23	1.22	-1.62	688.7
	YQFAFKDLCIV	45	11	HLA-B*38:01	1.2
	YQFAFKDLCIV	45	11	HLA-B*39:01	1.5					0.99	0.23	1.22	-1.3	327.53
	YQFAFKDLCIV	45	11	HLA-B*40:02						0.99	0.23	1.22	-0.97	153.57
	YQFAFKDLCIV	45	11	HLA-B*46:01	0.3
	YQFAFKDLCIV	45	11	HLA-B*48:01	1.3					0.99	0.23	1.22	-1.69	805.74
	YQFAFKDLCIV	45	11	HLA-B*49:01	0.7					0.99	0.23	1.22	-1.63	696.15
	YQFAFKDLCIV	45	11	HLA-B*50:01	0.4					0.99	0.23	1.22	-1.02	172.78
	YQFAFKDLCIV	45	11	HLA-B*52:01	0.5
	YQFAFKDLCIV	45	11	HLA-C*03:02						0.99	0.23	1.22	-1.14	225.85
	YQFAFKDLCIV	45	11	HLA-C*12:02	1.7					0.99	0.23	1.22	-1.34	359.97
	YQFAFKDLCIV	45	11	HLA-C*12:03	0.1					0.99	0.23	1.22	-1.1	205.23
	QFAFKDLCI	46	9	Entry
	QFAFKDLCI	46	9	HLA-A*23:01	1.95
	QFAFKDLCI	46	9	HLA-DQA1*01:01/DQB1*05:01											EVYQFAFKDLCIVYR	0.35		0.35
	QFAFKDLCI	46	9	HLA-DQA1*01:01/DQB1*05:01											RTEVYQFAFKDLCIV	0.23		0.19
	QFAFKDLCI	46	9	HLA-DQA1*01:01/DQB1*05:01											TEVYQFAFKDLCIVY	0.2		0.2
	QFAFKDLCI	46	9	HLA-DQA1*01:01/DQB1*05:01											VYQFAFKDLCIVYRD	0.38		0.38
	QFAFKDLCIV	46	10	Entry
	QFAFKDLCIV	46	10	HLA-B*46:01	0.1
	QFAFKDLCIV	46	10	HLA-C*03:03	1.5
	QFAFKDLCIV	46	10	HLA-C*12:03	0.2
	QFAFKDLCIVY	46	11	Entry
	QFAFKDLCIVY	46	11	HLA-A*29:02	1.65	1.7355				1.87	1.33	3.21	1.8	25.26
	QFAFKDLCIVY	46	11	HLA-A*30:02	1.6					1.87	1.33	3.21	0.41	620.48
	QFAFKDLCIVY	46	11	HLA-B*15:01	0.8
	QFAFKDLCIVY	46	11	HLA-B*15:02						1.87	1.33	3.21	0.21	987.18
	QFAFKDLCIVY	46	11	HLA-B*15:25						1.87	1.33	3.21	0.22	958.06
	QFAFKDLCIVY	46	11	HLA-B*35:01	0.5
	QFAFKDLCIVY	46	11	HLA-B*46:01	0.1
	QFAFKDLCIVY	46	11	HLA-B*53:01	1.75
	QFAFKDLCIVY	46	11	HLA-C*12:03	0.1
	FAFKDLCI	47	8	Entry
	FAFKDLCI	47	8	H-2-Db	1.1
	FAFKDLCI	47	8	HLA-A*02:06						1.14	0.24	1.38	-1.22	395.36
	FAFKDLCI	47	8	HLA-A*68:02						1.14	0.24	1.38	-1.47	694.82
	FAFKDLCI	47	8	HLA-B*35:01						1.14	0.24	1.38	-1.49	728.64
	FAFKDLCI	47	8	HLA-B*46:01	0.2
	FAFKDLCI	47	8	HLA-B*51:01	0.15	0.5395		27	1.03846	1.14	0.24	1.38	-1.44	650.13
	FAFKDLCI	47	8	HLA-B*52:01	0.3					1.14	0.24	1.38	-1.59	922.41
	FAFKDLCI	47	8	HLA-B*53:01	1.05					1.14	0.24	1.38	-1.2	376.87
	FAFKDLCI	47	8	HLA-C*02:02	0.8					1.14	0.24	1.38	-1.48	723.57
	FAFKDLCI	47	8	HLA-C*02:09	0.8					1.14	0.24	1.38	-1.48	723.57
	FAFKDLCI	47	8	HLA-C*03:02	0.6					1.14	0.24	1.38	0.01	23.35
	FAFKDLCI	47	8	HLA-C*03:03	0.3					1.14	0.24	1.38	-0.03	25.58
	FAFKDLCI	47	8	HLA-C*03:04	0.4					1.14	0.24	1.38	-0.03	25.58
	FAFKDLCI	47	8	HLA-C*06:02	1
	FAFKDLCI	47	8	HLA-C*08:01	0.6					1.14	0.24	1.38	-1.46	688.62
	FAFKDLCI	47	8	HLA-C*08:02	1.3
	FAFKDLCI	47	8	HLA-C*12:02	0.4					1.14	0.24	1.38	-0.45	66.54
	FAFKDLCI	47	8	HLA-C*12:03	0.1					1.14	0.24	1.38	0.01	23.17
	FAFKDLCI	47	8	HLA-C*15:02	0.4					1.14	0.24	1.38	-1.09	292.3
	FAFKDLCI	47	8	HLA-C*16:01	0.6					1.14	0.24	1.38	-0.85	167.26
	FAFKDLCI	47	8	HLA-C*17:01	1.1
	FAFKDLCIV	47	9	Entry
	FAFKDLCIV	47	9	H-2-Db		0.5545
	FAFKDLCIV	47	9	H-2-Dd						0.99	0.14	1.13	-1.51	439.2
	FAFKDLCIV	47	9	HLA-A*02:01	1.8		0.3668			0.99	0.14	1.13	-0.85	95.44
	FAFKDLCIV	47	9	HLA-A*02:06	0.6	0.7229				0.99	0.14	1.13	-0.23	23.13
	FAFKDLCIV	47	9	HLA-A*68:02	1.7	1.7366				0.99	0.14	1.13	-0.78	82.54
	FAFKDLCIV	47	9	HLA-B*35:01						0.99	0.14	1.13	-1.68	647.27
	FAFKDLCIV	47	9	HLA-B*46:01	0.2
	FAFKDLCIV	47	9	HLA-B*51:01	0.4	0.618		22	0.846154
	FAFKDLCIV	47	9	HLA-B*52:01	0.4	1.377
	FAFKDLCIV	47	9	HLA-B*56:01	1.3
	FAFKDLCIV	47	9	HLA-C*01:02		1.9113
	FAFKDLCIV	47	9	HLA-C*02:02	1.5	1.4973				0.99	0.14	1.13	-1.78	824.9
	FAFKDLCIV	47	9	HLA-C*02:09	1.5	1.4973				0.99	0.14	1.13	-1.78	824.9
	FAFKDLCIV	47	9	HLA-C*03:02	0.9	1.0545				0.99	0.14	1.13	-0.18	20.39
	FAFKDLCIV	47	9	HLA-C*03:03		0.5899				0.99	0.14	1.13	-0.29	26.81
	FAFKDLCIV	47	9	HLA-C*03:04	0.6	0.5899				0.99	0.14	1.13	-0.29	26.81
	FAFKDLCIV	47	9	HLA-C*06:02	1.05
	FAFKDLCIV	47	9	HLA-C*08:01	0.4	0.7862				0.99	0.14	1.13	-1.52	452.08
	FAFKDLCIV	47	9	HLA-C*08:02		1.652
	FAFKDLCIV	47	9	HLA-C*12:02	0.4	0.8675				0.99	0.14	1.13	-0.48	41.2
	FAFKDLCIV	47	9	HLA-C*12:03	0.6	0.6794				0.99	0.14	1.13	-0.11	17.61
	FAFKDLCIV	47	9	HLA-C*15:02		1.7289				0.99	0.14	1.13	-1.46	389.85
	FAFKDLCIV	47	9	HLA-C*16:01	0.9	1.8814				0.99	0.14	1.13	-1.02	143.19
	FAFKDLCIV	47	9	HLA-C*17:01	1	1.3786
	FAFKDLCIV	47	9	HLA-DPA1*01/DPB1*04:01											EVYQFAFKDLCIVYR	4.85		1.34
	FAFKDLCIV	47	9	HLA-DPA1*01/DPB1*04:01											TEVYQFAFKDLCIVY	3.8		0.74
	FAFKDLCIV	47	9	HLA-DPA1*01/DPB1*04:01											VYQFAFKDLCIVYRD	7.2		1.36
	FAFKDLCIV	47	9	HLA-DPA1*01/DPB1*04:01											YQFAFKDLCIVYRDC	10.55		1.82
	FAFKDLCIV	47	9	HLA-DPA1*01:03/DPB1*02:01											EVYQFAFKDLCIVYR	6.06		0.55
	FAFKDLCIV	47	9	HLA-DPA1*01:03/DPB1*02:01											VYQFAFKDLCIVYRD	8.15		0.58
	FAFKDLCIV	47	9	HLA-DPA1*01:03/DPB1*02:01											YQFAFKDLCIVYRDC	17.42		1.47
	FAFKDLCIV	47	9	HLA-DPA1*03:01/DPB1*04:02											EVYQFAFKDLCIVYR	8.06		0.56
	FAFKDLCIV	47	9	HLA-DPA1*03:01/DPB1*04:02											TEVYQFAFKDLCIVY	9.08		0.4
	FAFKDLCIV	47	9	HLA-DPA1*03:01/DPB1*04:02											VYQFAFKDLCIVYRD	8.47		0.57
	FAFKDLCIV	47	9	HLA-DPA1*03:01/DPB1*04:02											YQFAFKDLCIVYRDC	11.82		0.66
	FAFKDLCIV	47	9	HLA-DRB1*08:02											EVYQFAFKDLCIVYR	15.13					0.85
	FAFKDLCIV	47	9	HLA-DRB1*08:02											FAFKDLCIVYRDCIA	16.16					0.85
	FAFKDLCIV	47	9	HLA-DRB1*08:02											QFAFKDLCIVYRDCI	16.71					0.85
	FAFKDLCIV	47	9	HLA-DRB1*08:02											RTEVYQFAFKDLCIV	32.43					0.85
	FAFKDLCIV	47	9	HLA-DRB1*08:02											TEVYQFAFKDLCIVY	29.47					0.85
	FAFKDLCIV	47	9	HLA-DRB1*08:02											VYQFAFKDLCIVYRD	15.38					0.85
	FAFKDLCIV	47	9	HLA-DRB1*08:02											YQFAFKDLCIVYRDC	17.08					0.85
	FAFKDLCIV	47	9	HLA-DRB3*01:01											EVYQFAFKDLCIVYR	6.6		0.63
	FAFKDLCIV	47	9	HLA-DRB3*01:01											TEVYQFAFKDLCIVY	5.97		0.62
	FAFKDLCIV	47	9	HLA-DRB3*01:01											VYQFAFKDLCIVYRD	6.74		0.67
	FAFKDLCIV	47	9	HLA-DRB3*01:01											YQFAFKDLCIVYRDC	9.3		0.68
	FAFKDLCIVY	47	10	Entry
	FAFKDLCIVY	47	10	HLA-A*25:01		1.2934
	FAFKDLCIVY	47	10	HLA-A*26:01		0.9225
	FAFKDLCIVY	47	10	HLA-A*29:02	1.2	1.0905				1.87	1.28	3.15	1.58	37.73
	FAFKDLCIVY	47	10	HLA-A*30:02	1.75					1.87	1.28	3.15	0.66	309.93
	FAFKDLCIVY	47	10	HLA-A*68:01						1.87	1.28	3.15	0.3	707.27
	FAFKDLCIVY	47	10	HLA-B*15:01	1.1	1.3359				1.87	1.28	3.15	1.46	49.05
	FAFKDLCIVY	47	10	HLA-B*15:02		0.9225				1.87	1.28	3.15	1.93	16.76
	FAFKDLCIVY	47	10	HLA-B*15:25	0.3	1.0603				1.87	1.28	3.15	2.08	11.69
	FAFKDLCIVY	47	10	HLA-B*18:01	1.35
	FAFKDLCIVY	47	10	HLA-B*35:01	0.2	0.4577				1.87	1.28	3.15	2.6	3.55
	FAFKDLCIVY	47	10	HLA-B*46:01	0.1	0.3759				1.87	1.28	3.15	0.67	301.52
	FAFKDLCIVY	47	10	HLA-B*52:01	1.4
	FAFKDLCIVY	47	10	HLA-B*53:01	0.7	1.3608				1.87	1.28	3.15	1.33	66.84
	FAFKDLCIVY	47	10	HLA-B*55:01	1.8
	FAFKDLCIVY	47	10	HLA-B*56:01	1.1
	FAFKDLCIVY	47	10	HLA-B*58:01		1.9026				1.87	1.28	3.15	0.68	297.1
	FAFKDLCIVY	47	10	HLA-C*02:02	0.4	1.6117				1.87	1.28	3.15	0.63	331.91
	FAFKDLCIVY	47	10	HLA-C*02:09	0.4	1.6117				1.87	1.28	3.15	0.63	331.91
	FAFKDLCIVY	47	10	HLA-C*03:02	0.2	0.8127				1.87	1.28	3.15	2.4	5.61
	FAFKDLCIVY	47	10	HLA-C*03:03	0.8					1.87	1.28	3.15	1.32	67.96
	FAFKDLCIVY	47	10	HLA-C*03:04	0.8					1.87	1.28	3.15	1.32	67.96
	FAFKDLCIVY	47	10	HLA-C*07:02	0.8					1.87	1.28	3.15	0.3	706.88
	FAFKDLCIVY	47	10	HLA-C*08:01	1.7
	FAFKDLCIVY	47	10	HLA-C*12:02	0.2	0.875				1.87	1.28	3.15	1.73	26.51
	FAFKDLCIVY	47	10	HLA-C*12:03	0.1	1.4663				1.87	1.28	3.15	2.04	13.09
	FAFKDLCIVY	47	10	HLA-C*14:02						1.87	1.28	3.15	0.62	343.88
	FAFKDLCIVY	47	10	HLA-C*16:01	0.2					1.87	1.28	3.15	1.5	44.83
	FAFKDLCIVYR	47	11	Entry
	FAFKDLCIVYR	47	11	HLA-A*11:01						1.02	0.65	1.68	-0.68	228.24
	FAFKDLCIVYR	47	11	HLA-A*31:01						1.02	0.65	1.68	0.1	37.41
	FAFKDLCIVYR	47	11	HLA-A*33:01	0.2
	FAFKDLCIVYR	47	11	HLA-A*33:03	0.2	1.5131				1.02	0.65	1.68	0.42	18.06
	FAFKDLCIVYR	47	11	HLA-A*68:01	0.1	0.7735		19	0.76	1.02	0.65	1.68	0.97	5.11
	FAFKDLCIVYR	47	11	HLA-A*74:01	0.6					1.02	0.65	1.68	-1.16	692.21
	FAFKDLCIVYR	47	11	HLA-B*15:01	1.1
	FAFKDLCIVYR	47	11	HLA-B*46:01	0.1
	FAFKDLCIVYR	47	11	HLA-C*04:01	0.9
	FAFKDLCIVYR	47	11	HLA-C*12:03	0.1					1.02	0.65	1.68	-1.26	868.9
	AFKDLCIV	48	8	Entry
	AFKDLCIV	48	8	HLA-C*12:03	1.1
	AFKDLCIVY	48	9	Entry
	AFKDLCIVY	48	9	HLA-A*29:02	0.95	0.226				1.87	1.36	3.23	1.18	113.27
	AFKDLCIVY	48	9	HLA-A*30:02	1.85	0.3551				1.87	1.36	3.23	0.9	215.53
	AFKDLCIVY	48	9	HLA-B*15:01		1.3934
	AFKDLCIVY	48	9	HLA-B*15:02		1.7987
	AFKDLCIVY	48	9	HLA-B*15:25		1.8987				1.87	1.36	3.23	0.49	554.33
	AFKDLCIVY	48	9	HLA-B*46:01	1.65	1.9722
	AFKDLCIVY	48	9	HLA-C*07:02		1.542
	AFKDLCIVY	48	9	HLA-C*14:02		0.6708
	AFKDLCIVY	48	9	HLA-DRB1*03:01											EVYQFAFKDLCIVYR	8.84		1.84
	AFKDLCIVY	48	9	HLA-DRB1*03:01											QFAFKDLCIVYRDCI	4.67		1.65
	AFKDLCIVY	48	9	HLA-DRB1*03:01											VYQFAFKDLCIVYRD	8.84		1.91
	AFKDLCIVY	48	9	HLA-DRB1*03:01											YQFAFKDLCIVYRDC	8.84		1.92
	AFKDLCIVY	48	9	HLA-DRB3*01:01											QFAFKDLCIVYRDCI	13.43		1.35
	AFKDLCIVYR	48	10	Entry
	AFKDLCIVYR	48	10	HLA-A*31:01	0.25	0.0583				1.02	0.73	1.76	0.63	13.43
	AFKDLCIVYR	48	10	HLA-A*33:01	0.25
	AFKDLCIVYR	48	10	HLA-A*33:03	0.4	0.1416				1.02	0.73	1.76	0.08	48.07
	AFKDLCIVYR	48	10	HLA-A*68:01						1.02	0.73	1.76	-1.19	896.35
	AFKDLCIVYR	48	10	HLA-A*74:01	1.3	0.8591
	AFKDLCIVYR	48	10	HLA-C*04:01	0.5
	AFKDLCIVYRD	48	11	Entry
	AFKDLCIVYRD	48	11	HLA-A*31:01	1.45
	AFKDLCIVYRD	48	11	HLA-A*33:01	0.6
	AFKDLCIVYRD	48	11	HLA-C*04:01	1.3
	FKDLCIVY	49	8	Entry
	FKDLCIVY	49	8	HLA-B*15:01	0.8
	FKDLCIVY	49	8	HLA-B*35:01	1.15
	FKDLCIVY	49	8	HLA-B*46:01	0.2
	FKDLCIVY	49	8	HLA-C*05:01	1
	FKDLCIVY	49	8	HLA-C*08:02	0.7
	FKDLCIVYR	49	9	Entry
	FKDLCIVYR	49	9	HLA-A*33:01	0.65
	FKDLCIVYR	49	9	HLA-B*27:05	1.6
	FKDLCIVYR	49	9	HLA-C*04:01	1.05
	FKDLCIVYR	49	9	HLA-C*08:02	0.35
	KDLCIVYR	50	8	Entry
	KDLCIVYR	50	8	HLA-A*31:01	0.5					1.02	0.52	1.54	-0.41	89.18
	KDLCIVYR	50	8	HLA-A*33:01	1.8
	KDLCIVYRD	50	9	Entry
	KDLCIVYRD	50	9	HLA-B*47:01				18	0.75
	KDLCIVYRDCI	50	11	Entry
	KDLCIVYRDCI	50	11	HLA-B*13:01	1.4
	KDLCIVYRDCI	50	11	HLA-B*13:02	0.4
	KDLCIVYRDCI	50	11	HLA-B*40:02						1.31	0.11	1.42	-1.03	279.69
	KDLCIVYRDCI	50	11	HLA-B*49:01	1.7
	DLCIVYRDCI	51	10	Entry
	DLCIVYRDCI	51	10	HLA-B*13				18	0.782609
	LCIVYRDCIAY	52	11	Entry
	LCIVYRDCIAY	52	11	HLA-A*29:02	1.15
	LCIVYRDCIAY	52	11	HLA-B*15:01	0.7
	LCIVYRDCIAY	52	11	HLA-B*15:25						1.55	1.25	2.8	-0.14	873.09
	LCIVYRDCIAY	52	11	HLA-B*35:01	0.85					1.55	1.25	2.8	-0.09	766.27
	CIVYRDCI	53	8	Entry
	CIVYRDCI	53	8	H-2-Dd	1.9
	CIVYRDCIA	53	9	Entry
	CIVYRDCIA	53	9	HLA-B*08:01	1.8
	CIVYRDCIAY	53	10	Entry
	CIVYRDCIAY	53	10	HLA-A*26:01	0.5
	CIVYRDCIAY	53	10	HLA-A*29:02						1.55	1.36	2.91	0.54	236.07
	CIVYRDCIAY	53	10	HLA-A*30:02	1.75
	CIVYRDCIAY	53	10	HLA-B*15:01	1.6					1.55	1.36	2.91	0.41	319.67
	CIVYRDCIAY	53	10	HLA-B*15:02	1.8					1.55	1.36	2.91	0.53	240.01
	CIVYRDCIAY	53	10	HLA-B*15:25						1.55	1.36	2.91	0.82	123.48
	CIVYRDCIAY	53	10	HLA-B*35:01						1.55	1.36	2.91	0.4	325.95
	CIVYRDCIAY	53	10	HLA-C*03:02						1.55	1.36	2.91	-0.03	879.83
	CIVYRDCIAYA	53	11	Entry
	CIVYRDCIAYA	53	11	HLA-A*02:06						1.18	-0.14	1.04	-1.46	315.51
	CIVYRDCIAYA	53	11	HLA-A*68:02						1.18	-0.14	1.04	-1.32	231.76
	IVYRDCIAY	54	9	Entry
	IVYRDCIAY	54	9	H-2-Qa1		0.7128
	IVYRDCIAY	54	9	HLA-A*01:01		1.3264
	IVYRDCIAY	54	9	HLA-A*03:01	0.85	0.6929	0.4951	26	0.866667	1.55	1.42	2.97	0.51	287.25
	IVYRDCIAY	54	9	HLA-A*11:01	1.3	0.7083	0.522			1.55	1.42	2.97	0.61	225.84
	IVYRDCIAY	54	9	HLA-A*25:01		0.6749
	IVYRDCIAY	54	9	HLA-A*26				22	0.758621
	IVYRDCIAY	54	9	HLA-A*26:01	1.7	0.615
	IVYRDCIAY	54	9	HLA-A*29:02	0.3	0.1688				1.55	1.42	2.97	1.91	11.43
	IVYRDCIAY	54	9	HLA-A*30:02	0.65	0.2109				1.55	1.42	2.97	1.07	79.66
	IVYRDCIAY	54	9	HLA-A*32:01		0.5194
	IVYRDCIAY	54	9	HLA-A*74:01		0.8561
	IVYRDCIAY	54	9	HLA-B*15:01	1.3	0.3387		19	0.826087	1.55	1.42	2.97	1	92.04
	IVYRDCIAY	54	9	HLA-B*15:02		0.2589				1.55	1.42	2.97	1.22	56.35
	IVYRDCIAY	54	9	HLA-B*15:25	0.6	0.2193				1.55	1.42	2.97	1.65	20.79
	IVYRDCIAY	54	9	HLA-B*35:01	0.4	0.3795				1.55	1.42	2.97	1.61	22.55
	IVYRDCIAY	54	9	HLA-B*46:01	1.4	0.2245
	IVYRDCIAY	54	9	HLA-B*53:01		1.6279
	IVYRDCIAY	54	9	HLA-B*58:01		1.6795
	IVYRDCIAY	54	9	HLA-B*58:02		1.3313
	IVYRDCIAY	54	9	HLA-C*02:02		0.747
	IVYRDCIAY	54	9	HLA-C*02:09		0.747
	IVYRDCIAY	54	9	HLA-C*03:02		0.4228				1.55	1.42	2.97	1.21	57.04
	IVYRDCIAY	54	9	HLA-C*12:02		0.5301				1.55	1.42	2.97	0.07	782.15
	IVYRDCIAY	54	9	HLA-C*12:03		0.6686				1.55	1.42	2.97	0.62	222.05
	IVYRDCIAY	54	9	HLA-C*14:02		1.9352
	IVYRDCIAY	54	9	HLA-C*16:01		1.4489				1.55	1.42	2.97	0.17	633.88
	IVYRDCIAY	54	9	HLA-DRB1*08:02											AFKDLCIVYRDCIAY	18.37					0.96
	IVYRDCIAY	54	9	HLA-DRB1*08:02											CIVYRDCIAYAACHK	2.99					0.96
	IVYRDCIAY	54	9	HLA-DRB1*08:02											DLCIVYRDCIAYAAC	2.58					0.96
	IVYRDCIAY	54	9	HLA-DRB1*08:02											FKDLCIVYRDCIAYA	4.01					0.96
	IVYRDCIAY	54	9	HLA-DRB1*08:02											IVYRDCIAYAACHKC	6.21					0.96
	IVYRDCIAY	54	9	HLA-DRB1*08:02											KDLCIVYRDCIAYAA	2.42					0.96
	IVYRDCIAY	54	9	HLA-DRB1*08:02											LCIVYRDCIAYAACH	2.64					0.96
	IVYRDCIAY	54	9	HLA-DRB1*15:01											AFKDLCIVYRDCIAY	13.13					1.76
	IVYRDCIAY	54	9	HLA-DRB1*15:01											CIVYRDCIAYAACHK	21.13					1.76
	IVYRDCIAY	54	9	HLA-DRB1*15:01											DLCIVYRDCIAYAAC	10.35					1.76
	IVYRDCIAY	54	9	HLA-DRB1*15:01											FKDLCIVYRDCIAYA	9.97					1.76
	IVYRDCIAY	54	9	HLA-DRB1*15:01											IVYRDCIAYAACHKC	22.06					1.76
	IVYRDCIAY	54	9	HLA-DRB1*15:01											KDLCIVYRDCIAYAA	8.92					1.76
	IVYRDCIAY	54	9	HLA-DRB1*15:01											LCIVYRDCIAYAACH	10.1					1.76
	IVYRDCIAY	54	9	HLA-DRB3*01:01											FKDLCIVYRDCIAYA	11.4		0.18
	IVYRDCIAYA	54	10	Entry
	IVYRDCIAYA	54	10	HLA-A*02:01	1.6					1.18	-0.08	1.1	-1.07	146.71
	IVYRDCIAYA	54	10	HLA-A*02:06	1.25	1.9274				1.18	-0.08	1.1	-0.54	43.91
	IVYRDCIAYA	54	10	HLA-A*03				22	0.733333
	IVYRDCIAYA	54	10	HLA-A*30:01	1.65					1.18	-0.08	1.1	-1.87	931.35
	IVYRDCIAYA	54	10	HLA-A*68:02						1.18	-0.08	1.1	-1.21	204.15
	IVYRDCIAYA	54	10	HLA-C*12:03						1.18	-0.08	1.1	-1.66	577.77
	IVYRDCIAYAA	54	11	Entry
	IVYRDCIAYAA	54	11	HLA-A*02:01						1.15	-0.08	1.07	-1.64	503.2
	IVYRDCIAYAA	54	11	HLA-A*02:06						1.15	-0.08	1.07	-1.01	120.26
	IVYRDCIAYAA	54	11	HLA-A*68:02						1.15	-0.08	1.07	-1.56	420.17
	IVYRDCIAYAA	54	11	HLA-B*39:01	0.4
	VYRDCIAY	55	8	Entry
	VYRDCIAY	55	8	HLA-A*29:02	0.95					1.55	1.44	2.99	0.49	316.31
	VYRDCIAY	55	8	HLA-A*30:02						1.55	1.44	2.99	0.59	248.05
	VYRDCIAY	55	8	HLA-B*15:01	0.8
	VYRDCIAY	55	8	HLA-B*15:02	0.8
	VYRDCIAY	55	8	HLA-B*35:01	0.55
	VYRDCIAY	55	8	HLA-B*46:01	1.7
	VYRDCIAY	55	8	HLA-C*07:02	0.4					1.55	1.44	2.99	0.39	390.13
	VYRDCIAY	55	8	HLA-C*14:02	0.3	1.0259				1.55	1.44	2.99	1.09	77.87
	VYRDCIAYA	55	9	Entry
	VYRDCIAYA	55	9	H-2-IAd											KDLCIVYRDCIAYAA	11.46		0.19
	VYRDCIAYA	55	9	H-2-Kd		0.8857
	VYRDCIAYA	55	9	HLA-A*30:01	1.8	0.6691				1.18	-0.06	1.12	-1.02	135.66
	VYRDCIAYA	55	9	HLA-C*14:02						1.18	-0.06	1.12	-1.16	188.44
	VYRDCIAYA	55	9	HLA-DRB1*03:01											CIVYRDCIAYAACHK	5.93					0.45
	VYRDCIAYA	55	9	HLA-DRB1*03:01											DLCIVYRDCIAYAAC	3.9					0.45
	VYRDCIAYA	55	9	HLA-DRB1*03:01											FKDLCIVYRDCIAYA	3.37					0.45
	VYRDCIAYA	55	9	HLA-DRB1*03:01											IVYRDCIAYAACHKC	13.83					0.45
	VYRDCIAYA	55	9	HLA-DRB1*03:01											KDLCIVYRDCIAYAA	3.36					0.45
	VYRDCIAYA	55	9	HLA-DRB1*03:01											LCIVYRDCIAYAACH	3.95					0.45
	VYRDCIAYA	55	9	HLA-DRB1*03:01											VYRDCIAYAACHKCI	20.31					0.45
	VYRDCIAYA	55	9	HLA-DRB3*01:01											CIVYRDCIAYAACHK	8.43		0.07
	VYRDCIAYA	55	9	HLA-DRB3*01:01											DLCIVYRDCIAYAAC	6.83		0.07
	VYRDCIAYA	55	9	HLA-DRB3*01:01											KDLCIVYRDCIAYAA	7.42		0.07
	VYRDCIAYA	55	9	HLA-DRB3*01:01											LCIVYRDCIAYAACH	6.9		0.07
	VYRDCIAYA	55	9	HLA-DRB3*01:01											VYRDCIAYAACHKCI	19.72		0.79
	VYRDCIAYAA	55	10	Entry
	VYRDCIAYAA	55	10	HLA-A*30:01						1.15	-0.06	1.08	-1.34	262.83
	VYRDCIAYAA	55	10	HLA-B*39:01	0.9
	VYRDCIAYAA	55	10	HLA-C*14:02						1.15	-0.06	1.08	-1.45	345.26
	VYRDCIAYAAC	55	11	Entry
	VYRDCIAYAAC	55	11	HLA-B*39:01	0.4
	YRDCIAYA	56	8	Entry
	YRDCIAYA	56	8	HLA-B*39:01	0.2
	YRDCIAYA	56	8	HLA-C*06:02	0.8
	YRDCIAYA	56	8	HLA-C*07:01	0.7
	YRDCIAYA	56	8	HLA-C*07:02	0.8
	YRDCIAYAA	56	9	Entry
	YRDCIAYAA	56	9	H-2-IAb											CIVYRDCIAYAACHK	14.67			10
	YRDCIAYAA	56	9	H-2-IAb											DLCIVYRDCIAYAAC	13.46			8.04
	YRDCIAYAA	56	9	H-2-IAb											KDLCIVYRDCIAYAA	13.46			7.71
	YRDCIAYAA	56	9	H-2-IAb											LCIVYRDCIAYAACH	13.82			8.77
	YRDCIAYAA	56	9	H-2-IAd											CIVYRDCIAYAACHK	7.2		0.17
	YRDCIAYAA	56	9	H-2-IAd											DLCIVYRDCIAYAAC	8.63		0.16
	YRDCIAYAA	56	9	H-2-IAd											IVYRDCIAYAACHKC	6.75		0.14
	YRDCIAYAA	56	9	H-2-IAd											LCIVYRDCIAYAACH	8.58		0.15
	YRDCIAYAA	56	9	H-2-IAd											VYRDCIAYAACHKCI	9.43		1.24
	YRDCIAYAA	56	9	H-2-IAd											YRDCIAYAACHKCID	13.72		1.55
	YRDCIAYAA	56	9	HLA-A*01:01	1.7
	YRDCIAYAA	56	9	HLA-B*14:02		1.3609
	YRDCIAYAA	56	9	HLA-B*27:05		1.8553
	YRDCIAYAA	56	9	HLA-B*38:01		1.0774
	YRDCIAYAA	56	9	HLA-B*39:01	0.3	0.3117
	YRDCIAYAA	56	9	HLA-C*07:04		1.7475
	YRDCIAYAA	56	9	HLA-C*08:02	1.55
	YRDCIAYAA	56	9	HLA-DRB3*01:01											IVYRDCIAYAACHKC	12.96		0.26
	YRDCIAYAAC	56	10	Entry
	YRDCIAYAAC	56	10	HLA-B*38:01	1.1
	YRDCIAYAAC	56	10	HLA-B*39:01	0.9
	YRDCIAYAACH	56	11	Entry
	YRDCIAYAACH	56	11	HLA-B*39:01	0.4
	YRDCIAYAACH	56	11	HLA-C*07:02	1
	RDCIAYAA	57	8	Entry
	RDCIAYAA	57	8	HLA-B*37				20	0.714286
	CIAYAACHK	59	9	Entry
	CIAYAACHK	59	9	HLA-A*03				22	0.733333
	CIAYAACHK	59	9	HLA-A*03:01	0.6		0.3919			1.09	0.19	1.28	-1.02	198.67
	CIAYAACHK	59	9	HLA-A*11:01	1.35	1.8308	0.3852			1.09	0.19	1.28	-0.48	57.6
	CIAYAACHK	59	9	HLA-A*68:01	0.85	1.9748				1.09	0.19	1.28	-0.24	33.2
	CIAYAACHKCI	59	11	Entry
	CIAYAACHKCI	59	11	HLA-A*68:02						1.26	0.22	1.48	-1.5	944.23
	CIAYAACHKCI	59	11	HLA-C*15:02	1.9
	IAYAACHK	60	8	Entry
	IAYAACHK	60	8	H-2-Kb						1.09	0.31	1.41	-2.29	4930.2
	IAYAACHK	60	8	HLA-A*03:01						1.09	0.31	1.41	-0.53	85.22
	IAYAACHK	60	8	HLA-A*11:01						1.09	0.31	1.41	-0.26	46.58
	IAYAACHK	60	8	HLA-A*30:01	1.9					1.09	0.31	1.41	-0.63	109.31
	IAYAACHK	60	8	HLA-A*31:01						1.09	0.31	1.41	-1.04	278.48
	IAYAACHK	60	8	HLA-A*68:01	1.1					1.09	0.31	1.41	-0.53	85.18
	IAYAACHK	60	8	HLA-A*74:01	1.5
	IAYAACHKC	60	9	Entry
	IAYAACHKC	60	9	HLA-B*51:01	1.4			19	0.730769
	IAYAACHKCI	60	10	Entry
	IAYAACHKCI	60	10	H-2-Kb	1.4					1.26	0.34	1.6	-1.36	927.63
	IAYAACHKCI	60	10	H-2-Kd						1.26	0.34	1.6	-2.01	4104.32
	IAYAACHKCI	60	10	HLA-A*30:01	1.55
	IAYAACHKCI	60	10	HLA-B*51:01	1.3
	IAYAACHKCI	60	10	HLA-B*52:01	0.2					1.26	0.34	1.6	-1.4	996.29
	IAYAACHKCI	60	10	HLA-B*58:01						1.26	0.34	1.6	-1.18	610.16
	IAYAACHKCI	60	10	HLA-C*03:02						1.26	0.34	1.6	-0.55	143.15
	IAYAACHKCI	60	10	HLA-C*03:03	0.6					1.26	0.34	1.6	-0.97	375.54
	IAYAACHKCI	60	10	HLA-C*03:04						1.26	0.34	1.6	-0.97	375.54
	IAYAACHKCI	60	10	HLA-C*12:02						1.26	0.34	1.6	-1.13	541.58
	IAYAACHKCI	60	10	HLA-C*12:03	1.5					1.26	0.34	1.6	-0.63	170.84
	IAYAACHKCI	60	10	HLA-C*15:02	0.6					1.26	0.34	1.6	-1.01	405.83
	IAYAACHKCID	60	11	Entry
	IAYAACHKCID	60	11	HLA-C*03:03	1.9
	AYAACHKCI	61	9	Entry
	AYAACHKCI	61	9	H-2-Kd	0.3	0.3369		23	0.821429	1.26	0.42	1.68	-0.6	189.22
	AYAACHKCI	61	9	HLA-A*23:01	0.9					1.26	0.42	1.68	-0.82	318.36
	AYAACHKCI	61	9	HLA-A*24:02	0.65		0.4243	21	0.724138	1.26	0.42	1.68	-0.7	238.49
	AYAACHKCI	61	9	HLA-C*14:02						1.26	0.42	1.68	-1.23	813.78
	AYAACHKCIDF	61	11	Entry
	AYAACHKCIDF	61	11	HLA-A*23:01	0.95					1.15	1.29	2.44	0.38	114.78
	AYAACHKCIDF	61	11	HLA-A*24:02						1.15	1.29	2.44	0.41	105.18
	AYAACHKCIDF	61	11	HLA-B*46:01	0.9
	AYAACHKCIDF	61	11	HLA-C*03:03	1.5
	AYAACHKCIDF	61	11	HLA-C*12:03	0.3
	AYAACHKCIDF	61	11	HLA-C*14:02						1.15	1.29	2.44	0.25	152.69
	AYAACHKCIDF	61	11	HLA-G*01:01	0.6
	AYAACHKCIDF	61	11	HLA-G*01:02	0.6
	AYAACHKCIDF	61	11	HLA-G*01:03	0.6
	AYAACHKCIDF	61	11	HLA-G*01:04	0.6
	AYAACHKCIDF	61	11	HLA-G*01:06	0.6
	YAACHKCI	62	8	Entry
	YAACHKCI	62	8	HLA-A*68:02						1.26	0.32	1.58	-1.42	990.62
	YAACHKCI	62	8	HLA-B*51:01				22	0.846154
	YAACHKCI	62	8	HLA-C*03:02						1.26	0.32	1.58	-0.43	102.02
	YAACHKCI	62	8	HLA-C*03:03	0.4					1.26	0.32	1.58	-0.35	85.66
	YAACHKCI	62	8	HLA-C*03:04	1					1.26	0.32	1.58	-0.35	85.66
	YAACHKCI	62	8	HLA-C*07:04	1.4
	YAACHKCI	62	8	HLA-C*12:02	1.2					1.26	0.32	1.58	-0.87	284.89
	YAACHKCI	62	8	HLA-C*12:03	0.4					1.26	0.32	1.58	-0.81	244.93
	YAACHKCI	62	8	HLA-C*15:02	1.7					1.26	0.32	1.58	-1.27	714.06
	YAACHKCID	62	9	Entry
	YAACHKCID	62	9	HLA-DRB3*01:01											AYAACHKCIDFYSRI	4.25		1.33
	YAACHKCIDF	62	10	Entry
	YAACHKCIDF	62	10	HLA-B*15:01						1.15	1.19	2.34	-0.57	813.5
	YAACHKCIDF	62	10	HLA-B*15:02						1.15	1.19	2.34	-0.29	426.66
	YAACHKCIDF	62	10	HLA-B*15:25						1.15	1.19	2.34	0	214.9
	YAACHKCIDF	62	10	HLA-B*35:01	0.35					1.15	1.19	2.34	0.43	80.8
	YAACHKCIDF	62	10	HLA-B*46:01	0.1
	YAACHKCIDF	62	10	HLA-B*53:01	1.1
	YAACHKCIDF	62	10	HLA-C*01:02	1.5
	YAACHKCIDF	62	10	HLA-C*02:02	1.3					1.15	1.19	2.34	-0.64	952.21
	YAACHKCIDF	62	10	HLA-C*02:09	1.3					1.15	1.19	2.34	-0.64	952.21
	YAACHKCIDF	62	10	HLA-C*03:02	0.4					1.15	1.19	2.34	1.25	12.31
	YAACHKCIDF	62	10	HLA-C*03:03	0.6					1.15	1.19	2.34	0.67	46.27
	YAACHKCIDF	62	10	HLA-C*03:04	0.6					1.15	1.19	2.34	0.67	46.27
	YAACHKCIDF	62	10	HLA-C*12:02	0.9					1.15	1.19	2.34	0.13	159.22
	YAACHKCIDF	62	10	HLA-C*12:03	0.5					1.15	1.19	2.34	0.24	123.59
	YAACHKCIDF	62	10	HLA-C*14:02						1.15	1.19	2.34	-0.15	303.75
	YAACHKCIDF	62	10	HLA-C*16:01	0.7					1.15	1.19	2.34	0.13	159.11
	YAACHKCIDFY	62	11	Entry
	YAACHKCIDFY	62	11	HLA-A*01:01						1.26	1.36	2.62	-0.07	489.71
	YAACHKCIDFY	62	11	HLA-A*26:01						1.26	1.36	2.62	-0.1	523.09
	YAACHKCIDFY	62	11	HLA-A*29:02	0.85					1.26	1.36	2.62	0.73	77.07
	YAACHKCIDFY	62	11	HLA-A*30:02	0.8					1.26	1.36	2.62	0.28	216.44
	YAACHKCIDFY	62	11	HLA-A*68:01						1.26	1.36	2.62	0.04	379.81
	YAACHKCIDFY	62	11	HLA-B*15:01	0.8					1.26	1.36	2.62	0.09	338.27
	YAACHKCIDFY	62	11	HLA-B*15:02						1.26	1.36	2.62	0.5	129.67
	YAACHKCIDFY	62	11	HLA-B*15:25	1.9					1.26	1.36	2.62	0.55	115.36
	YAACHKCIDFY	62	11	HLA-B*35:01						1.26	1.36	2.62	1.73	7.73
	YAACHKCIDFY	62	11	HLA-B*46:01	1.2
	YAACHKCIDFY	62	11	HLA-B*53:01						1.26	1.36	2.62	0.28	216.85
	YAACHKCIDFY	62	11	HLA-C*02:02	0.6					1.26	1.36	2.62	-0.08	494
	YAACHKCIDFY	62	11	HLA-C*02:09	0.6					1.26	1.36	2.62	-0.08	494
	YAACHKCIDFY	62	11	HLA-C*03:02	0.7					1.26	1.36	2.62	1.25	22.97
	YAACHKCIDFY	62	11	HLA-C*03:03	1.2					1.26	1.36	2.62	-0.04	449.89
	YAACHKCIDFY	62	11	HLA-C*03:04						1.26	1.36	2.62	-0.04	449.89
	YAACHKCIDFY	62	11	HLA-C*12:02	0.6					1.26	1.36	2.62	0.62	98.08
	YAACHKCIDFY	62	11	HLA-C*12:03	0.2					1.26	1.36	2.62	0.81	64.01
	YAACHKCIDFY	62	11	HLA-C*14:02						1.26	1.36	2.62	-0.04	456.84
	YAACHKCIDFY	62	11	HLA-C*16:01	0.9					1.26	1.36	2.62	0.3	206.14
	AACHKCIDFY	63	10	Entry
	AACHKCIDFY	63	10	HLA-A*01:01	1.7
	AACHKCIDFY	63	10	HLA-A*29:02						1.26	1.34	2.59	-0.34	866.87
	AACHKCIDFY	63	10	HLA-A*30:02	1.65					1.26	1.34	2.59	-0.19	611.96
	ACHKCIDF	64	8	Entry
	ACHKCIDF	64	8	H-2-Ld	0.9
	ACHKCIDFY	64	9	Entry
	ACHKCIDFY	64	9	HLA-A*30:02		1.8619				1.26	1.42	2.68	-0.06	542.41
	ACHKCIDFYSR	64	11	Entry
	ACHKCIDFYSR	64	11	HLA-A*31:01						0.87	0.8	1.66	-0.82	300.36
	ACHKCIDFYSR	64	11	HLA-A*33:01	0.5
	CHKCIDFY	65	8	Entry
	CHKCIDFY	65	8	HLA-A*29:02	1.1
	CHKCIDFY	65	8	HLA-A*30:02	0.7					1.26	1.32	2.58	-0.31	773.01
	CHKCIDFY	65	8	HLA-B*38:01	1.3
	CHKCIDFYSR	65	10	Entry
	CHKCIDFYSR	65	10	HLA-A*31:01	0.7					0.87	0.69	1.56	-0.91	299.89
	CHKCIDFYSR	65	10	HLA-A*33:01	1.95
	CHKCIDFYSR	65	10	HLA-A*33:03	1.7					0.87	0.69	1.56	-0.92	301.52
	CHKCIDFYSRI	65	11	Entry
	CHKCIDFYSRI	65	11	H-2-Kb						1.27	0.28	1.56	-1.68	1736.5
	CHKCIDFYSRI	65	11	H-2-Kd						1.27	0.28	1.56	-1.71	1839.5
	CHKCIDFYSRI	65	11	H-2-Kk						1.27	0.28	1.56	-1.94	3117.4
	CHKCIDFYSRI	65	11	HLA-A*33:01	0.7
	CHKCIDFYSRI	65	11	HLA-B*38:01	0.8
	HKCIDFYSR	66	9	Entry
	HKCIDFYSR	66	9	HLA-A*31:01	1.2
	HKCIDFYSR	66	9	HLA-A*33:01	0.9
	HKCIDFYSR	66	9	HLA-DPA1*02:01/DPB1*01:01											ACHKCIDFYSRIREL	6.49		1.27
	HKCIDFYSRI	66	10	Entry
	HKCIDFYSRI	66	10	HLA-B*38:01	0.9
	KCIDFYSR	67	8	Entry
	KCIDFYSR	67	8	H-2-Dd		1.278
	KCIDFYSR	67	8	HLA-A*31:01	0.5					0.87	0.72	1.59	-0.09	47.29
	KCIDFYSR	67	8	HLA-A*33:03						0.87	0.72	1.59	-1.37	898.74
	KCIDFYSR	67	8	HLA-A*74:01	1.8
	KCIDFYSRI	67	9	Entry
	KCIDFYSRI	67	9	H-2-Kb	0.85	0.0606	0.415			1.27	0.31	1.58	-0.59	148.7
	KCIDFYSRI	67	9	H-2-Kd	1
	KCIDFYSRI	67	9	HLA-B*52:01		1.1099
	KCIDFYSRI	67	9	HLA-C*15:02		1.2467
	KCIDFYSRI	67	9	HLA-DRB1*03:01											CHKCIDFYSRIRELR	10.2		1.39
	KCIDFYSRI	67	9	HLA-DRB3*01:01											AACHKCIDFYSRIRE	4.25		1.41
	KCIDFYSRI	67	9	HLA-DRB3*01:01											ACHKCIDFYSRIREL	4.25		1.25
	KCIDFYSRI	67	9	HLA-DRB3*01:01											CHKCIDFYSRIRELR	4.25		1.34
	KCIDFYSRI	67	9	HLA-DRB3*01:01											YAACHKCIDFYSRIR	4.25		1.36
	KCIDFYSRIR	67	10	Entry
	KCIDFYSRIR	67	10	HLA-A*31:01	0.7	1.7873				1.02	0.72	1.74	-0.63	237.18
	KCIDFYSRIR	67	10	HLA-A*74:01		1.9693
	CIDFYSRI	68	8	Entry
	CIDFYSRI	68	8	H-2-Kb						1.27	0.24	1.51	-1.25	575.2
	CIDFYSRI	68	8	HLA-C*05:01						1.27	0.24	1.51	-1.25	576.6
	CIDFYSRI	68	8	HLA-C*08:02	0.3
	CIDFYSRI	68	8	HLA-C*17:01	1.4
	CIDFYSRIR	68	9	Entry
	CIDFYSRIR	68	9	HLA-A*68:01						1.02	0.65	1.67	-1.05	524.04
	CIDFYSRIR	68	9	HLA-A*74:01	1.8
	CIDFYSRIREL	68	11	Entry
	CIDFYSRIREL	68	11	H-2-Kb						1.56	0.42	1.98	-0.95	854.5
	CIDFYSRIREL	68	11	HLA-B*37:01	1.5
	CIDFYSRIREL	68	11	HLA-C*05:01						1.56	0.42	1.98	-0.91	769.2
	CIDFYSRIREL	68	11	HLA-C*06:02	1.3
	CIDFYSRIREL	68	11	HLA-C*07:01	1.2
	CIDFYSRIREL	68	11	HLA-C*17:01	0.9
	IDFYSRIR	69	8	Entry
	IDFYSRIR	69	8	HLA-A*33:01	1.1
	IDFYSRIRE	69	9	Entry
	IDFYSRIRE	69	9	HLA-B*47:01				17	0.708333
	IDFYSRIRE	69	9	HLA-DQA1*04:01/DQB1*04:02											ACHKCIDFYSRIREL	16.49		1.51
	IDFYSRIRE	69	9	HLA-DRB1*11:01											CHKCIDFYSRIRELR	13.67		0.7
	IDFYSRIREL	69	10	Entry
	IDFYSRIREL	69	10	H-2-Kb	0.35	1.7775				1.56	0.34	1.9	-0.69	384.9
	IDFYSRIREL	69	10	H-2-Kk						1.56	0.34	1.9	-1.39	1932
	IDFYSRIREL	69	10	HLA-B*13:02		1.8329
	IDFYSRIREL	69	10	HLA-B*14:02	1.2
	IDFYSRIREL	69	10	HLA-B*37:01	0.8	0.5819
	IDFYSRIREL	69	10	HLA-B*40:02						1.56	0.34	1.9	-0.88	593.85
	IDFYSRIREL	69	10	HLA-B*47:01				23	0.958333
	IDFYSRIREL	69	10	HLA-C*06:02	0.4
	IDFYSRIREL	69	10	HLA-C*07:01	0.6
	IDFYSRIREL	69	10	HLA-C*07:04		1.5243
	IDFYSRIREL	69	10	HLA-C*14:02	1.4	1.9335
	IDFYSRIRELR	69	11	Entry
	IDFYSRIRELR	69	11	H-2-Kb						0.98	0.57	1.55	-1.8	2239.9
	IDFYSRIRELR	69	11	HLA-A*31:01						0.98	0.57	1.55	-0.86	254.31
	IDFYSRIRELR	69	11	HLA-A*33:01	0.2
	IDFYSRIRELR	69	11	HLA-A*33:03						0.98	0.57	1.55	-1.14	492.05
	IDFYSRIRELR	69	11	HLA-A*68:01	1.3					0.98	0.57	1.55	-1.26	653.05
	IDFYSRIRELR	69	11	HLA-B*37:01	1.8
	IDFYSRIRELR	69	11	HLA-C*06:02	1.5
	IDFYSRIRELR	69	11	HLA-C*07:01	1.7
	DFYSRIREL	70	9	Entry
	DFYSRIREL	70	9	H-2-Dd		1.6729
	DFYSRIREL	70	9	H-2-Kb	1.35	0.8512				1.56	0.44	1.99	-1.25	1744
	DFYSRIREL	70	9	H-2-Kd		0.7372		20	0.714286	1.56	0.44	1.99	-1.66	4535.8
	DFYSRIREL	70	9	H-2-Ld		0.8025
	DFYSRIREL	70	9	HLA-A*23:01		1.1243
	DFYSRIREL	70	9	HLA-A*24:02		1.2048
	DFYSRIREL	70	9	HLA-A*25:01		1.276
	DFYSRIREL	70	9	HLA-A*26				21	0.724138
	DFYSRIREL	70	9	HLA-B*08:01		0.0657	0.3246			1.56	0.44	1.99	-0.72	516.25
	DFYSRIREL	70	9	HLA-B*14			0.4353
	DFYSRIREL	70	9	HLA-B*14:02	1.2	0.0762				1.56	0.44	1.99	-0.83	660.31
	DFYSRIREL	70	9	HLA-B*51:01		1.3858
	DFYSRIREL	70	9	HLA-C*01:02		1.3498
	DFYSRIREL	70	9	HLA-C*03:03	1.75
	DFYSRIREL	70	9	HLA-C*04:01	1.95	0.5598
	DFYSRIREL	70	9	HLA-C*06:02	1.35	0.2356
	DFYSRIREL	70	9	HLA-C*07:01		0.293				1.56	0.44	1.99	-0.66	446.24
	DFYSRIREL	70	9	HLA-C*07:02	0.75	0.1806				1.56	0.44	1.99	-0.09	121.73
	DFYSRIREL	70	9	HLA-C*07:04	0.2	0.0729
	DFYSRIREL	70	9	HLA-C*14:02	1.65
	DFYSRIREL	70	9	HLA-C*14:02		0.1715				1.56	0.44	1.99	0.55	171.82
	DFYSRIREL	70	9	HLA-DPA1*01:03/DPB1*02:01											CIDFYSRIRELRYYS	10.24		1.86
	DFYSRIREL	70	9	HLA-DPA1*01:03/DPB1*02:01											HKCIDFYSRIRELRY	6.2		1.72
	DFYSRIREL	70	9	HLA-DPA1*01:03/DPB1*02:01											KCIDFYSRIRELRYY	6.2		1.67
	DFYSRIREL	70	9	HLA-DPA1*02:01/DPB1*01:01											CHKCIDFYSRIRELR	6.49		0.4
	DFYSRIREL	70	9	HLA-DPA1*02:01/DPB1*01:01											CIDFYSRIRELRYYS	10.83		0.34
	DFYSRIREL	70	9	HLA-DPA1*02:01/DPB1*01:01											DFYSRIRELRYYSNS	14.42		1.86
	DFYSRIREL	70	9	HLA-DPA1*02:01/DPB1*01:01											HKCIDFYSRIRELRY	6.24		0.33
	DFYSRIREL	70	9	HLA-DPA1*02:01/DPB1*01:01											KCIDFYSRIRELRYY	6.04		0.32
	DFYSRIREL	70	9	HLA-DQA1*04:01/DQB1*04:02											CHKCIDFYSRIRELR	19.49		1.38
	DFYSRIREL	70	9	HLA-DQA1*04:01/DQB1*04:02											CIDFYSRIRELRYYS	32.54		1.54
	DFYSRIREL	70	9	HLA-DQA1*04:01/DQB1*04:02											HKCIDFYSRIRELRY	21.87		1.36
	DFYSRIREL	70	9	HLA-DQA1*04:01/DQB1*04:02											KCIDFYSRIRELRYY	27.15		1.33
	DFYSRIREL	70	9	HLA-E*01:01		1.2276
	DFYSRIREL	70	9	HLA-G*01:02		1.5836
	DFYSRIREL	70	9	HLA-G*01:03		1.5836
	DFYSRIREL	70	9	HLA-G*01:04		1.5836
	DFYSRIREL	70	9	HLA-G*01:06		1.5836
	DFYSRIRELR	70	10	Entry
	DFYSRIRELR	70	10	HLA-A*31:01	0.6	1.4377				0.98	0.66	1.65	-0.33	96.02
	DFYSRIRELR	70	10	HLA-A*33:01	0.15
	DFYSRIRELR	70	10	HLA-A*33:03	0.1	0.054				0.98	0.66	1.65	0.61	10.96
	DFYSRIRELR	70	10	HLA-A*68:01	0.5					0.98	0.66	1.65	-0.65	199.82
	DFYSRIRELR	70	10	HLA-B*14:02	1.5
	DFYSRIRELRY	70	11	Entry
	DFYSRIRELRY	70	11	HLA-A*29:02		1.2174				1.46	1.29	2.75	0.91	68.01
	DFYSRIRELRY	70	11	HLA-A*33:01	0.2
	DFYSRIRELRY	70	11	HLA-C*07:02	0.5
	FYSRIREL	71	8	Entry
	FYSRIREL	71	8	H-2-Kb		1.8342				1.56	0.43	1.98	-1.17	1440.5
	FYSRIREL	71	8	H-2-Kd		0.3681				1.56	0.43	1.98	-0.68	463.2
	FYSRIREL	71	8	HLA-A*23:01						1.56	0.43	1.98	-0.33	205.7
	FYSRIREL	71	8	HLA-A*24:02						1.56	0.43	1.98	-0.35	216.7
	FYSRIREL	71	8	HLA-B*08:01		0.629
	FYSRIREL	71	8	HLA-B*14:02	1.4
	FYSRIREL	71	8	HLA-C*01:02	0.9
	FYSRIREL	71	8	HLA-C*03:02						1.56	0.43	1.98	-0.7	489.63
	FYSRIREL	71	8	HLA-C*03:03	0.5
	FYSRIREL	71	8	HLA-C*06:02	0.1	1.9178				1.56	0.43	1.98	-0.47	285.81
	FYSRIREL	71	8	HLA-C*07:01	0.3					1.56	0.43	1.98	-0.26	177.54
	FYSRIREL	71	8	HLA-C*07:02	0.1	0.9795				1.56	0.43	1.98	0.44	34.77
	FYSRIREL	71	8	HLA-C*07:04	0.1	0.3971				1.56	0.43	1.98	-0.99	937.19
	FYSRIREL	71	8	HLA-C*12:02	1.5					1.56	0.43	1.98	-0.53	329.52
	FYSRIREL	71	8	HLA-C*12:03	1.1					1.56	0.43	1.98	-0.3	193.51
	FYSRIREL	71	8	HLA-C*14:02	0.2	0.5693				1.56	0.43	1.98	1.06	8.46
	FYSRIREL	71	8	HLA-C*16:01	1					1.56	0.43	1.98	-0.42	255.11
	FYSRIREL	71	8	HLA-G*01:01	0.9
	FYSRIREL	71	8	HLA-G*01:02	0.9					1.56	0.43	1.98	-0.68	461.91
	FYSRIREL	71	8	HLA-G*01:03	0.9					1.56	0.43	1.98	-0.68	461.91
	FYSRIREL	71	8	HLA-G*01:04	0.9					1.56	0.43	1.98	-0.68	461.91
	FYSRIREL	71	8	HLA-G*01:06	0.9					1.56	0.43	1.98	-0.68	461.91
	FYSRIRELR	71	9	Entry
	FYSRIRELR	71	9	H-2-IAd											HKCIDFYSRIRELRY	34.6		8.99
	FYSRIRELR	71	9	HLA-A*31:01	0.6	0.3639				0.98	0.66	1.64	-0.06	50.51
	FYSRIRELR	71	9	HLA-A*33:01	0.25
	FYSRIRELR	71	9	HLA-A*33:03	0.3	0.1024				0.98	0.66	1.64	0.25	24.38
	FYSRIRELR	71	9	HLA-A*68:01	0.6					0.98	0.66	1.64	-0.27	80.79
	FYSRIRELR	71	9	HLA-DPA1*02:01/DPB1*01:01											IDFYSRIRELRYYSN	14.42		0.68
	FYSRIRELR	71	9	HLA-DRB1*03:01											CIDFYSRIRELRYYS	9.14		1.45
	FYSRIRELR	71	9	HLA-DRB1*03:01											HKCIDFYSRIRELRY	9.27		1.41
	FYSRIRELR	71	9	HLA-DRB1*03:01											IDFYSRIRELRYYSN	10.9		1.45
	FYSRIRELR	71	9	HLA-DRB1*03:01											KCIDFYSRIRELRYY	8.97		1.39
	FYSRIRELR	71	9	HLA-DRB1*11:01											HKCIDFYSRIRELRY	6.64		0.36
	FYSRIRELR	71	9	HLA-DRB5*01:01											HKCIDFYSRIRELRY	5.63		1.36
	FYSRIRELR	71	9	HLA-G*01:01	1.5
	FYSRIRELR	71	9	HLA-G*01:02	1.5
	FYSRIRELR	71	9	HLA-G*01:03	1.5
	FYSRIRELR	71	9	HLA-G*01:04	1.5
	FYSRIRELR	71	9	HLA-G*01:06	1.5
	FYSRIRELRY	71	10	Entry
	FYSRIRELRY	71	10	HLA-A*01:01	0.9	1.4975
	FYSRIRELRY	71	10	HLA-A*23:01						1.46	1.28	2.74	-0.05	619.49
	FYSRIRELRY	71	10	HLA-A*29:02	0.4	0.2465				1.46	1.28	2.74	1.29	28.17
	FYSRIRELRY	71	10	HLA-A*30:02	1.65	1.0916				1.46	1.28	2.74	0.18	362.51
	FYSRIRELRY	71	10	HLA-B*53:01				20	0.869565
	FYSRIRELRY	71	10	HLA-B*58:01	1.9
	FYSRIRELRY	71	10	HLA-C*07:02	0.2					1.46	1.28	2.74	0.07	465.68
	FYSRIRELRY	71	10	HLA-C*14:02						1.46	1.28	2.74	0.77	93.79
	FYSRIRELRYY	71	11	Entry
	FYSRIRELRYY	71	11	HLA-A*23:01						1.3	1.28	2.58	-0.29	742.22
	FYSRIRELRYY	71	11	HLA-A*29:02	0.95	1.7425				1.3	1.28	2.58	0.83	57.12
	FYSRIRELRYY	71	11	HLA-A*30:02						1.3	1.28	2.58	0.02	367.14
	FYSRIRELRYY	71	11	HLA-A*33:01	1.5
	FYSRIRELRYY	71	11	HLA-B*27:02		1.5605
	FYSRIRELRYY	71	11	HLA-C*06:02	0.6
	FYSRIRELRYY	71	11	HLA-C*07:01	0.3
	FYSRIRELRYY	71	11	HLA-C*07:02	0.1					1.3	1.28	2.58	0.26	211.52
	FYSRIRELRYY	71	11	HLA-C*12:03						1.3	1.28	2.58	-0.38	920.93
	FYSRIRELRYY	71	11	HLA-C*14:02	1.9					1.3	1.28	2.58	0.86	52.72
	YSRIRELR	72	8	Entry
	YSRIRELR	72	8	HLA-A*30:01						0.98	0.63	1.61	-0.86	296.19
	YSRIRELR	72	8	HLA-A*31:01	0.5					0.98	0.63	1.61	-0.12	53.62
	YSRIRELR	72	8	HLA-A*33:01	0.3
	YSRIRELR	72	8	HLA-A*33:03	0.8	1.5007				0.98	0.63	1.61	-0.3	81.82
	YSRIRELR	72	8	HLA-A*68:01	0.6					0.98	0.63	1.61	-0.63	176.68
	YSRIRELRY	72	9	Entry
	YSRIRELRY	72	9	H-2-IAd											CIDFYSRIRELRYYS	27.82		9.06
	YSRIRELRY	72	9	H-2-IAd											DFYSRIRELRYYSNS	19.01		9.83
	YSRIRELRY	72	9	H-2-IAd											IDFYSRIRELRYYSN	22.82		7.42
	YSRIRELRY	72	9	H-2-Qa1		0.6584
	YSRIRELRY	72	9	HLA-A*01:01	0.3	0.2749				1.46	1.25	2.71	-0.12	673.92
	YSRIRELRY	72	9	HLA-A*25:01		1.5051
	YSRIRELRY	72	9	HLA-A*26:01		1.2864
	YSRIRELRY	72	9	HLA-A*29:02		0.3935
	YSRIRELRY	72	9	HLA-A*30:01		1.0389				1.46	1.25	2.71	-0.09	635.46
	YSRIRELRY	72	9	HLA-A*30:02	1.99	0.2261				1.46	1.25	2.71	0.75	91.98
	YSRIRELRY	72	9	HLA-B*15:01		0.6062				1.46	1.25	2.71	0.09	419.73
	YSRIRELRY	72	9	HLA-B*15:02		0.7061
	YSRIRELRY	72	9	HLA-B*15:25		0.6749				1.46	1.25	2.71	0.45	182.24
	YSRIRELRY	72	9	HLA-B*35:01		1.193
	YSRIRELRY	72	9	HLA-B*46:01	1.4	0.3625
	YSRIRELRY	72	9	HLA-B*53:01				19	0.826087
	YSRIRELRY	72	9	HLA-B*57:01		0.3824
	YSRIRELRY	72	9	HLA-B*58:01		0.9111
	YSRIRELRY	72	9	HLA-B*58:02		0.3609		20	0.714286
	YSRIRELRY	72	9	HLA-C*02:02		1.0013
	YSRIRELRY	72	9	HLA-C*02:09		1.0013
	YSRIRELRY	72	9	HLA-C*03:02		1.0271				1.46	1.25	2.71	0.31	250.13
	YSRIRELRY	72	9	HLA-C*06:02		0.721
	YSRIRELRY	72	9	HLA-C*07:01		1.1374
	YSRIRELRY	72	9	HLA-C*07:02		1.9501
	YSRIRELRY	72	9	HLA-C*12:02		1.0094
	YSRIRELRY	72	9	HLA-C*12:03		0.647				1.46	1.25	2.71	0.12	390.43
	YSRIRELRY	72	9	HLA-DRB1*11:01											CIDFYSRIRELRYYS	6.2		0.3
	YSRIRELRY	72	9	HLA-DRB1*11:01											DFYSRIRELRYYSNS	6.11		0.38
	YSRIRELRY	72	9	HLA-DRB1*11:01											IDFYSRIRELRYYSN	5.86		0.28
	YSRIRELRY	72	9	HLA-DRB1*11:01											KCIDFYSRIRELRYY	6.64		0.35
	YSRIRELRY	72	9	HLA-DRB5*01:01											CIDFYSRIRELRYYS	5.1		1.55
	YSRIRELRY	72	9	HLA-DRB5*01:01											IDFYSRIRELRYYSN	5.79		1.55
	YSRIRELRY	72	9	HLA-DRB5*01:01											KCIDFYSRIRELRYY	5.25		1.55
	YSRIRELRYY	72	10	Entry
	YSRIRELRYY	72	10	HLA-A*01:01	0.3	0.8017
	YSRIRELRYY	72	10	HLA-A*25:01	1.9
	YSRIRELRYY	72	10	HLA-A*26:01		1.4552
	YSRIRELRYY	72	10	HLA-A*29:02	1.55	1.4218				1.3	1.25	2.56	0.13	264.59
	YSRIRELRYY	72	10	HLA-A*30:01						1.3	1.25	2.56	0.21	223.79
	YSRIRELRYY	72	10	HLA-A*30:02	0.9	0.8669				1.3	1.25	2.56	0.72	69.28
	YSRIRELRYY	72	10	HLA-B*15:01						1.3	1.25	2.56	0.15	254.71
	YSRIRELRYY	72	10	HLA-B*15:02						1.3	1.25	2.56	-0.16	518.62
	YSRIRELRYY	72	10	HLA-B*15:25						1.3	1.25	2.56	0.45	128.45
	YSRIRELRYY	72	10	HLA-B*27:02		0.3692
	YSRIRELRYY	72	10	HLA-B*27:05		0.8035
	YSRIRELRYY	72	10	HLA-B*46:01	1.8	1.6737
	YSRIRELRYY	72	10	HLA-B*57:01		1.2381
	YSRIRELRYY	72	10	HLA-B*58:01		1.9045
	YSRIRELRYY	72	10	HLA-B*58:02		1.536		24	0.857143
	YSRIRELRYY	72	10	HLA-C*03:02						1.3	1.25	2.56	0.12	272.29
	YSRIRELRYY	72	10	HLA-C*06:02	0.2	0.763
	YSRIRELRYY	72	10	HLA-C*07:01	0.2	1.1383
	YSRIRELRYY	72	10	HLA-C*07:02	1	1.8124
	YSRIRELRYY	72	10	HLA-C*12:02						1.3	1.25	2.56	-0.33	770.06
	YSRIRELRYY	72	10	HLA-C*12:03						1.3	1.25	2.56	0.27	193.64
	YSRIRELRYY	72	10	HLA-C*14:02						1.3	1.25	2.56	-0.4	899.29
	YSRIRELRYYS	72	11	Entry
	YSRIRELRYYS	72	11	HLA-A*30:01	1.1
	YSRIRELRYYS	72	11	HLA-C*06:02	0.8
	YSRIRELRYYS	72	11	HLA-C*07:01	0.3
	SRIRELRY	73	8	Entry
	SRIRELRY	73	8	HLA-B*27:02	0.9	0.9178
	SRIRELRY	73	8	HLA-B*27:05		1.636				1.46	1.39	2.85	0.22	423.06
	SRIRELRY	73	8	HLA-C*06:02	1.3	1.4049
	SRIRELRYY	73	9	Entry
	SRIRELRYY	73	9	HLA-A*25:01		1.3252
	SRIRELRYY	73	9	HLA-A*26:01		1.4433
	SRIRELRYY	73	9	HLA-A*29:02		1.3445
	SRIRELRYY	73	9	HLA-A*30:02	1.6	0.561				1.3	1.39	2.69	-0.21	794.27
	SRIRELRYY	73	9	HLA-B*15:01		1.6939
	SRIRELRYY	73	9	HLA-B*15:25		1.8178
	SRIRELRYY	73	9	HLA-B*18:01		1.8316
	SRIRELRYY	73	9	HLA-B*27:02		0.1193
	SRIRELRYY	73	9	HLA-B*27:05	1.7	0.187		22	0.733333	1.3	1.39	2.69	0.06	427.9
	SRIRELRYY	73	9	HLA-B*44:02		1.8615
	SRIRELRYY	73	9	HLA-B*44:03		1.6545
	SRIRELRYY	73	9	HLA-C*06:02	0.35	0.0982
	SRIRELRYY	73	9	HLA-C*07:01	0.65	0.1544
	SRIRELRYY	73	9	HLA-C*07:02		0.2801				1.3	1.39	2.69	-0.15	689.55
	SRIRELRYY	73	9	HLA-X			0.3505
	SRIRELRYYS	73	10	Entry
	SRIRELRYYS	73	10	HLA-B*27:02		1.6221
	SRIRELRYYS	73	10	HLA-C*06:02	0.4
	SRIRELRYYS	73	10	HLA-C*07:01	0.8
	SRIRELRYYSN	73	11	Entry
	SRIRELRYYSN	73	11	HLA-C*06:02	1.1
	RIRELRYY	74	8	Entry
	RIRELRYY	74	8	HLA-A*03:01						1.3	1.48	2.78	0.16	413.47
	RIRELRYY	74	8	HLA-A*29:02						1.3	1.48	2.78	0.22	364.38
	RIRELRYY	74	8	HLA-A*30:01	0.1	0.5544				1.3	1.48	2.78	1.64	13.78
	RIRELRYY	74	8	HLA-A*30:02		0.9262				1.3	1.48	2.78	1.39	24.58
	RIRELRYY	74	8	HLA-A*31:01	1.7					1.3	1.48	2.78	-0.19	935.17
	RIRELRYY	74	8	HLA-A*32:01						1.3	1.48	2.78	-0.22	992.3
	RIRELRYY	74	8	HLA-B*15:01	0.6	1.0938				1.3	1.48	2.78	0.44	219.57
	RIRELRYY	74	8	HLA-B*15:25	1.6	1.3098				1.3	1.48	2.78	0.8	95.28
	RIRELRYY	74	8	HLA-B*57:01	1.9
	RIRELRYY	74	8	HLA-C*06:02	0.8
	RIRELRYY	74	8	HLA-C*07:01	0.7
	RIRELRYYS	74	9	Entry
	RIRELRYYS	74	9	HLA-A*30:01	1.1	0.0757
	RIRELRYYS	74	9	HLA-A*31:01	1.5
	RIRELRYYS	74	9	HLA-DRB1*08:02											YSRIRELRYYSNSVY	2.96		1.65
	RIRELRYYS	74	9	HLA-DRB3*01:01											YSRIRELRYYSNSVY	16.62		0.52
	RIRELRYYSNS	74	11	Entry
	RIRELRYYSNS	74	11	HLA-A*30:01	1.4
	IRELRYYSN	75	9	Entry
	IRELRYYSN	75	9	HLA-B*14:02	0.95
	IRELRYYSN	75	9	HLA-DRB1*11:01											FYSRIRELRYYSNSV	4.39		0.71
	IRELRYYSN	75	9	HLA-DRB1*11:01											SRIRELRYYSNSVYG	8.08		1.32
	IRELRYYSN	75	9	HLA-DRB1*11:01											YSRIRELRYYSNSVY	5.76		0.66
	IRELRYYSN	75	9	HLA-DRB1*15:01											FYSRIRELRYYSNSV	1.01		1.01
	IRELRYYSNSV	75	11	Entry
	IRELRYYSNSV	75	11	HLA-A*30:01	0.3
	IRELRYYSNSV	75	11	HLA-B*40:01	1.3
	IRELRYYSNSV	75	11	HLA-C*06:02	1
	IRELRYYSNSV	75	11	HLA-C*07:04	1.3
	RELRYYSNS	76	9	Entry
	RELRYYSNS	76	9	HLA-B*40:01	1.5
	RELRYYSNS	76	9	HLA-B*40:02	1.05
	RELRYYSNS	76	9	HLA-B*50:01		1.0658
	RELRYYSNSV	76	10	Entry
	RELRYYSNSV	76	10	H-2-Kk						1.12	0.19	1.31	-1.27	384.7
	RELRYYSNSV	76	10	HLA-A*32:01	0.75
	RELRYYSNSV	76	10	HLA-B*13:01	1.2
	RELRYYSNSV	76	10	HLA-B*13:02	0.8
	RELRYYSNSV	76	10	HLA-B*37:01		1.403				1.12	0.19	1.31	-1.45	579.98
	RELRYYSNSV	76	10	HLA-B*40:01		1.0881				0.99	0.93	1.31	-0.76	117.16
	RELRYYSNSV	76	10	HLA-B*40:02	0.3	0.9495				1.12	0.19	1.31	0.17	13.85
	RELRYYSNSV	76	10	HLA-B*49:01	0.2	0.6262		21	0.807692	1.12	0.19	1.31	-0.96	188.32
	RELRYYSNSV	76	10	HLA-B*50:01	0.2	0.8302				1.12	0.19	1.31	-0.56	74.49
	RELRYYSNSVY	76	11	Entry
	RELRYYSNSVY	76	11	HLA-A*25:01	0.5
	RELRYYSNSVY	76	11	HLA-A*30:01	0.6
	RELRYYSNSVY	76	11	HLA-A*30:02	0.3	1.6366				1.34	1.33	2.67	-0.13	624.63
	RELRYYSNSVY	76	11	HLA-B*15:01	0.2					1.34	1.33	2.67	-0.22	770.13
	RELRYYSNSVY	76	11	HLA-B*15:02	0.4
	RELRYYSNSVY	76	11	HLA-B*15:25						1.34	1.33	2.67	0.3	230.65
	RELRYYSNSVY	76	11	HLA-B*18:01	0.6	1.2455				1.34	1.33	2.67	0.21	283.6
	RELRYYSNSVY	76	11	HLA-B*27:02		0.5117
	RELRYYSNSVY	76	11	HLA-B*27:05		0.7553
	RELRYYSNSVY	76	11	HLA-B*40:01	1.3
	RELRYYSNSVY	76	11	HLA-B*40:02						1.34	1.33	2.67	-0.21	757.09
	RELRYYSNSVY	76	11	HLA-B*44:02	1.1	0.9238		23	0.884615	1.34	1.33	2.67	0.47	156.11
	RELRYYSNSVY	76	11	HLA-B*44:03		0.7682				1.34	1.33	2.67	0.73	86.34
	RELRYYSNSVY	76	11	HLA-B*49:01	1.4
	RELRYYSNSVY	76	11	HLA-B*50:01	0.8	1.5906				1.34	1.33	2.67	0.1	370.42
	RELRYYSNSVY	76	11	HLA-C*06:02	0.9
	ELRYYSNSV	77	9	Entry
	ELRYYSNSV	77	9	HLA-A*02:01 EO			0.4609
	ELRYYSNSV	77	9	HLA-A*68:02		1.4029				1.12	0.13	1.25	-1.6	717.09
	ELRYYSNSV	77	9	HLA-B*08:01	0.4	0.2555				1.12	0.13	1.25	-0.31	36.05
	ELRYYSNSV	77	9	HLA-B*13				18	0.782609
	ELRYYSNSV	77	9	HLA-DQA1*01:01/DQB1*05:01											IRELRYYSNSVYGET	14.56		1.66
	ELRYYSNSV	77	9	HLA-DQA1*01:01/DQB1*05:01											RIRELRYYSNSVYGE	13.94		1.62
	ELRYYSNSV	77	9	HLA-DQA1*01:01/DQB1*05:01											SRIRELRYYSNSVYG	15.58		1.97
	ELRYYSNSV	77	9	HLA-DQA1*01:01/DQB1*05:01											YSRIRELRYYSNSVY	15.18		1.93
	ELRYYSNSV	77	9	HLA-DRB1*15:01											ELRYYSNSVYGETLE	1.89		1.98	1.89
	ELRYYSNSV	77	9	HLA-DRB1*15:01											FYSRIRELRYYSNSV	1.01			0.68
	ELRYYSNSV	77	9	HLA-DRB1*15:01											IRELRYYSNSVYGET	0.34		0.34	0.52
	ELRYYSNSV	77	9	HLA-DRB1*15:01											RELRYYSNSVYGETL	0.82			0.82
	ELRYYSNSV	77	9	HLA-DRB1*15:01											RIRELRYYSNSVYGE	0.3		0.34	0.3
	ELRYYSNSV	77	9	HLA-DRB1*15:01											SRIRELRYYSNSVYG	0.3		0.33	0.3
	ELRYYSNSV	77	9	HLA-DRB1*15:01											YSRIRELRYYSNSVY	0.3		0.31	0.3
	ELRYYSNSVY	77	10	Entry
	ELRYYSNSVY	77	10	HLA-A*01:01	1.25
	ELRYYSNSVY	77	10	HLA-A*03				26	0.866667
	ELRYYSNSVY	77	10	HLA-A*25:01	0.5	0.6119				1.34	1.27	2.61	-0.29	778.26
	ELRYYSNSVY	77	10	HLA-A*26				21	0.724138
	ELRYYSNSVY	77	10	HLA-A*26:01	0.3	0.3884				1.34	1.27	2.61	0.36	176.81
	ELRYYSNSVY	77	10	HLA-A*29:02		1.987
	ELRYYSNSVY	77	10	HLA-A*30:02		1.5582
	ELRYYSNSVY	77	10	HLA-A*30:02						1.34	1.27	2.61	0.28	209.21
	ELRYYSNSVY	77	10	HLA-B*15:01	1.3	1.0848		21	0.913043	1.34	1.27	2.61	0.86	55.21
	ELRYYSNSVY	77	10	HLA-B*15:02	0.2	0.5721				1.34	1.27	2.61	1.34	18.5
	ELRYYSNSVY	77	10	HLA-B*15:25	0.9	1.1949				1.34	1.27	2.61	0.99	40.95
	ELRYYSNSVY	77	10	HLA-B*27:02		0.7259
	ELRYYSNSVY	77	10	HLA-B*27:05		1.4133
	ELRYYSNSVY	77	10	HLA-B*35:01						1.34	1.27	2.61	0.13	301.93
	ELRYYSNSVY	77	10	HLA-C*06:02	0.3	1.9511
	ELRYYSNSVY	77	10	HLA-C*07:01	1.5
	ELRYYSNSVYG	77	11	Entry
	ELRYYSNSVYG	77	11	HLA-A*25:01	0.4
	ELRYYSNSVYG	77	11	HLA-B*15:01	0.8
	ELRYYSNSVYG	77	11	HLA-B*15:02	0.5
	ELRYYSNSVYG	77	11	HLA-C*06:02	0.8
	LRYYSNSV	78	8	Entry
	LRYYSNSV	78	8	HLA-B*14:02	0.4	1.5236
	LRYYSNSV	78	8	HLA-B*27:02	1.9
	LRYYSNSV	78	8	HLA-B*27:05	1.7					1.12	0.24	1.35	-1.44	622
	LRYYSNSV	78	8	HLA-B*39:01	1.3
	LRYYSNSV	78	8	HLA-C*06:02	0.1	1.3548				1.12	0.24	1.35	-1.17	335.69
	LRYYSNSV	78	8	HLA-C*07:01	0.5					1.12	0.24	1.35	-1.31	464.82
	LRYYSNSV	78	8	HLA-C*07:02						1.12	0.24	1.35	-1.54	773.08
	LRYYSNSV	78	8	HLA-C*07:04	1
	LRYYSNSV	78	8	HLA-C*12:03						1.12	0.24	1.35	-1.45	634.09
	LRYYSNSV	78	8	HLA-C*14:02	1.9					1.12	0.24	1.35	-1.61	916.14
	LRYYSNSVY	78	9	Entry
	LRYYSNSVY	78	9	HLA-A*29:02		1.2259
	LRYYSNSVY	78	9	HLA-A*30:02	1.45	0.5156				1.34	1.37	2.71	-0.03	546.4
	LRYYSNSVY	78	9	HLA-B*14:02		0.9682
	LRYYSNSVY	78	9	HLA-B*15:01		1.1263
	LRYYSNSVY	78	9	HLA-B*15:02		1.089
	LRYYSNSVY	78	9	HLA-B*15:25		1.0715				1.34	1.37	2.71	0.3	255.26
	LRYYSNSVY	78	9	HLA-B*18:01		1.8469
	LRYYSNSVY	78	9	HLA-B*27:02	1.2	0.1635
	LRYYSNSVY	78	9	HLA-B*27:05	1.6	0.2499		24	0.8	1.34	1.37	2.71	-0.1	635.3
	LRYYSNSVY	78	9	HLA-B*46:01		0.7904
	LRYYSNSVY	78	9	HLA-C*02:02		1.8273
	LRYYSNSVY	78	9	HLA-C*02:09		1.8273
	LRYYSNSVY	78	9	HLA-C*03:02		1.0116				1.34	1.37	2.71	-0.03	549.77
	LRYYSNSVY	78	9	HLA-C*06:02	1.1	0.0943
	LRYYSNSVY	78	9	HLA-C*07:01	1.55	0.1033				1.34	1.37	2.71	-0.19	795.8
	LRYYSNSVY	78	9	HLA-C*07:02		0.2402				1.34	1.37	2.71	-0.02	537.08
	LRYYSNSVY	78	9	HLA-C*12:02		0.7944
	LRYYSNSVY	78	9	HLA-C*12:03		1.5498				1.34	1.37	2.71	-0.05	569.99
	LRYYSNSVY	78	9	HLA-C*14:02		1				1.34	1.37	2.71	-0.19	795.72
	LRYYSNSVY	78	9	HLA-DRB1*04:05											ELRYYSNSVYGETLE	9.21					0.75
	LRYYSNSVY	78	9	HLA-DRB1*04:05											IRELRYYSNSVYGET	5.16					0.75
	LRYYSNSVY	78	9	HLA-DRB1*04:05											LRYYSNSVYGETLEK	10.43					0.75
	LRYYSNSVY	78	9	HLA-DRB1*04:05											RELRYYSNSVYGETL	5.96					0.75
	LRYYSNSVY	78	9	HLA-DRB1*04:05											RIRELRYYSNSVYGE	5.16					0.75
	LRYYSNSVY	78	9	HLA-DRB1*04:05											SRIRELRYYSNSVYG	5.51					0.75
	LRYYSNSVY	78	9	HLA-DRB1*04:05											YSRIRELRYYSNSVY	4.66					0.75
	LRYYSNSVY	78	9	HLA-DRB1*15:01											ELRYYSNSVYGETLE	1.89					0.17
	LRYYSNSVY	78	9	HLA-DRB1*15:01											IRELRYYSNSVYGET	0.34					0.17
	LRYYSNSVY	78	9	HLA-DRB1*15:01											LRYYSNSVYGETLEK	7.21					0.17
	LRYYSNSVY	78	9	HLA-DRB1*15:01											RELRYYSNSVYGETL	0.82					0.17
	LRYYSNSVY	78	9	HLA-DRB1*15:01											RELRYYSNSVYGETL	0.82		0.88
	LRYYSNSVY	78	9	HLA-DRB1*15:01											RIRELRYYSNSVYGE	0.3					0.17
	LRYYSNSVY	78	9	HLA-DRB1*15:01											SRIRELRYYSNSVYG	0.3					0.17
	LRYYSNSVY	78	9	HLA-DRB1*15:01											YSRIRELRYYSNSVY	0.3					0.17
	LRYYSNSVY	78	9	HLA-DRB3*01:01											IRELRYYSNSVYGET	18.63		0.37
	LRYYSNSVY	78	9	HLA-DRB3*01:01											RELRYYSNSVYGETL	18.58		0.38
	LRYYSNSVY	78	9	HLA-DRB3*01:01											RIRELRYYSNSVYGE	19.32		0.4
	LRYYSNSVY	78	9	HLA-DRB3*01:01											SRIRELRYYSNSVYG	17.8		0.57
	LRYYSNSVYG	78	10	Entry
	LRYYSNSVYG	78	10	HLA-B*15:02	0.8
	LRYYSNSVYG	78	10	HLA-C*06:02	0.3
	LRYYSNSVYG	78	10	HLA-C*07:01	0.9
	LRYYSNSVYGE	78	11	Entry
	LRYYSNSVYGE	78	11	HLA-B*15:02	0.8
	LRYYSNSVYGE	78	11	HLA-B*27:05	1.7
	LRYYSNSVYGE	78	11	HLA-C*06:02	0.8
	RYYSNSVY	79	8	Entry
	RYYSNSVY	79	8	H-2-Kd		1.0882				1.34	1.59	2.93	-0.34	1860.2
	RYYSNSVY	79	8	HLA-A*23:01		1.4515				1.34	1.59	2.93	0.23	503.94
	RYYSNSVY	79	8	HLA-A*24:02		1.5758				1.34	1.59	2.93	0	851.94
	RYYSNSVY	79	8	HLA-A*29:02	0.4	1.2893				1.34	1.59	2.93	0.87	113.62
	RYYSNSVY	79	8	HLA-A*30:01	1.8					1.34	1.59	2.93	0.18	566.62
	RYYSNSVY	79	8	HLA-A*30:02	0.4	0.4728				1.34	1.59	2.93	1.19	55.05
	RYYSNSVY	79	8	HLA-A*32:01						1.34	1.59	2.93	0.18	557.43
	RYYSNSVY	79	8	HLA-B*15:01	0.1	1.3472				1.34	1.59	2.93	0.13	630.18
	RYYSNSVY	79	8	HLA-B*15:02	0.5
	RYYSNSVY	79	8	HLA-B*15:25		1.523				1.34	1.59	2.93	0.73	159.74
	RYYSNSVY	79	8	HLA-B*27:02	1.5
	RYYSNSVY	79	8	HLA-B*46:01		1.8478
	RYYSNSVY	79	8	HLA-C*03:02						1.34	1.59	2.93	0.33	396.89
	RYYSNSVY	79	8	HLA-C*06:02	0.8	1.5327
	RYYSNSVY	79	8	HLA-C*07:01	1
	RYYSNSVY	79	8	HLA-C*07:02	0.3	0.7649				1.34	1.59	2.93	0.82	129.26
	RYYSNSVY	79	8	HLA-C*12:03	1.7					1.34	1.59	2.93	0.14	611.6
	RYYSNSVY	79	8	HLA-C*14:02	0.1	0.2678				1.34	1.59	2.93	1.65	19.17
	RYYSNSVY	79	8	HLA-C*16:01						1.34	1.59	2.93	-0.02	896.26
	RYYSNSVYG	79	9	Entry
	RYYSNSVYG	79	9	H-2-Kd		0.2939				0.95	-0.28	0.67	-1.62	193.1
	RYYSNSVYG	79	9	HLA-A*24:02	1.15
	RYYSNSVYG	79	9	HLA-A*24:02	1.15
	RYYSNSVYG	79	9	HLA-A*30:01	1.9	0.8831
	RYYSNSVYG	79	9	HLA-C*14:02	0.9
	RYYSNSVYGE	79	10	Entry
	RYYSNSVYGE	79	10	H-2-Kd			0.4804
	RYYSNSVYGE	79	10	HLA-A*23:01	1.1
	RYYSNSVYGE	79	10	HLA-A*24:02	1
	RYYSNSVYGE	79	10	HLA-A*30:02	1.8
	YYSNSVYG	80	8	Entry
	YYSNSVYG	80	8	HLA-C*07:02	0.8
	YYSNSVYGE	80	9	Entry
	YYSNSVYGE	80	9	HLA-C*07:02	1.15
	YYSNSVYGE	80	9	HLA-C*14:02	1.75
	YYSNSVYGE	80	9	HLA-DRB3*01:01											ELRYYSNSVYGETLE	19.14		0.98
	YYSNSVYGE	80	9	HLA-DRB3*01:01											LRYYSNSVYGETLEK	27.35		1.01
	YYSNSVYGET	80	10	Entry
	YYSNSVYGET	80	10	HLA-C*14:02	1.9
	YYSNSVYGETL	80	11	Entry
	YYSNSVYGETL	80	11	H-2-Kd		0.3208				1.47	0.58	2.05	-0.46	322.6
	YYSNSVYGETL	80	11	HLA-A*23:01	1	0.645				1.47	0.58	2.05	0.4	44.86
	YYSNSVYGETL	80	11	HLA-A*24:02	0.4	0.408				1.47	0.58	2.05	0.49	36.34
	YYSNSVYGETL	80	11	HLA-B*38:01	1
	YYSNSVYGETL	80	11	HLA-C*01:02	0.7
	YYSNSVYGETL	80	11	HLA-C*02:02	1					1.47	0.58	2.05	-0.83	747.53
	YYSNSVYGETL	80	11	HLA-C*02:09	1					1.47	0.58	2.05	-0.83	747.53
	YYSNSVYGETL	80	11	HLA-C*03:02						1.47	0.58	2.05	0.03	104.07
	YYSNSVYGETL	80	11	HLA-C*03:03	1.1					1.47	0.58	2.05	-0.71	572.03
	YYSNSVYGETL	80	11	HLA-C*03:04						1.47	0.58	2.05	-0.71	572.03
	YYSNSVYGETL	80	11	HLA-C*04:01		1.9472
	YYSNSVYGETL	80	11	HLA-C*06:02						1.47	0.58	2.05	-0.7	553.5
	YYSNSVYGETL	80	11	HLA-C*07:01	1.7					1.47	0.58	2.05	-0.57	412.22
	YYSNSVYGETL	80	11	HLA-C*07:02	0.1					1.47	0.58	2.05	0.3	56.62
	YYSNSVYGETL	80	11	HLA-C*07:04	0.2	1.747
	YYSNSVYGETL	80	11	HLA-C*08:01	1.7
	YYSNSVYGETL	80	11	HLA-C*12:02	0.8					1.47	0.58	2.05	-0.06	128.83
	YYSNSVYGETL	80	11	HLA-C*12:03						1.47	0.58	2.05	0.03	104.72
	YYSNSVYGETL	80	11	HLA-C*14:02	0.5	1.5262				1.47	0.58	2.05	1.4	4.44
	YYSNSVYGETL	80	11	HLA-C*15:02	0.2
	YYSNSVYGETL	80	11	HLA-C*16:01	0.4					1.47	0.58	2.05	0.15	79.72
	YYSNSVYGETL	80	11	HLA-G*01:01	0.2
	YYSNSVYGETL	80	11	HLA-G*01:02	0.2	0.9448
	YYSNSVYGETL	80	11	HLA-G*01:03	0.2	0.9448
	YYSNSVYGETL	80	11	HLA-G*01:04	0.2	0.9448
	YYSNSVYGETL	80	11	HLA-G*01:06	0.2	0.9448
	YSNSVYGET	81	9	Entry
	YSNSVYGET	81	9	HLA-DPA1*01/DPB1*04:01											RYYSNSVYGETLEKI	3.97		0.31
	YSNSVYGET	81	9	HLA-DPA1*01:03/DPB1*02:01											RYYSNSVYGETLEKI	2.38		0.04
	YSNSVYGET	81	9	HLA-DPA1*02:01/DPB1*01:01											RYYSNSVYGETLEKI	9.15		0.08
	YSNSVYGETL	81	10	Entry
	YSNSVYGETL	81	10	H-2-Db	1.5	1.1313
	YSNSVYGETL	81	10	H-2-Kb						1.47	0.36	1.83	-1.66	3084.3
	YSNSVYGETL	81	10	H-2-Kk						1.47	0.36	1.83	-1.86	4928.5
	YSNSVYGETL	81	10	HLA-A*68:02						1.47	0.36	1.83	-0.94	586.93
	YSNSVYGETL	81	10	HLA-B*15:25						1.47	0.36	1.83	-0.82	443.66
	YSNSVYGETL	81	10	HLA-B*58:01		1.3098				1.47	0.36	1.83	-0.95	601.58
	YSNSVYGETL	81	10	HLA-B*58:02				22	0.785714
	YSNSVYGETL	81	10	HLA-C*01:02	0.7	1.8533
	YSNSVYGETL	81	10	HLA-C*02:02	0.2	1.369				1.47	0.36	1.83	-0.36	155.7
	YSNSVYGETL	81	10	HLA-C*02:09	0.2	1.369				1.47	0.36	1.83	-0.36	155.7
	YSNSVYGETL	81	10	HLA-C*03:02	0.4	1.7613				1.47	0.36	1.83	0.77	11.63
	YSNSVYGETL	81	10	HLA-C*03:03	0.6	1.3492				1.47	0.36	1.83	0.48	22.4
	YSNSVYGETL	81	10	HLA-C*03:04	0.4	1.3492				1.47	0.36	1.83	0.48	22.4
	YSNSVYGETL	81	10	HLA-C*05:01		1.8456				1.47	0.36	1.83	-0.64	294.09
	YSNSVYGETL	81	10	HLA-C*08:01	0.4	1.6243				1.47	0.36	1.83	-0.86	491.76
	YSNSVYGETL	81	10	HLA-C*08:02	1.2	1.5406				1.47	0.36	1.83	-0.97	628.85
	YSNSVYGETL	81	10	HLA-C*12:02	0.3	1.9075				1.47	0.36	1.83	0.18	44.34
	YSNSVYGETL	81	10	HLA-C*12:03	0.9					1.47	0.36	1.83	0.29	34.86
	YSNSVYGETL	81	10	HLA-C*14:02						1.47	0.36	1.83	-0.52	222.34
	YSNSVYGETL	81	10	HLA-C*15:02	0.3	1.5622				1.47	0.36	1.83	-0.27	125.72
	YSNSVYGETL	81	10	HLA-C*16:01	0.7					1.47	0.36	1.83	-0.26	124.01
	YSNSVYGETL	81	10	HLA-C*17:01	0.4	1.8179
	YSNSVYGETL	81	10	HLA-G*01:01	1.1
	YSNSVYGETL	81	10	HLA-G*01:02	1.1
	YSNSVYGETL	81	10	HLA-G*01:03	1.1
	YSNSVYGETL	81	10	HLA-G*01:04	1.1
	YSNSVYGETL	81	10	HLA-G*01:06	1.1
	YSNSVYGETLE	81	11	Entry
	YSNSVYGETLE	81	11	HLA-B*58:01	0.8
	YSNSVYGETLE	81	11	HLA-C*03:03	1.1
	YSNSVYGETLE	81	11	HLA-C*15:02	0.2
	SNSVYGETL	82	9	Entry
	SNSVYGETL	82	9	H-2-Db		1.7667
	SNSVYGETL	82	9	H-2-Dd		0.9375
	SNSVYGETL	82	9	H-2-Kb		0.7674				1.47	0.35	1.82	-1.18	1005.9
	SNSVYGETL	82	9	H-2-Kk						1.47	0.35	1.82	-1.71	3379.4
	SNSVYGETL	82	9	H-2-Ld		1.9495
	SNSVYGETL	82	9	HLA-B*37:01	1.6	0.8109
	SNSVYGETL	82	9	HLA-B*38:01	1.9	1.8144
	SNSVYGETL	82	9	HLA-B*48:01		1.7335
	SNSVYGETLEK	82	11	Entry
	SNSVYGETLEK	82	11	HLA-A*03:01		0.2785
	SNSVYGETLEK	82	11	HLA-A*11:01	0.45	0.084				0.95	0.13	1.08	-1.88	926.18
	SNSVYGETLEK	82	11	HLA-A*68:01		1.273
	SNSVYGETLEK	82	11	HLA-A*74:01		1.2244
	NSVYGETL	83	8	Entry
	NSVYGETL	83	8	HLA-C*03:02						1.47	0.51	1.98	-0.76	549.22
	NSVYGETL	83	8	HLA-C*03:03						1.47	0.51	1.98	-0.87	706.95
	NSVYGETL	83	8	HLA-C*03:04						1.47	0.51	1.98	-0.87	706.95
	NSVYGETLEK	83	10	Entry
	NSVYGETLEK	83	10	HLA-A*03:01	1.4	0.1937
	NSVYGETLEK	83	10	HLA-A*11:01	0.65	0.1197		25	0.862069	0.95	0.29	1.24	-1.43	467.36
	NSVYGETLEK	83	10	HLA-A*68:01	1.15	0.2119				0.95	0.29	1.24	-0.99	168.67
	NSVYGETLEK	83	10	HLA-A*74:01		1.3252
	NSVYGETLEKI	83	11	Entry
	NSVYGETLEKI	83	11	HLA-A*68:02						1.09	0.32	1.41	-1.27	482.35
	NSVYGETLEKI	83	11	HLA-C*15:02	1.5
	SVYGETLEK	84	9	Entry
	SVYGETLEK	84	9	H-2-Qa1		1.8759
	SVYGETLEK	84	9	HLA-A*03				30	1
	SVYGETLEK	84	9	HLA-A*03:01		0.0055
	SVYGETLEK	84	9	HLA-A*03:01	0.25		0.4659			0.95	0.43	1.38	0	25.95
	SVYGETLEK	84	9	HLA-A*11:01	0.2	0.01	0.518	29	1	0.95	0.43	1.38	0.6	5.94
	SVYGETLEK	84	9	HLA-A*29:02		1.6596
	SVYGETLEK	84	9	HLA-A*30:01		0.0516				0.95	0.43	1.38	-0.84	163.05
	SVYGETLEK	84	9	HLA-A*31			0.3607
	SVYGETLEK	84	9	HLA-A*31:01		0.6823
	SVYGETLEK	84	9	HLA-A*33:03		0.8615
	SVYGETLEK	84	9	HLA-A*68:01	1.2	0.0328	0.4384			0.95	0.43	1.38	-0.31	48.07
	SVYGETLEK	84	9	HLA-A*74:01	1.3	0.0386
	SVYGETLEK	84	9	HLA-DPA1*03:01/DPB1*04:02											RYYSNSVYGETLEKI	7.76		0.05
	SVYGETLEKI	84	10	Entry
	SVYGETLEKI	84	10	H-2-Kd		0.6339				1.09	0.46	1.55	-1.76	2052.1
	SVYGETLEKI	84	10	HLA-A*02:01		1.3544		23	0.741935
	SVYGETLEKI	84	10	HLA-A*02:06		0.6956				1.09	0.46	1.55	-0.92	291.5
	SVYGETLEKI	84	10	HLA-A*03:01		0.4902
	SVYGETLEKI	84	10	HLA-A*11:01		0.3899
	SVYGETLEKI	84	10	HLA-A*23:01		1.2506
	SVYGETLEKI	84	10	HLA-A*24:02		0.8719
	SVYGETLEKI	84	10	HLA-A*32:01		1.4295				1.09	0.46	1.55	-0.88	269.35
	SVYGETLEKI	84	10	HLA-A*68:02		0.7681				1.09	0.46	1.55	-1.14	483.01
	SVYGETLEKI	84	10	HLA-B*52:01	1.6
	SVYGETLEKI	84	10	HLA-C*02:02		1.6854
	SVYGETLEKI	84	10	HLA-C*02:09		1.6854
	SVYGETLEKI	84	10	HLA-C*03:02						1.09	0.46	1.55	-1.13	477.14
	SVYGETLEKI	84	10	HLA-C*12:03						1.09	0.46	1.55	-0.97	327.28
	SVYGETLEKI	84	10	HLA-C*15:02	0.6	0.9353				1.09	0.46	1.55	-1.4	879.42
	SVYGETLEKI	84	10	HLA-C*16:01						1.09	0.46	1.55	-1.41	898.66
	SVYGETLEKI	84	10	HLA-C*17:01		1.1441
	VYGETLEK	85	8	Entry
	VYGETLEK	85	8	HLA-A*03:01	1.75
	VYGETLEK	85	8	HLA-A*11:01	0.75
	VYGETLEKI	85	9	Entry
	VYGETLEKI	85	9	H-2-Kd		0.0666		22	0.785714	1.09	0.33	1.42	-1.34	567.08
	VYGETLEKI	85	9	HLA-A*23:01	0.25	0.0584				1.09	0.33	1.42	-0.43	69.45
	VYGETLEKI	85	9	HLA-A*24:02	0.5	0.0388		27	1	1.09	0.33	1.42	-0.33	56.16
	VYGETLEKI	85	9	HLA-C*04:01		0.8374
	VYGETLEKI	85	9	HLA-C*07:04		1.3963
	VYGETLEKI	85	9	HLA-C*14:02		1.081
	VYGETLEKI	85	9	HLA-DPA1*01/DPB1*04:01											NSVYGETLEKITNTE	14.56		0.35
	VYGETLEKI	85	9	HLA-DPA1*01/DPB1*04:01											SNSVYGETLEKITNT	14.56		0.33
	VYGETLEKI	85	9	HLA-DPA1*01/DPB1*04:01											YSNSVYGETLEKITN	13.43		0.33
	VYGETLEKI	85	9	HLA-DPA1*01/DPB1*04:01											YYSNSVYGETLEKIT	5.1		0.32
	VYGETLEKI	85	9	HLA-DPA1*01:03/DPB1*02:01											NSVYGETLEKITNTE	7.6		0.05
	VYGETLEKI	85	9	HLA-DPA1*01:03/DPB1*02:01											SNSVYGETLEKITNT	6.22		0.05
	VYGETLEKI	85	9	HLA-DPA1*01:03/DPB1*02:01											SVYGETLEKITNTEL	13.47		0.39
	VYGETLEKI	85	9	HLA-DPA1*01:03/DPB1*02:01											VYGETLEKITNTELY	15.94		0.41
	VYGETLEKI	85	9	HLA-DPA1*01:03/DPB1*02:01											YSNSVYGETLEKITN	5.55		0.05
	VYGETLEKI	85	9	HLA-DPA1*01:03/DPB1*02:01											YYSNSVYGETLEKIT	2.49		0.04
	VYGETLEKI	85	9	HLA-DPA1*02:01/DPB1*01:01											NSVYGETLEKITNTE	15.29		0.07
	VYGETLEKI	85	9	HLA-DPA1*02:01/DPB1*01:01											SNSVYGETLEKITNT	12.23		0.07
	VYGETLEKI	85	9	HLA-DPA1*02:01/DPB1*01:01											SVYGETLEKITNTEL	19.49		0.35
	VYGETLEKI	85	9	HLA-DPA1*02:01/DPB1*01:01											VYGETLEKITNTELY	21.04		0.35
	VYGETLEKI	85	9	HLA-DPA1*02:01/DPB1*01:01											YSNSVYGETLEKITN	11.39		0.07
	VYGETLEKI	85	9	HLA-DPA1*02:01/DPB1*01:01											YYSNSVYGETLEKIT	9.25		0.07
	VYGETLEKI	85	9	HLA-DPA1*03:01/DPB1*04:02											NSVYGETLEKITNTE	4.43		0.05
	VYGETLEKI	85	9	HLA-DPA1*03:01/DPB1*04:02											SNSVYGETLEKITNT	3.59		0.05
	VYGETLEKI	85	9	HLA-DPA1*03:01/DPB1*04:02											SVYGETLEKITNTEL	6.29		0.37
	VYGETLEKI	85	9	HLA-DPA1*03:01/DPB1*04:02											VYGETLEKITNTELY	12.72		0.38
	VYGETLEKI	85	9	HLA-DPA1*03:01/DPB1*04:02											YSNSVYGETLEKITN	3.59		0.05
	VYGETLEKI	85	9	HLA-DPA1*03:01/DPB1*04:02											YYSNSVYGETLEKIT	4.68		0.05
	VYGETLEKI	85	9	HLA-G*01:01	1.2
	VYGETLEKI	85	9	HLA-G*01:02	1.2	0.797
	VYGETLEKI	85	9	HLA-G*01:03	1.2	0.797
	VYGETLEKI	85	9	HLA-G*01:04	1.2	0.797
	VYGETLEKI	85	9	HLA-G*01:06	1.2	0.797
	VYGETLEKITNTEL	86	8	HLA-B*51:01				22	0.846154
	GETLEKITN	87	9	Entry
	GETLEKITN	87	9	HLA-B*40:01	1.55
	GETLEKITNT	87	9	HLA-B*50:01		1.8977
	ETLEKITNT	88	9	Entry
	ETLEKITNT	88	9	HLA-A*26				25	0.862069
	ETLEKITNT	88	9	HLA-A*68:01		0.5947		20	0.8
	ETLEKITNTE	88	10	Entry
	ETLEKITNTE	88	10	HLA-A*26				21	0.724138
	ETLEKITNTEL	88	11	Entry
	ETLEKITNTEL	88	11	H-2-Kk		1.9847				1.56	0.31	1.87	-1.53	2518.9
	ETLEKITNTEL	88	11	HLA-A*68:02		1.9265				1.56	0.31	1.87	0.08	62.28
	ETLEKITNTEL	88	11	HLA-B*40:01	1.3
	TLEKITNTE	89	9	Entry
	TLEKITNTE	89	9	HLA-DRB1*08:02											SVYGETLEKITNTEL	27.11		1.18
	TLEKITNTEL	89	10	Entry
	TLEKITNTEL	89	10	H-2-Kk		1.2568				1.56	0.28	1.84	-1.19	1082.1
	TLEKITNTEL	89	10	HLA-B*13				18	0.782609
	TLEKITNTEL	89	10	HLA-B*40:01		0.8884
	TLEKITNTEL	89	10	HLA-B*40:02		0.9168
	TLEKITNTEL	89	10	HLA-B*44:02		1.8298
	TLEKITNTEL	89	10	HLA-B*50:01		1.7769
	TLEKITNTEL	89	10	HLA-C*05:01		1.9676
	TLEKITNTELY	89	11	Entry
	TLEKITNTELY	89	11	HLA-A*01				27	0.75
	TLEKITNTELY	89	11	HLA-A*01:01	1.25	0.1496				1.49	1.13	2.62	0.32	203.74
	TLEKITNTELY	89	11	HLA-A*29:02	0.6	1.526				1.49	1.13	2.62	0.7	83.68
	TLEKITNTELY	89	11	HLA-A*30:02	0.8	1.8733				1.49	1.13	2.62	-0.13	564.07
	TLEKITNTELY	89	11	HLA-B*15:01	1.4
	LEKITNTEL	90	9	Entry
	LEKITNTEL	90	9	H-2-Kk		0.2426				1.56	0.36	1.92	-0.7	424.98
	LEKITNTEL	90	9	H-2-Ld		1.8889
	LEKITNTEL	90	9	H-2-Qa2		0.9724
	LEKITNTEL	90	9	HLA-B*13:01		0.9951
	LEKITNTEL	90	9	HLA-B*13:02		1.0862
	LEKITNTEL	90	9	HLA-B*18:01		0.4269
	LEKITNTEL	90	9	HLA-B*37				21	0.75
	LEKITNTEL	90	9	HLA-B*37:01		0.2709
	LEKITNTEL	90	9	HLA-B*40:01	0.5	0.1791		22	0.785714	1.56	0.36	1.92	-0.33	178.09
	LEKITNTEL	90	9	HLA-B*40:02	1.45	0.1419				1.56	0.36	1.92	-0.28	160.1
	LEKITNTEL	90	9	HLA-B*44:02		1.0485		20	0.769231
	LEKITNTEL	90	9	HLA-B*44:03		1.0624
	LEKITNTEL	90	9	HLA-B*48:01		0.6952
	LEKITNTEL	90	9	HLA-B*49:01		0.2991
	LEKITNTEL	90	9	HLA-B*50:01	1.9	0.2246				1.56	0.36	1.92	-1.05	951.92
	LEKITNTEL	90	9	HLA-DPA1*02:01/DPB1*01:01											ETLEKITNTELYNLL	8.29		0.98
	LEKITNTEL	90	9	HLA-DPA1*02:01/DPB1*01:01											GETLEKITNTELYNL	16.2		1.16
	LEKITNTEL	90	9	HLA-DPA1*03:01/DPB1*04:02											GETLEKITNTELYNL	9.09		0.48
	LEKITNTEL	90	9	HLA-DRB1*07:01											ETLEKITNTELYNLL	15.32		0.77
	LEKITNTEL	90	9	HLA-DRB1*07:01											GETLEKITNTELYNL	14.38		0.77
	LEKITNTEL	90	9	HLA-DRB1*07:01											VYGETLEKITNTELY	12.31		0.84
	LEKITNTEL	90	9	HLA-DRB1*07:01											YGETLEKITNTELYN	15.98		0.85
	LEKITNTEL	90	9	HLA-DRB1*08:02											ETLEKITNTELYNLL	8.59		1.02
	LEKITNTEL	90	9	HLA-DRB1*08:02											GETLEKITNTELYNL	6.65		0.96
	LEKITNTEL	90	9	HLA-DRB1*08:02											VYGETLEKITNTELY	20.76		1.18
	LEKITNTEL	90	9	HLA-DRB1*08:02											YGETLEKITNTELYN	13.08		1.16
	LEKITNTELY	90	10	Entry
	LEKITNTELY	90	10	H-2-Kk						1.49	1.22	2.71	-0.8	3197.1
	LEKITNTELY	90	10	HLA-A*30:02	1.7
	LEKITNTELY	90	10	HLA-B*15:01	1.8
	LEKITNTELY	90	10	HLA-B*18:01	1.4	0.418				1.49	1.22	2.71	0.44	185.31
	LEKITNTELY	90	10	HLA-B*44:02		0.4561		22	0.846154	1.49	1.22	2.71	0.22	303.45
	LEKITNTELY	90	10	HLA-B*44:03		0.3696				1.49	1.22	2.71	0.32	245.14
	LEKITNTELY	90	10	HLA-B*50:01		1.8204
	EKITNTEL	91	8	Entry
	EKITNTEL	91	8	H-2-Kk						1.56	0.4	1.96	-1.55	3267.5
	EKITNTEL	91	8	HLA-B*39:01	0.9					1.56	0.4	1.96	-0.64	400.32
	EKITNTELY	91	9	Entry
	EKITNTELY	91	9	HLA-A*25:01	1.6	1.8966
	EKITNTELY	91	9	HLA-A*26				25	0.862069
	EKITNTELY	91	9	HLA-A*26:01	0.65	1.586
	EKITNTELY	91	9	HLA-A*29:02		1.9883
	EKITNTELY	91	9	HLA-B*15:01		1.7848
	EKITNTELY	91	9	HLA-B*15:02		1.4102
	EKITNTELY	91	9	HLA-B*18:01		0.7431
	EKITNTELY	91	9	HLA-B*44:02		1.9297		19	0.730769
	EKITNTELY	91	9	HLA-B*44:03		1.3255
	KITNTELY	92	8	Entry
	KITNTELY	92	8	HLA-A*11:01						1.49	1.28	2.77	-0.09	733.44
	KITNTELY	92	8	HLA-A*29:02						1.49	1.28	2.77	0.74	109.28
	KITNTELY	92	8	HLA-A*30:02		0.9781				1.49	1.28	2.77	0.99	61.13
[truncated: 741 more rows]
