# Supplementary material for: A comprehensive in silico analysis for identification of therapeutic epitopes in HPV16, 18, 31 and 45 oncoproteins
Source: PLoS One. 2018 Oct 24;13(10):e0205933. doi: 10.1371/journal.pone.0205933 (PMC6200245; doi:10.1371/journal.pone.0205933)
Supplement: S3 File — (ZIP) [file pone.0205933.s003.zip › S3 File (MHC-I and II Binding predictions)/S3C File (E7 MHC-I and II binding predictions) .xlsx]

## Sheet: H16E7-1
	Peptides	Location		Alleles	MHC I binding prediction					MHC-I Processing prediction					MHC II binding prediction
					IEDB	NetMHCpan4	Rankpep	SYFPEITHI	SYFPEITHI	IEDB combind predictor					IEDB
										Proteasomal cleavage	TAP	Processing	Total		Complete MHC-II	Median	Comlib	SMM	NN	NetMHCIIpan	Strurniolo
	Sequence	Start	Length	Allele	PR	PR	%Optimal	score	%Reference	score	score	score	score	IC50	peptide	PR	PR	PR	PR	PR	PR
	MHGDTPTL	1	8	Entry
	MHGDTPTL	1	8	HLA-B*14:02		1.2521
	MHGDTPTL	1	8	HLA-B*38:01	0.2	0.3854
	MHGDTPTL	1	8	HLA-B*39:01	0.1	0.3045				1.63	0.34	1.97	-0.58	350.5
	MHGDTPTL	1	8	HLA-B*48:01	1.7
	MHGDTPTL	1	8	HLA-C*14:02	0.3
	MHGDTPTL	1	8	HLA-E*01:01	0.2
	MHGDTPTLHEY	1	11	Entry
	MHGDTPTLHEY	1	11	HLA-A*01:01		1.4416
	MHGDTPTLHEY	1	11	HLA-A*29:02	0.6	1.692
	MHGDTPTLHEY	1	11	HLA-A*30:02	1.85
	MHGDTPTLHEY	1	11	HLA-B*38:01	1.1
	HGDTPTLHE	2	9	Entry
	HGDTPTLHE	2	9	HLA-C*05:01	1.25
	HGDTPTLHEY	2	10	Entry
	HGDTPTLHEY	2	10	H-2-Qa1		1.8733
	HGDTPTLHEY	2	10	HLA-A*01			0.8103	28	0.777778
	HGDTPTLHEY	2	10	HLA-A*01:01	0.45	0.1518				1.46	1.05	2.51	-0.11	413.9
	HGDTPTLHEY	2	10	HLA-A*29:02		1.0959
	HGDTPTLHEY	2	10	HLA-A*30:02	1.3	0.5222				1.46	1.05	2.51	-0.13	434.5
	HGDTPTLHEY	2	10	HLA-B*15:02		1.6258
	HGDTPTLHEY	2	10	HLA-B*18:01		1.7197
	HGDTPTLHEY	2	10	HLA-B*35:01		1.2584
	HGDTPTLHEY	2	10	HLA-B*44:02		1.8077
	HGDTPTLHEY	2	10	HLA-B*44:03		1.6105
	HGDTPTLHEY	2	10	HLA-C*05:01	1.6
	HGDTPTLHEYM	2	11	Entry
	HGDTPTLHEYM	2	11	H-2-Dd	0.9
	HGDTPTLHEYM	2	11	HLA-C*05:01	0.6
	HGDTPTLHEYM	2	11	HLA-G*01:01	1.4
	HGDTPTLHEYM	2	11	HLA-G*01:02	1.4
	HGDTPTLHEYM	2	11	HLA-G*01:03	1.4
	HGDTPTLHEYM	2	11	HLA-G*01:04	1.4
	HGDTPTLHEYM	2	11	HLA-G*01:06	1.4
	GDTPTLHEY	3	9	Entry
	GDTPTLHEY	3	9	H-2-Qa2		1.5292
	GDTPTLHEY	3	9	HLA-A*01:01		0.8645
	GDTPTLHEY	3	9	HLA-A*29:02	1.35	0.7394
	GDTPTLHEY	3	9	HLA-A*30:02		0.5835
	GDTPTLHEY	3	9	HLA-B*13:01		1.4335
	GDTPTLHEY	3	9	HLA-B*15:01		1.9677
	GDTPTLHEY	3	9	HLA-B*15:02		1.2811
	GDTPTLHEY	3	9	HLA-B*15:25		1.7502
	GDTPTLHEY	3	9	HLA-B*18:01		0.7197
	GDTPTLHEY	3	9	HLA-B*44:02		0.65
	GDTPTLHEY	3	9	HLA-B*44:03		0.4827
	GDTPTLHEYM	3	10	Entry
	GDTPTLHEYM	3	10	HLA-B*47:01				18	0.75
	GDTPTLHEYML	3	11	Entry
	GDTPTLHEYML	3	11	HLA-B*35:03	0.5
	DTPTLHEY	4	8	Entry
	DTPTLHEY	4	8	HLA-A*01:01		1.0143
	DTPTLHEY	4	8	HLA-A*25:01	0.2	0.8471
	DTPTLHEY	4	8	HLA-A*26:01		0.5388
	DTPTLHEY	4	8	HLA-A*29:02	1.95
	DTPTLHEY	4	8	HLA-B*18:01		1.6652
	DTPTLHEYM	4	9	Entry
	DTPTLHEYM	4	9	H-2-Db		1.9274
	DTPTLHEYM	4	9	H-2-Dd		0.9173
	DTPTLHEYM	4	9	HLA-A*25:01	1.05	0.9392
	DTPTLHEYM	4	9	HLA-A*26:01	0.5	0.7136
	DTPTLHEYM	4	9	HLA-A*68:02		1.288				1.09	-0.03	1.05	-1.68	538.2
	DTPTLHEYM	4	9	HLA-DPA1*03:01/DPB1*04:02											MHGDTPTLHEYMLDL	18.56		1.79
	DTPTLHEYM	4	9	HLA-G*01:01	1.9
	DTPTLHEYM	4	9	HLA-G*01:02	1.9
	DTPTLHEYM	4	9	HLA-G*01:03	1.9
	DTPTLHEYM	4	9	HLA-G*01:04	1.9
	DTPTLHEYM	4	9	HLA-G*01:06	1.9
	DTPTLHEYML	4	10	Entry
	DTPTLHEYML	4	10	HLA-A*26				25	0.862069
	DTPTLHEYML	4	10	HLA-A*68:02						1.54	0.25	1.79	-0.99	596.4
	DTPTLHEYMLD	4	11	Entry
	DTPTLHEYMLD	4	11	HLA-B*35:03	0.5
	TPTLHEYM	5	8	Entry
	TPTLHEYM	5	8	H-2-Ld	0.2	0.933
	TPTLHEYM	5	8	HLA-B*07:02	0.55
	TPTLHEYM	5	8	HLA-B*35:03	0.5	1.1375
	TPTLHEYML	5	9	Entry
	TPTLHEYML	5	9	H-2-Ld	1.8	0.1117		21	0.75	1.54	0.2	1.74	-1.3	1081.6
	TPTLHEYML	5	9	HLA-B*07:02	1.7	0.3855		20	0.833333	1.54	0.2	1.74	-0.97	505.2
	TPTLHEYML	5	9	HLA-B*08:01		0.9444
	TPTLHEYML	5	9	HLA-B*35:01		0.6019		20	0.909091
	TPTLHEYML	5	9	HLA-B*35:03	0.6	0.0638
	TPTLHEYML	5	9	HLA-B*39:01	1.25	1.7792
	TPTLHEYML	5	9	HLA-B*51:01		0.7411
	TPTLHEYML	5	9	HLA-B*53:01	1.6	0.2643				1.54	0.2	1.74	-1.12	725.7
	TPTLHEYML	5	9	HLA-B*55:01		0.8782
	TPTLHEYML	5	9	HLA-B*56:01		0.5211
	TPTLHEYML	5	9	HLA-DRB1*03:01											TPTLHEYMLDLQPET	2.18		0.51
	TPTLHEYML	5	9	HLA-DRB3*01:01											TPTLHEYMLDLQPET	1.59		0.01
	TPTLHEYMLD	5	10	Entry
	TPTLHEYMLD	5	10	HLA-B*35:03	0.25
	TPTLHEYMLDL	5	11	Entry
	TPTLHEYMLDL	5	11	H-2-Ld	0.3
	TPTLHEYMLDL	5	11	HLA-B*35:03	0.4
	PTLHEYML	6	8	Entry
	PTLHEYML	6	8	H-2-Ld	1.3
	PTLHEYML	6	8	HLA-B*35:03	0.1
	PTLHEYML	6	8	HLA-B*58:02	1.5
	PTLHEYMLD	6	9	Entry
	PTLHEYMLD	6	9	HLA-DQA1*04:01/DQB1*04:02											DTPTLHEYMLDLQPE	5.81		0.74
	TLHEYMLDL	7	9	Entry
	TLHEYMLDL	7	9	H-2-Kb		0.9233				1.17	0.37	1.53	-1.08	404.9
	TLHEYMLDL	7	9	H-2-Qa1		1.9503
	TLHEYMLDL	7	9	HLA-A*02:01		0.2486	0.6719	24	0.774194	1.17	0.37	1.53	-0.28	64.9
	TLHEYMLDL	7	9	HLA-A*02:06		0.5697				1.17	0.37	1.53	-0.79	209.6
	TLHEYMLDL	7	9	HLA-B*08:01			0.3323
	TLHEYMLDL	7	9	HLA-B*13				21	0.913043
	TLHEYMLDL	7	9	HLA-B*14:02		1.8953
	TLHEYMLDL	7	9	HLA-C*01:02		0.8979
	TLHEYMLDL	7	9	HLA-C*02:02		1.3772
	TLHEYMLDL	7	9	HLA-C*02:09		1.3772
	TLHEYMLDL	7	9	HLA-C*03:03		1.5935
	TLHEYMLDL	7	9	HLA-C*03:04		1.5935
	TLHEYMLDL	7	9	HLA-C*05:01		1.1309
	TLHEYMLDL	7	9	HLA-C*07:02		1.7068
	TLHEYMLDL	7	9	HLA-C*07:04		1.1879
	TLHEYMLDL	7	9	HLA-C*08:01		1.3226
	TLHEYMLDL	7	9	HLA-C*08:02		1.4214
	TLHEYMLDL	7	9	HLA-C*12:03						1.17	0.37	1.53	-1.3	681.9
	TLHEYMLDL	7	9	HLA-C*14:02		1.4994				1.17	0.37	1.53	-1.29	657.4
	TLHEYMLDL	7	9	HLA-C*16:01		1.7793				1.17	0.37	1.53	-1.09	420.9
	TLHEYMLDL	7	9	HLA-C*17:01		0.4584
	TLHEYMLDL	7	9	HLA-DPA1*01:03/DPB1*02:01											TPTLHEYMLDLQPET	17.96		1.92
	TLHEYMLDL	7	9	HLA-DPA1*03:01/DPB1*04:02											DTPTLHEYMLDLQPE	9.59		1.75
	TLHEYMLDL	7	9	HLA-DPA1*03:01/DPB1*04:02											GDTPTLHEYMLDLQP	10.09		1.76
	TLHEYMLDL	7	9	HLA-DPA1*03:01/DPB1*04:02											HGDTPTLHEYMLDLQ	11.36		1.73
	TLHEYMLDL	7	9	HLA-DPA1*03:01/DPB1*04:02											TPTLHEYMLDLQPET	9.6		1.67
	TLHEYMLDL	7	9	HLA-DQA1*01:01/DQB1*05:01											HGDTPTLHEYMLDLQ	6.24		1.68
	TLHEYMLDL	7	9	HLA-E*01:01		1.2233
	LHEYMLDL	8	8	Entry
	LHEYMLDL	8	8	H-2-Ld	0.2
	LHEYMLDL	8	8	HLA-B*38:01	0.4
	LHEYMLDL	8	8	HLA-C*07:01	1.7
	LHEYMLDLQ	8	9	Entry
	LHEYMLDLQ	8	9	HLA-DQA1*01:01/DQB1*05:01											DTPTLHEYMLDLQPE	1.52		0.37	1.52
	LHEYMLDLQ	8	9	HLA-DQA1*01:01/DQB1*05:01											GDTPTLHEYMLDLQP	2.66		1.07
	LHEYMLDLQ	8	9	HLA-DQA1*01:01/DQB1*05:01											PTLHEYMLDLQPETT	1.54		0.47	1.54
	LHEYMLDLQ	8	9	HLA-DQA1*01:01/DQB1*05:01											TLHEYMLDLQPETTD	1.51			1.51
	LHEYMLDLQ	8	9	HLA-DQA1*01:01/DQB1*05:01											TPTLHEYMLDLQPET	1.44		0.37	1.44
	LHEYMLDLQ	8	9	HLA-DQA1*03:01/DQB1*03:02											DTPTLHEYMLDLQPE	7.72		0.49
	HEYMLDLQ	9	8	Entry
	HEYMLDLQ	9	8	H-2-Kk	1.3
	HEYMLDLQ	9	8	HLA-B*18:01	1.2	1.9779
	HEYMLDLQ	9	8	HLA-B*40:01	1.2
	HEYMLDLQ	9	8	HLA-B*40:02	1
	HEYMLDLQ	9	8	HLA-B*50:01	1.3
	HEYMLDLQP	9	9	Entry
	HEYMLDLQP	9	9	H-2-Kk	1.6
	HEYMLDLQP	9	9	HLA-B*18:01	1.65	1.4228
	HEYMLDLQP	9	9	HLA-B*40:01	1.6	1.6879
	HEYMLDLQP	9	9	HLA-B*40:02	0.55	1.1441
	HEYMLDLQP	9	9	HLA-B*41:01				19	0.76
	HEYMLDLQP	9	9	HLA-B*44:03	1.4
	HEYMLDLQP	9	9	HLA-B*45:01				22	0.814815
	HEYMLDLQP	9	9	HLA-B*49:01	1.2	0.6625
	HEYMLDLQP	9	9	HLA-B*50:01		0.3441
	HEYMLDLQPE	9	10	Entry
	HEYMLDLQPE	9	10	HLA-B*40:02	0.85
	HEYMLDLQPET	9	11	Entry
	HEYMLDLQPET	9	11	HLA-B*50:01	1.2
	EYMLDLQPE	10	9	Entry
	EYMLDLQPE	10	9	HLA-C*14:02	0.6
	EYMLDLQPE	10	9	HLA-DQA1*01:01/DQB1*05:01											LHEYMLDLQPETTDL	2.32		1.55
	EYMLDLQPE	10	9	HLA-DQA1*01:01/DQB1*05:01											TLHEYMLDLQPETTD	1.51		0.84
	EYMLDLQPE	10	9	HLA-DQA1*03:01/DQB1*03:02											LHEYMLDLQPETTDL	8.63		0.47
	EYMLDLQPE	10	9	HLA-DQA1*03:01/DQB1*03:02											PTLHEYMLDLQPETT	8.03		0.48
	EYMLDLQPE	10	9	HLA-DQA1*03:01/DQB1*03:02											TLHEYMLDLQPETTD	7.5		0.46
	EYMLDLQPE	10	9	HLA-DQA1*03:01/DQB1*03:02											TPTLHEYMLDLQPET	7.62		0.49
	EYMLDLQPE	10	9	HLA-DQA1*04:01/DQB1*04:02											LHEYMLDLQPETTDL	7.22		0.8
	EYMLDLQPE	10	9	HLA-DQA1*04:01/DQB1*04:02											PTLHEYMLDLQPETT	5.5		0.74
	EYMLDLQPE	10	9	HLA-DQA1*04:01/DQB1*04:02											TLHEYMLDLQPETTD	5.91		0.77
	EYMLDLQPE	10	9	HLA-DQA1*04:01/DQB1*04:02											TPTLHEYMLDLQPET	4.92		0.72
	YMLDLQPET	11	9	Entry
	YMLDLQPET	11	9	HLA-A*02:01	0.4	0.127	0.3758			1.22	-0.33	0.9	-0.59	30.4
	YMLDLQPET	11	9	HLA-A*02:06	1.6	0.1543
	YMLDLQPET	11	9	HLA-B*46:01	1.4
	YMLDLQPET	11	9	HLA-C*17:01		1.8023
	YMLDLQPET	11	9	HLA-DQA1*05:01/DQB1*02:01											TPTLHEYMLDLQPET	2.53			1.77
	YMLDLQPET	11	9	HLA-DRB1*03:01											HEYMLDLQPETTDLY	2.18		0.28
	YMLDLQPET	11	9	HLA-DRB1*03:01											LHEYMLDLQPETTDL	2.18		0.46
	YMLDLQPET	11	9	HLA-DRB1*03:01											PTLHEYMLDLQPETT	2.18		0.5
	YMLDLQPET	11	9	HLA-DRB1*03:01											TLHEYMLDLQPETTD	2.18		0.5
	YMLDLQPET	11	9	HLA-DRB3*01:01											EYMLDLQPETTDLYC	2.16		0.03
	YMLDLQPET	11	9	HLA-DRB3*01:01											HEYMLDLQPETTDLY	1.29		0.01	1.29
	YMLDLQPET	11	9	HLA-DRB3*01:01											LHEYMLDLQPETTDL	0.8		0.01	0.8
	YMLDLQPET	11	9	HLA-DRB3*01:01											PTLHEYMLDLQPETT	1.3		0.01	1.3
	YMLDLQPET	11	9	HLA-DRB3*01:01											TLHEYMLDLQPETTD	0.99		0.01	0.99
	YMLDLQPET	11	9	HLA-DRB3*01:01											TPTLHEYMLDLQPET	1.59			1.59
	YMLDLQPET	11	9	HLA-DRB3*01:01											YMLDLQPETTDLYCY	3.66		0.03
	YMLDLQPETT	11	10	Entry
	YMLDLQPETT	11	10	HLA-A*02:01	1.45	1.0538	0.3022			1.08	-0.33	0.75	-1.62	236.8
	YMLDLQPETT	11	10	HLA-A*02:06		1.4782
	MLDLQPETT	12	9	Entry
	MLDLQPETT	12	9	HLA-A*02:01		1.8301				1.08	-0.38	0.7	-2.63	2157
	MLDLQPETT	12	9	HLA-C*05:01		1.3837
	MLDLQPETTDL	12	11	Entry
	MLDLQPETTDL	12	11	HLA-C*05:01		0.9754
	MLDLQPETTDL	12	11	HLA-C*17:01	1.3
	LDLQPETTDL	13	10	Entry
	LDLQPETTDL	13	10	HLA-B*47:01				23	0.958333
	LDLQPETTDLY	13	11	Entry
	LDLQPETTDLY	13	11	HLA-A*01:01	0.65	1.6655
	LDLQPETTDLY	13	11	HLA-A*29:02	1.05
	LDLQPETTDLY	13	11	HLA-A*30:02	0.95
	LDLQPETTDLY	13	11	HLA-B*15:01	0.8
	DLQPETTDL	14	9	Entry
	DLQPETTDL	14	9	HLA-A*02:01				23	0.741935
	DLQPETTDL	14	9	HLA-B*08:01		1.6248
	DLQPETTDL	14	9	HLA-B*13				20	0.869565
	DLQPETTDLY	14	10	Entry
	DLQPETTDLY	14	10	HLA-A*01:01	0.95	0.2931
	DLQPETTDLY	14	10	HLA-A*25:01		1.0424
	DLQPETTDLY	14	10	HLA-A*26:01	0.95	0.3502
	DLQPETTDLY	14	10	HLA-A*29:02		1.0473
	DLQPETTDLY	14	10	HLA-A*30:02	1.5	1.4955
	DLQPETTDLY	14	10	HLA-B*15:01		0.8047		23	1
	LQPETTDL	15	8	Entry
	LQPETTDL	15	8	HLA-E*01:01	1.1
	LQPETTDLY	15	9	Entry
	LQPETTDLY	15	9	H-2-Qa1		0.8477
	LQPETTDLY	15	9	HLA-A*01:01	1.85	0.6525
	LQPETTDLY	15	9	HLA-A*26:01		1.6554
	LQPETTDLY	15	9	HLA-A*29:02		0.6818
	LQPETTDLY	15	9	HLA-A*30:02	1.7	0.9609
	LQPETTDLY	15	9	HLA-B*13:01		1.7129
	LQPETTDLY	15	9	HLA-B*15:01	0.8	0.2906		22	0.956522	1.16	1.24	2.4	0.03	233.2
	LQPETTDLY	15	9	HLA-B*15:02		0.6036
	LQPETTDLY	15	9	HLA-B*15:25		0.5248				1.16	1.24	2.4	0	265.8
	LQPETTDLY	15	9	HLA-B*18:01		1.7571
	LQPETTDLY	15	9	HLA-B*35:01		1.6483
	LQPETTDLY	15	9	HLA-B*46:01		1.2829
	LQPETTDLY	15	9	HLA-C*02:02		1.6699
	LQPETTDLY	15	9	HLA-C*02:09		1.6699
	LQPETTDLY	15	9	HLA-C*12:02		1.9644
	LQPETTDLY	15	9	HLA-DRB1*03:01											EYMLDLQPETTDLYC	2.18		0.7
	LQPETTDLY	15	9	HLA-DRB1*03:01											LDLQPETTDLYCYEQ	11.54		0.96
	LQPETTDLY	15	9	HLA-DRB1*03:01											MLDLQPETTDLYCYE	7.46		0.93
	LQPETTDLY	15	9	HLA-DRB1*03:01											YMLDLQPETTDLYCY	2.18		0.7
	LQPETTDLY	15	9	HLA-DRB1*04:01											DLQPETTDLYCYEQL	34.51					1.33
	LQPETTDLY	15	9	HLA-DRB1*04:01											EYMLDLQPETTDLYC	5.42					1.33
	LQPETTDLY	15	9	HLA-DRB1*04:01											HEYMLDLQPETTDLY	3.64					1.33
	LQPETTDLY	15	9	HLA-DRB1*04:01											LDLQPETTDLYCYEQ	15.17					1.33
	LQPETTDLY	15	9	HLA-DRB1*04:01											LQPETTDLYCYEQLN	35.39					1.33
	LQPETTDLY	15	9	HLA-DRB1*04:01											MLDLQPETTDLYCYE	10.29					1.33
	LQPETTDLY	15	9	HLA-DRB1*04:01											YMLDLQPETTDLYCY	7.26					1.33
	LQPETTDLY	15	9	HLA-DRB3*01:01											DLQPETTDLYCYEQL	23.56		1.59
	LQPETTDLY	15	9	HLA-DRB3*01:01											LDLQPETTDLYCYEQ	22.15		0.22
	LQPETTDLY	15	9	HLA-DRB3*01:01											LQPETTDLYCYEQLN	24.86		1.59
	LQPETTDLY	15	9	HLA-DRB3*01:01											MLDLQPETTDLYCYE	17.81		0.21
	LQPETTDLY	15	9	HLA-G*01:02		1.5787
	LQPETTDLY	15	9	HLA-G*01:03		1.5787
	LQPETTDLY	15	9	HLA-G*01:04		1.5787
	LQPETTDLY	15	9	HLA-G*01:06		1.5787
	LQPETTDLYCY	15	11	Entry
	LQPETTDLYCY	15	11	HLA-A*30:02	1.35
	LQPETTDLYCY	15	11	HLA-B*15:01	0.6
	QPETTDLY	16	8	Entry
	QPETTDLY	16	8	HLA-B*15:01	1
	QPETTDLY	16	8	HLA-B*35:01		0.8005
	QPETTDLY	16	8	HLA-B*53:01		1.8525
	QPETTDLYCY	16	10	Entry
	QPETTDLYCY	16	10	HLA-A*01:01	0.7	1.4878
	QPETTDLYCY	16	10	HLA-B*18:01		1.8669
	QPETTDLYCY	16	10	HLA-B*35:01	0.6	0.6483				1.52	1.1	2.62	-0.2	653
	QPETTDLYCY	16	10	HLA-B*44:02		1.1293				1.52	1.1	2.62	-0.19	647.1
	QPETTDLYCY	16	10	HLA-B*44:03		0.9625				1.52	1.1	2.62	-0.08	503
	QPETTDLYCY	16	10	HLA-B*53:01	1.3	1.3657		20	0.869565
	PETTDLYCY	17	9	Entry
	PETTDLYCY	17	9	HLA-B*18				21	0.75
	PETTDLYCY	17	9	HLA-B*18:01	1.3	1.3286
	PETTDLYCY	17	9	HLA-B*44:02	1.4	1.3983		22	0.846154
	PETTDLYCY	17	9	HLA-B*44:03	1.15	1.0882
	ETTDLYCY	18	8	Entry
	ETTDLYCY	18	8	HLA-A*01:01		1.4982
	ETTDLYCY	18	8	HLA-A*25:01	0.1
	ETTDLYCY	18	8	HLA-A*26:01		1.2954
	ETTDLYCY	18	8	HLA-A*68:01	1.1
	ETTDLYCY	18	8	HLA-B*58:02	0.8
	ETTDLYCYE	18	9	Entry
	ETTDLYCYE	18	9	HLA-A*25:01	1.2
	ETTDLYCYE	18	9	HLA-A*26				21	0.724138
	ETTDLYCYE	18	9	HLA-A*26:01	1.4
	ETTDLYCYE	18	9	HLA-A*68:01	1
	ETTDLYCYEQ	18	10	Entry
	ETTDLYCYEQ	18	10	HLA-A*25:01	1.5
	ETTDLYCYEQL	18	11	Entry
	ETTDLYCYEQL	18	11	H-2-Kb						1.74	0.24	1.98	-1.53	3231
	ETTDLYCYEQL	18	11	HLA-A*25:01	0.7
	ETTDLYCYEQL	18	11	HLA-A*68:02						1.74	0.24	1.98	-0.58	367.9
	TTDLYCYEQL	19	10	Entry
	TTDLYCYEQL	19	10	H-2-Kb						1.74	0.25	1.99	-1.11	1265.7
	TTDLYCYEQL	19	10	HLA-A*01:01	1.65
	TDLYCYEQL	20	9	Entry
	TDLYCYEQL	20	9	H-2-Kb						1.74	0.29	2.03	-1.5	3346.1
	TDLYCYEQL	20	9	H-2-Kk						1.74	0.29	2.03	-1.21	1737.6
	TDLYCYEQL	20	9	HLA-B*37				24	0.857143
	TDLYCYEQL	20	9	HLA-B*37:01		1.4407
	TDLYCYEQL	20	9	HLA-B*47:01				23	0.958333
	TDLYCYEQL	20	9	HLA-DQA1*01:01/DQB1*05:01											ETTDLYCYEQLNDSS	7.9		1.63
	TDLYCYEQL	20	9	HLA-DQA1*01:01/DQB1*05:01											PETTDLYCYEQLNDS	7.9		1.57
	DLYCYEQL	21	8	Entry
	DLYCYEQL	21	8	H-2-Kb	1.75	1.7131	0.7412	28	1	1.74	0.37	2.12	-0.74	712.6
	YCYEQLNDS	23	9	Entry
	YCYEQLNDS	23	9	HLA-DRB1*04:01											DLYCYEQLNDSSEEE	10.12					1.46
	YCYEQLNDS	23	9	HLA-DRB1*04:01											ETTDLYCYEQLNDSS	15.87					1.46
	YCYEQLNDS	23	9	HLA-DRB1*04:01											LYCYEQLNDSSEEED	13.8					1.46
	YCYEQLNDS	23	9	HLA-DRB1*04:01											PETTDLYCYEQLNDS	18.5					1.46
	YCYEQLNDS	23	9	HLA-DRB1*04:01											TDLYCYEQLNDSSEE	9.83					1.46
	YCYEQLNDS	23	9	HLA-DRB1*04:01											TTDLYCYEQLNDSSE	9.91					1.46
	YCYEQLNDS	23	9	HLA-DRB1*04:01											YCYEQLNDSSEEEDE	15.68					1.46
	CYEQLNDSS	24	9	Entry
	CYEQLNDSS	24	9	H-2-Kd	0.6
	YEQLNDSS	25	8	Entry
	YEQLNDSS	25	8	H-2-Kk	1.4
	YEQLNDSS	25	8	HLA-B*18:01	1.55
	YEQLNDSSE	25	9	Entry
	YEQLNDSSE	25	9	HLA-B*18:01	1.75
	YEQLNDSSE	25	9	HLA-B*40:01	1.9
	YEQLNDSSE	25	9	HLA-B*40:02	0.9
	YEQLNDSSE	25	9	HLA-DQA1*04:01/DQB1*04:02											TDLYCYEQLNDSSEE	15.54		0.24
	EQLNDSSEE	26	9	Entry
	EQLNDSSEE	26	9	HLA-DQA1*04:01/DQB1*04:02											CYEQLNDSSEEEDEI	14.37		0.1
	EQLNDSSEE	26	9	HLA-DQA1*04:01/DQB1*04:02											DLYCYEQLNDSSEEE	16.4		0.18
	EQLNDSSEE	26	9	HLA-DQA1*04:01/DQB1*04:02											EQLNDSSEEEDEIDG	24.8		0.64
	EQLNDSSEE	26	9	HLA-DQA1*04:01/DQB1*04:02											LYCYEQLNDSSEEED	15.95		0.13
	EQLNDSSEE	26	9	HLA-DQA1*04:01/DQB1*04:02											YCYEQLNDSSEEEDE	12.1		0.1
	EQLNDSSEE	26	9	HLA-DQA1*04:01/DQB1*04:02											YEQLNDSSEEEDEID	16.82		0.51
	NDSSEEEDEI	29	10	Entry
	NDSSEEEDEI	29	10	HLA-B*58:01	1.6
	DSSEEEDEI	30	9	Entry
	DSSEEEDEI	30	9	HLA-B*58:02				22	0.785714
	DSSEEEDEI	30	9	HLA-C*15:02	1.95
	SSEEEDEI	31	8	Entry
	SSEEEDEI	31	8	HLA-B*58:01	1.7
	SEEEDEIDGP	32	10	Entry
	SEEEDEIDGP	32	10	HLA-B*41:01				21	0.84
	SEEEDEIDGP	32	10	HLA-B*45:01				25	0.925926
	EEEDEIDGP	33	9	Entry
	EEEDEIDGP	33	9	HLA-B*41:01				20	0.8
	EEEDEIDGP	33	9	HLA-B*45:01				27	1
	EEEDEIDGPA	33	10	Entry
	EEEDEIDGPA	33	10	HLA-B*41:01				21	0.84
	EEEDEIDGPA	33	10	HLA-B*45:01				23	0.851852
	EEEDEIDGPA	33	10	HLA-B*50:01				20	0.952381
	EEDEIDGP	34	8	Entry
	EEDEIDGP	34	8	HLA-B*18:01	1.9
	EEDEIDGPA	34	9	Entry
	EEDEIDGPA	34	9	HLA-B*41:01				25	1
	EEDEIDGPA	34	9	HLA-B*45:01				22	0.814815
	EEDEIDGPA	34	9	HLA-B*50:01		1.7698		21	1
	DEIDGPAG	36	8	Entry
	DEIDGPAG	36	8	HLA-B*18:01		1.586
	DEIDGPAGQ	36	9	Entry
	DEIDGPAGQ	36	9	HLA-B*18:01	0.65	0.4016
	DEIDGPAGQA	36	10	Entry
	DEIDGPAGQA	36	10	HLA-B*18:01		1.2694
	DEIDGPAGQA	36	10	HLA-B*41:01				20	0.8
	DEIDGPAGQA	36	10	HLA-B*45:01				20	0.740741
	DEIDGPAGQA	36	10	HLA-B*50:01		1.7963		20	0.952381
	EIDGPAGQA	37	9	Entry
	EIDGPAGQA	37	9	HLA-A*68:02		1.3716
	EIDGPAGQA	37	9	HLA-DQA1*04:01/DQB1*04:02											SEEEDEIDGPAGQAE	16.64		0.69
	IDGPAGQAE	38	9	Entry
	IDGPAGQAE	38	9	HLA-DQA1*04:01/DQB1*04:02											EEEDEIDGPAGQAEP	8.1		0.08
	DGPAGQAEP	39	9	Entry
	DGPAGQAEP	39	9	HLA-DQA1*04:01/DQB1*04:02											DEIDGPAGQAEPDRA	10.44		0.08
	DGPAGQAEP	39	9	HLA-DQA1*04:01/DQB1*04:02											EDEIDGPAGQAEPDR	7.94		0.07
	DGPAGQAEP	39	9	HLA-DQA1*04:01/DQB1*04:02											EEDEIDGPAGQAEPD	8.23		0.08
	DGPAGQAEP	39	9	HLA-DQA1*04:01/DQB1*04:02											EIDGPAGQAEPDRAH	15.84		0.24
	DGPAGQAEP	39	9	HLA-DQA1*04:01/DQB1*04:02											IDGPAGQAEPDRAHY	23.13		1.22
	DGPAGQAEP	39	9	HLA-DRB3*01:01											DGPAGQAEPDRAHYN	63.25		0.41
	AGQAEPDRAH	42	10	Entry
	AGQAEPDRAH	42	10	HLA-B*15:01		1.629
	AGQAEPDRAHY	42	11	Entry
	AGQAEPDRAHY	42	11	HLA-A*01:01		0.8268
	AGQAEPDRAHY	42	11	HLA-A*30:02		1.6358
	AGQAEPDRAHY	42	11	HLA-B*15:01	0.3	1.3415				1.57	1.14	2.71	-0.44	1404.6
	AGQAEPDRAHY	42	11	HLA-B*15:02	0.6
	GQAEPDRAH	43	9	Entry
	GQAEPDRAH	43	9	HLA-B*15:01		0.5907
	GQAEPDRAH	43	9	HLA-B*15:25		0.9988
	GQAEPDRAHY	43	10	Entry
	GQAEPDRAHY	43	10	HLA-A*01:01		0.7638
	GQAEPDRAHY	43	10	HLA-A*26:01		1.9636
	GQAEPDRAHY	43	10	HLA-A*29:02		1.149
	GQAEPDRAHY	43	10	HLA-A*30:02	1.9	0.2373				1.57	1.3	2.87	0.19	477.1
	GQAEPDRAHY	43	10	HLA-B*13:01		1.6262
	GQAEPDRAHY	43	10	HLA-B*15:01	0.3	0.0132		21	0.913043	1.57	1.3	2.87	1.28	38.7
	GQAEPDRAHY	43	10	HLA-B*15:02	0.6	0.2994				1.57	1.3	2.87	-0.07	863.4
	GQAEPDRAHY	43	10	HLA-B*15:25	1.1	0.0563				1.57	1.3	2.87	1.11	57.4
	GQAEPDRAHY	43	10	HLA-B*44:02		1.5838
	GQAEPDRAHY	43	10	HLA-B*44:03		1.3503
	GQAEPDRAHY	43	10	HLA-B*46:01		1.4946
	GQAEPDRAHYN	43	11	Entry
	GQAEPDRAHYN	43	11	HLA-B*15:01	0.6	1.7201
	GQAEPDRAHYN	43	11	HLA-B*15:02	0.7
	QAEPDRAH	44	8	Entry
	QAEPDRAH	44	8	HLA-B*15:02	0.5
	QAEPDRAHY	44	9	Entry
	QAEPDRAHY	44	9	H-2-Qa1		1.8949
	QAEPDRAHY	44	9	HLA-A*01:01	1.55	0.2306
	QAEPDRAHY	44	9	HLA-A*25:01		1.7168
	QAEPDRAHY	44	9	HLA-A*26:01		1.3962
	QAEPDRAHY	44	9	HLA-A*29:02		1.1214
	QAEPDRAHY	44	9	HLA-A*30:02	1.45	0.5393				1.57	1.22	2.79	-0.49	1942.8
	QAEPDRAHY	44	9	HLA-B*15:01		1.3937
	QAEPDRAHY	44	9	HLA-B*15:02		0.2779				1.57	1.22	2.79	-0.49	1922.5
	QAEPDRAHY	44	9	HLA-B*15:25		1.1514				1.57	1.22	2.79	-0.64	2747.4
	QAEPDRAHY	44	9	HLA-B*35:01		0.1955				1.57	1.22	2.79	0.13	462.8
	QAEPDRAHY	44	9	HLA-B*46:01		1.1583
	QAEPDRAHY	44	9	HLA-B*53:01		0.8206
	QAEPDRAHY	44	9	HLA-B*57:01		1.4347
	QAEPDRAHY	44	9	HLA-B*58:01		1.8291
	QAEPDRAHY	44	9	HLA-B*58:02		0.9437
	QAEPDRAHY	44	9	HLA-C*03:02		1.6126
	QAEPDRAHY	44	9	HLA-C*12:02		1.9112
	QAEPDRAHYNI	44	11	Entry
	QAEPDRAHYNI	44	11	H-2-Dd	0.9
	QAEPDRAHYNI	44	11	H-2-Kk						1.22	0.18	1.41	-1.97	2408.3
	QAEPDRAHYNI	44	11	H-2-Ld	1.4
	QAEPDRAHYNI	44	11	HLA-B*40:01	1.3
	AEPDRAHY	45	8	Entry
	AEPDRAHY	45	8	HLA-B*15:01	1
	AEPDRAHY	45	8	HLA-B*18				20	0.714286
	AEPDRAHY	45	8	HLA-B*18:01	1.5	1.0661
	AEPDRAHY	45	8	HLA-B*44:02	0.7	0.4357
	AEPDRAHY	45	8	HLA-B*44:03		0.4561
	AEPDRAHYN	45	9	Entry
	AEPDRAHYN	45	9	HLA-DRB3*01:01											AEPDRAHYNIVTFCC	36.76		1.87
	AEPDRAHYN	45	9	HLA-DRB3*01:01											AGQAEPDRAHYNIVT	54.27		0.37
	AEPDRAHYN	45	9	HLA-DRB3*01:01											GPAGQAEPDRAHYNI	58.18		0.38
	AEPDRAHYN	45	9	HLA-DRB3*01:01											GQAEPDRAHYNIVTF	52.45		0.35
	AEPDRAHYN	45	9	HLA-DRB3*01:01											PAGQAEPDRAHYNIV	55.69		0.37
	AEPDRAHYN	45	9	HLA-DRB3*01:01											QAEPDRAHYNIVTFC	37.33		1.87
	AEPDRAHYNI	45	10	Entry
	AEPDRAHYNI	45	10	H-2-Dd	0.2
	AEPDRAHYNI	45	10	H-2-Kk		0.4724				1.22	0.21	1.43	-1.08	323.3
	AEPDRAHYNI	45	10	H-2-Ld	0.4	0.9933
	AEPDRAHYNI	45	10	H-2-Qa2		0.2192
	AEPDRAHYNI	45	10	HLA-B*07:02		1.9263
	AEPDRAHYNI	45	10	HLA-B*13:01		1.812
	AEPDRAHYNI	45	10	HLA-B*13:02		1.19
	AEPDRAHYNI	45	10	HLA-B*37:01		0.3781
	AEPDRAHYNI	45	10	HLA-B*40:01		0.9746				1.22	0.21	1.43	-1.43	729.3
	AEPDRAHYNI	45	10	HLA-B*40:02	1.05	1.3027				1.22	0.21	1.43	-1.35	601.7
	AEPDRAHYNI	45	10	HLA-B*44:02	0.9	0.6392		23	0.884615
	AEPDRAHYNI	45	10	HLA-B*44:03	1.7	0.9277
	AEPDRAHYNI	45	10	HLA-B*49:01		0.5999		20	0.769231
	AEPDRAHYNI	45	10	HLA-B*50:01		1.987
	AEPDRAHYNIV	45	11	Entry
	AEPDRAHYNIV	45	11	H-2-Dd	0.9
	AEPDRAHYNIV	45	11	H-2-Kk		1.9668				1.04	0.11	1.15	-1.77	840.6
	AEPDRAHYNIV	45	11	H-2-Ld	1.4
	AEPDRAHYNIV	45	11	HLA-B*37:01		1.7679
	AEPDRAHYNIV	45	11	HLA-B*40:02	1.3
	EPDRAHYNI	46	9	Entry
	EPDRAHYNI	46	9	H-2-Ld	0.4	0.4317		20	0.714286
	EPDRAHYNI	46	9	HLA-B*07:02		1.566		18	0.75
	EPDRAHYNI	46	9	HLA-B*35:01		1.346		18	0.818182
	EPDRAHYNI	46	9	HLA-B*35:03		0.2001
	EPDRAHYNI	46	9	HLA-B*51:01	0.4	0.3226		20	0.769231
	EPDRAHYNI	46	9	HLA-B*53:01		0.2698
	EPDRAHYNI	46	9	HLA-B*55:01		1.3593
	EPDRAHYNI	46	9	HLA-B*56:01		0.8255
	EPDRAHYNIV	46	10	Entry
	EPDRAHYNIV	46	10	H-2-Ld	0.4
	EPDRAHYNIV	46	10	HLA-B*07:02	1.75			18	0.75
	EPDRAHYNIV	46	10	HLA-B*35:03		1.6843
	EPDRAHYNIV	46	10	HLA-B*51:01		1.4682
	EPDRAHYNIVT	46	11	Entry
	EPDRAHYNIVT	46	11	H-2-Ld	1.4
	PDRAHYNI	47	8	Entry
	PDRAHYNI	47	8	H-2-Kk				19	0.76
	PDRAHYNI	47	8	H-2-Ld	0.2
	PDRAHYNIVTF	47	11	Entry
	PDRAHYNIVTF	47	11	HLA-A*32:01	0.8
	PDRAHYNIVTF	47	11	HLA-B*38:01	1.1
	PDRAHYNIVTF	47	11	HLA-C*12:03	0.3
	PDRAHYNIVTF	48	8	HLA-B*14:02		1.3028
	DRAHYNIVT	48	9	Entry
	DRAHYNIVT	48	9	HLA-B*14:02		1.0854
	DRAHYNIVT	48	9	HLA-B*39:01		1.2596
	DRAHYNIVTF	48	10	Entry
	DRAHYNIVTF	48	10	H-2-Db		0.7907				1.48	1	2.47	-1.16	4318.7
	DRAHYNIVTF	48	10	HLA-A*23:01	1.5
	DRAHYNIVTF	48	10	HLA-A*25:01		0.6857
	DRAHYNIVTF	48	10	HLA-A*26				21	0.724138
	DRAHYNIVTF	48	10	HLA-A*26:01		1.8751
	DRAHYNIVTF	48	10	HLA-A*32:01	0.3					1.48	1	2.47	-0.46	863.3
	DRAHYNIVTF	48	10	HLA-B*14:02		0.1467
	DRAHYNIVTF	48	10	HLA-B*15:01						1.48	1	2.47	-0.45	846.3
	DRAHYNIVTF	48	10	HLA-B*15:25						1.48	1	2.47	-0.3	601.7
	DRAHYNIVTF	48	10	HLA-B*18:01		1.9524
	DRAHYNIVTF	48	10	HLA-B*27:02		0.5817
	DRAHYNIVTF	48	10	HLA-B*27:05	1.35	1.2336		25	0.833333
	DRAHYNIVTF	48	10	HLA-B*35:01		1.2695
	DRAHYNIVTF	48	10	HLA-B*35:03		1.9761
	DRAHYNIVTF	48	10	HLA-B*38:01	0.8	0.2696
	DRAHYNIVTF	48	10	HLA-B*39:01	1.6	0.5472
	DRAHYNIVTF	48	10	HLA-B*51:01		1.3803
	DRAHYNIVTF	48	10	HLA-B*53:01		1.0614
	DRAHYNIVTF	48	10	HLA-B*58:01						1.48	1	2.47	-0.49	925.6
	DRAHYNIVTF	48	10	HLA-B*58:02		1.8921
	DRAHYNIVTF	48	10	HLA-C*03:02	1.5
	DRAHYNIVTF	48	10	HLA-C*06:02		1.1812
	DRAHYNIVTF	48	10	HLA-C*07:01		0.8162
	DRAHYNIVTF	48	10	HLA-C*07:02	0.6	1.1665
	DRAHYNIVTF	48	10	HLA-C*12:03	0.5
	DRAHYNIVTFC	48	11	Entry
	DRAHYNIVTFC	48	11	HLA-A*32:01	0.8
	DRAHYNIVTFC	48	11	HLA-B*38:01	1
	DRAHYNIVTFC	48	11	HLA-C*12:03	0.3
	RAHYNIVT	49	8	Entry
	RAHYNIVT	49	8	HLA-A*30:01	0.8
	RAHYNIVTF	49	9	Entry
	RAHYNIVTF	49	9	H-2-Db	0.2	0.0101	0.4381	23	0.821429	1.48	1.18	2.66	0.83	67.1
	RAHYNIVTF	49	9	H-2-Dd		0.0295	0.4496			1.48	1.18	2.66	-0.62	1910.6
	RAHYNIVTF	49	9	H-2-Kb		1.0477				1.48	1.18	2.66	-0.59	1787.2
	RAHYNIVTF	49	9	H-2-Kd		0.7811				1.48	1.18	2.66	-1.02	4735.5
	RAHYNIVTF	49	9	H-2-Ld		0.1566	0.3309			1.48	1.18	2.66	-0.75	2570.8
	RAHYNIVTF	49	9	H-2-Qa1		0.1129
	RAHYNIVTF	49	9	H-2-Qa2		0.3885
	RAHYNIVTF	49	9	HLA-A*23:01	1.3	0.6525				1.48	1.18	2.66	0.04	419.4
	RAHYNIVTF	49	9	HLA-A*24:02	1.8	0.82				1.48	1.18	2.66	-0.3	909.6
	RAHYNIVTF	49	9	HLA-A*25:01		0.5637
	RAHYNIVTF	49	9	HLA-A*26:01		1.5326
	RAHYNIVTF	49	9	HLA-A*30:01		0.3767				1.48	1.18	2.66	0.15	323.3
	RAHYNIVTF	49	9	HLA-A*30:02		0.671
	RAHYNIVTF	49	9	HLA-A*32:01	0.3	0.0256				1.48	1.18	2.66	1.33	21.5
	RAHYNIVTF	49	9	HLA-A*74:01		1.6429
	RAHYNIVTF	49	9	HLA-B*07:02		0.6262
	RAHYNIVTF	49	9	HLA-B*08:01		0.9459
	RAHYNIVTF	49	9	HLA-B*13:01		0.267
	RAHYNIVTF	49	9	HLA-B*13:02		0.7385
	RAHYNIVTF	49	9	HLA-B*14:02		0.5235
	RAHYNIVTF	49	9	HLA-B*15:01	0.5	0.114				1.48	1.18	2.66	0.85	64.7
	RAHYNIVTF	49	9	HLA-B*15:02		0.1463				1.48	1.18	2.66	0.33	215.4
	RAHYNIVTF	49	9	HLA-B*15:25	0.7	0.0911				1.48	1.18	2.66	1.23	27.1
	RAHYNIVTF	49	9	HLA-B*18:01		1.2335
	RAHYNIVTF	49	9	HLA-B*27:02	1.4
	RAHYNIVTF	49	9	HLA-B*35:01	0.8	0.2933				1.48	1.18	2.66	0.21	283.5
	RAHYNIVTF	49	9	HLA-B*35:03		0.696
	RAHYNIVTF	49	9	HLA-B*37:01		0.9755
	RAHYNIVTF	49	9	HLA-B*38:01		1.7258
	RAHYNIVTF	49	9	HLA-B*46:01	0.9	0.0106
	RAHYNIVTF	49	9	HLA-B*48:01	1.5	0.3791
	RAHYNIVTF	49	9	HLA-B*51:01		1.2251
	RAHYNIVTF	49	9	HLA-B*52:01		0.1666
	RAHYNIVTF	49	9	HLA-B*53:01		0.3617
	RAHYNIVTF	49	9	HLA-B*55:01		0.5301
	RAHYNIVTF	49	9	HLA-B*56:01		0.9919
	RAHYNIVTF	49	9	HLA-B*57:01	0.6	0.0613		14	0.7	1.48	1.18	2.66	0.29	233.8
	RAHYNIVTF	49	9	HLA-B*58:01		0.0833				1.48	1.18	2.66	0.77	77.3
	RAHYNIVTF	49	9	HLA-B*58:02	1.55	0.0277		25	0.892857
	RAHYNIVTF	49	9	HLA-C*01:02	1.3	0.0783
	RAHYNIVTF	49	9	HLA-C*02:02	1.5	0.0633				1.48	1.18	2.66	0.16	318.1
	RAHYNIVTF	49	9	HLA-C*02:09	1.5	0.0633				1.48	1.18	2.66	0.16	318.1
	RAHYNIVTF	49	9	HLA-C*03:02	0.6	0.0097				1.48	1.18	2.66	1.28	24.1
	RAHYNIVTF	49	9	HLA-C*03:03		0.0494				1.48	1.18	2.66	0.95	51.5
	RAHYNIVTF	49	9	HLA-C*03:04	1.2	0.0494				1.48	1.18	2.66	0.95	51.5
	RAHYNIVTF	49	9	HLA-C*04:01		1.1493
	RAHYNIVTF	49	9	HLA-C*05:01		1.1489
	RAHYNIVTF	49	9	HLA-C*06:02		0.3577
	RAHYNIVTF	49	9	HLA-C*07:01		0.3199
	RAHYNIVTF	49	9	HLA-C*07:02		0.2195				1.48	1.18	2.66	-0.11	583.5
	RAHYNIVTF	49	9	HLA-C*07:04		0.5834
	RAHYNIVTF	49	9	HLA-C*08:01	1.8	0.1242				1.48	1.18	2.66	-0.16	666.6
	RAHYNIVTF	49	9	HLA-C*08:02		0.2806
	RAHYNIVTF	49	9	HLA-C*12:02	0.8	0.0183				1.48	1.18	2.66	0.64	104.7
	RAHYNIVTF	49	9	HLA-C*12:03		0.0117				1.48	1.18	2.66	1.23	27.2
	RAHYNIVTF	49	9	HLA-C*14:02		0.1874				1.48	1.18	2.66	0.66	99.2
	RAHYNIVTF	49	9	HLA-C*15:02		0.2317				1.48	1.18	2.66	-0.23	774.7
	RAHYNIVTF	49	9	HLA-C*16:01	0.3	0.0095				1.48	1.18	2.66	1.12	34.4
	RAHYNIVTF	49	9	HLA-C*17:01		0.8217
	RAHYNIVTF	49	9	HLA-DRB1*09:01											AEPDRAHYNIVTFCC	52.73	0.01
	RAHYNIVTF	49	9	HLA-DRB1*09:01											DRAHYNIVTFCCKCD	76.96	0.01
	RAHYNIVTF	49	9	HLA-DRB1*09:01											EPDRAHYNIVTFCCK	59.18	0.01
	RAHYNIVTF	49	9	HLA-DRB1*09:01											GQAEPDRAHYNIVTF	52.99	0.01
	RAHYNIVTF	49	9	HLA-DRB1*09:01											PDRAHYNIVTFCCKC	71.63	0.01
	RAHYNIVTF	49	9	HLA-DRB1*09:01											QAEPDRAHYNIVTFC	52.41	0.01
	RAHYNIVTF	49	9	HLA-DRB1*09:01											RAHYNIVTFCCKCDS	83.4	0.01
	RAHYNIVTF	49	9	HLA-E*01:01		0.276
	RAHYNIVTF	49	9	HLA-G*01:02		0.1836
	RAHYNIVTF	49	9	HLA-G*01:03		0.1836
	RAHYNIVTF	49	9	HLA-G*01:04		0.1836
	RAHYNIVTF	49	9	HLA-G*01:06		0.1836
	RAHYNIVTFC	49	10	Entry
	RAHYNIVTFC	49	10	H-2-Db		1.4233
	RAHYNIVTFC	49	10	HLA-A*32:01	1.55
	RAHYNIVTFC	49	10	HLA-B*38:01	0.9
	RAHYNIVTFC	49	10	HLA-C*03:03	1.3
	RAHYNIVTFC	49	10	HLA-C*12:03	0.5
	RAHYNIVTFCC	49	11	Entry
	RAHYNIVTFCC	49	11	HLA-A*32:01	0.8
	RAHYNIVTFCC	49	11	HLA-B*38:01	1.8
	RAHYNIVTFCC	49	11	HLA-C*12:03	0.3
	AHYNIVTF	50	8	Entry
	AHYNIVTF	50	8	H-2-Db		1.2063
	AHYNIVTF	50	8	H-2-Dd		1.2452
	AHYNIVTF	50	8	H-2-Kb		0.567				1.48	1.3	2.78	0	671.4
	AHYNIVTF	50	8	H-2-Kd		0.7487
	AHYNIVTF	50	8	H-2-Ld		1.5893
	AHYNIVTF	50	8	HLA-A*23:01		1.3833
	AHYNIVTF	50	8	HLA-A*24:02		1.9557
	AHYNIVTF	50	8	HLA-A*32:01	0.5
	AHYNIVTF	50	8	HLA-B*14:02		0.3828
	AHYNIVTF	50	8	HLA-B*15:01	1
	AHYNIVTF	50	8	HLA-B*27:02	1.2
	AHYNIVTF	50	8	HLA-B*38:01	0.4	0.2027
	AHYNIVTF	50	8	HLA-B*39:01		0.6922
	AHYNIVTF	50	8	HLA-B*46:01	0.9
	AHYNIVTF	50	8	HLA-B*48:01		0.9901
	AHYNIVTF	50	8	HLA-B*52:01		0.7641
	AHYNIVTF	50	8	HLA-C*03:03	0.9
	AHYNIVTF	50	8	HLA-C*07:02	0.8	0.8291
	AHYNIVTF	50	8	HLA-C*07:04		1.6603
	AHYNIVTF	50	8	HLA-C*12:03	1.1
	AHYNIVTF	50	8	HLA-C*14:02	1.2	1.4235				1.48	1.3	2.78	-0.61	2448.7
	AHYNIVTFC	50	9	Entry
	AHYNIVTFC	50	9	HLA-B*39:01		1.965
	AHYNIVTFCC	50	10	Entry
	AHYNIVTFCC	50	10	HLA-B*38:01	0.8
	AHYNIVTFCCK	50	11	Entry
	AHYNIVTFCCK	50	11	HLA-A*03:01	1.05
	AHYNIVTFCCK	50	11	HLA-A*11:01	1.95
	AHYNIVTFCCK	50	11	HLA-A*30:01	0.3
	HYNIVTFC	51	8	Entry
	HYNIVTFC	51	8	H-2-Kd	0.7
	HYNIVTFC	51	8	HLA-B*38:01	1.4
	HYNIVTFCC	51	9	Entry
	HYNIVTFCC	51	9	HLA-A*24:02	1.85
	HYNIVTFCC	51	9	HLA-C*07:02	1.05
	HYNIVTFCC	51	9	HLA-DPA1*01:03/DPB1*02:01											EPDRAHYNIVTFCCK	27.04		1.75
	HYNIVTFCCK	51	10	Entry
	HYNIVTFCCK	51	10	HLA-A*30:01	1.55					1.09	0.3	1.39	-1.32	519.7
	HYNIVTFCCK	51	10	HLA-A*31:01						1.09	0.3	1.39	-0.81	158.3
	HYNIVTFCCK	51	10	HLA-A*33:03	1.8					1.09	0.3	1.39	-1.1	310
	HYNIVTFCCK	51	10	HLA-A*68:01						1.09	0.3	1.39	-1.21	404.1
	HYNIVTFCCKC	51	11	Entry
	HYNIVTFCCKC	51	11	HLA-A*30:01	1
	YNIVTFCCK	52	9	Entry
	YNIVTFCCK	52	9	HLA-A*11:01						1.09	0.15	1.24	-1.75	961
	YNIVTFCCK	52	9	HLA-A*68:01	1.45					1.09	0.15	1.24	-1.31	356.1
	YNIVTFCCK	52	9	HLA-DPA1*01:03/DPB1*02:01											DRAHYNIVTFCCKCD	18.99		1.82
	YNIVTFCCK	52	9	HLA-DPA1*01:03/DPB1*02:01											PDRAHYNIVTFCCKC	19.88		1.8
	YNIVTFCCK	52	9	HLA-DPA1*01:03/DPB1*02:01											RAHYNIVTFCCKCDS	19.16		1.82
	YNIVTFCCK	52	9	HLA-DRB5*01:01											AHYNIVTFCCKCDST	29.89					0.43
	YNIVTFCCK	52	9	HLA-DRB5*01:01											DRAHYNIVTFCCKCD	28.24					0.43
	YNIVTFCCK	52	9	HLA-DRB5*01:01											EPDRAHYNIVTFCCK	28.25					0.43
	YNIVTFCCK	52	9	HLA-DRB5*01:01											HYNIVTFCCKCDSTL	26.34					0.43
	YNIVTFCCK	52	9	HLA-DRB5*01:01											PDRAHYNIVTFCCKC	29.7					0.43
	YNIVTFCCK	52	9	HLA-DRB5*01:01											RAHYNIVTFCCKCDS	28.95					0.43
	YNIVTFCCK	52	9	HLA-DRB5*01:01											YNIVTFCCKCDSTLR	16.46					0.43
	NIVTFCCK	53	8	Entry
	NIVTFCCK	53	8	HLA-A*68:01	0.6
	NIVTFCCKC	53	9	Entry
	NIVTFCCKC	53	9	HLA-A*02			0.3098
	NIVTFCCKC	53	9	HLA-DRB3*01:01											NIVTFCCKCDSTLRL	4.01		0.27
	VTFCCKCDS	55	9	Entry
	VTFCCKCDS	55	9	HLA-DRB1*08:02											AHYNIVTFCCKCDST	50.69					1.92
	VTFCCKCDS	55	9	HLA-DRB1*08:02											HYNIVTFCCKCDSTL	59.18					1.92
	VTFCCKCDS	55	9	HLA-DRB1*08:02											IVTFCCKCDSTLRLC	38.25					1.92
	VTFCCKCDS	55	9	HLA-DRB1*08:02											NIVTFCCKCDSTLRL	36.66					1.92
	VTFCCKCDS	55	9	HLA-DRB1*08:02											RAHYNIVTFCCKCDS	42.81					1.92
	VTFCCKCDS	55	9	HLA-DRB1*08:02											VTFCCKCDSTLRLCV	34.91					1.92
	VTFCCKCDS	55	9	HLA-DRB1*08:02											YNIVTFCCKCDSTLR	36.78					1.92
	VTFCCKCDSTL	55	11	Entry
	VTFCCKCDSTL	55	11	H-2-Kb						1.54	0.49	2.03	-0.78	640.7
	TFCCKCDSTL	56	10	Entry
	TFCCKCDSTL	56	10	HLA-B*08:01	1.55
	TFCCKCDSTL	56	10	HLA-B*38:01	0.9
	TFCCKCDSTLR	56	11	Entry
	TFCCKCDSTLR	56	11	HLA-A*31:01						0.77	0.73	1.5	-1.28	605.3
	TFCCKCDSTLR	56	11	HLA-A*33:03	1.1					0.77	0.73	1.5	-1.38	748.9
	FCCKCDSTL	57	9	Entry
	FCCKCDSTL	57	9	H-2-Db			0.4613
	FCCKCDSTL	57	9	HLA-B*35:03	1.4
	FCCKCDSTL	57	9	HLA-B*38:01	0.75
	FCCKCDSTLR	57	10	Entry
	FCCKCDSTLR	57	10	HLA-C*03:03	1.9
	FCCKCDSTLRL	57	11	HLA-B*38:01	1.2
	CCKCDSTL	58	8	Entry
	CCKCDSTL	58	8	HLA-B*08:01			0.7249			1.54	0.36
	CCKCDSTLRLC	58	11	Entry
	CKCDSTLR	59	8	Entry
	CKCDSTLR	59	8	HLA-A*31:01	1.8
	CKCDSTLRL	59	9	Entry
	CKCDSTLRL	59	9	HLA-B*39:02				23	0.851852
	CKCDSTLRL	59	9	HLA-DRB3*01:01											CCKCDSTLRLCVQST	8.02		1.97
	CKCDSTLRL	59	9	HLA-DRB3*01:01											CKCDSTLRLCVQSTH	12.04		1.59
	CKCDSTLRL	59	9	HLA-DRB3*01:01											FCCKCDSTLRLCVQS	4.98		0.27
	CKCDSTLRL	59	9	HLA-DRB3*01:01											IVTFCCKCDSTLRLC	3.54		0.27
	CKCDSTLRL	59	9	HLA-DRB3*01:01											TFCCKCDSTLRLCVQ	3.19		0.26
	CKCDSTLRL	59	9	HLA-DRB3*01:01											VTFCCKCDSTLRLCV	3.14		0.26
	KCDSTLRL	60	8	Entry
	KCDSTLRL	60	8	HLA-C*05:01	1.3
	KCDSTLRLCV	60	10	Entry
	KCDSTLRLCV	60	10	HLA-C*05:01	1
	CDSTLRLCV	61	9	Entry
	CDSTLRLCV	61	9	H-2-Kk				18	0.72	1.04	0.03	1.06	-1.67	539.8
	CDSTLRLCV	61	9	HLA-B*37:01	1.4
	CDSTLRLCV	61	9	HLA-B*47:01				19	0.791667
	DSTLRLCV	62	8	Entry
	DSTLRLCV	62	8	HLA-B*14:02	1.9
	DSTLRLCVQ	62	9	Entry
	DSTLRLCVQ	62	9	HLA-B*14:02	1.65
	STLRLCVQS	63	9	Entry
	STLRLCVQS	63	9	H-2-IAd											CDSTLRLCVQSTHVD	13.7		9.63
	STLRLCVQS	63	9	HLA-DQA1*03:01/DQB1*03:02											CCKCDSTLRLCVQST	27.96	0.01
	STLRLCVQS	63	9	HLA-DQA1*03:01/DQB1*03:02											CDSTLRLCVQSTHVD	29.92	0.01
	STLRLCVQS	63	9	HLA-DQA1*03:01/DQB1*03:02											CKCDSTLRLCVQSTH	28.15	0.01
	STLRLCVQS	63	9	HLA-DQA1*03:01/DQB1*03:02											DSTLRLCVQSTHVDI	32.33	0.01
	STLRLCVQS	63	9	HLA-DQA1*03:01/DQB1*03:02											FCCKCDSTLRLCVQS	55.94	0.01
	STLRLCVQS	63	9	HLA-DQA1*03:01/DQB1*03:02											KCDSTLRLCVQSTHV	27.27	0.01
	STLRLCVQS	63	9	HLA-DQA1*03:01/DQB1*03:02											STLRLCVQSTHVDIR	54.54	0.01
	TLRLCVQSTH	64	10	Entry
	TLRLCVQSTH	64	10	HLA-A*03				25	0.806452
	LRLCVQST	65	8	Entry
	LRLCVQST	65	8	HLA-B*27:05	1.1
	LRLCVQSTH	65	9	Entry
	LRLCVQSTH	65	9	HLA-B*27:05	1.6			25	0.833333	1.15	-0.13	1.02	-1.47	314.7
	LRLCVQSTH	65	9	HLA-DRB4*01:01											LRLCVQSTHVDIRTL	10.74			1.39
	LRLCVQSTH	65	9	HLA-DRB4*01:01											STLRLCVQSTHVDIR	5.97			1.52
	LRLCVQSTH	65	9	HLA-DRB4*01:01											TLRLCVQSTHVDIRT	10.34			1.35
	LRLCVQSTHV	65	10	Entry
	LRLCVQSTHV	65	10	H-2-Kd	0.85
	LRLCVQSTHV	65	10	HLA-B*27:02	1.7
	LRLCVQSTHV	65	10	HLA-B*27:05						1.05	0.24	1.29	-1.11	252.2
	RLCVQSTHV	66	9	Entry
	RLCVQSTHV	66	9	HLA-A*02			0.2898
	RLCVQSTHV	66	9	HLA-A*02:01			0.5859			1.05	0.27	1.33	-1.43	571.4
	RLCVQSTHV	66	9	HLA-A*02:06						1.05	0.27	1.33	-1.64	935
	RLCVQSTHV	66	9	HLA-B*13				20	0.869565
	LCVQSTHVD	67	9	Entry
	LCVQSTHVD	67	9	H-2-IAd						0.83	-0.69
	LCVQSTHVD	67	9	H-2-IAd											TLRLCVQSTHVDIRT	14.54		7.92
	LCVQSTHVDI	67	10	Entry
	LCVQSTHVDI	67	10	HLA-A*24:02						1.23	0.33
	CVQSTHVDI	68	9	Entry
	CVQSTHVDI	68	9	H-2-IAd											STLRLCVQSTHVDIR	14.59		9.64
	CVQSTHVDI	68	9	H-2-Kd	1.3
	CVQSTHVDI	68	9	HLA-A*02:01 EO			0.4688
	CVQSTHVDI	68	9	HLA-DRB1*03:01											STLRLCVQSTHVDIR	4.7		1.05
	CVQSTHVDI	68	9	HLA-DRB1*07:01											DSTLRLCVQSTHVDI	2.18			1.38
	CVQSTHVDI	68	9	HLA-DRB1*07:01											STLRLCVQSTHVDIR	2.17			1.8
	CVQSTHVDIR	68	10	Entry
	CVQSTHVDIR	68	10	HLA-A*31:01						1.09	0.69	1.79	-0.28	117
	CVQSTHVDIR	68	10	HLA-A*33:03	1.1					1.09	0.69	1.79	-0.44	169.2
	CVQSTHVDIR	68	10	HLA-A*68:01				18	0.72	1.09	0.69	1.79	-0.5	195.2
	VQSTHVDI	69	8	Entry
	VQSTHVDI	69	8	H-2-Ld	1.8
	VQSTHVDIR	69	9	Entry
	VQSTHVDIR	69	9	HLA-A*31:01	1.8	1.8136				1.09	0.7	1.79	-1.05	691.4
	VQSTHVDIR	69	9	HLA-DRB1*03:01											LCVQSTHVDIRTLED	4.64		0.6
	VQSTHVDIR	69	9	HLA-DRB1*03:01											LRLCVQSTHVDIRTL	3.92		0.97
	VQSTHVDIR	69	9	HLA-DRB1*03:01											RLCVQSTHVDIRTLE	3.48		0.58
	VQSTHVDIR	69	9	HLA-DRB1*03:01											TLRLCVQSTHVDIRT	4.7		1.04
	QSTHVDIR	70	8	Entry
	QSTHVDIR	70	8	HLA-A*31:01	1.9
	QSTHVDIR	70	8	HLA-A*68:01	1
	QSTHVDIRT	70	9	Entry
	QSTHVDIRT	70	9	H-2-IAd											LRLCVQSTHVDIRTL	10.81		7.29
	QSTHVDIRT	70	9	H-2-IAd											QSTHVDIRTLEDLLM	2.54		1.27
	QSTHVDIRTL	70	10	Entry
	QSTHVDIRTL	70	10	HLA-B*58:01						1.79	0.44	2.23	-0.69	838.6
	STHVDIRTL	71	9	Entry
	STHVDIRTL	71	9	H-2-Db		0.3098				1.79	0.42	2.21	-1.47	4770.3
	STHVDIRTL	71	9	H-2-Dd		0.9403
	STHVDIRTL	71	9	H-2-IAd											CVQSTHVDIRTLEDL	10.13			5.83
	STHVDIRTL	71	9	H-2-IAd											LCVQSTHVDIRTLED	9.87			8.02
	STHVDIRTL	71	9	H-2-IAd											QSTHVDIRTLEDLLM	2.54			3.81
	STHVDIRTL	71	9	H-2-IAd											RLCVQSTHVDIRTLE	9.38			8.74
	STHVDIRTL	71	9	H-2-IAd											STHVDIRTLEDLLMG	3.35			5.39
	STHVDIRTL	71	9	H-2-IAd											VQSTHVDIRTLEDLL	13.39			5.91
	STHVDIRTL	71	9	H-2-Kb		1.4119				1.79	0.42	2.21	-1.34	3541.8
	STHVDIRTL	71	9	H-2-Qa1		0.8996
	STHVDIRTL	71	9	HLA-A*02:01				22	0.709677
	STHVDIRTL	71	9	HLA-A*25:01		1.0856
	STHVDIRTL	71	9	HLA-A*26				22	0.758621
	STHVDIRTL	71	9	HLA-A*30:01		1.3743
	STHVDIRTL	71	9	HLA-A*32:01		1.0626
	STHVDIRTL	71	9	HLA-A*68:02		1.7626
	STHVDIRTL	71	9	HLA-B*13:01		1.5175
	STHVDIRTL	71	9	HLA-B*14:02		1.4706
	STHVDIRTL	71	9	HLA-B*46:01		0.5949
	STHVDIRTL	71	9	HLA-B*52:01		1.9946
	STHVDIRTL	71	9	HLA-B*57:01		0.494
	STHVDIRTL	71	9	HLA-B*58:01		0.9352
	STHVDIRTL	71	9	HLA-B*58:02		0.765		25	0.892857
	STHVDIRTL	71	9	HLA-C*01:02		0.6417
	STHVDIRTL	71	9	HLA-C*02:02		0.6577				1.79	0.42	2.21	-0.77	959.5
	STHVDIRTL	71	9	HLA-C*02:09		0.6577				1.79	0.42	2.21	-0.77	959.5
	STHVDIRTL	71	9	HLA-C*03:02		0.4555				1.79	0.42	2.21	-0.59	628
	STHVDIRTL	71	9	HLA-C*03:03		0.3642				1.79	0.42	2.21	-0.39	402.8
	STHVDIRTL	71	9	HLA-C*03:04		0.3642				1.79	0.42	2.21	-0.39	402.8
	STHVDIRTL	71	9	HLA-C*06:02	1.3	1.0329
	STHVDIRTL	71	9	HLA-C*07:01		1.1406
	STHVDIRTL	71	9	HLA-C*07:02		1.9614
	STHVDIRTL	71	9	HLA-C*07:04		1.8187
	STHVDIRTL	71	9	HLA-C*08:01		1.1658
	STHVDIRTL	71	9	HLA-C*12:02		0.4606
	STHVDIRTL	71	9	HLA-C*12:03		0.2255				1.79	0.42	2.21	0	172.9
	STHVDIRTL	71	9	HLA-C*15:02		0.4453				1.79	0.42	2.21	-0.73	879.4
	STHVDIRTL	71	9	HLA-C*16:01		0.1655				1.79	0.42	2.21	-0.47	476.2
	STHVDIRTL	71	9	HLA-C*17:01		1.7436
	STHVDIRTL	71	9	HLA-E*01:01		0.7761
	STHVDIRTL	71	9	HLA-G*01:02		1.5603
	STHVDIRTL	71	9	HLA-G*01:03		1.5603
	STHVDIRTL	71	9	HLA-G*01:04		1.5603
	STHVDIRTL	71	9	HLA-G*01:06		1.5603
	THVDIRTL	72	8	Entry
	THVDIRTL	72	8	H-2-Kd		1.1731				1.79	0.47	2.26	-1.26	3281.3
	THVDIRTL	72	8	H-2-Kk						1.79	0.47	2.26	-1.38	4341.4
	THVDIRTL	72	8	HLA-B*14:02		0.1569
	THVDIRTL	72	8	HLA-B*38:01	0.2	0.2092
	THVDIRTL	72	8	HLA-B*39:01	0.2	0.194				1.79	0.47	2.26	-0.43	490.2
	THVDIRTL	72	8	HLA-C*07:04	1.7
	THVDIRTLE	72	9	Entry
	THVDIRTLE	72	9	HLA-DRB1*03:01											CVQSTHVDIRTLEDL	3.65		1.15
	THVDIRTLE	72	9	HLA-DRB1*03:01											QSTHVDIRTLEDLLM	3.66		1
	THVDIRTLE	72	9	HLA-DRB1*03:01											VQSTHVDIRTLEDLL	2.3		1.06
	THVDIRTLEDL	72	11	Entry
	THVDIRTLEDL	72	11	H-2-Kd	0.9					1.21	0.47	1.68	-1.48	1436
	THVDIRTLEDL	72	11	HLA-B*14:02		1.4067
	THVDIRTLEDL	72	11	HLA-B*38:01	0.1	0.5145
	THVDIRTLEDL	72	11	HLA-B*39:01		0.517
	HVDIRTLED	73	9	Entry
	HVDIRTLED	73	9	HLA-C*05:01	1
	HVDIRTLED	73	9	HLA-DPA1*02:01/DPB1*01:01											CVQSTHVDIRTLEDL	50.82		0.72
	HVDIRTLED	73	9	HLA-DPA1*03:01/DPB1*04:02											CVQSTHVDIRTLEDL	7.18		0.98
	HVDIRTLED	73	9	HLA-DRB1*04:01											QSTHVDIRTLEDLLM	4.42		1.97
	HVDIRTLEDL	73	10	Entry
	HVDIRTLEDL	73	10	HLA-A*26				22	0.758621
	HVDIRTLEDL	73	10	HLA-C*05:01		1.0524						1.57	-1.77	2190.2
	HVDIRTLEDL	73	10	HLA-C*08:02		1.4325
	HVDIRTLEDL	73	10	HLA-C*17:01	1.7
	HVDIRTLEDLL	73	11	Entry
	HVDIRTLEDLL	73	11	HLA-C*17:01	1
	VDIRTLEDL	74	9	Entry
	VDIRTLEDL	74	9	H-2-Qa2		1.6187
	VDIRTLEDL	74	9	HLA-B*37				20	0.714286
	VDIRTLEDL	74	9	HLA-B*37:01		0.5726
	VDIRTLEDL	74	9	HLA-B*40:02		1.6638
	VDIRTLEDL	74	9	HLA-B*47:01				20	0.833333
	VDIRTLEDL	74	9	HLA-DPA1*01:03/DPB1*02:01											QSTHVDIRTLEDLLM	21.58		1.9
	VDIRTLEDL	74	9	HLA-DPA1*01:03/DPB1*02:01											STHVDIRTLEDLLMG	21.58		1.82
	VDIRTLEDL	74	9	HLA-DPA1*01:03/DPB1*02:01											THVDIRTLEDLLMGT	21.58		1.92
	VDIRTLEDL	74	9	HLA-DPA1*02:01/DPB1*01:01											HVDIRTLEDLLMGTL	7.3		1.78
	VDIRTLEDL	74	9	HLA-DPA1*02:01/DPB1*01:01											QSTHVDIRTLEDLLM	15.93		0.46
	VDIRTLEDL	74	9	HLA-DPA1*02:01/DPB1*01:01											STHVDIRTLEDLLMG	15.2		0.45
	VDIRTLEDL	74	9	HLA-DPA1*02:01/DPB1*01:01											THVDIRTLEDLLMGT	12.21		0.47
	VDIRTLEDL	74	9	HLA-DPA1*02:01/DPB1*01:01											VDIRTLEDLLMGTLG	8.75		1.88
	VDIRTLEDL	74	9	HLA-DPA1*02:01/DPB1*01:01											VQSTHVDIRTLEDLL	25.95		0.55
	VDIRTLEDL	74	9	HLA-DPA1*03:01/DPB1*04:02											HVDIRTLEDLLMGTL	3.64		1.69
	VDIRTLEDL	74	9	HLA-DPA1*03:01/DPB1*04:02											QSTHVDIRTLEDLLM	7.18		0.66
	VDIRTLEDL	74	9	HLA-DPA1*03:01/DPB1*04:02											STHVDIRTLEDLLMG	7.18		0.61
	VDIRTLEDL	74	9	HLA-DPA1*03:01/DPB1*04:02											THVDIRTLEDLLMGT	6.8		0.6
	VDIRTLEDL	74	9	HLA-DPA1*03:01/DPB1*04:02											VDIRTLEDLLMGTLG	4.16		1.69
	VDIRTLEDL	74	9	HLA-DPA1*03:01/DPB1*04:02											VQSTHVDIRTLEDLL	7.18		0.88
	VDIRTLEDLL	74	10	Entry
	VDIRTLEDLL	74	10	HLA-B*47:01				20	0.833333
	DIRTLEDLL	75	9	Entry
	DIRTLEDLL	75	9	HLA-A*26				21	0.724138
	DIRTLEDLL	75	9	HLA-DQA1*05:01/DQB1*02:01											QSTHVDIRTLEDLLM	2.78			0.81
	DIRTLEDLL	75	9	HLA-DQA1*05:01/DQB1*02:01											VQSTHVDIRTLEDLL	5.37			1.53
	IRTLEDLL	76	8	Entry
	IRTLEDLL	76	8	HLA-B*14:02				23	0.766667
	IRTLEDLL	76	8	HLA-B*27:05	0.95
	IRTLEDLL	76	8	HLA-B*38:01	1.2
	IRTLEDLLM	76	9	Entry
	IRTLEDLLM	76	9	H-2-IAd											DIRTLEDLLMGTLGI	20.59		9.2
	IRTLEDLLM	76	9	H-2-IAd											HVDIRTLEDLLMGTL	18.68		1.44
	IRTLEDLLM	76	9	H-2-IAd											IRTLEDLLMGTLGIV	18.47		8.76
	IRTLEDLLM	76	9	H-2-IAd											STHVDIRTLEDLLMG	3.35		1.32
	IRTLEDLLM	76	9	H-2-IAd											THVDIRTLEDLLMGT	26.77		1.57
	IRTLEDLLM	76	9	H-2-IAd											VDIRTLEDLLMGTLG	17.38		1.46
	IRTLEDLLM	76	9	HLA-B*14:02		1.7364		21	0.7
	IRTLEDLLM	76	9	HLA-B*27:02		0.3584
	IRTLEDLLM	76	9	HLA-B*27:05	1.4	0.5816		23	0.766667
	IRTLEDLLM	76	9	HLA-B*38:01		0.5004
	IRTLEDLLM	76	9	HLA-B*39:01		0.6275
	IRTLEDLLM	76	9	HLA-C*06:02		0.3202
	IRTLEDLLM	76	9	HLA-C*07:01		0.2975
	IRTLEDLLM	76	9	HLA-C*07:02		0.602				1.16	0.16	1.32	-1.55	742.4
	IRTLEDLLM	76	9	HLA-DQA1*05:01/DQB1*02:01											STHVDIRTLEDLLMG	2.94			1.7
	IRTLEDLLM	76	9	HLA-DRB1*03:01											STHVDIRTLEDLLMG	6.04		1.96
	IRTLEDLLM	76	9	HLA-DRB1*03:01											THVDIRTLEDLLMGT	8.09		1.92
	IRTLEDLLM	76	9	HLA-DRB1*04:01											HVDIRTLEDLLMGTL	3.91		1.79
	IRTLEDLLM	76	9	HLA-DRB1*04:01											STHVDIRTLEDLLMG	4.42		1.91
	IRTLEDLLM	76	9	HLA-DRB1*04:01											THVDIRTLEDLLMGT	4.42		1.88
	IRTLEDLLM	76	9	HLA-DRB1*04:01											VDIRTLEDLLMGTLG	4.42		1.78
	IRTLEDLLM	76	9	HLA-DRB1*15:01											DIRTLEDLLMGTLGI	22.97					1
	IRTLEDLLM	76	9	HLA-DRB1*15:01											HVDIRTLEDLLMGTL	26.56					1
	IRTLEDLLM	76	9	HLA-DRB1*15:01											IRTLEDLLMGTLGIV	20.89					1
	IRTLEDLLM	76	9	HLA-DRB1*15:01											QSTHVDIRTLEDLLM	30.82					1
	IRTLEDLLM	76	9	HLA-DRB1*15:01											STHVDIRTLEDLLMG	31.4					1
	IRTLEDLLM	76	9	HLA-DRB1*15:01											THVDIRTLEDLLMGT	32.49					1
	IRTLEDLLM	76	9	HLA-DRB1*15:01											VDIRTLEDLLMGTLG	25.2					1
	IRTLEDLLMGT	76	11	Entry
	IRTLEDLLMGT	76	11	HLA-B*27:05	1.3
	RTLEDLLM	77	8	Entry
	RTLEDLLM	77	8	HLA-B*57:01	0.4	1.3583
	RTLEDLLM	77	8	HLA-B*58:01	0.4	1.4476				1.16	0.24	1.4	-1.56	906.4
	RTLEDLLM	77	8	HLA-B*58:02		1.5809
	RTLEDLLM	77	8	HLA-C*02:02	1.3
	RTLEDLLM	77	8	HLA-C*02:09	1.3
	RTLEDLLM	77	8	HLA-C*15:02	0.2	1.4407
	RTLEDLLM	77	8	HLA-C*17:01	1
	RTLEDLLMGT	77	10	Entry
	RTLEDLLMGT	77	10	HLA-A*02:06	1.3
	RTLEDLLMGTL	77	11	Entry
	RTLEDLLMGTL	77	11	H-2-Kb						1.7	0.53	2.22	-1.37	3919.2
	RTLEDLLMGTL	77	11	H-2-Kk						1.7	0.53	2.22	-1.12	2207.5
	RTLEDLLMGTL	77	11	HLA-A*02:06		1.9876
	RTLEDLLMGTL	77	11	HLA-B*18:01	1.85
	RTLEDLLMGTL	77	11	HLA-B*40:01	0.4	1.4901				1.7	0.53	2.22	-0.36	385.4
	RTLEDLLMGTL	77	11	HLA-B*40:02						1.7	0.53	2.22	-0.35	373.8
	RTLEDLLMGTL	77	11	HLA-B*58:01		1.6782				1.7	0.53	2.22	-0.65	744.9
	RTLEDLLMGTL	77	11	HLA-C*17:01	0.8
	TLEDLLMGT	78	9	Entry
	TLEDLLMGT	78	9	HLA-A*02:01		1.5399				0.8	-0.31	0.49	-2.29	609.4
	TLEDLLMGT	78	9	HLA-A*02:01 EO			0.4609
	TLEDLLMGT	78	9	HLA-A*02:06		1.7862
	TLEDLLMGTL	78	10	Entry
	TLEDLLMGTL	78	10	H-2-Kk						1.7	0.41	2.11	-0.53	429.3
	TLEDLLMGTL	78	10	HLA-A*02:01		0.873		22	0.709677	1.7	0.41	2.11	-0.2	203.9
	TLEDLLMGTL	78	10	HLA-A*02:06		1.62
	TLEDLLMGTL	78	10	HLA-B*13				19	0.826087
	TLEDLLMGTL	78	10	HLA-B*40:01		0.952				1.7	0.41	2.11	-0.16	184.1
	TLEDLLMGTL	78	10	HLA-B*40:02		1.7639				1.7	0.41	2.11	-0.57	470.3
	TLEDLLMGTL	78	10	HLA-C*05:01		1.4485
	TLEDLLMGTLG	78	11	Entry
	TLEDLLMGTLG	78	11	HLA-B*40:01	1.3
	LEDLLMGT	79	8	Entry
	LEDLLMGT	79	8	HLA-B*18:01	1.65
	LEDLLMGT	79	8	HLA-B*40:02	1.4
	LEDLLMGTL	79	9	Entry
	LEDLLMGTL	79	9	H-2-Kk		0.5629				1.7	0.29	1.98	0.07	82.5
	LEDLLMGTL	79	9	H-2-Qa2		0.4983
	LEDLLMGTL	79	9	HLA-B*13:01	1.2	1.0638				1.7	0.29	1.98	-0.81	620.8
	LEDLLMGTL	79	9	HLA-B*13:02		1.2177
	LEDLLMGTL	79	9	HLA-B*18				22	0.785714
	LEDLLMGTL	79	9	HLA-B*18:01	0.85	0.7838
	LEDLLMGTL	79	9	HLA-B*37				24	0.857143
	LEDLLMGTL	79	9	HLA-B*37:01		0.428
	LEDLLMGTL	79	9	HLA-B*38:01		0.7813		16	0.727273
	LEDLLMGTL	79	9	HLA-B*39:01		1.3123
	LEDLLMGTL	79	9	HLA-B*40:01	0.2	0.1605		24	0.857143	1.7	0.29	1.98	0.78	15.9
	LEDLLMGTL	79	9	HLA-B*40:02		0.3092				1.7	0.29	1.98	0.08	79.6
	LEDLLMGTL	79	9	HLA-B*44:02				23	0.884615
	LEDLLMGTL	79	9	HLA-B*48:01		0.7187
	LEDLLMGTL	79	9	HLA-B*49:01	1.5	0.7502		20	0.769231
	LEDLLMGTL	79	9	HLA-B*50:01		0.9402
	LEDLLMGTL	79	9	HLA-C*04:01	0.95
	LEDLLMGTL	79	9	HLA-C*08:02	1.45
	LEDLLMGTLGI	79	11	Entry
	LEDLLMGTLGI	79	11	H-2-Kk	0.85					1.02	0.1	1.12	-1.06	148.9
	LEDLLMGTLGI	79	11	HLA-B*13:01	0.5
	LEDLLMGTLGI	79	11	HLA-B*13:02	0.4
	LEDLLMGTLGI	79	11	HLA-B*40:01	1.3
	LEDLLMGTLGI	79	11	HLA-B*40:02						1.02	0.1	1.12	-1.66	597.5
	LEDLLMGTLGI	79	11	HLA-B*44:02				22	0.846154
	LEDLLMGTLGI	79	11	HLA-B*49:01	0.3					1.02	0.1	1.12	-1.91	1076.9
	LEDLLMGTLGI	79	11	HLA-B*50:01	1.2
	LEDLLMGTLGI	79	11	HLA-B*52:01	0.6
	EDLLMGTL	80	8	Entry
	EDLLMGTL	80	8	H-2-Kk	1.55	1.3083				1.7	0.22	1.92	-0.88	628.6
	EDLLMGTL	80	8	HLA-A*25:01	1.7
	EDLLMGTL	80	8	HLA-B*37				23	0.821429
	EDLLMGTL	80	8	HLA-B*40:02	1.75
	EDLLMGTLGI	80	10	Entry
	EDLLMGTLGI	80	10	H-2-Kk	0.65	1.7345				1.02	0.04	1.05	-1.27	210.1
	EDLLMGTLGI	80	10	HLA-B*37:01	1.1
	DLLMGTLGI	81	9	Entry
	DLLMGTLGI	81	9	HLA-A*02:01			0.5156	25	0.806452
	DLLMGTLGI	81	9	HLA-A*68:02		1.7845
	DLLMGTLGI	81	9	HLA-B*13				21	0.913043
	DLLMGTLGI	81	9	HLA-B*51:01		1.8333
	DLLMGTLGI	81	9	HLA-DRB3*01:01											DIRTLEDLLMGTLGI	4.5	0.01
	DLLMGTLGI	81	9	HLA-DRB3*01:01											DLLMGTLGIVCPICS	11.78	0.01
	DLLMGTLGI	81	9	HLA-DRB3*01:01											EDLLMGTLGIVCPIC	4.39	0.01
	DLLMGTLGI	81	9	HLA-DRB3*01:01											IRTLEDLLMGTLGIV	2.79	0.01
	DLLMGTLGI	81	9	HLA-DRB3*01:01											LEDLLMGTLGIVCPI	4.19	0.01
	DLLMGTLGI	81	9	HLA-DRB3*01:01											RTLEDLLMGTLGIVC	4.16	0.01
	DLLMGTLGI	81	9	HLA-DRB3*01:01											TLEDLLMGTLGIVCP	4.32	0.01
	DLLMGTLGIV	81	10	Entry
	DLLMGTLGIV	81	10	HLA-A*02:01	0.9			25	0.806452
	DLLMGTLGIV	81	10	HLA-A*02:01						0.97	-0.06	0.91	-1.32	170.7
	DLLMGTLGIV	81	10	HLA-B*13				18	0.782609
	LLMGTLGI	82	8	Entry
	LLMGTLGI	82	8	HLA-A*02:01						1.02	0.21	1.23	-1.04	184
	LLMGTLGI	82	8	HLA-A*02:06						1.02	0.21	1.23	-1.36	382.2
	LLMGTLGI	82	8	HLA-A*32:01	1.2
	LLMGTLGI	82	8	HLA-B*13:02	1.1
	LLMGTLGI	82	8	HLA-B*52:01	1.5
	LLMGTLGIV	82	9	Entry
	LLMGTLGIV	82	9	HLA-A*02:01	0.5	0.7973	0.7188	29	0.935484	0.97	0.11	1.08	-0.12	16
	LLMGTLGIV	82	9	HLA-A*02:06	0.85	1.1273				0.97	0.11	1.08	-0.09	14.9
	LLMGTLGIV	82	9	HLA-B*13				18	0.782609
	LLMGTLGIV	82	9	HLA-B*15:01						0.97	0.11	1.08	-1.85	860.8
	LLMGTLGIV	82	9	HLA-B*15:25						0.97	0.11	1.08	-1.64	521.8
	LLMGTLGIV	82	9	HLA-C*03:02						0.97	0.11	1.08	-1.91	974.4
	LLMGTLGIV	82	9	HLA-C*12:02						0.97	0.11	1.08	-1.92	995.5
	LLMGTLGIV	82	9	HLA-C*12:03						0.97	0.11	1.08	-1.73	645.8
	LLMGTLGIV	82	9	HLA-DRB1*03:01											EDLLMGTLGIVCPIC	18.79					1.73
	LLMGTLGIV	82	9	HLA-DRB1*03:01											LEDLLMGTLGIVCPI	17.22					1.73
	LLMGTLGIV	82	9	HLA-DRB1*03:01											RTLEDLLMGTLGIVC	16.2					1.73
	LLMGTLGIV	82	9	HLA-DRB1*03:01											TLEDLLMGTLGIVCP	16.87					1.73
	LLMGTLGIVC	82	10	Entry
	LLMGTLGIVC	82	10	HLA-A*02:01						1.33	-0.02	1.31	-1.24	355.2
	LLMGTLGIVC	82	10	HLA-A*02:06						1.33	-0.02	1.31	-1.44	568.8
	LMGTLGIVC	83	9	Entry
	LLMGTLGIV	83	9	HLA-DRB1*03:01											IRTLEDLLMGTLGIV	5.96					1.73
	LMGTLGIVCPI	83	11	Entry
	LMGTLGIVCPI	83	11	HLA-A*02:01						0.76	0.24	1	-1.42	261.8
	LMGTLGIVCPI	83	11	HLA-A*02:06						0.76	0.24	1	-1.69	495.3
	LMGTLGIVCPI	83	11	HLA-A*32:01	0.2
	LMGTLGIVCPI	83	11	HLA-A*68:02	0.55					0.76	0.24	1	-1.81	646.9
	LMGTLGIVCPI	83	11	HLA-B*15:01	0.8
	MGTLGIVCPI	84	10	Entry
	MGTLGIVCPI	84	10	HLA-A*02:01						0.76	0.14	0.91	-1.6	322
	MGTLGIVCPI	84	10	HLA-B*13:02	1.4
	MGTLGIVCPI	84	10	HLA-B*51:01	0.35
	MGTLGIVCPI	84	10	HLA-B*52:01	1.2
	MGTLGIVCPI	84	10	HLA-C*02:02	1.7
	MGTLGIVCPI	84	10	HLA-C*02:09	1.7
	MGTLGIVCPI	84	10	HLA-C*03:02	1.7
	MGTLGIVCPI	84	10	HLA-C*08:01	1.8
	MGTLGIVCPI	84	10	HLA-C*12:02	1.3
	MGTLGIVCPI	84	10	HLA-C*16:01	0.9
	MGTLGIVCPIC	84	11	Entry
	MGTLGIVCPIC	84	11	HLA-A*32:01	0.2
	GTLGIVCPI	85	9	Entry
	GTLGIVCPI	85	9	HLA-A*02:01		1.5343				0.76	0.17	0.93	-1.1	107.2
	GTLGIVCPI	85	9	HLA-A*32:01	0.3	1.4287
	GTLGIVCPI	85	9	HLA-B*58:02				21	0.75
	GTLGIVCPICS	85	11	Entry
	GTLGIVCPICS	85	11	HLA-A*32:01	0.8
	TLGIVCPI	86	8	Entry
	TLGIVCPI	86	8	HLA-A*02:01	1		0.8364			0.76	0.15	0.91	-2.43	2197
	TLGIVCPI	86	8	HLA-A*32:01	0.2
	TLGIVCPIC	86	9	Entry
	TLGIVCPIC	86	9	HLA-A*02:01						1.12	-0.08	1.04	-2.64	4733.3
	TLGIVCPIC	86	9	HLA-A*02:06						1.12	-0.08	1.04	-2.61	4450
	GIVCPICSQK	88	10	Entry
	GIVCPICSQK	88	10	HLA-A*03				24	0.774194
	GIVCPICSQK	88	10	HLA-A*03:01	1	1.0109
	GIVCPICSQK	88	10	HLA-A*11			0.6749
	GIVCPICSQK	88	10	HLA-A*11:01	1.35	1.2601
	GIVCPICSQK	88	10	HLA-A*68:01	1.85
	IVCPICSQK	89	9	Entry
	IVCPICSQK	89	9	HLA-A*03			0.2934	31	1
	IVCPICSQK	89	9	HLA-A*03:01	0.55	0.7558				0.76	0.26	1.02	-1.24	182
	IVCPICSQK	89	9	HLA-A*11:01	0.45	0.5568	0.5147	21	0.724138	0.76	0.26	1.02	-0.8	66.9
	IVCPICSQK	89	9	HLA-A*31			0.4055
	IVCPICSQK	89	9	HLA-A*31:01	1.7					0.76	0.26	1.02	-1.34	231.4
	IVCPICSQK	89	9	HLA-A*31:01		1.0909
	IVCPICSQK	89	9	HLA-A*33:03		1.4705
	IVCPICSQK	89	9	HLA-A*33:03						0.76	0.26	1.02	-1.92	863.7
	IVCPICSQK	89	9	HLA-A*68:01	0.55	1.1896		19	0.76	0.76	0.26	1.02	-0.96	95.9
	IVCPICSQK	89	9	HLA-A*74:01	0.9	0.6232				0.76	0.26	1.02	-1.93	884.4
	VCPICSQK	90	8	HLA-A*68:01	1.3
	VCPICSQKP	90	9	Entry
	VCPICSQKP	90	9	HLA-A*01:01						0.7	0.08
	CPICSQKP	91	8	Entry
	CPICSQKP	91	8	HLA-B*35:03	0.9
	LGIVCPICS	93	9	HLA-DRB1*03:01											DLLMGTLGIVCPICS	31.02					0.98
	LGIVCPICS	93	9	HLA-DRB1*03:01											LLMGTLGIVCPICSQ	35.88					0.98
	LGIVCPICS	93	9	HLA-DRB1*03:01											LMGTLGIVCPICSQK	32.5					0.98
	LGIVCPICS	93	9	HLA-DRB1*03:01											MGTLGIVCPICSQKP	36.8					0.98
	LGIVCPICS	93	9	HLA-DRB1*11:01											DLLMGTLGIVCPICS	4.85					0.38
	LGIVCPICS	93	9	HLA-DRB1*11:01											LLMGTLGIVCPICSQ	5.52					0.38
	LGIVCPICS	93	9	HLA-DRB1*11:01											LMGTLGIVCPICSQK	5.19					0.38
	LGIVCPICS	93	9	HLA-DRB1*11:01											MGTLGIVCPICSQKP	5.27					0.38
	LGIVCPICS	93	9	HLA-DRB5*01:01											DLLMGTLGIVCPICS	18.87					0.55
	LGIVCPICS	93	9	HLA-DRB5*01:01											LLMGTLGIVCPICSQ	24.04					0.55
	LGIVCPICS	93	9	HLA-DRB5*01:01											LMGTLGIVCPICSQK	13.74					0.55
	LGIVCPICS	93	9	HLA-DRB5*01:01											MGTLGIVCPICSQKP	14.12					0.55

## Sheet: H18E7-1
	Peptides	Location		Alleles	MHC I binding prediction					MHC-I Processing prediction					MHC II binding prediction
					IEDB	NetMHCpan4	Rankpep	SYFPEITHI	SYFPEITHI	IEDB combind predictor					IEDB
										Proteasomal cleavage	TAP	Processing	Total		Complete MHC-II	Median	Comlib	SMM	NN	NetMHCIIpan	Strurniolo
	Sequence	Start	Length	Allele	PR	PR	%Optimal	score	%Reference	score	score	score	score	IC50	peptide	PR	PR	PR	PR	PR	PR
	MHGPKATL	1	8	Entry
	MHGPKATL	1	8	HLA-B*08:01		1.8272
	MHGPKATL	1	8	HLA-B*14:02	0.8	0.4851
	MHGPKATL	1	8	HLA-B*15:02	0.5
	MHGPKATL	1	8	HLA-B*38:01	0.3	1.1261				1.68	0.34	2.02	-0.72	541.86
	MHGPKATL	1	8	HLA-B*39:01	0.2	0.4687				1.68	0.34	2.02	0.03	96.6
	MHGPKATL	1	8	HLA-B*48:01	0.4
	MHGPKATL	1	8	HLA-C*03:03	0.4
	MHGPKATL	1	8	HLA-C*14:02	1.9
	MHGPKATL	1	8	HLA-E*01:01	1
	MHGPKATLQ	1	9	Entry
	MHGPKATLQ	1	9	HLA-DRB1*03:01											MHGPKATLQDIVLHL	2.77		0.24
	MHGPKATLQDI	1	11	Entry
	MHGPKATLQDI	1	11	H-2-Dd	0.2
	MHGPKATLQDI	1	11	H-2-Kd						0.93	0.15	1.08	-2.5	3781.4
	MHGPKATLQDI	1	11	H-2-Ld	1.8
	MHGPKATLQDI	1	11	HLA-B*38:01	0.9
	HGPKATLQ	2	8	Entry
	HGPKATLQ	2	8	H-2-Dd	0.6
	HGPKATLQD	2	9	Entry
	HGPKATLQD	2	9	H-2-Dd	0.8
	HGPKATLQDI	2	10	Entry
	HGPKATLQDI	2	10	H-2-Dd	0.6	0.4586	0.374			0.93	0.09	1.01	-2.57	3799.8
	HGPKATLQDI	2	10	HLA-B*07:02		1.4527
	HGPKATLQDIV	2	11	Entry
	HGPKATLQDIV	2	11	H-2-Dd	0.2
	GPKATLQDI	3	9	Entry
	GPKATLQDI	3	9	H-2-Ld	1.7	1.2161
	GPKATLQDI	3	9	HLA-B*07:02		0.3206		17	0.73913
	GPKATLQDI	3	9	HLA-B*35:01				18	0.818182
	GPKATLQDI	3	9	HLA-B*51:01	1.7	0.4907		23	0.884615
	GPKATLQDI	3	9	HLA-B*56:01		1.1978
	GPKATLQDIV	3	10	Entry
	GPKATLQDIV	3	10	HLA-B*07:02	1.05	1.5067
	GPKATLQDIV	3	10	HLA-B*07:02				17	0.73913
	GPKATLQDIV	3	10	HLA-B*55:01		1.712
	GPKATLQDIVL	3	11	Entry
	GPKATLQDIVL	3	11	HLA-B*07:02	1.05	0.6002				1.75	0.2	1.94	-0.07	103.31
	PKATLQDI	4	8	Entry
	PKATLQDI	4	8	H-2-Ld	1.1
	PKATLQDIV	4	9	Entry
	PKATLQDIV	4	9	HLA-B*39:02				19	0.703704
	PKATLQDIV	4	9	HLA-DRB3*01:01											MHGPKATLQDIVLHL	13.57		0.15
	PKATLQDIVL	4	10	Entry
	PKATLQDIVL	4	10	HLA-B*39:02				23	0.851852
	KATLQDIV	5	8	Entry
	KATLQDIV	5	8	HLA-B*51:01				19	0.730769
	KATLQDIVL	5	9	Entry
	KATLQDIVL	5	9	H-2-Db		1.1243
	KATLQDIVL	5	9	HLA-B*35:03		1.5031
	KATLQDIVL	5	9	HLA-B*48:01		1.7875
	KATLQDIVL	5	9	HLA-B*51:01		1.4566		20	0.769231
	KATLQDIVL	5	9	HLA-B*58:01		0.9371
	KATLQDIVL	5	9	HLA-B*58:02		1.1855		24	0.857143
	KATLQDIVL	5	9	HLA-C*01:02		1.0631
	KATLQDIVL	5	9	HLA-C*03:02		0.91				1.75	0.41	2.16	-0.41	364.36
	KATLQDIVL	5	9	HLA-C*03:03		0.437				1.75	0.41	2.16	-0.41	368.2
	KATLQDIVL	5	9	HLA-C*03:04		0.437				1.75	0.41	2.16	-0.41	368.2
	KATLQDIVL	5	9	HLA-C*05:01		1.736
	KATLQDIVL	5	9	HLA-C*08:01		0.4739
	KATLQDIVL	5	9	HLA-C*08:02		0.6362
	KATLQDIVL	5	9	HLA-C*12:03		1.4738
	KATLQDIVL	5	9	HLA-C*15:02		0.8773
	KATLQDIVL	5	9	HLA-C*16:01		0.4802
	KATLQDIVLH	5	10	Entry
	KATLQDIVLH	5	10	HLA-A*02:01		0.6965
	KATLQDIVLH	5	10	HLA-B*57:01	1.75
	ATLQDIVL	6	8	Entry
	ATLQDIVL	6	8	HLA-A*02:06						1.75	0.52	2.27	-0.67	866.75
	ATLQDIVL	6	8	HLA-C*03:02						1.75	0.52	2.27	-0.3	368.28
	ATLQDIVL	6	8	HLA-C*03:03						1.75	0.52	2.27	-0.58	703.21
	ATLQDIVL	6	8	HLA-C*03:04						1.75	0.52	2.27	-0.58	703.21
	ATLQDIVL	6	8	HLA-C*15:02						1.75	0.52	2.27	-0.58	709.98
	ATLQDIVLH	6	9	Entry
	ATLQDIVLH	6	9	H-2-IAd											GPKATLQDIVLHLEP	16.61		2.62
	ATLQDIVLH	6	9	H-2-IAd											HGPKATLQDIVLHLE	17.7		3.05
	ATLQDIVLH	6	9	H-2-IAd											KATLQDIVLHLEPQN	26.69		9.29
	ATLQDIVLH	6	9	H-2-IAd											MHGPKATLQDIVLHL	22.07		2.98
	ATLQDIVLH	6	9	H-2-IAd											PKATLQDIVLHLEPQ	21.82		3.43
	ATLQDIVLH	6	9	HLA-A*03:01		1.7164
	ATLQDIVLH	6	9	HLA-A*11:01		0.5859		21	0.724138
	ATLQDIVLH	6	9	HLA-A*30:02		1.8669
	ATLQDIVLHL	6	10	Entry
	ATLQDIVLHL	6	10	H-2-Db		1.3156		16
	ATLQDIVLHL	6	10	H-2-Qa1		1.4067
	ATLQDIVLHL	6	10	HLA-A*02:01		0.2015		23	0.741935
	ATLQDIVLHL	6	10	HLA-A*02:06		0.4142				1.57	0.52	2.09	-0.24	216.9
	ATLQDIVLHL	6	10	HLA-A*26				21	0.724138
	ATLQDIVLHL	6	10	HLA-A*32:01		1.8185
	ATLQDIVLHL	6	10	HLA-A*68:02		1.4376
	ATLQDIVLHL	6	10	HLA-B*13:01		1.5665
	ATLQDIVLHL	6	10	HLA-B*47:01				17	0.708333
	ATLQDIVLHL	6	10	HLA-B*58:01		1.5529
	ATLQDIVLHL	6	10	HLA-B*58:02				20	0.714286
	ATLQDIVLHL	6	10	HLA-C*02:02		1.3886
	ATLQDIVLHL	6	10	HLA-C*02:09		1.3886
	ATLQDIVLHL	6	10	HLA-C*03:02						1.57	0.52	2.09	-0.5	394.8
	ATLQDIVLHL	6	10	HLA-C*15:02		0.6964				1.57	0.52	2.09	-0.47	369.73
	ATLQDIVLHL	6	10	HLA-C*17:01		1.121
	ATLQDIVLHL	6	10	HLA-G*01:02		1.5966
	ATLQDIVLHL	6	10	HLA-G*01:03		1.5966
	ATLQDIVLHL	6	10	HLA-G*01:04		1.5966
	ATLQDIVLHL	6	10	HLA-G*01:06		1.5966
	TLQDIVLHL	7	9	Entry
	TLQDIVLHL	7	9	H-2-Dd		1.7469
	TLQDIVLHL	7	9	H-2-Kb		1.0556				1.57	0.47	2.04	-1.59	4266.6
	TLQDIVLHL	7	9	H-2-Kd		1.5081
	TLQDIVLHL	7	9	H-2-Ld		1.2859
	TLQDIVLHL	7	9	H-2-Qa1		0.2571
	TLQDIVLHL	7	9	H-2-Qa2		1.786
	TLQDIVLHL	7	9	HLA-A*02:01	1.2	0.0204	0.7344	26	0.83871	1.57	0.47	2.04	0.52	32.92
	TLQDIVLHL	7	9	HLA-A*02:01		1.4357
	TLQDIVLHL	7	9	HLA-A*02:06		0.0469				1.57	0.47	2.04	-0.07	127.87
	TLQDIVLHL	7	9	HLA-A*23:01		1.4572
	TLQDIVLHL	7	9	HLA-A*24:02		1.8581
	TLQDIVLHL	7	9	HLA-A*25:01		1.7982
	TLQDIVLHL	7	9	HLA-A*29:02		1.5492
	TLQDIVLHL	7	9	HLA-A*32:01		0.303
	TLQDIVLHL	7	9	HLA-A*68:02		0.7131
	TLQDIVLHL	7	9	HLA-B*08:01		1.6896
	TLQDIVLHL	7	9	HLA-B*13				23	0.766667
	TLQDIVLHL	7	9	HLA-B*13:01		0.2252
	TLQDIVLHL	7	9	HLA-B*13:02		0.6596
	TLQDIVLHL	7	9	HLA-B*14:02		1.4414
	TLQDIVLHL	7	9	HLA-B*15:01		1.6437
	TLQDIVLHL	7	9	HLA-B*15:02		1.2675
	TLQDIVLHL	7	9	HLA-B*15:25		1.0856
	TLQDIVLHL	7	9	HLA-B*37:01		1.4112
	TLQDIVLHL	7	9	HLA-B*38:01		1.4943
	TLQDIVLHL	7	9	HLA-B*39:01		1.0839
	TLQDIVLHL	7	9	HLA-B*46:01		0.6932
	TLQDIVLHL	7	9	HLA-B*48:01		0.4157
	TLQDIVLHL	7	9	HLA-B*52:01		1.4955
	TLQDIVLHL	7	9	HLA-C*01:02		0.2109
	TLQDIVLHL	7	9	HLA-C*02:02		0.1702
	TLQDIVLHL	7	9	HLA-C*02:09		0.1702
	TLQDIVLHL	7	9	HLA-C*03:02		0.9568				1.57	0.47	2.04	-0.93	930.13
	TLQDIVLHL	7	9	HLA-C*03:03		0.6832
	TLQDIVLHL	7	9	HLA-C*03:04		0.6832
	TLQDIVLHL	7	9	HLA-C*04:01		0.246
	TLQDIVLHL	7	9	HLA-C*05:01		0.1134
	TLQDIVLHL	7	9	HLA-C*06:02		0.6714
	TLQDIVLHL	7	9	HLA-C*07:01		0.5782
	TLQDIVLHL	7	9	HLA-C*07:02		0.5226
	TLQDIVLHL	7	9	HLA-C*07:04		0.3496
	TLQDIVLHL	7	9	HLA-C*08:01		0.1532
	TLQDIVLHL	7	9	HLA-C*08:02		0.1635
	TLQDIVLHL	7	9	HLA-C*12:02		0.5543
	TLQDIVLHL	7	9	HLA-C*12:03		0.8066
	TLQDIVLHL	7	9	HLA-C*14:02		0.6697
	TLQDIVLHL	7	9	HLA-C*15:02		0.3758
	TLQDIVLHL	7	9	HLA-C*16:01		0.6741
	TLQDIVLHL	7	9	HLA-C*17:01		0.056
	TLQDIVLHL	7	9	HLA-DPA1*03:01/DPB1*04:02											GPKATLQDIVLHLEP	11.56		1.33
	TLQDIVLHL	7	9	HLA-DPA1*03:01/DPB1*04:02											HGPKATLQDIVLHLE	12.42		1.35
	TLQDIVLHL	7	9	HLA-DPA1*03:01/DPB1*04:02											KATLQDIVLHLEPQN	11.05		1.3
	TLQDIVLHL	7	9	HLA-DPA1*03:01/DPB1*04:02											PKATLQDIVLHLEPQ	9.8		1.29
	TLQDIVLHL	7	9	HLA-DRB1*03:01											ATLQDIVLHLEPQNE	3.71		1.21
	TLQDIVLHL	7	9	HLA-DRB1*03:01											GPKATLQDIVLHLEP	1.31		0.26	1.31
	TLQDIVLHL	7	9	HLA-DRB1*03:01											HGPKATLQDIVLHLE	1.63		0.24	1.63
	TLQDIVLHL	7	9	HLA-DRB1*03:01											KATLQDIVLHLEPQN	1.77		0.24	1.77
	TLQDIVLHL	7	9	HLA-DRB1*03:01											PKATLQDIVLHLEPQ	1.01		0.26	1.01
	TLQDIVLHL	7	9	HLA-DRB1*03:01											TLQDIVLHLEPQNEI	6.6		1.17
	TLQDIVLHL	7	9	HLA-DRB3*01:01											ATLQDIVLHLEPQNE	30.56		1.37
	TLQDIVLHL	7	9	HLA-DRB3*01:01											GPKATLQDIVLHLEP	13		0.16
	TLQDIVLHL	7	9	HLA-DRB3*01:01											HGPKATLQDIVLHLE	12.9		0.15
	TLQDIVLHL	7	9	HLA-DRB3*01:01											KATLQDIVLHLEPQN	20.17		0.16
	TLQDIVLHL	7	9	HLA-DRB3*01:01											PKATLQDIVLHLEPQ	13.64		0.16
	TLQDIVLHL	7	9	HLA-DRB3*01:01											TLQDIVLHLEPQNEI	24.73		0.37
	TLQDIVLHL	7	9	HLA-E*01:01		0.1846
	TLQDIVLHL	7	9	HLA-G*01:02		0.3139
	TLQDIVLHL	7	9	HLA-G*01:03		0.3139
	TLQDIVLHL	7	9	HLA-G*01:04		0.3139
	TLQDIVLHL	7	9	HLA-G*01:06		0.3139
	LQDIVLHL	8	8	Entry
	LQDIVLHL	8	8	H-2-Kk						1.57	0.38	1.95	-1.67	4146.4
	LQDIVLHL	8	8	HLA-B*13:01	0.7	1.7284
	LQDIVLHL	8	8	HLA-B*13:02		1.2372
	LQDIVLHL	8	8	HLA-B*15:01	0.8
	LQDIVLHL	8	8	HLA-B*48:01	1.4	1.4186
	LQDIVLHL	8	8	HLA-B*49:01	1.4
	LQDIVLHL	8	8	HLA-B*52:01	1	0.7937
	LQDIVLHL	8	8	HLA-C*05:01	1.5	1.2714
	LQDIVLHL	8	8	HLA-C*08:02		1.718
	LQDIVLHLE	8	9	Entry
	LQDIVLHLE	8	9	HLA-DQA1*04:01/DQB1*04:02											ATLQDIVLHLEPQNE	3.56		1.08
	LQDIVLHLE	8	9	HLA-DQA1*04:01/DQB1*04:02											GPKATLQDIVLHLEP	19.13		1.64
	LQDIVLHLE	8	9	HLA-DQA1*04:01/DQB1*04:02											KATLQDIVLHLEPQN	16.46		1.82
	LQDIVLHLE	8	9	HLA-DQA1*04:01/DQB1*04:02											PKATLQDIVLHLEPQ	15.62		1.62
	DIVLHLEPQ	10	9	Entry
	DIVLHLEPQ	10	9	HLA-A*25:01	1.85
	DIVLHLEPQ	10	9	HLA-DPA1*01:03/DPB1*02:01											TLQDIVLHLEPQNEI	31.15		2
	DIVLHLEPQ	10	9	HLA-DQA1*03:01/DQB1*03:02											ATLQDIVLHLEPQNE	17.02		1.63
	DIVLHLEPQ	10	9	HLA-DRB4*01:01											TLQDIVLHLEPQNEI	10.8		1.24
	IVLHLEPQNEI	11	11	Entry
	IVLHLEPQNEI	11	11	H-2-Kd						0.99	0.25	1.24	-2.4	4311.9
	IVLHLEPQNEI	11	11	HLA-B*38:01	1.6
	VLHLEPQNE	12	9	Entry
	VLHLEPQNE	12	9	HLA-DQA1*04:01/DQB1*04:02											TLQDIVLHLEPQNEI	2.98		1.89
	VLHLEPQNEI	12	10	Entry
	VLHLEPQNEI	12	10	H-2-Kd						0.99	0.28	1.27	-2.21	3059.4
	VLHLEPQNEI	12	10	HLA-A*02:01		0.9932	0.3206	22	0.709677
	VLHLEPQNEI	12	10	HLA-B*38:01	1.7	0.7368
	VLHLEPQNEI	12	10	HLA-B*39:01		1.7482
	LHLEPQNEI	13	9	Entry
	LHLEPQNEI	13	9	H-2-Kd		0.5304				0.99	0.26	1.25	-1.47	527
	LHLEPQNEI	13	9	H-2-Kk						0.99	0.26	1.25	-2.05	2004.3
	LHLEPQNEI	13	9	HLA-B*13:02		1.0855
	LHLEPQNEI	13	9	HLA-B*14:02		0.6171
	LHLEPQNEI	13	9	HLA-B*38:01	0.75	0.0369		19	0.863636	0.99	0.26	1.25	-1.38	428.09
	LHLEPQNEI	13	9	HLA-B*39:01		0.1216		19	0.703704
	LHLEPQNEI	13	9	HLA-B*48:01		1.3114
	LHLEPQNEI	13	9	HLA-B*51:01	0.5	0.3798
	LHLEPQNEI	13	9	HLA-C*07:01		1.7237
	LHLEPQNEI	13	9	HLA-C*07:02		1.8488
	LHLEPQNEI	13	9	HLA-C*07:04		1.2339
	LHLEPQNEI	13	9	HLA-DRB3*01:01											DIVLHLEPQNEIPVD	21.02		0.52
	LHLEPQNEI	13	9	HLA-DRB3*01:01											IVLHLEPQNEIPVDL	32.07		0.49
	LHLEPQNEI	13	9	HLA-DRB3*01:01											LQDIVLHLEPQNEIP	27.53		0.57
	LHLEPQNEI	13	9	HLA-DRB3*01:01											QDIVLHLEPQNEIPV	24.03		0.54
	LHLEPQNEI	13	9	HLA-DRB4*01:01											DIVLHLEPQNEIPVD	14.61		1.25
	LHLEPQNEI	13	9	HLA-DRB4*01:01											IVLHLEPQNEIPVDL	19.8		1.34
	LHLEPQNEI	13	9	HLA-DRB4*01:01											LQDIVLHLEPQNEIP	9.63		1.27
	LHLEPQNEI	13	9	HLA-DRB4*01:01											QDIVLHLEPQNEIPV	10.71		1.27
	LHLEPQNEIPV	13	11	Entry
	LHLEPQNEIPV	13	11	H-2-Kd						0.72	0.17	0.89	-2.7	3899.4
	LHLEPQNEIPV	13	11	HLA-A*02:01	2
	LHLEPQNEIPV	13	11	HLA-B*38:01	0.7
	HLEPQNEI	14	8	Entry
	HLEPQNEI	14	8	HLA-C*08:02	1.5
	HLEPQNEIPV	14	10	Entry
	HLEPQNEIPV	14	10	H-2-Kk						0.72	0.06	0.79	-2.87	4522.5
	LEPQNEIPV	15	9	Entry
	LEPQNEIPV	15	9	H-2-Db	3	0.8931		20	0.714286	0.72	0.06	0.79	-2.72	3198.4
	LEPQNEIPV	15	9	H-2-Kk		1.2572		18	0.72	0.72	0.06	0.79	-2.21	992.1
	LEPQNEIPV	15	9	HLA-B*13:02		1.5929
	LEPQNEIPV	15	9	HLA-B*37:01		1.3443
	LEPQNEIPV	15	9	HLA-B*40:01		1.4426
	LEPQNEIPV	15	9	HLA-B*40:02	1.4	1.3351
	LEPQNEIPV	15	9	HLA-B*49:01		1.023		19	0.730769
	LEPQNEIPV	15	9	HLA-B*50:01		1.2348
	LEPQNEIPVDL	15	11	Entry
	LEPQNEIPVDL	15	11	H-2-Kk						1.17	0.34	1.52	-1.82	2146.4
	LEPQNEIPVDL	15	11	H-2-Ld	0.2
	LEPQNEIPVDL	15	11	HLA-B*35:03	1.3
	LEPQNEIPVDL	15	11	HLA-B*40:01	1.2	1.2799
	LEPQNEIPVDL	15	11	HLA-B*44:02	1.15
	LEPQNEIPVDL	15	11	HLA-B*44:02				23	0.884615
	LEPQNEIPVDL	15	11	HLA-B*48:01	0.9
	EPQNEIPV	16	8	Entry
	EPQNEIPV	16	8	H-2-Db	2.95
	EPQNEIPV	16	8	H-2-Ld	1.6
	EPQNEIPV	16	8	HLA-B*35:03	1.6
	EPQNEIPV	16	8	HLA-B*51:01		1.2353
	EPQNEIPVDL	16	10	Entry
	EPQNEIPVDL	16	10	H-2-Ld	0.1
	EPQNEIPVDL	16	10	HLA-B*07:02		1.7258		23	0.958333
	EPQNEIPVDL	16	10	HLA-B*35:01				21	0.954545
	EPQNEIPVDL	16	10	HLA-B*35:03	1	0.3828
	EPQNEIPVDL	16	10	HLA-B*48:01	0.8	0.9943
	EPQNEIPVDLL	16	11	Entry
	EPQNEIPVDLL	16	11	H-2-Ld	0.2
	EPQNEIPVDLL	16	11	HLA-B*35:03	1.1	1.4005
	EPQNEIPVDLL	16	11	HLA-B*48:01	0.9
	PQNEIPVDL	17	9	Entry
	PQNEIPVDL	17	9	HLA-B*13				23	0.766667
	PQNEIPVDL	17	9	HLA-B*13:01		1.2369
	PQNEIPVDL	17	9	HLA-B*38:01		1.3774
	PQNEIPVDL	17	9	HLA-B*39:02				21	0.777778
	PQNEIPVDL	17	9	HLA-B*48:01	0.45	1.254
	PQNEIPVDL	17	9	HLA-DRB3*01:01											LEPQNEIPVDLLCHE	11.2		1.32
	PQNEIPVDLL	17	10	Entry
	PQNEIPVDLL	17	10	H-2-Ld	1.8
	PQNEIPVDLL	17	10	HLA-B*13				23	0.766667
	PQNEIPVDLL	17	10	HLA-B*39:02				19	0.703704
	PQNEIPVDLL	17	10	HLA-B*48:01	0.6
	PQNEIPVDLLC	17	11	Entry
	PQNEIPVDLLC	17	11	HLA-B*48:01	1.3
	QNEIPVDL	18	8	Entry
	QNEIPVDL	18	8	H-2-Ld	1.3
	QNEIPVDL	18	8	HLA-B*48:01	0.2
	NEIPVDLL	19	8	Entry
	NEIPVDLL	19	8	H-2-Kk		0.1294				1.45	0.38	1.83	-0.4	171.1
	NEIPVDLL	19	8	H-2-Qa2		0.492
	NEIPVDLL	19	8	HLA-B*13:01	0.7	1.5845
	NEIPVDLL	19	8	HLA-B*13:02		1.153
	NEIPVDLL	19	8	HLA-B*18				21	0.75
	NEIPVDLL	19	8	HLA-B*18:01		0.2788				1.45	0.38	1.83	-0.24	119.03
	NEIPVDLL	19	8	HLA-B*37				24	0.857143
	NEIPVDLL	19	8	HLA-B*37:01		0.583				1.45	0.38	1.83	-1.12	891.53
	NEIPVDLL	19	8	HLA-B*38:01	0.6	0.9472
	NEIPVDLL	19	8	HLA-B*40:01		0.4475
	NEIPVDLL	19	8	HLA-B*40:02	1.2	0.3317
	NEIPVDLL	19	8	HLA-B*44:02		1.2893				1.45	0.38	1.83	-1.15	959.81
	NEIPVDLL	19	8	HLA-B*44:03		1.0371				1.45	0.38	1.83	-0.83	458.38
	NEIPVDLL	19	8	HLA-B*49:01		0.683
	NEIPVDLL	19	8	HLA-B*50:01		1.6357
	NEIPVDLL	19	8	HLA-B*52:01		1.4039
	NEIPVDLLC	19	9	Entry
	NEIPVDLLC	19	9	H-2-Kk	1.7					0.95	-0.03	0.92	-2.76	4796.3
	NEIPVDLLC	19	9	HLA-B*13:02		1.0264
	NEIPVDLLC	19	9	HLA-B*18:01	1.85	0.791				0.95	-0.03	0.92	-2.01	865.7
	NEIPVDLLC	19	9	HLA-B*40:01	1.5	1.2296
	NEIPVDLLC	19	9	HLA-B*40:02		0.9296
	NEIPVDLLC	19	9	HLA-B*41:01				20	0.8
	NEIPVDLLC	19	9	HLA-B*44:02	0.8
	NEIPVDLLC	19	9	HLA-B*44:02				19	0.730769
	NEIPVDLLC	19	9	HLA-B*44:03	0.5	1.5102
	NEIPVDLLC	19	9	HLA-B*49:01		0.9732
	NEIPVDLLC	19	9	HLA-B*50:01		0.6547
	NEIPVDLLCH	19	10	Entry
	NEIPVDLLCH	19	10	HLA-B*18:01		1.1106				1.11	-0.27	0.84	-1.6	278.73
	NEIPVDLLCH	19	10	HLA-B*44:02	1.5			19	0.730769
	NEIPVDLLCH	19	10	HLA-B*44:03		1.9387				1.11	-0.27	0.84	-1.99	686.27
	NEIPVDLLCHE	19	11	Entry
	NEIPVDLLCHE	19	11	HLA-B*44:03	1.75
	EIPVDLLCH	20	9	Entry
	EIPVDLLCH	20	9	HLA-A*25:01	1.05
	IPVDLLCHEQ	21	10	Entry
	IPVDLLCHEQ	21	10	HLA-B*53:01	1.3
	IPVDLLCHEQL	21	11	Entry
	IPVDLLCHEQL	21	11	H-2-Ld	1.4	0.9067				1.76	0.26	2.01	-1.13	1385.9
	IPVDLLCHEQL	21	11	HLA-B*07:02						1.76	0.26	2.01	-0.65	461.44
	IPVDLLCHEQL	21	11	HLA-B*35:01			0.475			1.76	0.26	2.01	-0.32	214.64
	IPVDLLCHEQL	21	11	HLA-B*35:03	1.4	0.9144
	IPVDLLCHEQL	21	11	HLA-B*53:01						1.76	0.26	2.01	-0.41	263.22
	PVDLLCHEQ	22	9	Entry
	PVDLLCHEQ	22	9	HLA-DQA1*04:01/DQB1*04:02											PVDLLCHEQLSDSEE	37.15		1.08
	VDLLCHEQL	23	9	Entry
	VDLLCHEQL	23	9	H-2-Kb						1.76	0.25	2.01	-1.69	4970.9
	VDLLCHEQL	23	9	H-2-Kk						1.76	0.25	2.01	-1.55	3652.7
	VDLLCHEQL	23	9	H-2-Qa2		1.7222
	VDLLCHEQL	23	9	HLA-B*37				26	0.928571
	VDLLCHEQL	23	9	HLA-B*37:01		0.7602
	VDLLCHEQL	23	9	HLA-B*40:02						1.76	0.25	2.01	-0.91	826.43
	VDLLCHEQL	23	9	HLA-B*47:01				24	1
	HEQLSDSE	28	8	Entry
	HEQLSDSE	28	8	H-2-Kk	1.8
	HEQLSDSEE	28	9	Entry
	HEQLSDSEE	28	9	H-2-Kk	1.7
	HEQLSDSEE	28	9	HLA-B*40:02	1.1
	HEQLSDSEE	28	9	HLA-DQA1*04:01/DQB1*04:02											VDLLCHEQLSDSEEE	5.74		0.07
	EQLSDSEEE	29	9	Entry
	EQLSDSEEE	29	9	HLA-DQA1*04:01/DQB1*04:02											CHEQLSDSEEENDEI	13.57		0.14
	EQLSDSEEE	29	9	HLA-DQA1*04:01/DQB1*04:02											DLLCHEQLSDSEEEN	7.48		0.07
	EQLSDSEEE	29	9	HLA-DQA1*04:01/DQB1*04:02											EQLSDSEEENDEIDG	22.77		1.91
	EQLSDSEEE	29	9	HLA-DQA1*04:01/DQB1*04:02											HEQLSDSEEENDEID	16.81		1.03
	EQLSDSEEE	29	9	HLA-DQA1*04:01/DQB1*04:02											LCHEQLSDSEEENDE	9.41		0.07
	EQLSDSEEE	29	9	HLA-DQA1*04:01/DQB1*04:02											LLCHEQLSDSEEEND	9.14		0.06
	QLSDSEEEN	30	9	Entry
	QLSDSEEEN	30	9	HLA-DRB3*01:01											QLSDSEEENDEIDGV	32.27		0.73
	LSDSEEENDEI	31	11	Entry
	LSDSEEENDEI	31	11	HLA-C*05:01	0.9
	LSDSEEENDEI	31	11	HLA-C*08:02	1.3
	DSEEENDEI	33	9	Entry
	DSEEENDEI	33	9	HLA-B*58:02				22	0.785714
	DSEEENDEI	33	9	HLA-C*15:02	1.65
	SEEENDEI	34	8	Entry
	SEEENDEI	34	8	H-2-Kk	1.9	1.0246		21	0.84	0.98	0.07	1.05	-1.79	693.9
	SEEENDEIDGV	34	11	Entry
	SEEENDEIDGV	34	11	H-2-Kk						1.16	-0.02	1.14	-2.34	3037.6
	SEEENDEIDGV	34	11	HLA-B*40:01	1.3
	EEENDEIDGV	35	10	Entry
	EEENDEIDGV	35	10	HLA-B*49:01				20	0.769231
	EENDEIDGV	36	9	Entry
	EENDEIDGV	36	9	H-2-Kk	2			20	0.8	1.16	-0.13	1.04	-1.87	808.5
	EENDEIDGV	36	9	H-2-Kk		0.424
	EENDEIDGV	36	9	H-2-Qa2		0.595
	EENDEIDGV	36	9	HLA-B*18:01		0.9904
	EENDEIDGV	36	9	HLA-B*37:01		1.8111
	EENDEIDGV	36	9	HLA-B*40:01	1.95	1.4418
	EENDEIDGV	36	9	HLA-B*44:02	1.3	0.8406
	EENDEIDGV	36	9	HLA-B*44:03	1.1	0.728
	EENDEIDGV	36	9	HLA-B*49:01		0.8834		22	0.846154
	EENDEIDGV	36	9	HLA-B*50:01		1.582
	EENDEIDGV	36	9	HLA-DQA1*04:01/DQB1*04:02											DSEEENDEIDGVNHQ	41.17	0.01
	EENDEIDGV	36	9	HLA-DQA1*04:01/DQB1*04:02											EEENDEIDGVNHQHL	37.03	0.01
	EENDEIDGV	36	9	HLA-DQA1*04:01/DQB1*04:02											EENDEIDGVNHQHLP	31.07	0.01
	EENDEIDGV	36	9	HLA-DQA1*04:01/DQB1*04:02											LSDSEEENDEIDGVN	48.13	0.01
	EENDEIDGV	36	9	HLA-DQA1*04:01/DQB1*04:02											QLSDSEEENDEIDGV	46.44	0.01
	EENDEIDGV	36	9	HLA-DQA1*04:01/DQB1*04:02											SDSEEENDEIDGVNH	52.73	0.01
	EENDEIDGV	36	9	HLA-DQA1*04:01/DQB1*04:02											SEEENDEIDGVNHQH	36.2	0.01
	EENDEIDGV	36	9	HLA-DRB3*01:01											DSEEENDEIDGVNHQ	32.27		0.68
	EENDEIDGV	36	9	HLA-DRB3*01:01											LSDSEEENDEIDGVN	32.27		0.73
	EENDEIDGV	36	9	HLA-DRB3*01:01											SDSEEENDEIDGVNH	32.27		0.75
	EENDEIDGV	36	9	HLA-DRB3*01:01											SEEENDEIDGVNHQH	32.79		0.68
	EENDEIDGVNH	36	11	Entry
	EENDEIDGVNH	36	11	HLA-B*44:02	1.8
	EENDEIDGVNH	36	11	HLA-B*44:03	0.9
	DEIDGVNH	39	8	Entry
	DEIDGVNH	39	8	HLA-B*18:01		0.624				1.22	-0.34	0.88	-1.49	234.41
	DEIDGVNHQ	39	9	Entry
	DEIDGVNHQ	39	9	HLA-B*18:01	1.2	0.2194
	DEIDGVNHQ	39	9	HLA-B*44:02		1.875
	DEIDGVNHQ	39	9	HLA-B*44:03		1.3222
	DEIDGVNHQH	39	10	Entry
	DEIDGVNHQH	39	10	HLA-B*18:01	1.15	0.3205				0.9	-0.34	0.57	-1.49	113.55
	DEIDGVNHQH	39	10	HLA-B*44:02		1.5246
	DEIDGVNHQH	39	10	HLA-B*44:03		1.0999
	DEIDGVNHQHL	39	11	Entry
	DEIDGVNHQHL	39	11	H-2-Kk		0.2351
	DEIDGVNHQHL	39	11	H-2-Kk						1.43	0.31	1.74	-1.26	1004.3
	DEIDGVNHQHL	39	11	H-2-Qa2		0.6055
	DEIDGVNHQHL	39	11	HLA-B*18:01	1.15	0.5143				1.43	0.31	1.74	-0.45	158.1
	DEIDGVNHQHL	39	11	HLA-B*37:01		1.9841
	DEIDGVNHQHL	39	11	HLA-B*40:01	0.9	1.2386
	DEIDGVNHQHL	39	11	HLA-B*40:02		1.9529
	DEIDGVNHQHL	39	11	HLA-B*44:02	1.4	0.8363		24	0.923077
	DEIDGVNHQHL	39	11	HLA-B*44:03		0.7461
	EIDGVNHQH	40	9	Entry
	EIDGVNHQH	40	9	HLA-A*01:01		0.8973
	EIDGVNHQH	40	9	HLA-A*26:01		0.9365
	EIDGVNHQH	40	9	HLA-A*68:01		1.5803
	EIDGVNHQHL	40	10	Entry
	EIDGVNHQHL	40	10	HLA-A*26				22	0.758621
	EIDGVNHQHL	40	10	HLA-A*68:02		0.7902
	EIDGVNHQHL	40	10	HLA-B*38:01				17	0.772727
	EIDGVNHQHL	40	10	HLA-C*05:01	1.3
	IDGVNHQHL	41	9	Entry
	IDGVNHQHL	41	9	H-2-Db		1.3023
	IDGVNHQHL	41	9	H-2-Db			0.3872	25	0.892857
	IDGVNHQHL	41	9	H-2-Qa2		1.1426
	IDGVNHQHL	41	9	HLA-B*37				20	0.714286
	IDGVNHQHL	41	9	HLA-B*37:01		0.6077
	IDGVNHQHL	41	9	HLA-B*47:01				24	1
	IDGVNHQHL	41	9	HLA-DRB1*11:01											EIDGVNHQHLPARRA	16.21		0.63
	DGVNHQHL	42	8	Entry
	DGVNHQHL	42	8	H-2-Db	1.25
	DGVNHQHL	42	8	H-2-Dd	2.1
	DGVNHQHL	42	8	HLA-B*08:01		1.6913
	DGVNHQHLPAR	42	11	Entry
	DGVNHQHLPAR	42	11	H-2-Db	1.55
	DGVNHQHLPAR	42	11	HLA-A*33:03						1.12	0.43	1.55	-1.27	656.73
	GVNHQHLPA	43	9	Entry
	GVNHQHLPA	43	9	HLA-A*03			0.2959
	GVNHQHLPA	43	9	HLA-A*30:01		1.6659
	GVNHQHLPAR	43	10	Entry
	GVNHQHLPAR	43	10	HLA-A*11:01				21	0.724138
	GVNHQHLPAR	43	10	HLA-A*31:01	1.7	0.6657				1.12	0.53	1.64	-0.07	51.2
	GVNHQHLPAR	43	10	HLA-A*33:03	1.4	1.2616				1.12	0.53	1.64	-0.72	231.18
	GVNHQHLPAR	43	10	HLA-A*68:01				18	0.72
	GVNHQHLPAR	43	10	HLA-A*74:01	1.2	1.2105
	GVNHQHLPARR	43	11	Entry
	GVNHQHLPARR	43	11	HLA-A*31:01						1.13	0.53	1.66	-0.1	56.69
	GVNHQHLPARR	43	11	HLA-A*33:03	1.8					1.13	0.53	1.66	-0.85	317.41
	GVNHQHLPARR	43	11	HLA-A*68:01				22	0.88
	GVNHQHLPARR	43	11	HLA-A*74:01	1.3
	VNHQHLPA	44	8	Entry
	VNHQHLPA	44	8	H-2-Kb						0.81	-0.27	0.54	-2.79	2146.6
	VNHQHLPAR	44	9	Entry
	VNHQHLPAR	44	9	HLA-A*31:01	1.85	1.1418				1.12	0.6	1.72	-0.92	436.74
	VNHQHLPAR	44	9	HLA-A*33:03		1.1158				1.12	0.6	1.72	-1.1	661.98
	VNHQHLPARR	44	10	Entry
	VNHQHLPARR	44	10	HLA-A*31:01						1.13	0.6	1.73	-0.87	401.56
	VNHQHLPARR	44	10	HLA-A*33:03						1.13	0.6	1.73	-1.19	835.52
	NHQHLPARRA	45	9	Entry
	NHQHLPARR	45	9	H-2-IAd											EIDGVNHQHLPARRA	3.68		2.31
	NHQHLPARR	45	9	HLA-A*33:03		1.266
	HQHLPARR	46	8	Entry
	HQHLPARR	46	8	HLA-A*31:01	0.8					1.13	0.71	1.84	-0.03	74.03
	HQHLPARR	46	8	HLA-A*33:03						1.13	0.71	1.84	-0.73	370.54
	HQHLPARRA	46	9	Entry
	HQHLPARRA	46	9	H-2-IAd											DGVNHQHLPARRAEP	2.4		2.7	2.09
	HQHLPARRA	46	9	H-2-IAd											EIDGVNHQHLPARRA	3.68			5.06
	HQHLPARRA	46	9	H-2-IAd											GVNHQHLPARRAEPQ	1.84		2.13	1.56
	HQHLPARRA	46	9	H-2-IAd											HQHLPARRAEPQRHT	4.07			5.97
	HQHLPARRA	46	9	H-2-IAd											IDGVNHQHLPARRAE	2.63		2.57	2.7
	HQHLPARRA	46	9	H-2-IAd											NHQHLPARRAEPQRH	2.75		2.94	2.56
	HQHLPARRA	46	9	H-2-IAd											VNHQHLPARRAEPQR	2.29		2.45	2.12
	HQHLPARRA	46	9	HLA-B*50:01		0.6829
	HQHLPARRA	46	9	HLA-DRB1*09:01											DGVNHQHLPARRAEP	5.4	0.01
	HQHLPARRA	46	9	HLA-DRB1*09:01											EIDGVNHQHLPARRA	5.15	0.01
	HQHLPARRA	46	9	HLA-DRB1*09:01											GVNHQHLPARRAEPQ	5.37	0.01
	HQHLPARRA	46	9	HLA-DRB1*09:01											IDGVNHQHLPARRAE	5.08	0.01
	HQHLPARRA	46	9	HLA-DRB1*09:01											NHQHLPARRAEPQRH	16.73	0.01
	HQHLPARRA	46	9	HLA-DRB1*09:01											VNHQHLPARRAEPQR	6.35	0.01
	HQHLPARRA	46	9	HLA-DRB1*11:01											DGVNHQHLPARRAEP	16.21		0.63
	HQHLPARRA	46	9	HLA-DRB1*11:01											GVNHQHLPARRAEPQ	16.21		0.63
	HQHLPARRA	46	9	HLA-DRB1*11:01											IDGVNHQHLPARRAE	16.21		0.61
	HQHLPARRA	46	9	HLA-DRB1*11:01											VNHQHLPARRAEPQR	16.21		0.67
	HLPARRAEPQ	48	10	Entry
	HLPARRAEPQ	48	10	H-2-Dd	2.35
	HLPARRAEPQR	48	11	Entry
	HLPARRAEPQR	48	11	HLA-A*31:01						1.13	0.59	1.71	-0.39	124.84
	HLPARRAEPQR	48	11	HLA-A*33:03	1.5					1.13	0.59	1.71	-0.39	127.29
	HLPARRAEPQR	48	11	HLA-A*74:01	1.9
	LPARRAEP	49	8	Entry
	LPARRAEP	49	8	HLA-B*07:02	0.65
	LPARRAEPQ	49	9	Entry
	LPARRAEPQ	49	9	HLA-B*07:02	1.6
	LPARRAEPQ	49	9	HLA-B*08:01	1.9
	LPARRAEPQ	49	9	HLA-B*14:02	1.3
	ARRAEPQRH	51	9	Entry
	ARRAEPQRH	51	9	H-2-IAd											HLPARRAEPQRHTML	33.41		6.69
	ARRAEPQRH	51	9	H-2-IAd											HQHLPARRAEPQRHT	4.07		2.17
	ARRAEPQRH	51	9	H-2-IAd											LPARRAEPQRHTMLC	34.9		6.67
	ARRAEPQRH	51	9	H-2-IAd											QHLPARRAEPQRHTM	33.2		5.77
	ARRAEPQRH	51	9	HLA-B*27:05	1.6			22	0.733333
	ARRAEPQRH	51	9	HLA-C*07:01	1.75
	ARRAEPQRHTM	51	11	Entry
	ARRAEPQRHTM	51	11	HLA-B*14:02	0.8
	ARRAEPQRHTM	51	11	HLA-B*27:05	1.1
	ARRAEPQRHTM	51	11	HLA-C*03:03	1.7
	ARRAEPQRHTM	51	11	HLA-C*06:02	0.8
	ARRAEPQRHTM	51	11	HLA-C*07:01	0.3
	ARRAEPQRHTM	51	11	HLA-C*07:02	0.1
	ARRAEPQRHTM	51	11	HLA-C*07:04	2
	RRAEPQRH	52	8	Entry
	RRAEPQRH	52	8	HLA-B*27:05	1.1
	RRAEPQRHT	52	9	Entry
	RRAEPQRHT	52	9	HLA-B*27			0.5046
	RRAEPQRHT	52	9	HLA-B*27:05	1.1
	RRAEPQRHT	52	9	HLA-C*06:02	1.3
	RRAEPQRHT	52	9	HLA-C*07:01	1.3
	RRAEPQRHT	52	9	HLA-C*07:02	0.85
	RRAEPQRHT	52	9	HLA-DRB1*09:01											HLPARRAEPQRHTML	34.32	0.01
	RRAEPQRHT	52	9	HLA-DRB1*09:01											HQHLPARRAEPQRHT	16.79	0.01
	RRAEPQRHT	52	9	HLA-DRB1*09:01											LPARRAEPQRHTMLC	34.29	0.01
	RRAEPQRHT	52	9	HLA-DRB1*09:01											PARRAEPQRHTMLCM	46.52	0.01
	RRAEPQRHT	52	9	HLA-DRB1*09:01											QHLPARRAEPQRHTM	37.77	0.01
	RRAEPQRHTM	52	10	Entry
	RRAEPQRHTM	52	10	HLA-B*07:02	1.6	1.6507
	RRAEPQRHTM	52	10	HLA-B*08:01	1.2
	RRAEPQRHTM	52	10	HLA-B*14:02	0.6	0.7945
	RRAEPQRHTM	52	10	HLA-B*27:02	0.7	0.4614
	RRAEPQRHTM	52	10	HLA-B*27:05	0.5	0.3764		24	0.8
	RRAEPQRHTM	52	10	HLA-B*38:01	1.7	0.803
	RRAEPQRHTM	52	10	HLA-B*39:01		0.57
	RRAEPQRHTM	52	10	HLA-B*48:01		0.641
	RRAEPQRHTM	52	10	HLA-B*57:01		1.7743
	RRAEPQRHTM	52	10	HLA-B*58:02		1.3992
	RRAEPQRHTM	52	10	HLA-C*03:03	0.6
	RRAEPQRHTM	52	10	HLA-C*06:02	0.3
	RRAEPQRHTM	52	10	HLA-C*07:01	0.2
	RRAEPQRHTM	52	10	HLA-C*07:02	0.2	0.3733
	RRAEPQRHTM	52	10	HLA-C*07:04	0.5	0.6808
	RRAEPQRHTM	52	10	HLA-C*14:02		1.787
	RRAEPQRHTM	52	10	HLA-C*16:01		1.8128
	RRAEPQRHTML	52	11	Entry
	RRAEPQRHTML	52	11	H-2-Dd	0.2
	RRAEPQRHTML	52	11	HLA-B*14:02	0.4
	RRAEPQRHTML	52	11	HLA-B*27:02	0.5	0.9486
	RRAEPQRHTML	52	11	HLA-B*27:05		0.7347				1.46	0.54	2	0.48	45.76
	RRAEPQRHTML	52	11	HLA-B*38:01	1.2
	RRAEPQRHTML	52	11	HLA-B*39:01		1.9659				1.46	0.54	2	-0.62	578.55
	RRAEPQRHTML	52	11	HLA-B*48:01		1.6531
	RRAEPQRHTML	52	11	HLA-C*03:02	1.1
	RRAEPQRHTML	52	11	HLA-C*06:02	0.8	0.9472				1.46	0.54	2	-0.15	195.28
	RRAEPQRHTML	52	11	HLA-C*07:01	0.3	0.8124				1.46	0.54	2	0.06	121.97
	RRAEPQRHTML	52	11	HLA-C*07:02	0.1	1.5051				1.46	0.54	2	-0.18	209.94
	RRAEPQRHTML	52	11	HLA-C*07:04	0.3
	RRAEPQRHTML	52	11	HLA-C*14:02						1.46	0.54	2	-0.72	722.58
	RAEPQRHTM	53	9	Entry
	RAEPQRHTM	53	9	H-2-Db		0.8029
	RAEPQRHTM	53	9	H-2-Dd		0.8542
	RAEPQRHTM	53	9	H-2-Ld		0.3162
	RAEPQRHTM	53	9	H-2-Qa1		0.5394
	RAEPQRHTM	53	9	HLA-A*30:01		1.6188
	RAEPQRHTM	53	9	HLA-A*32:01		1.9033
	RAEPQRHTM	53	9	HLA-B*07:02	1.7	0.2911				0.97	0.26	1.22	-1.17	248.83
	RAEPQRHTM	53	9	HLA-B*08:01		0.6903
	RAEPQRHTM	53	9	HLA-B*13:01		1.3785
	RAEPQRHTM	53	9	HLA-B*14:02		0.5697
	RAEPQRHTM	53	9	HLA-B*15:01		1.615
	RAEPQRHTM	53	9	HLA-B*15:02		0.6616
	RAEPQRHTM	53	9	HLA-B*15:25		0.7992
	RAEPQRHTM	53	9	HLA-B*35:01		0.5788
	RAEPQRHTM	53	9	HLA-B*35:03		0.476
	RAEPQRHTM	53	9	HLA-B*39:01		1.6538
	RAEPQRHTM	53	9	HLA-B*46:01		0.3483
	RAEPQRHTM	53	9	HLA-B*48:01		1.7817
	RAEPQRHTM	53	9	HLA-B*53:01		1.2563
	RAEPQRHTM	53	9	HLA-B*55:01		0.4967
	RAEPQRHTM	53	9	HLA-B*56:01		1.0244
	RAEPQRHTM	53	9	HLA-B*57:01	1.85	0.4692
	RAEPQRHTM	53	9	HLA-B*58:01		0.5433
	RAEPQRHTM	53	9	HLA-B*58:02		0.3235		25	0.892857
	RAEPQRHTM	53	9	HLA-C*01:02		0.1529
	RAEPQRHTM	53	9	HLA-C*02:02		0.4127
	RAEPQRHTM	53	9	HLA-C*02:09		0.4127
	RAEPQRHTM	53	9	HLA-C*03:02		0.1533
	RAEPQRHTM	53	9	HLA-C*03:03		0.1753
	RAEPQRHTM	53	9	HLA-C*03:04		0.1753
	RAEPQRHTM	53	9	HLA-C*04:01		0.5783
	RAEPQRHTM	53	9	HLA-C*05:01		0.2709
	RAEPQRHTM	53	9	HLA-C*06:02		0.8676
	RAEPQRHTM	53	9	HLA-C*07:01		0.8323
	RAEPQRHTM	53	9	HLA-C*07:02	1.7	0.7613
	RAEPQRHTM	53	9	HLA-C*07:04		0.666
	RAEPQRHTM	53	9	HLA-C*08:01		0.162
	RAEPQRHTM	53	9	HLA-C*08:02		0.1037
	RAEPQRHTM	53	9	HLA-C*12:02		0.319
	RAEPQRHTM	53	9	HLA-C*12:03		0.1521
	RAEPQRHTM	53	9	HLA-C*14:02		0.3825
	RAEPQRHTM	53	9	HLA-C*15:02		0.1544
	RAEPQRHTM	53	9	HLA-C*16:01		0.0331
	RAEPQRHTM	53	9	HLA-C*17:01		0.719
	RAEPQRHTM	53	9	HLA-E*01:01		0.3519
	RAEPQRHTM	53	9	HLA-G*01:02		0.5087
	RAEPQRHTM	53	9	HLA-G*01:03		0.5087
	RAEPQRHTM	53	9	HLA-G*01:04		0.5087
	RAEPQRHTM	53	9	HLA-G*01:06		0.5087
	RAEPQRHTML	53	10	Entry
	RAEPQRHTML	53	10	H-2-Dd		0.1237				1.46	0.54	2	-1.34	2195.1
	RAEPQRHTML	53	10	H-2-Kb						1.46	0.54	2	-1.55	3506.6
	RAEPQRHTML	53	10	H-2-Qa2		1.9714
	RAEPQRHTML	53	10	HLA-B*07:02		1.3996				1.46	0.54	2	-0.39	242.78
	RAEPQRHTML	53	10	HLA-B*08:01		1.1753
	RAEPQRHTML	53	10	HLA-B*14:02	1.2
	RAEPQRHTML	53	10	HLA-B*37:01		1.2953
	RAEPQRHTML	53	10	HLA-B*57:01		1.8635
	RAEPQRHTML	53	10	HLA-B*58:02		1.6323		23	0.821429
	RAEPQRHTML	53	10	HLA-C*01:02	0.8	0.9715
	RAEPQRHTML	53	10	HLA-C*03:03	0.6	1.2497
	RAEPQRHTML	53	10	HLA-C*12:03	1.6
	RAEPQRHTML	53	10	HLA-C*15:02	1.3	1.2791
	RAEPQRHTML	53	10	HLA-C*16:01		1.3138
	RAEPQRHTML	53	10	HLA-E*01:01	1.3	0.6621
	RAEPQRHTML	53	10	HLA-G*01:01	1.1
	RAEPQRHTML	53	10	HLA-G*01:02	1.1	1.4572
	RAEPQRHTML	53	10	HLA-G*01:03	1.1	1.4572
	RAEPQRHTML	53	10	HLA-G*01:04	1.1	1.4572
	RAEPQRHTML	53	10	HLA-G*01:06	1.1	1.4572
	RAEPQRHTMLC	53	11	Entry
	RAEPQRHTMLC	53	11	H-2-Dd	0.2
	RAEPQRHTMLC	53	11	HLA-C*03:03	1.1
	AEPQRHTM	54	8	Entry
	AEPQRHTM	54	8	H-2-Dd	0.2
	AEPQRHTM	54	8	H-2-Kk		0.669				0.97	0.19	1.16	-2.19	2229.7
	AEPQRHTM	54	8	H-2-Qa2		1.0228
	AEPQRHTM	54	8	HLA-B*14:02	1.7
	AEPQRHTM	54	8	HLA-B*18:01		1.4128
	AEPQRHTM	54	8	HLA-B*37				20	0.714286
	AEPQRHTM	54	8	HLA-B*37:01		0.6458
	AEPQRHTM	54	8	HLA-B*40:01		1.287
	AEPQRHTM	54	8	HLA-B*40:02		1.0347
	AEPQRHTM	54	8	HLA-B*44:02	0.7	1.0703
	AEPQRHTM	54	8	HLA-B*44:03		1.1794
	AEPQRHTM	54	8	HLA-B*49:01		1.7863
	AEPQRHTM	54	8	HLA-C*03:03	0.5
	AEPQRHTM	54	8	HLA-E*01:01	1.7
	AEPQRHTML	54	9	Entry
	AEPQRHTML	54	9	H-2-Dd	1.8	0.9272
	AEPQRHTML	54	9	H-2-Kk		0.4368				1.46	0.47	1.93	-1.01	863.8
	AEPQRHTML	54	9	H-2-Ld		0.9141
	AEPQRHTML	54	9	H-2-Qa2		0.1354
	AEPQRHTML	54	9	HLA-B*08:01		1.1165
	AEPQRHTML	54	9	HLA-B*13:01		1.3295
	AEPQRHTML	54	9	HLA-B*14:02		1.6851
	AEPQRHTML	54	9	HLA-B*37				28	1
	AEPQRHTML	54	9	HLA-B*37:01		0.0968
	AEPQRHTML	54	9	HLA-B*38:01		1.9554
	AEPQRHTML	54	9	HLA-B*40:01	0.75	0.5418		23	0.821429
	AEPQRHTML	54	9	HLA-B*40:02	1.2	0.4772
	AEPQRHTML	54	9	HLA-B*44:02	2	0.6938		25	0.961538
	AEPQRHTML	54	9	HLA-B*44:03		0.9163
	AEPQRHTML	54	9	HLA-B*48:01		0.8096
	AEPQRHTML	54	9	HLA-B*49:01		0.7206		19	0.730769
	AEPQRHTML	54	9	HLA-B*50:01		1.1937
	AEPQRHTML	54	9	HLA-C*07:04		1.659
	AEPQRHTML	54	9	HLA-E*01:01		1.6766
	AEPQRHTMLC	54	10	Entry
	AEPQRHTMLC	54	10	H-2-Dd	0.95
	AEPQRHTMLC	54	10	HLA-B*41:01				19	0.76
	AEPQRHTMLC	54	10	HLA-B*44:03	1.2
	AEPQRHTMLCM	54	11	Entry
	AEPQRHTMLCM	54	11	H-2-Dd	0.8
	AEPQRHTMLCM	54	11	HLA-B*15:01	0.6
	EPQRHTML	55	8	Entry
	EPQRHTML	55	8	H-2-Dd	0.2
	EPQRHTML	55	8	H-2-Ld	0.2
	EPQRHTML	55	8	HLA-B*07:02						1.46	0.25	1.7	-0.37	119.25
	EPQRHTML	55	8	HLA-B*08:01		0.1972				1.46	0.25	1.7	-0.83	343.51
	EPQRHTML	55	8	HLA-B*14:02	1.1
	EPQRHTML	55	8	HLA-B*35:03	0.5
	EPQRHTML	55	8	HLA-B*51:01				19	0.730769
	EPQRHTML	55	8	HLA-E*01:01	1.6
	EPQRHTMLC	55	9	Entry
	EPQRHTMLC	55	9	HLA-B*55:01		1.8243
	EPQRHTMLCM	55	10	Entry
	EPQRHTMLCM	55	10	H-2-Ld	2.1
	EPQRHTMLCM	55	10	HLA-B*07:02	1.5			19	0.791667	1.08	-0.04	1.05	-1.53	380.44
	EPQRHTMLCM	55	10	HLA-B*08:01	1.8
	EPQRHTMLCM	55	10	HLA-B*35:01				17	0.772727
	EPQRHTMLCM	55	10	HLA-B*53:01	0.8
	EPQRHTMLCMC	55	11	Entry
	EPQRHTMLCMC	55	11	HLA-B*07:02	1.2
	PQRHTMLCM	56	9	Entry
	PQRHTMLCM	56	9	HLA-B*15:25						1.08	-0.1	0.99	-1.99	955.03
	QRHTMLCM	57	8	Entry
	QRHTMLCM	57	8	HLA-B*14:02	1.4
	QRHTMLCM	57	8	HLA-B*15:01	0.8
	QRHTMLCM	57	8	HLA-B*27:02	1.4
	QRHTMLCM	57	8	HLA-B*27:05	0.95
	QRHTMLCM	57	8	HLA-B*39:01	1.2
	QRHTMLCM	57	8	HLA-C*06:02	0.8
	QRHTMLCM	57	8	HLA-C*07:01	0.5
	QRHTMLCM	57	8	HLA-C*07:02	1.9
	QRHTMLCMC	57	9	Entry
	QRHTMLCMC	57	9	HLA-C*06:02	1.9
	QRHTMLCMC	57	9	HLA-DQA1*01:02/DQB1*06:02											AEPQRHTMLCMCCKC	25.88			0.56
	QRHTMLCMC	57	9	HLA-DQA1*01:02/DQB1*06:02											EPQRHTMLCMCCKCE	28.49			0.75
	QRHTMLCMC	57	9	HLA-DQA1*01:02/DQB1*06:02											PQRHTMLCMCCKCEA	40.44			1.13
	QRHTMLCMC	57	9	HLA-DQA1*01:02/DQB1*06:02											RAEPQRHTMLCMCCK	24.77			0.57
	QRHTMLCMC	57	9	HLA-DRB1*09:01											AEPQRHTMLCMCCKC	85.53	0.01
	QRHTMLCMC	57	9	HLA-DRB1*09:01											ARRAEPQRHTMLCMC	54.21	0.01
	QRHTMLCMC	57	9	HLA-DRB1*09:01											EPQRHTMLCMCCKCE	89.09	0.01
	QRHTMLCMC	57	9	HLA-DRB1*09:01											PQRHTMLCMCCKCEA	54.83	0.01
	QRHTMLCMC	57	9	HLA-DRB1*09:01											QRHTMLCMCCKCEAR	55.65	0.01
	QRHTMLCMC	57	9	HLA-DRB1*09:01											RAEPQRHTMLCMCCK	81.12	0.01
	QRHTMLCMC	57	9	HLA-DRB1*09:01											RRAEPQRHTMLCMCC	65.67	0.01
	QRHTMLCMCCK	57	11	Entry
	QRHTMLCMCCK	57	11	HLA-A*30:01	0.2
	QRHTMLCMCCK	57	11	HLA-A*74:01	1.8
	QRHTMLCMCCK	57	11	HLA-B*27:05	1.45
	RHTMLCMC	58	8	Entry
	RHTMLCMC	58	8	HLA-B*27:05	1.2
	RHTMLCMCC	58	9	Entry
	RHTMLCMCC	58	9	HLA-DQA1*01:02/DQB1*06:02											RRAEPQRHTMLCMCC	26.24			1.51
	RHTMLCMCCK	58	10	Entry
	RHTMLCMCCK	58	10	HLA-A*03:01	0.65
	RHTMLCMCCK	58	10	HLA-A*11:01	1.7
	RHTMLCMCCK	58	10	HLA-A*30:01	1
	RHTMLCMCCK	58	10	HLA-A*31:01	1.65
	RHTMLCMCCK	58	10	HLA-A*74:01	0.6
	RHTMLCMCCKC	58	11	Entry
	RHTMLCMCCKC	58	11	HLA-A*30:01	0.3
	RHTMLCMCCKC	58	11	HLA-B*38:01	1.9
	HTMLCMCC	59	8	Entry
	HTMLCMCC	59	8	HLA-A*25:01	0.6
	HTMLCMCC	59	8	HLA-C*15:02	1.9
	HTMLCMCCK	59	9	Entry
	HTMLCMCCK	59	9	HLA-A*03:01	0.45
	HTMLCMCCK	59	9	HLA-A*11:01	0.35	1.8743
	HTMLCMCCK	59	9	HLA-A*25:01	0.7
	HTMLCMCCK	59	9	HLA-A*30:01	0.8
	HTMLCMCCK	59	9	HLA-A*31:01	1.8					1.02	0.24	1.26	-0.62	76.67
	HTMLCMCCK	59	9	HLA-A*33:03	1.2					1.02	0.24	1.26	-0.97	169.76
	HTMLCMCCK	59	9	HLA-A*68:01	0.6
	HTMLCMCCK	59	9	HLA-A*74:01	0.4
	HTMLCMCCK	59	9	HLA-B*27:05	1.9
	HTMLCMCCKC	59	10	Entry
	HTMLCMCCKC	59	10	HLA-A*25:01	0.7
	HTMLCMCCKCE	59	11	Entry
	HTMLCMCCKCE	59	11	HLA-A*30:01	1.4
	TMLCMCCK	60	8	Entry
	TMLCMCCK	60	8	HLA-A*11:01	0.35
	TMLCMCCK	60	8	HLA-A*30:01	0.6
	TMLCMCCK	60	8	HLA-A*31:01	1.4					1.02	0.24	1.27	-1.08	221.13
	TMLCMCCK	60	8	HLA-A*68:01	1.1
	TMLCMCCK	60	8	HLA-A*74:01	0.6
	TMLCMCCKC	60	9	Entry
	TMLCMCCKC	60	9	HLA-A*02			0.319
	MLCMCCKCEA	61	10	Entry
	MLCMCCKCEA	61	10	HLA-A*02:01	2
	MLCMCCKCEAR	61	11	Entry
	MLCMCCKCEAR	61	11	HLA-A*31:01						0.86	0.68	1.54	-0.41	89.89
	MLCMCCKCEAR	61	11	HLA-A*33:03	1					0.86	0.68	1.54	-0.43	94.4
	MLCMCCKCEAR	61	11	HLA-A*68:01	1.6
	MLCMCCKCEAR	61	11	HLA-A*74:01	1.7
	LCMCCKCEAR	62	10	Entry
	LCMCCKCEAR	62	10	HLA-A*31:01	0.65					0.86	0.7	1.56	-1.37	844.05
	LCMCCKCEARI	62	11	Entry
	LCMCCKCEARI	62	11	H-2-Kk	2.95
	CMCCKCEAR	63	9	Entry
	CMCCKCEAR	63	9	HLA-A*03			0.3009
	CMCCKCEAR	63	9	HLA-A*31			0.4062
	CMCCKCEAR	63	9	HLA-A*31:01	0.75					0.86	0.7	1.57	-0.18	55.21
	CMCCKCEAR	63	9	HLA-A*33:03	1.3					0.86	0.7	1.57	-0.69	179.54
	CMCCKCEAR	63	9	HLA-A*74:01	2
	CMCCKCEARIK	63	11	Entry
	CMCCKCEARIK	63	11	HLA-A*03:01	0.95
	MCCKCEAR	64	8	Entry
	MCCKCEAR	64	8	HLA-A*31:01	0.5
	MCCKCEAR	64	8	HLA-A*33:03						0.86	0.67	1.54	-1.46	987.86
	CKCEARIKL	66	9	Entry
	CKCEARIKL	66	9	H-2-IAd											MLCMCCKCEARIKLV	13.57		8.46
	CKCEARIKL	66	9	HLA-B*39:02				23	0.851852
	CKCEARIKL	66	9	HLA-DRB1*09:01											CKCEARIKLVVESSA	14.97		1.85
	CKCEARIKLV	66	10	Entry
	CKCEARIKLV	66	10	HLA-C*06:02	1.5
	CKCEARIKLV	66	10	HLA-C*07:01	0.9
	CKCEARIKLVV	66	11	Entry
	CKCEARIKLVV	66	11	H-2-Kk						1.08	0.14	1.22	-1.78	1000.4
	KCEARIKLV	67	9	Entry
	KCEARIKLV	67	9	H-2-IAd											CCKCEARIKLVVESS	2.88		2.98
	KCEARIKLV	67	9	H-2-IAd											CCKCEARIKLVVESS	2.88			2.77
	KCEARIKLV	67	9	H-2-IAd											CKCEARIKLVVESSA	3.04			2.27
	KCEARIKLV	67	9	H-2-IAd											CMCCKCEARIKLVVE	8.4		4.87
	KCEARIKLV	67	9	H-2-IAd											KCEARIKLVVESSAD	3.73			2.08
	KCEARIKLV	67	9	H-2-IAd											LCMCCKCEARIKLVV	9.02		4.6
	KCEARIKLV	67	9	H-2-IAd											MCCKCEARIKLVVES	3.52		3.54
	KCEARIKLV	67	9	H-2-IAd											MCCKCEARIKLVVES	3.52			3.49
	KCEARIKLVV	67	10	Entry
	KCEARIKLVV	67	10	H-2-Kk						1.08	0.12	1.21	-1.79	989.2
	KCEARIKLVV	67	10	HLA-B*40:01		1.7305
	KCEARIKLVV	67	10	HLA-B*40:02		1.6536
	KCEARIKLVV	67	10	HLA-B*49:01		0.9855
	KCEARIKLVV	67	10	HLA-B*50:01		1.5132
	CEARIKLV	68	8	Entry
	CEARIKLV	68	8	H-2-Kk	0.95	1.089		21	0.84	0.96	0.11	1.07	-0.77	68.4
	CEARIKLV	68	8	HLA-B*13:02	1.3
	CEARIKLV	68	8	HLA-B*18:01	1.05
	CEARIKLV	68	8	HLA-B*37:01	0.7					0.96	0.11	1.07	-1.93	989.08
	CEARIKLV	68	8	HLA-B*49:01	0.5	1.9012
	CEARIKLVV	68	9	Entry
	CEARIKLVV	68	9	H-2-IAd											CKCEARIKLVVESSA	3.04		3.82
	CEARIKLVV	68	9	H-2-Kk		0.7126		19	0.76	1.08	0.11	1.19	-0.53	53.2
	CEARIKLVV	68	9	HLA-B*13:01	2
	CEARIKLVV	68	9	HLA-B*13:02	0.9	1.0565
	CEARIKLVV	68	9	HLA-B*37:01		1.8478				1.08	0.11	1.19	-1.73	846.62
	CEARIKLVV	68	9	HLA-B*40:01	1.05	1.3821
	CEARIKLVV	68	9	HLA-B*40:02	1.15	1.2714
	CEARIKLVV	68	9	HLA-B*44:02	1.7					1.08	0.11	1.19	-1.8	979.45
	CEARIKLVV	68	9	HLA-B*44:03	1.5					1.08	0.11	1.19	-1.8	983.15
	CEARIKLVV	68	9	HLA-B*49:01	0.6	0.4534		22	0.846154
	CEARIKLVV	68	9	HLA-B*50:01	0.9	0.8046
	CEARIKLVVE	68	10	Entry
	CEARIKLVVE	68	10	H-2-Kk						1.21	-0.7	0.5	-2.84	2211.7
	CEARIKLVVES	68	11	Entry
	CEARIKLVVES	68	11	HLA-B*44:02	1.65
	EARIKLVV	69	8	Entry
	EARIKLVV	69	8	H-2-Kk						1.08	0.09	1.17	-1.66	673.1
	EARIKLVV	69	8	HLA-B*08:01	1.45	0.2173				1.08	0.09	1.17	-1.05	168.71
	EARIKLVV	69	8	HLA-B*51:01		0.9283		21	0.807692
	EARIKLVVE	69	9	Entry
	EARIKLVVE	69	9	HLA-DQA1*04:01/DQB1*04:02											CCKCEARIKLVVESS	15.22		1.92
	EARIKLVVE	69	9	HLA-DQA1*04:01/DQB1*04:02											KCEARIKLVVESSAD	15.61		1.67
	EARIKLVVE	69	9	HLA-DRB1*03:01											EARIKLVVESSADDL	13.66		0.65
	ARIKLVVES	70	9	Entry
	ARIKLVVES	70	9	H-2-IAd											CEARIKLVVESSADD	7.1		7
	ARIKLVVES	70	9	H-2-IAd											KCEARIKLVVESSAD	3.73		5.38
	ARIKLVVES	70	9	HLA-B*27:02		1.4482
	ARIKLVVES	70	9	HLA-B*27:05		0.4799
	ARIKLVVESS	70	10	Entry
	ARIKLVVESS	70	10	HLA-B*27:05		1.5575
	ARIKLVVESSA	70	11	Entry
	ARIKLVVESSA	70	11	HLA-B*27:05		1.8014
	RIKLVVESS	71	9	Entry
	RIKLVVESS	71	9	H-2-IAd											ARIKLVVESSADDLR	7.02			7.54
	RIKLVVESS	71	9	H-2-IAd											CEARIKLVVESSADD	7.1			7.19
	RIKLVVESS	71	9	H-2-IAd											EARIKLVVESSADDL	8.89			8.13
	RIKLVVESS	71	9	HLA-A*30:01		0.5866
	RIKLVVESS	71	9	HLA-DRB1*08:02											CKCEARIKLVVESSA	5		1.39
	IKLVVESSA	72	9	Entry
	IKLVVESSA	72	9	H-2-IAd											EARIKLVVESSADDL	8.89		9.64
	IKLVVESSA	72	9	HLA-DRB1*08:02											ARIKLVVESSADDLR	4.45		1.7
	IKLVVESSA	72	9	HLA-DRB1*08:02											CEARIKLVVESSADD	3.19		1.42
	IKLVVESSA	72	9	HLA-DRB1*08:02											EARIKLVVESSADDL	3.04		1.41
	IKLVVESSA	72	9	HLA-DRB1*08:02											KCEARIKLVVESSAD	3.8		1.37
	IKLVVESSA	72	9	HLA-DRB1*09:01											ARIKLVVESSADDLR	10.59		1.72
	IKLVVESSA	72	9	HLA-DRB1*09:01											CEARIKLVVESSADD	9.23		1.84
	IKLVVESSA	72	9	HLA-DRB1*09:01											EARIKLVVESSADDL	7.16		1.68
	IKLVVESSA	72	9	HLA-DRB1*09:01											KCEARIKLVVESSAD	11.86		1.84
	IKLVVESSA	72	9	HLA-DRB4*01:01											ARIKLVVESSADDLR	2.96		1.93
	IKLVVESSA	72	9	HLA-DRB4*01:01											EARIKLVVESSADDL	3.08		1.78
	LVVESSADD	74	9	Entry
	LVVESSADD	74	9	HLA-DRB1*04:01											ARIKLVVESSADDLR	4.36					1.61
	LVVESSADD	74	9	HLA-DRB1*04:01											CEARIKLVVESSADD	4.4					1.61
	LVVESSADD	74	9	HLA-DRB1*04:01											EARIKLVVESSADDL	4.17					1.61
	LVVESSADD	74	9	HLA-DRB1*04:01											IKLVVESSADDLRAF	9.42					1.61
	LVVESSADD	74	9	HLA-DRB1*04:01											KLVVESSADDLRAFQ	26.79					1.61
	LVVESSADD	74	9	HLA-DRB1*04:01											LVVESSADDLRAFQQ	28.47					1.61
	LVVESSADD	74	9	HLA-DRB1*04:01											RIKLVVESSADDLRA	8.76					1.61
	LVVESSADD	74	9	HLA-DRB3*01:01											EARIKLVVESSADDL	58.04		1.54
	LVVESSADD	74	9	HLA-DRB3*01:01											IKLVVESSADDLRAF	4.34		0.02
	LVVESSADDL	74	10	Entry
	LVVESSADDL	74	10	HLA-A*26				24	0.827586
	LVVESSADDLR	74	11	Entry
	LVVESSADDLR	74	11	HLA-A*33:03						1	0.78	1.78	-1.18	906.37
	LVVESSADDLR	74	11	HLA-A*68:01	0.3	1.7463
	LVVESSADDLR	74	11	HLA-A*68:01				18	0.72
	VVESSADDL	75	9	Entry
	VVESSADDL	75	9	H-2-IAd											ARIKLVVESSADDLR	7.02		6.5
	VVESSADDL	75	9	HLA-C*05:01		1.5353
	VVESSADDL	75	9	HLA-C*08:02		1.5995
	VVESSADDL	75	9	HLA-DQA1*05:01/DQB1*02:01											ARIKLVVESSADDLR	2.1		1.66
	VVESSADDL	75	9	HLA-DQA1*05:01/DQB1*02:01											EARIKLVVESSADDL	2.09			1.64
	VVESSADDL	75	9	HLA-DQA1*05:01/DQB1*02:01											IKLVVESSADDLRAF	3.75		1.3
	VVESSADDL	75	9	HLA-DQA1*05:01/DQB1*02:01											KLVVESSADDLRAFQ	5.94		1.39
	VVESSADDL	75	9	HLA-DQA1*05:01/DQB1*02:01											RIKLVVESSADDLRA	3.05		1.41
	VVESSADDL	75	9	HLA-DRB1*03:01											ARIKLVVESSADDLR	13.66		0.31
	VVESSADDL	75	9	HLA-DRB3*01:01											ARIKLVVESSADDLR	55.3		1.55
	VVESSADDL	75	9	HLA-DRB3*01:01											RIKLVVESSADDLRA	48.58		1.55
	VVESSADDLR	75	10	Entry
	VVESSADDLR	75	10	HLA-A*11:01				21	0.724138
	VVESSADDLR	75	10	HLA-A*68:01		1.1319
	VESSADDL	76	8	Entry
	VESSADDL	76	8	H-2-Kk						1.27	0.4	1.68	-1.74	2622.8
	VESSADDL	76	8	HLA-B*37				24	0.857143
	VESSADDL	76	8	HLA-B*40:02	0.85
	VESSADDLR	76	9	Entry
	VESSADDLR	76	9	H-2-IAd											RIKLVVESSADDLRA	12.21		2.59
	VESSADDLR	76	9	HLA-DRB1*03:01											IKLVVESSADDLRAF	8.53		0.29
	VESSADDLR	76	9	HLA-DRB1*03:01											KLVVESSADDLRAFQ	6.45		0.3
	VESSADDLR	76	9	HLA-DRB1*03:01											LVVESSADDLRAFQQ	8.75		0.5
	VESSADDLR	76	9	HLA-DRB1*03:01											RIKLVVESSADDLRA	13.2		0.31
	VESSADDLR	76	9	HLA-DRB1*03:01											VVESSADDLRAFQQL	10.76		1.82
	VESSADDLRA	76	10	Entry
	VESSADDLRA	76	10	HLA-B*41:01				21	0.84
	VESSADDLRA	76	10	HLA-B*45:01				23	0.851852
	VESSADDLRA	76	10	HLA-B*50:01		1.5702
	VESSADDLRAF	76	11	Entry
	VESSADDLRAF	76	11	H-2-Kk						1.4	1.09	2.48	-0.86	2191.4
	VESSADDLRAF	76	11	H-2-Qa2		0.7653
	VESSADDLRAF	76	11	HLA-A*25:01	0.2
	VESSADDLRAF	76	11	HLA-B*13:01		1.7151
	VESSADDLRAF	76	11	HLA-B*18:01		1.0046				1.4	1.09	2.48	0.12	230.68
	VESSADDLRAF	76	11	HLA-B*40:01	1.3	1.3465				1.4	1.09	2.48	-0.1	385.64
	VESSADDLRAF	76	11	HLA-B*40:02						1.4	1.09	2.48	-0.49	951.28
	VESSADDLRAF	76	11	HLA-B*44:02	1	0.3261		25	0.961538	1.4	1.09	2.48	0.08	253.41
	VESSADDLRAF	76	11	HLA-B*44:03	0.95	0.3361				1.4	1.09	2.48	0.15	216.61
	VESSADDLRAF	76	11	HLA-B*46:01	0.3
	ESSADDLR	77	8	Entry
	ESSADDLR	77	8	HLA-A*68:01	0.5
	ESSADDLRA	77	9	Entry
	ESSADDLRA	77	9	H-2-IAd											IKLVVESSADDLRAF	18.73		2.63
	ESSADDLRA	77	9	H-2-IAd											KLVVESSADDLRAFQ	16.14		2.78
	ESSADDLRA	77	9	H-2-IAd											LVVESSADDLRAFQQ	14		3.38
	ESSADDLRA	77	9	H-2-IAd											VVESSADDLRAFQQL	13.25		4.7
	ESSADDLRA	77	9	HLA-A*01:01	1.7
	ESSADDLRA	77	9	HLA-DRB1*09:01											ESSADDLRAFQQLFL	41.45		0.38
	ESSADDLRAF	77	10	Entry
	ESSADDLRAF	77	10	HLA-A*25:01	0.4	0.2892
	ESSADDLRAF	77	10	HLA-A*26				23	0.793103
	ESSADDLRAF	77	10	HLA-A*26:01	1.4	0.534
	ESSADDLRAF	77	10	HLA-B*15:25						1.4	1.05	2.45	-0.54	966.87
	ESSADDLRAF	77	10	HLA-B*35:01		1.6238				1.4	1.05	2.45	0.04	251.87
	ESSADDLRAF	77	10	HLA-B*46:01	0.1	1.9838
	ESSADDLRAF	77	10	HLA-B*57:01				18	0.9
	ESSADDLRAF	77	10	HLA-B*58:02				24	0.857143
	SSADDLRAF	78	9	Entry
	SSADDLRAF	78	9	H-2-Dd		0.6125
	SSADDLRAF	78	9	H-2-Ld				20	0.714286
	SSADDLRAF	78	9	H-2-Qa1		0.1895
	SSADDLRAF	78	9	H-2-Qa2		1.3214
	SSADDLRAF	78	9	HLA-A*25:01	0.8	0.1266
	SSADDLRAF	78	9	HLA-A*26:01	1.45	0.2369
	SSADDLRAF	78	9	HLA-A*30:02		1.8168
	SSADDLRAF	78	9	HLA-A*32:01		0.8487
	SSADDLRAF	78	9	HLA-B*13:01		0.9711
	SSADDLRAF	78	9	HLA-B*15:01	0.9	0.2973				1.4	1.07	2.47	0.08	246.01
	SSADDLRAF	78	9	HLA-B*15:02		0.1917				1.4	1.07	2.47	-0.14	414.76
	SSADDLRAF	78	9	HLA-B*15:25	1.8	0.3047				1.4	1.07	2.47	0.52	90.56
	SSADDLRAF	78	9	HLA-B*35:01		0.3249				1.4	1.07	2.47	-0.08	360.62
	SSADDLRAF	78	9	HLA-B*35:03		1.5625
	SSADDLRAF	78	9	HLA-B*46:01	0.2	0.0521
	SSADDLRAF	78	9	HLA-B*53:01		0.791
	SSADDLRAF	78	9	HLA-B*57:01		0.3182		18	0.9
	SSADDLRAF	78	9	HLA-B*58:01		0.2722
	SSADDLRAF	78	9	HLA-B*58:02		0.2766		24	0.857143
	SSADDLRAF	78	9	HLA-C*01:02		0.7875
	SSADDLRAF	78	9	HLA-C*02:02	1.7	0.2465				1.4	1.07	2.47	-0.46	851.13
	SSADDLRAF	78	9	HLA-C*02:09	1.7	0.2465				1.4	1.07	2.47	-0.46	851.13
	SSADDLRAF	78	9	HLA-C*03:02	1.3	0.1009				1.4	1.07	2.47	1	29.44
	SSADDLRAF	78	9	HLA-C*03:03		0.4241				1.4	1.07	2.47	0.02	282.21
	SSADDLRAF	78	9	HLA-C*03:04		0.4241				1.4	1.07	2.47	0.02	282.21
	SSADDLRAF	78	9	HLA-C*05:01		1.3482
	SSADDLRAF	78	9	HLA-C*06:02		1.6128
	SSADDLRAF	78	9	HLA-C*07:01		1.987
	SSADDLRAF	78	9	HLA-C*07:02		1.8632
	SSADDLRAF	78	9	HLA-C*08:01		0.7854
	SSADDLRAF	78	9	HLA-C*08:02		0.8201
	SSADDLRAF	78	9	HLA-C*12:02	1.6	0.1282				1.4	1.07	2.47	0.16	204.62
	SSADDLRAF	78	9	HLA-C*12:03		0.188				1.4	1.07	2.47	0.33	139.91
	SSADDLRAF	78	9	HLA-C*14:02		1.2926
	SSADDLRAF	78	9	HLA-C*15:02		1.7423
	SSADDLRAF	78	9	HLA-C*16:01	1.9	0.2115				1.4	1.07	2.47	-0.18	446.14
	SSADDLRAF	78	9	HLA-C*17:01		1.9431
	SSADDLRAF	78	9	HLA-DRB3*01:01											ESSADDLRAFQQLFL	6.37		0.29
	SSADDLRAF	78	9	HLA-DRB3*01:01											KLVVESSADDLRAFQ	3.77		0.02
	SSADDLRAF	78	9	HLA-DRB3*01:01											LVVESSADDLRAFQQ	3.36		0.02
	SSADDLRAF	78	9	HLA-DRB3*01:01											SSADDLRAFQQLFLN	10.25		0.3
	SSADDLRAF	78	9	HLA-DRB3*01:01											VESSADDLRAFQQLF	4.15		0.02
	SSADDLRAF	78	9	HLA-DRB3*01:01											VVESSADDLRAFQQL	2.77		0.02
	SSADDLRAF	78	9	HLA-E*01:01		1.239
	SSADDLRAF	78	9	HLA-G*01:02		0.473
	SSADDLRAF	78	9	HLA-G*01:03		0.473
	SSADDLRAF	78	9	HLA-G*01:04		0.473
	SSADDLRAF	78	9	HLA-G*01:06		0.473
	SSADDLRAFQ	78	10	Entry
	SSADDLRAFQ	78	10	HLA-A*25:01	2
	SSADDLRAFQ	78	10	HLA-B*46:01	0.1
	SSADDLRAFQ	78	10	HLA-C*05:01	1.7
	SSADDLRAFQQ	78	11	Entry
	SSADDLRAFQQ	78	11	HLA-B*46:01	0.9
	SADDLRAF	79	8	Entry
	SADDLRAF	79	8	H-2-Dd		1.333
	SADDLRAF	79	8	H-2-Ld		1.8664
	SADDLRAF	79	8	HLA-A*01:01	0.9
	SADDLRAF	79	8	HLA-B*35:01		1.1973				1.4	1.09	2.49	0.26	168.49
	SADDLRAF	79	8	HLA-B*46:01	0.2
	SADDLRAF	79	8	HLA-B*53:01		1.809
	SADDLRAF	79	8	HLA-C*03:02						1.4	1.09	2.49	0.77	52.85
	SADDLRAF	79	8	HLA-C*03:03						1.4	1.09	2.49	0.17	207.43
	SADDLRAF	79	8	HLA-C*03:04						1.4	1.09	2.49	0.17	207.43
	SADDLRAF	79	8	HLA-C*04:01		1.2873
	SADDLRAF	79	8	HLA-C*05:01	0.2	1.0214				1.4	1.09	2.49	0.48	103.52
	SADDLRAF	79	8	HLA-C*08:01		1.9823
	SADDLRAF	79	8	HLA-C*08:02		0.6919				1.4	1.09	2.49	-0.31	628.74
	SADDLRAF	79	8	HLA-C*12:02						1.4	1.09	2.49	-0.14	423.32
	SADDLRAF	79	8	HLA-C*12:03						1.4	1.09	2.49	-0.09	382.95
	SADDLRAF	79	8	HLA-C*16:01						1.4	1.09	2.49	-0.11	400.68
	SADDLRAFQ	79	9	Entry
	SADDLRAFQ	79	9	HLA-C*05:01	0.5
	SADDLRAFQQ	79	10	Entry
	SADDLRAFQQ	79	10	HLA-C*05:01	1.7
	SADDLRAFQQL	79	11	Entry
	SADDLRAFQQL	79	11	H-2-Kb						1.62	0.41	2.03	-0.93	913.9
	SADDLRAFQQL	79	11	HLA-C*01:02	1.5
	SADDLRAFQQL	79	11	HLA-C*03:02						1.62	0.41	2.03	-0.39	264.97
	SADDLRAFQQL	79	11	HLA-C*03:03						1.62	0.41	2.03	-0.23	181.85
	SADDLRAFQQL	79	11	HLA-C*03:04						1.62	0.41	2.03	-0.23	181.85
	SADDLRAFQQL	79	11	HLA-C*05:01	0.3	1.0686				1.62	0.41	2.03	0.1	85.27
	SADDLRAFQQL	79	11	HLA-C*08:01	1.1					1.62	0.41	2.03	-0.78	647.7
	SADDLRAFQQL	79	11	HLA-C*08:02		1.3766				1.62	0.41	2.03	-0.45	301.07
	SADDLRAFQQL	79	11	HLA-C*12:02						1.62	0.41	2.03	-0.92	899.32
	SADDLRAFQQL	79	11	HLA-C*15:02						1.62	0.41	2.03	-0.74	596.47
	SADDLRAFQQL	79	11	HLA-C*17:01	0.5
	ADDLRAFQQ	80	9	Entry
	ADDLRAFQQ	80	9	HLA-B*37				20	0.714286
	ADDLRAFQQ	80	9	HLA-DPA1*02:01/DPB1*05:01											ESSADDLRAFQQLFL	2.38		1.37
	ADDLRAFQQ	80	9	HLA-DQA1*03:01/DQB1*03:02											ESSADDLRAFQQLFL	5.69			1.62
	ADDLRAFQQ	80	9	HLA-DQA1*03:01/DQB1*03:02											VESSADDLRAFQQLF	5.72			1.45
	ADDLRAFQQ	80	9	HLA-DQA1*04:01/DQB1*04:02											VESSADDLRAFQQLF	9.95		1.14
	ADDLRAFQQL	80	10	Entry
	ADDLRAFQQL	80	10	H-2-Qa2		1.2821
	ADDLRAFQQL	80	10	HLA-B*37:01		0.6531
	ADDLRAFQQL	80	10	HLA-B*47:01				21	0.875
	ADDLRAFQQLF	80	11	Entry
	ADDLRAFQQLF	80	11	H-2-Qa2		1.7869
	ADDLRAFQQLF	80	11	HLA-B*15:01	0.9
	ADDLRAFQQLF	80	11	HLA-B*44:02	1.1
	DDLRAFQQL	81	9	Entry
	DDLRAFQQL	81	9	H-2-Kk		0.7606				1.62	0.22	1.84	-0.96	641.8
	DDLRAFQQL	81	9	H-2-Qa2		0.2022
	DDLRAFQQL	81	9	HLA-B*14:02	1.95
	DDLRAFQQL	81	9	HLA-B*18:01		0.9953
	DDLRAFQQL	81	9	HLA-B*37				23	0.821429
	DDLRAFQQL	81	9	HLA-B*37:01		0.451
	DDLRAFQQL	81	9	HLA-B*40:02		1.6051
	DDLRAFQQL	81	9	HLA-B*47:01				23	0.958333
	DDLRAFQQL	81	9	HLA-DPA1*01:03/DPB1*02:01											ESSADDLRAFQQLFL	10.23		0.09
	DDLRAFQQL	81	9	HLA-DPA1*02:01/DPB1*01:01											ESSADDLRAFQQLFL	2.62		0.03
	DDLRAFQQL	81	9	HLA-DPA1*03:01/DPB1*04:02											ESSADDLRAFQQLFL	20.48		0.25
	DDLRAFQQL	81	9	HLA-DQA1*01:01/DQB1*05:01											ESSADDLRAFQQLFL	12.69		0.8
	DDLRAFQQLF	81	10	Entry
	DDLRAFQQLF	81	10	H-2-Kk						1.11	0.9	2.01	-1.52	3360.5
	DDLRAFQQLF	81	10	H-2-Qa2		0.5968
	DDLRAFQQLF	81	10	HLA-A*23:01	1.8
	DDLRAFQQLF	81	10	HLA-B*18:01		1.6775
	DDLRAFQQLF	81	10	HLA-B*47:01				19	0.791667
	DDLRAFQQLFL	81	11	Entry
	DDLRAFQQLFL	81	11	H-2-Kk						1.74	0.22	1.96	-1.65	4119.5
	DDLRAFQQLFL	81	11	HLA-B*38:01	1
	DLRAFQQL	82	8	Entry
	DLRAFQQL	82	8	H-2-Kb		1.3601	0.3973	21	0.75	1.62	0.25	1.87	-1.64	3209.8
	DLRAFQQL	82	8	HLA-B*08:01		0.1426				1.62	0.25	1.87	-0.34	162.73
	DLRAFQQLF	82	9	Entry
	DLRAFQQLF	82	9	HLA-A*25:01		0.3763
	DLRAFQQLF	82	9	HLA-A*26:01	1.35	0.4284
	DLRAFQQLF	82	9	HLA-B*08:01		0.7877
	DLRAFQQLF	82	9	HLA-B*15:01		1.3303		18	0.782609
	DLRAFQQLF	82	9	HLA-B*15:02		0.452				1.11	0.93	2.04	-0.54	380.21
	DLRAFQQLF	82	9	HLA-B*15:25		1.4183				1.11	0.93	2.04	-0.77	650.69
	DLRAFQQLF	82	9	HLA-DPA1*01/DPB1*04:01											ESSADDLRAFQQLFL	9.87		0.95
	DLRAFQQLF	82	9	HLA-DQA1*04:01/DQB1*04:02											ADDLRAFQQLFLNTL	21.79		1.86
	DLRAFQQLF	82	9	HLA-DQA1*04:01/DQB1*04:02											ESSADDLRAFQQLFL	11.12		0.91
	DLRAFQQLF	82	9	HLA-DQA1*04:01/DQB1*04:02											SADDLRAFQQLFLNT	17.59		1.33
	DLRAFQQLF	82	9	HLA-DQA1*04:01/DQB1*04:02											SSADDLRAFQQLFLN	15.12		0.94
	DLRAFQQLFL	82	10	Entry
	DLRAFQQLFL	82	10	HLA-B*07:02				16	0.695652
	DLRAFQQLFL	82	10	HLA-B*08:01						1.74	0.25	1.99	-0.65	431.45
	DLRAFQQLFL	82	10	HLA-B*13				21	0.7
	DLRAFQQLFL	82	10	HLA-B*14:02		1.2267
	DLRAFQQLFL	82	10	HLA-B*38:01	0.8
	DLRAFQQLFL	82	10	HLA-C*07:01	1.9
	LRAFQQLF	83	8	Entry
	LRAFQQLF	83	8	HLA-B*15:01	1
	LRAFQQLF	83	8	HLA-B*15:02	0.5
	LRAFQQLF	83	8	HLA-B*27:02	0.3	1.1257
	LRAFQQLF	83	8	HLA-B*27:05						1.11	1.14	2.25	-0.23	298.04
	LRAFQQLF	83	8	HLA-C*06:02	0.8	0.9352
	LRAFQQLF	83	8	HLA-C*07:01	0.5	1.2295
	LRAFQQLF	83	8	HLA-C*07:02	1.3	1.5272				1.11	1.14	2.25	-0.26	316.54
	LRAFQQLF	83	8	HLA-C*14:02						1.11	1.14	2.25	-0.53	591.34
	LRAFQQLFL	83	9	Entry
	LRAFQQLFL	83	9	HLA-B*14:02	1.7	0.2699		27	0.9
	LRAFQQLFL	83	9	HLA-B*27:02	1.1	0.2914
	LRAFQQLFL	83	9	HLA-B*27:05	0.8	0.3759		23	0.766667	1.74	0.45	2.2	-0.17	233.01
	LRAFQQLFL	83	9	HLA-B*38:01	1.95	0.2794
	LRAFQQLFL	83	9	HLA-B*39:01		0.263		25	0.925926	1.74	0.45	2.2	-0.73	851.66
	LRAFQQLFL	83	9	HLA-B*48:01		1.2836
	LRAFQQLFL	83	9	HLA-C*06:02		0.0865				1.74	0.45	2.2	-0.75	884.75
	LRAFQQLFL	83	9	HLA-C*07:01		0.0888				1.74	0.45	2.2	-0.68	748.21
	LRAFQQLFL	83	9	HLA-C*07:02		0.2448				1.74	0.45	2.2	-0.53	529.43
	LRAFQQLFL	83	9	HLA-C*07:04	0.4	0.3371
	LRAFQQLFL	83	9	HLA-C*14:02		1.6877
	LRAFQQLFL	83	9	HLA-DPA1*01/DPB1*04:01											ADDLRAFQQLFLNTL	0.34		0.06
	LRAFQQLFL	83	9	HLA-DPA1*01/DPB1*04:01											SADDLRAFQQLFLNT	1.67		0.48
	LRAFQQLFL	83	9	HLA-DPA1*01/DPB1*04:01											SSADDLRAFQQLFLN	7.46		0.85
	LRAFQQLFL	83	9	HLA-DPA1*01:03/DPB1*02:01											ADDLRAFQQLFLNTL	1.56		0.04
	LRAFQQLFL	83	9	HLA-DPA1*01:03/DPB1*02:01											DDLRAFQQLFLNTLS	1.5		0.04
	LRAFQQLFL	83	9	HLA-DPA1*01:03/DPB1*02:01											SADDLRAFQQLFLNT	3.85		0.06
	LRAFQQLFL	83	9	HLA-DPA1*01:03/DPB1*02:01											SSADDLRAFQQLFLN	8.21		0.08
	LRAFQQLFL	83	9	HLA-DPA1*02:01/DPB1*01:01											ADDLRAFQQLFLNTL	0.13		0.01
	LRAFQQLFL	83	9	HLA-DPA1*02:01/DPB1*01:01											DDLRAFQQLFLNTLS	0.13		0.01
	LRAFQQLFL	83	9	HLA-DPA1*02:01/DPB1*01:01											DLRAFQQLFLNTLSF	0.13		0.03
	LRAFQQLFL	83	9	HLA-DPA1*02:01/DPB1*01:01											LRAFQQLFLNTLSFV	0.13		0.02
	LRAFQQLFL	83	9	HLA-DPA1*02:01/DPB1*01:01											SADDLRAFQQLFLNT	0.84		0.02	0.84
	LRAFQQLFL	83	9	HLA-DPA1*02:01/DPB1*01:01											SSADDLRAFQQLFLN	1.76		0.02	1.76
	LRAFQQLFL	83	9	HLA-DPA1*02:01/DPB1*05:01											ADDLRAFQQLFLNTL	0.66		0.66	0.19
	LRAFQQLFL	83	9	HLA-DPA1*02:01/DPB1*05:01											DDLRAFQQLFLNTLS	0.66		0.66	0.18
	LRAFQQLFL	83	9	HLA-DPA1*02:01/DPB1*05:01											DLRAFQQLFLNTLSF	1.77		1.77	0.16
	LRAFQQLFL	83	9	HLA-DPA1*02:01/DPB1*05:01											LRAFQQLFLNTLSFV	0.98		0.98	0.21
	LRAFQQLFL	83	9	HLA-DPA1*02:01/DPB1*05:01											SADDLRAFQQLFLNT	0.86		0.86	0.58
	LRAFQQLFL	83	9	HLA-DPA1*02:01/DPB1*05:01											SSADDLRAFQQLFLN	0.98		0.98	0.86
	LRAFQQLFL	83	9	HLA-DPA1*03:01/DPB1*04:02											ADDLRAFQQLFLNTL	0.73		0.02
	LRAFQQLFL	83	9	HLA-DPA1*03:01/DPB1*04:02											SADDLRAFQQLFLNT	4.77		0.15
	LRAFQQLFL	83	9	HLA-DPA1*03:01/DPB1*04:02											SSADDLRAFQQLFLN	16.48		0.22
	LRAFQQLFL	83	9	HLA-DQA1*01:01/DQB1*05:01											ADDLRAFQQLFLNTL	8.04		0.38
	LRAFQQLFL	83	9	HLA-DQA1*01:01/DQB1*05:01											DDLRAFQQLFLNTLS	7.19		0.39
	LRAFQQLFL	83	9	HLA-DQA1*01:01/DQB1*05:01											SADDLRAFQQLFLNT	10.05		0.81
	LRAFQQLFL	83	9	HLA-DQA1*01:01/DQB1*05:01											SSADDLRAFQQLFLN	10.85		0.81
	LRAFQQLFL	83	9	HLA-DRB1*04:01											ADDLRAFQQLFLNTL	1.8		1.76
	LRAFQQLFL	83	9	HLA-DRB1*04:05											ADDLRAFQQLFLNTL	0.8		0.8
	LRAFQQLFL	83	9	HLA-DRB1*07:01											ADDLRAFQQLFLNTL	3.46		1.27
	LRAFQQLFL	83	9	HLA-DRB1*09:01											ADDLRAFQQLFLNTL	34.37		0.25
	LRAFQQLFL	83	9	HLA-DRB1*09:01											DDLRAFQQLFLNTLS	36.05		0.25
	LRAFQQLFL	83	9	HLA-DRB1*09:01											DLRAFQQLFLNTLSF	31.27		1.27
	LRAFQQLFL	83	9	HLA-DRB1*09:01											LRAFQQLFLNTLSFV	31.27		1.22
	LRAFQQLFL	83	9	HLA-DRB1*09:01											SADDLRAFQQLFLNT	42.9		0.38
	LRAFQQLFL	83	9	HLA-DRB1*09:01											SSADDLRAFQQLFLN	40.92		0.39
	LRAFQQLFL	83	9	HLA-DRB1*11:01											ADDLRAFQQLFLNTL	2.4		1.26
	LRAFQQLFL	83	9	HLA-DRB1*11:01											DDLRAFQQLFLNTLS	2.4		1.16
	LRAFQQLFL	83	9	HLA-DRB1*15:01											ADDLRAFQQLFLNTL	2.75					0.06
	LRAFQQLFL	83	9	HLA-DRB1*15:01											DDLRAFQQLFLNTLS	2.6					0.06
	LRAFQQLFL	83	9	HLA-DRB1*15:01											DLRAFQQLFLNTLSF	6.58					0.06
	LRAFQQLFL	83	9	HLA-DRB1*15:01											ESSADDLRAFQQLFL	3.26					0.06
	LRAFQQLFL	83	9	HLA-DRB1*15:01											LRAFQQLFLNTLSFV	5.59					0.06
	LRAFQQLFL	83	9	HLA-DRB1*15:01											SADDLRAFQQLFLNT	3.26					0.06
	LRAFQQLFL	83	9	HLA-DRB1*15:01											SSADDLRAFQQLFLN	3.31					0.06
	LRAFQQLFL	83	9	HLA-DRB4*01:01											ADDLRAFQQLFLNTL	1.29		0.46	1.29
	LRAFQQLFL	83	9	HLA-DRB4*01:01											DDLRAFQQLFLNTLS	1.04			1.04
	LRAFQQLFL	83	9	HLA-DRB4*01:01											DLRAFQQLFLNTLSF	1.09			1.09
	LRAFQQLFL	83	9	HLA-DRB4*01:01											LRAFQQLFLNTLSFV	1.29			1.29
	LRAFQQLFLN	83	10	Entry
	LRAFQQLFLN	83	10	HLA-C*06:02	1.9
	LRAFQQLFLN	83	10	HLA-C*07:01	1.4
	LRAFQQLFLNT	83	11	Entry
	LRAFQQLFLNT	83	11	HLA-B*27:05	1.15
	RAFQQLFL	84	8	Entry
	RAFQQLFL	84	8	H-2-Db	0.3
	RAFQQLFL	84	8	H-2-Dd		0.9702
	RAFQQLFL	84	8	H-2-Kb	0.9	0.4661				1.74	0.62	2.36	-0.03	241.9
	RAFQQLFL	84	8	H-2-Ld	1.5
	RAFQQLFL	84	8	HLA-A*02:06						1.74	0.62	2.36	-0.3	457.16
	RAFQQLFL	84	8	HLA-A*30:01	1.1					1.74	0.62	2.36	0.33	106.66
	RAFQQLFL	84	8	HLA-A*32:01						1.74	0.62	2.36	0.46	78.43
	RAFQQLFL	84	8	HLA-B*08:01	0.9
	RAFQQLFL	84	8	HLA-B*13:02	1.1
	RAFQQLFL	84	8	HLA-B*15:25						1.74	0.62	2.36	-0.45	645.88
	RAFQQLFL	84	8	HLA-B*27:02	1.9
	RAFQQLFL	84	8	HLA-B*38:01	0.9
	RAFQQLFL	84	8	HLA-B*48:01	1.2
	RAFQQLFL	84	8	HLA-B*51:01				20	0.769231
	RAFQQLFL	84	8	HLA-B*52:01	0.8	0.9433
	RAFQQLFL	84	8	HLA-B*57:01	0.4					1.74	0.62	2.36	-0.22	373.33
	RAFQQLFL	84	8	HLA-B*58:01	0.4	1.4484				1.74	0.62	2.36	0.35	101.29
	RAFQQLFL	84	8	HLA-C*01:02	1.5
	RAFQQLFL	84	8	HLA-C*01:02		1.8396
	RAFQQLFL	84	8	HLA-C*02:02	1.6
	RAFQQLFL	84	8	HLA-C*02:09	1.6
	RAFQQLFL	84	8	HLA-C*03:02	1.5					1.74	0.62	2.36	0.51	70.52
	RAFQQLFL	84	8	HLA-C*03:03	0.5	1.9744				1.74	0.62	2.36	0.33	105.41
	RAFQQLFL	84	8	HLA-C*03:04	1.2	1.9744				1.74	0.62	2.36	0.33	105.41
	RAFQQLFL	84	8	HLA-C*06:02	1.3					1.74	0.62	2.36	-1.26	4159.84
	RAFQQLFL	84	8	HLA-C*07:01	0.8
	RAFQQLFL	84	8	HLA-C*07:04	0.9
	RAFQQLFL	84	8	HLA-C*08:01	1.2	1.9126
	RAFQQLFL	84	8	HLA-C*12:02						1.74	0.62	2.36	-0.41	583.59
	RAFQQLFL	84	8	HLA-C*12:03		1.7129				1.74	0.62	2.36	0.04	206.13
	RAFQQLFL	84	8	HLA-C*14:02						1.74	0.62	2.36	-0.61	933.78
	RAFQQLFL	84	8	HLA-C*15:02	0.2	1.1681				1.74	0.62	2.36	0.35	100.88
	RAFQQLFL	84	8	HLA-C*16:01	0.7	0.7385				1.74	0.62	2.36	-0.3	454.7
	RAFQQLFL	84	8	HLA-C*17:01	0.7
	RAFQQLFL	84	8	HLA-G*01:01	1.7
	RAFQQLFL	84	8	HLA-G*01:02	1.7
	RAFQQLFL	84	8	HLA-G*01:03	1.7
	RAFQQLFL	84	8	HLA-G*01:04	1.7
	RAFQQLFL	84	8	HLA-G*01:06	1.7
	RAFQQLFLN	84	9	Entry
	RAFQQLFLN	84	9	HLA-B*57:01	1.85
	RAFQQLFLN	84	9	HLA-DPA1*02:01/DPB1*05:01											RAFQQLFLNTLSFVC	1.47			0.81
	RAFQQLFLNT	84	10	Entry
	RAFQQLFLNT	84	10	H-2-Kb						0.69	-0.11	0.58	-2.95	3435.1
	RAFQQLFLNTL	84	11	Entry
	RAFQQLFLNTL	84	11	H-2-Kb						1.71	0.62	2.32	0.17	142.2
	RAFQQLFLNTL	84	11	HLA-A*02:06						1.71	0.62	2.32	-0.12	278.97
	RAFQQLFLNTL	84	11	HLA-A*30:01						1.71	0.62	2.32	-0.15	294.95
	RAFQQLFLNTL	84	11	HLA-A*32:01	0.8					1.71	0.62	2.32	0.8	33.36
	RAFQQLFLNTL	84	11	HLA-B*13:01	1
	RAFQQLFLNTL	84	11	HLA-B*13:02	1
	RAFQQLFLNTL	84	11	HLA-B*15:01	1.9
	RAFQQLFLNTL	84	11	HLA-B*15:25						1.71	0.62	2.32	-0.3	424.25
	RAFQQLFLNTL	84	11	HLA-B*27:02	1.75
	RAFQQLFLNTL	84	11	HLA-B*39:01	0.4
	RAFQQLFLNTL	84	11	HLA-B*48:01	0.7					1.71	0.62	2.32	-0.49	647.26
	RAFQQLFLNTL	84	11	HLA-B*52:01	0.8
	RAFQQLFLNTL	84	11	HLA-B*57:01						1.71	0.62	2.32	-0.18	320.67
	RAFQQLFLNTL	84	11	HLA-B*58:01						1.71	0.62	2.32	0.16	146.03
	RAFQQLFLNTL	84	11	HLA-C*01:02	1.6
	RAFQQLFLNTL	84	11	HLA-C*03:02	1.4					1.71	0.62	2.32	0.87	28.25
	RAFQQLFLNTL	84	11	HLA-C*03:03						1.71	0.62	2.32	0.72	39.74
	RAFQQLFLNTL	84	11	HLA-C*03:04	1.2					1.71	0.62	2.32	0.72	39.74
	RAFQQLFLNTL	84	11	HLA-C*07:04	1.8
	RAFQQLFLNTL	84	11	HLA-C*08:01	1.4
	RAFQQLFLNTL	84	11	HLA-C*12:02	1.1					1.71	0.62	2.32	0.01	206.61
	RAFQQLFLNTL	84	11	HLA-C*12:03	0.2					1.71	0.62	2.32	0.56	57.69
	RAFQQLFLNTL	84	11	HLA-C*14:02						1.71	0.62	2.32	-0.05	237.5
	RAFQQLFLNTL	84	11	HLA-C*15:02	1.1					1.71	0.62	2.32	0.21	129.05
	RAFQQLFLNTL	84	11	HLA-C*16:01	0.7					1.71	0.62	2.32	0.27	113.98
	AFQQLFLNT	85	9	Entry
	AFQQLFLNT	85	9	HLA-DPA1*01/DPB1*04:01											AFQQLFLNTLSFVCP	0.61			0.61
	AFQQLFLNT	85	9	HLA-DPA1*01/DPB1*04:01											DDLRAFQQLFLNTLS	0.29			0.29
	AFQQLFLNT	85	9	HLA-DPA1*01/DPB1*04:01											DLRAFQQLFLNTLSF	0.25			0.25
	AFQQLFLNT	85	9	HLA-DPA1*01/DPB1*04:01											LRAFQQLFLNTLSFV	0.27			0.27
	AFQQLFLNT	85	9	HLA-DPA1*01/DPB1*04:01											RAFQQLFLNTLSFVC	0.46			0.46
	AFQQLFLNT	85	9	HLA-DPA1*01/DPB1*04:01											SADDLRAFQQLFLNT	1.67			1.67
	AFQQLFLNT	85	9	HLA-DPA1*03:01/DPB1*04:02											DLRAFQQLFLNTLSF	0.28			0.28
	AFQQLFLNTL	85	10	Entry
	AFQQLFLNTL	85	10	H-2-Kb						1.71	0.6	2.3	-1.02	2100.5
	AFQQLFLNTL	85	10	H-2-Kd	1.98	0.9368				1.71	0.6	2.3	-1.21	3280.8
	AFQQLFLNTL	85	10	H-2-Kk						1.71	0.6	2.3	-1.31	4158.3
	AFQQLFLNTL	85	10	HLA-A*23:01		1.9182				1.71	0.6	2.3	-0.16	290.64
	AFQQLFLNTL	85	10	HLA-A*24:02		1.6687				1.71	0.6	2.3	-0.23	343.75
	AFQQLFLNTL	85	10	HLA-B*39:01	0.9
	AFQQLFLNTL	85	10	HLA-B*48:01	1.2	0.9713
	AFQQLFLNTL	85	10	HLA-C*14:02						1.71	0.6	2.3	0.01	194.89
	AFQQLFLNTLS	85	11	Entry
	AFQQLFLNTLS	85	11	H-2-Kb	1.2
	AFQQLFLNTLS	85	11	HLA-B*39:01	0.4
	FQQLFLNTL	86	9	Entry
	FQQLFLNTL	86	9	H-2-Db	1.8	0.6824				1.71	0.46	2.17	-1.38	3508.1
	FQQLFLNTL	86	9	H-2-Dd		1.8554
	FQQLFLNTL	86	9	H-2-IAb											ADDLRAFQQLFLNTL	15.5			9.26
	FQQLFLNTL	86	9	H-2-IAb											DDLRAFQQLFLNTLS	14.86			8.28
	FQQLFLNTL	86	9	H-2-IAb											DLRAFQQLFLNTLSF	14.94			8.28
	FQQLFLNTL	86	9	H-2-IAb											LRAFQQLFLNTLSFV	16.45			8.46
	FQQLFLNTL	86	9	H-2-Kb	1.9	1.6658				1.71	0.46	2.17	-0.63	636.3
	FQQLFLNTL	86	9	H-2-Kd		1.889				1.71	0.46	2.17	-1.16	2143
	FQQLFLNTL	86	9	H-2-Kk		1.6714				1.71	0.46	2.17	-0.35	328.3
	FQQLFLNTL	86	9	H-2-Qa2		1.4292
	FQQLFLNTL	86	9	HLA-A*02:01						1.71	0.46	2.17	-0.37	345.53
	FQQLFLNTL	86	9	HLA-A*02:06	0.7	0.7185				1.71	0.46	2.17	0.17	100.73
	FQQLFLNTL	86	9	HLA-B*13:01	1.3	0.5054
	FQQLFLNTL	86	9	HLA-B*13:02		0.8152
	FQQLFLNTL	86	9	HLA-B*14:02		0.5702
	FQQLFLNTL	86	9	HLA-B*15:01	1.7
	FQQLFLNTL	86	9	HLA-B*15:25	1.3					1.71	0.46	2.17	-0.79	916.92
	FQQLFLNTL	86	9	HLA-B*37:01		0.5985				1.71	0.46	2.17	-0.56	542.38
	FQQLFLNTL	86	9	HLA-B*38:01	0.65	0.3572
	FQQLFLNTL	86	9	HLA-B*39:01	0.25	0.3075				1.71	0.46	2.17	0.02	142.48
	FQQLFLNTL	86	9	HLA-B*39:02				19	0.703704
	FQQLFLNTL	86	9	HLA-B*40:01	1.85	1.5558
	FQQLFLNTL	86	9	HLA-B*40:02		1.6824				1.71	0.46	2.17	-0.27	271.94
	FQQLFLNTL	86	9	HLA-B*48:01	0.35	0.1564				1.71	0.46	2.17	-0.48	450.74
	FQQLFLNTL	86	9	HLA-B*49:01	1.5
	FQQLFLNTL	86	9	HLA-B*50:01	1.5
	FQQLFLNTL	86	9	HLA-B*52:01	1.1	0.4106
	FQQLFLNTL	86	9	HLA-C*01:02		1.4478
	FQQLFLNTL	86	9	HLA-C*03:02		1.5207				1.71	0.46	2.17	-0.45	415.94
	FQQLFLNTL	86	9	HLA-C*03:03		1.3291
	FQQLFLNTL	86	9	HLA-C*03:04		1.3291
	FQQLFLNTL	86	9	HLA-C*07:02		1.5499
	FQQLFLNTL	86	9	HLA-C*07:04	1.8	0.904
	FQQLFLNTL	86	9	HLA-C*08:01		0.8317
	FQQLFLNTL	86	9	HLA-C*08:02	1.2	1.1527
	FQQLFLNTL	86	9	HLA-C*12:02		1.2921
	FQQLFLNTL	86	9	HLA-C*12:03		1.5528				1.71	0.46	2.17	-0.82	985.17
	FQQLFLNTL	86	9	HLA-C*14:02		1.5482				1.71	0.46	2.17	-0.68	705.43
	FQQLFLNTL	86	9	HLA-C*16:01		1.4636				1.71	0.46	2.17	-0.79	902.54
	FQQLFLNTL	86	9	HLA-DPA1*01/DPB1*04:01											ADDLRAFQQLFLNTL	0.34			0.34
	FQQLFLNTL	86	9	HLA-DPA1*01/DPB1*04:01											AFQQLFLNTLSFVCP	0.61		0.42
	FQQLFLNTL	86	9	HLA-DPA1*01/DPB1*04:01											DDLRAFQQLFLNTLS	0.29		0.06
	FQQLFLNTL	86	9	HLA-DPA1*01/DPB1*04:01											DLRAFQQLFLNTLSF	0.25		0.07
	FQQLFLNTL	86	9	HLA-DPA1*01/DPB1*04:01											FQQLFLNTLSFVCPW	2.03		0.46
	FQQLFLNTL	86	9	HLA-DPA1*01/DPB1*04:01											LRAFQQLFLNTLSFV	0.27		0.06
	FQQLFLNTL	86	9	HLA-DPA1*01/DPB1*04:01											RAFQQLFLNTLSFVC	0.46		0.08
	FQQLFLNTL	86	9	HLA-DPA1*01:03/DPB1*02:01											ADDLRAFQQLFLNTL	1.56			1.56
	FQQLFLNTL	86	9	HLA-DPA1*01:03/DPB1*02:01											DDLRAFQQLFLNTLS	1.5			1.5
	FQQLFLNTL	86	9	HLA-DPA1*01:03/DPB1*02:01											DLRAFQQLFLNTLSF	1.26		0.12	1.26
	FQQLFLNTL	86	9	HLA-DPA1*01:03/DPB1*02:01											LRAFQQLFLNTLSFV	1.31		0.05	1.31
	FQQLFLNTL	86	9	HLA-DPA1*01:03/DPB1*02:01											RAFQQLFLNTLSFVC	1.93			1.93
	FQQLFLNTL	86	9	HLA-DPA1*02:01/DPB1*01:01											ADDLRAFQQLFLNTL	0.13			0.13
	FQQLFLNTL	86	9	HLA-DPA1*02:01/DPB1*01:01											AFQQLFLNTLSFVCP	0.65			0.65
	FQQLFLNTL	86	9	HLA-DPA1*02:01/DPB1*01:01											DDLRAFQQLFLNTLS	0.13			0.13
	FQQLFLNTL	86	9	HLA-DPA1*02:01/DPB1*01:01											DLRAFQQLFLNTLSF	0.13			0.13
	FQQLFLNTL	86	9	HLA-DPA1*02:01/DPB1*01:01											FQQLFLNTLSFVCPW	1.31			1.31
	FQQLFLNTL	86	9	HLA-DPA1*02:01/DPB1*01:01											LRAFQQLFLNTLSFV	0.13			0.13
	FQQLFLNTL	86	9	HLA-DPA1*02:01/DPB1*01:01											RAFQQLFLNTLSFVC	0.39			0.39
	FQQLFLNTL	86	9	HLA-DPA1*02:01/DPB1*14:01											ADDLRAFQQLFLNTL	0.58				0.58
	FQQLFLNTL	86	9	HLA-DPA1*02:01/DPB1*14:01											AFQQLFLNTLSFVCP	0.58				0.58
	FQQLFLNTL	86	9	HLA-DPA1*02:01/DPB1*14:01											DDLRAFQQLFLNTLS	0.33				0.33
	FQQLFLNTL	86	9	HLA-DPA1*02:01/DPB1*14:01											DLRAFQQLFLNTLSF	0.19				0.19
	FQQLFLNTL	86	9	HLA-DPA1*02:01/DPB1*14:01											FQQLFLNTLSFVCPW	1.23				1.23
	FQQLFLNTL	86	9	HLA-DPA1*02:01/DPB1*14:01											LRAFQQLFLNTLSFV	0.13				0.13
	FQQLFLNTL	86	9	HLA-DPA1*02:01/DPB1*14:01											RAFQQLFLNTLSFVC	0.3				0.3
	FQQLFLNTL	86	9	HLA-DPA1*03:01/DPB1*04:02											ADDLRAFQQLFLNTL	0.73			0.73
	FQQLFLNTL	86	9	HLA-DPA1*03:01/DPB1*04:02											AFQQLFLNTLSFVCP	0.95		0.16	0.95
	FQQLFLNTL	86	9	HLA-DPA1*03:01/DPB1*04:02											DDLRAFQQLFLNTLS	0.45		0.02	0.45
	FQQLFLNTL	86	9	HLA-DPA1*03:01/DPB1*04:02											DLRAFQQLFLNTLSF	0.28		0.02
	FQQLFLNTL	86	9	HLA-DPA1*03:01/DPB1*04:02											FQQLFLNTLSFVCPW	4.9		0.17
	FQQLFLNTL	86	9	HLA-DPA1*03:01/DPB1*04:02											LRAFQQLFLNTLSFV	0.31		0.02	0.31
	FQQLFLNTL	86	9	HLA-DPA1*03:01/DPB1*04:02											RAFQQLFLNTLSFVC	0.56		0.03	0.56
	FQQLFLNTL	86	9	HLA-DQA1*01:01/DQB1*05:01											DLRAFQQLFLNTLSF	8.1		1.09
	FQQLFLNTL	86	9	HLA-DQA1*01:01/DQB1*05:01											LRAFQQLFLNTLSFV	12.7		0.91
	FQQLFLNTL	86	9	HLA-DQA1*01:01/DQB1*05:01											RAFQQLFLNTLSFVC	15.49		1.31
	FQQLFLNTL	86	9	HLA-DRB1*01:01											DDLRAFQQLFLNTLS	3.95			1.99
	FQQLFLNTL	86	9	HLA-DRB1*01:01											DLRAFQQLFLNTLSF	3.72			1.33
	FQQLFLNTL	86	9	HLA-DRB1*01:01											LRAFQQLFLNTLSFV	3.24			0.97
	FQQLFLNTL	86	9	HLA-DRB1*04:01											ADDLRAFQQLFLNTL	1.8			1.8
	FQQLFLNTL	86	9	HLA-DRB1*04:01											DDLRAFQQLFLNTLS	1.46		1.46	1.17
	FQQLFLNTL	86	9	HLA-DRB1*04:01											DLRAFQQLFLNTLSF	1.42		1.42	0.85
	FQQLFLNTL	86	9	HLA-DRB1*04:01											LRAFQQLFLNTLSFV	1.32		1.32	0.7
	FQQLFLNTL	86	9	HLA-DRB1*04:01											RAFQQLFLNTLSFVC	1.28		1.28	1.02
	FQQLFLNTL	86	9	HLA-DRB1*04:05											ADDLRAFQQLFLNTL	0.8			0.66
	FQQLFLNTL	86	9	HLA-DRB1*04:05											AFQQLFLNTLSFVCP	3.03		1.54
	FQQLFLNTL	86	9	HLA-DRB1*04:05											DDLRAFQQLFLNTLS	0.81		0.68	0.81
	FQQLFLNTL	86	9	HLA-DRB1*04:05											DLRAFQQLFLNTLSF	0.89		0.72	0.89
	FQQLFLNTL	86	9	HLA-DRB1*04:05											LRAFQQLFLNTLSFV	1.01		0.68	1.01
	FQQLFLNTL	86	9	HLA-DRB1*04:05											RAFQQLFLNTLSFVC	1.64		0.71	1.64
	FQQLFLNTL	86	9	HLA-DRB1*07:01											DDLRAFQQLFLNTLS	4.55		1.29
	FQQLFLNTL	86	9	HLA-DRB1*07:01											DLRAFQQLFLNTLSF	4.94		1.75
	FQQLFLNTL	86	9	HLA-DRB1*07:01											LRAFQQLFLNTLSFV	5.73		1.63
	FQQLFLNTL	86	9	HLA-DRB1*07:01											RAFQQLFLNTLSFVC	7.19		1.36
	FQQLFLNTL	86	9	HLA-DRB1*11:01											DLRAFQQLFLNTLSF	2.4		1.62
	FQQLFLNTL	86	9	HLA-DRB1*11:01											LRAFQQLFLNTLSFV	2.4		1.54
	FQQLFLNTL	86	9	HLA-DRB1*11:01											RAFQQLFLNTLSFVC	6.6		1.48
	FQQLFLNTL	86	9	HLA-DRB3*01:01											LRAFQQLFLNTLSFV	13.05		0.48
	FQQLFLNTL	86	9	HLA-DRB4*01:01											DDLRAFQQLFLNTLS	1.04		0.45
	FQQLFLNTL	86	9	HLA-DRB4*01:01											DLRAFQQLFLNTLSF	1.09		0.54
	FQQLFLNTL	86	9	HLA-DRB4*01:01											LRAFQQLFLNTLSFV	1.29		0.53
	FQQLFLNTL	86	9	HLA-DRB4*01:01											RAFQQLFLNTLSFVC	8.8		0.71
	FQQLFLNTL	86	9	HLA-DRB5*01:01											RAFQQLFLNTLSFVC	2.24		1.83
	FQQLFLNTL	86	9	HLA-E*01:01		1.6871
	FQQLFLNTLS	86	10	Entry
	FQQLFLNTLS	86	10	HLA-B*39:01	0.9
	FQQLFLNTLS	86	10	HLA-B*48:01	1.4
	FQQLFLNTLSF	86	11	Entry
	FQQLFLNTLSF	86	11	H-2-Db	1.7					1.3	1.14	2.44	-1.05	3133.7
	FQQLFLNTLSF	86	11	H-2-Kk						1.3	1.14	2.44	-1.19	4305.4
	FQQLFLNTLSF	86	11	HLA-A*02:06						1.3	1.14	2.44	-0.31	563.84
	FQQLFLNTLSF	86	11	HLA-A*23:01						1.3	1.14	2.44	-0.25	491.64
	FQQLFLNTLSF	86	11	HLA-A*32:01	0.8
	FQQLFLNTLSF	86	11	HLA-B*13:01	0.7					1.3	1.14	2.44	-0.45	785.38
	FQQLFLNTLSF	86	11	HLA-B*13:02	0.7
	FQQLFLNTLSF	86	11	HLA-B*15:01	0.2					1.3	1.14	2.44	0.78	45.58
	FQQLFLNTLSF	86	11	HLA-B*15:02	0.8					1.3	1.14	2.44	0.09	223.78
	FQQLFLNTLSF	86	11	HLA-B*15:25	0.2					1.3	1.14	2.44	1.16	19.27
	FQQLFLNTLSF	86	11	HLA-B*35:01						1.3	1.14	2.44	-0.55	988.13
	FQQLFLNTLSF	86	11	HLA-B*38:01	1.5					1.3	1.14	2.44	-1.15	3934.02
	FQQLFLNTLSF	86	11	HLA-B*39:01	0.4
	FQQLFLNTLSF	86	11	HLA-B*40:02						1.3	1.14	2.44	-0.3	555.74
	FQQLFLNTLSF	86	11	HLA-B*46:01	0.2
	FQQLFLNTLSF	86	11	HLA-B*49:01	1.7
	FQQLFLNTLSF	86	11	HLA-B*50:01	1.3					1.3	1.14	2.44	-0.53	934.77
	FQQLFLNTLSF	86	11	HLA-B*52:01	0.4
	FQQLFLNTLSF	86	11	HLA-C*02:02	0.9
	FQQLFLNTLSF	86	11	HLA-C*02:09	0.9
	FQQLFLNTLSF	86	11	HLA-C*03:02	0.2					1.3	1.14	2.44	0.34	127.19
	FQQLFLNTLSF	86	11	HLA-C*03:04	1.1
	FQQLFLNTLSF	86	11	HLA-C*08:01	1.1
	FQQLFLNTLSF	86	11	HLA-C*12:02	0.3
	FQQLFLNTLSF	86	11	HLA-C*12:03	1.4
	FQQLFLNTLSF	86	11	HLA-C*14:02	2					1.3	1.14	2.44	-0.18	415.47
	FQQLFLNTLSF	86	11	HLA-C*16:01	0.4					1.3	1.14	2.44	-0.31	559.36
	QQLFLNTL	87	8	Entry
	QQLFLNTL	87	8	H-2-Db	1.55
	QQLFLNTL	87	8	H-2-Kb		1.7489				1.71	0.42	2.13	-1	1322.4
	QQLFLNTL	87	8	H-2-Kk						1.71	0.42	2.13	-1.47	3973.8
	QQLFLNTL	87	8	HLA-A*02:01						1.71	0.42	2.13	-0.87	986.62
	QQLFLNTL	87	8	HLA-A*02:06						1.71	0.42	2.13	0.3	67.02
	QQLFLNTL	87	8	HLA-A*32:01	1.6
	QQLFLNTL	87	8	HLA-B*13:01	0.5					1.71	0.42	2.13	-0.76	770.31
	QQLFLNTL	87	8	HLA-B*13:02	1.7	1.7901
	QQLFLNTL	87	8	HLA-B*15:25						1.71	0.42	2.13	-0.7	674.96
	QQLFLNTL	87	8	HLA-B*37:01		1.6744
	QQLFLNTL	87	8	HLA-B*38:01	1.8	1.8545
	QQLFLNTL	87	8	HLA-B*39:01	0.2					1.71	0.42	2.13	-0.13	180.53
	QQLFLNTL	87	8	HLA-B*40:01	1.45
	QQLFLNTL	87	8	HLA-B*40:02						1.71	0.42	2.13	-0.19	205.98
	QQLFLNTL	87	8	HLA-B*48:01	0.4	0.3917				1.71	0.42	2.13	-0.46	382.57
	QQLFLNTL	87	8	HLA-B*52:01	1.6	0.8758
	QQLFLNTLSF	87	10	Entry
	QQLFLNTLSF	87	10	H-2-Db		1.9134
	QQLFLNTLSF	87	10	H-2-Kk						1.3	1.1	2.4	-1.19	3850.4
	QQLFLNTLSF	87	10	H-2-Qa2		1.3781
	QQLFLNTLSF	87	10	HLA-A*02:06						1.3	1.1	2.4	-0.44	692.19
	QQLFLNTLSF	87	10	HLA-A*23:01	0.8					1.3	1.1	2.4	-0.07	291.81
	QQLFLNTLSF	87	10	HLA-A*24:02						1.3	1.1	2.4	-0.59	971.31
	QQLFLNTLSF	87	10	HLA-A*32:01	0.7	1.4619				1.3	1.1	2.4	0.24	144.76
	QQLFLNTLSF	87	10	HLA-B*13:01	0.5	1.1119				1.3	1.1	2.4	-0.2	397.48
	QQLFLNTLSF	87	10	HLA-B*13:02	1
	QQLFLNTLSF	87	10	HLA-B*14:02	1.5
	QQLFLNTLSF	87	10	HLA-B*15:01	0.15	0.5416		19	0.826087	1.3	1.1	2.4	0.79	40.53
	QQLFLNTLSF	87	10	HLA-B*15:02	2	1.8106				1.3	1.1	2.4	0.3	126.76
	QQLFLNTLSF	87	10	HLA-B*15:25	0.3	0.7243				1.3	1.1	2.4	1.28	13.21
	QQLFLNTLSF	87	10	HLA-B*38:01		1.44
	QQLFLNTLSF	87	10	HLA-B*40:02						1.3	1.1	2.4	-0.3	500.23
	QQLFLNTLSF	87	10	HLA-B*46:01	1
	QQLFLNTLSF	87	10	HLA-B*48:01		1.3031
	QQLFLNTLSF	87	10	HLA-B*49:01	1.8
	QQLFLNTLSF	87	10	HLA-B*50:01	1.9
	QQLFLNTLSF	87	10	HLA-B*52:01	1
	QQLFLNTLSF	87	10	HLA-C*03:02						1.3	1.1	2.4	-0.41	638.29
	QQLFLNTLSFV	87	11	Entry
	QQLFLNTLSFV	87	11	H-2-Kk						0.92	0.14	1.05	-2.59	4411.5
	QQLFLNTLSFV	87	11	HLA-A*02:06	0.55
	QQLFLNTLSFV	87	11	HLA-A*32:01	0.8
	QQLFLNTLSFV	87	11	HLA-B*13:02	0.8
	QQLFLNTLSFV	87	11	HLA-B*15:01	0.6
	QQLFLNTLSFV	87	11	HLA-B*38:01	1.5
	QQLFLNTLSFV	87	11	HLA-B*52:01	1.9
	QLFLNTLSF	88	9	Entry
	QLFLNTLSF	88	9	H-2-Db		0.308
	QLFLNTLSF	88	9	H-2-Dd		1.2049
	QLFLNTLSF	88	9	H-2-Kb						1.3	1.14	2.44	-0.85	1927.7
	QLFLNTLSF	88	9	H-2-Ld		1.0582
	QLFLNTLSF	88	9	H-2-Qa1		0.2357
	QLFLNTLSF	88	9	H-2-Qa2		0.7768
	QLFLNTLSF	88	9	HLA-A*02:06		1.9719
	QLFLNTLSF	88	9	HLA-A*03				22	0.709677
	QLFLNTLSF	88	9	HLA-A*23:01	0.6	0.4939				1.3	1.14	2.44	-0.15	390.75
	QLFLNTLSF	88	9	HLA-A*24:02		0.7782
	QLFLNTLSF	88	9	HLA-A*25:01		0.4886
	QLFLNTLSF	88	9	HLA-A*26:01		0.8191
	QLFLNTLSF	88	9	HLA-A*29:02	1	0.625				1.3	1.14	2.44	0.19	177.05
	QLFLNTLSF	88	9	HLA-A*30:02		1.5909
	QLFLNTLSF	88	9	HLA-A*32:01	0.3	0.0483				1.3	1.14	2.44	0.76	47.44
	QLFLNTLSF	88	9	HLA-B*08:01		1.3321
	QLFLNTLSF	88	9	HLA-B*13:01	1.8	0.475
	QLFLNTLSF	88	9	HLA-B*13:02		1.6728
	QLFLNTLSF	88	9	HLA-B*14:02	1.6	0.6353
	QLFLNTLSF	88	9	HLA-B*15:01	0.3	0.2001		22	0.956522	1.3	1.14	2.44	0.94	31.73
	QLFLNTLSF	88	9	HLA-B*15:02		0.1571				1.3	1.14	2.44	0.87	37.18
	QLFLNTLSF	88	9	HLA-B*15:25	0.2	0.1333				1.3	1.14	2.44	1.45	9.67
	QLFLNTLSF	88	9	HLA-B*18:01		1.7736
	QLFLNTLSF	88	9	HLA-B*27:02		1.7831
	QLFLNTLSF	88	9	HLA-B*35:01		0.9686				1.3	1.14	2.44	-0.13	370.55
	QLFLNTLSF	88	9	HLA-B*38:01		1.2629
	QLFLNTLSF	88	9	HLA-B*46:01	0.35	0.2652
	QLFLNTLSF	88	9	HLA-B*48:01		0.5665
	QLFLNTLSF	88	9	HLA-B*52:01	1.6	1.0279
	QLFLNTLSF	88	9	HLA-B*53:01		1.781
	QLFLNTLSF	88	9	HLA-B*58:01		1.9033
	QLFLNTLSF	88	9	HLA-B*58:02		1.7815
	QLFLNTLSF	88	9	HLA-C*01:02		0.7598
	QLFLNTLSF	88	9	HLA-C*02:02		0.6154
	QLFLNTLSF	88	9	HLA-C*02:09		0.6154
	QLFLNTLSF	88	9	HLA-C*03:02		0.3965				1.3	1.14	2.44	0.59	70.31
	QLFLNTLSF	88	9	HLA-C*03:03		0.8459				1.3	1.14	2.44	-0.39	683.55
	QLFLNTLSF	88	9	HLA-C*03:04		0.8459				1.3	1.14	2.44	-0.39	683.55
	QLFLNTLSF	88	9	HLA-C*04:01		1.2057
	QLFLNTLSF	88	9	HLA-C*07:01		1.5075
	QLFLNTLSF	88	9	HLA-C*07:02		0.6688
	QLFLNTLSF	88	9	HLA-C*07:04		1.4097
	QLFLNTLSF	88	9	HLA-C*08:01		0.8763
	QLFLNTLSF	88	9	HLA-C*08:02		1.3735
	QLFLNTLSF	88	9	HLA-C*12:02		0.4697
	QLFLNTLSF	88	9	HLA-C*12:03		0.6891				1.3	1.14	2.44	-0.32	571.53
	QLFLNTLSF	88	9	HLA-C*14:02		0.5782				1.3	1.14	2.44	-0.18	414.54
	QLFLNTLSF	88	9	HLA-C*16:01	1.7	0.5904				1.3	1.14	2.44	-0.06	312.6
	QLFLNTLSF	88	9	HLA-C*17:01		1.3017
	QLFLNTLSF	88	9	HLA-DPA1*02:01/DPB1*05:01											AFQQLFLNTLSFVCP	1.82			1.72
	QLFLNTLSF	88	9	HLA-DPA1*02:01/DPB1*05:01											FQQLFLNTLSFVCPW	1.91			1.61
	QLFLNTLSF	88	9	HLA-E*01:01		0.729
	QLFLNTLSF	88	9	HLA-G*01:02		1.3545
	QLFLNTLSF	88	9	HLA-G*01:03		1.3545
	QLFLNTLSF	88	9	HLA-G*01:04		1.3545
	QLFLNTLSF	88	9	HLA-G*01:06		1.3545
	QLFLNTLSFV	88	10	Entry
	QLFLNTLSFV	88	10	H-2-Db	1.6
	QLFLNTLSFV	88	10	H-2-Kd	1.8
	QLFLNTLSFV	88	10	HLA-A*02:01	0.25	1.5933	0.2396	25	0.806452	0.92	0.18	1.1
	QLFLNTLSFV	88	10	HLA-A*02:06	1.25
	QLFLNTLSFV	88	10	HLA-B*14:02	1.8
	QLFLNTLSFV	88	10	HLA-B*46:01	1.9
	LFLNTLSF	89	8	Entry
	LFLNTLSF	89	8	H-2-Kb						1.3	1.16	2.46	-1.17	4232.7
	LFLNTLSF	89	8	HLA-A*23:01		0.7831				1.3	1.16	2.46	1.29	14.87
	LFLNTLSF	89	8	HLA-A*24:02		0.8867				1.3	1.16	2.46	0.83	42.22
	LFLNTLSF	89	8	HLA-A*29:02						1.3	1.16	2.46	0.21	178.22
	LFLNTLSF	89	8	HLA-A*32:01	0.4					1.3	1.16	2.46	-0.05	326.49
	LFLNTLSF	89	8	HLA-B*14:02	0.7
	LFLNTLSF	89	8	HLA-B*15:01	0.8					1.3	1.16	2.46	-0.08	342.81
	LFLNTLSF	89	8	HLA-B*15:02	0.9					1.3	1.16	2.46	-0.35	649.09
	LFLNTLSF	89	8	HLA-B*15:25	0.8					1.3	1.16	2.46	0.49	94.11
	LFLNTLSF	89	8	HLA-B*35:01						1.3	1.16	2.46	-0.41	745.47
	LFLNTLSF	89	8	HLA-B*46:01	0.7
	LFLNTLSF	89	8	HLA-C*03:02	1.5					1.3	1.16	2.46	-0.11	373.81
	LFLNTLSF	89	8	HLA-C*07:02	1.4
	LFLNTLSF	89	8	HLA-C*14:02	0.8	1.0691				1.3	1.16	2.46	0.5	90.36
	LFLNTLSF	89	8	HLA-C*16:01	1.4					1.3	1.16	2.46	-0.35	640.1
	LFLNTLSFV	89	9	Entry
	LFLNTLSFV	89	9	H-2-Kd	1	1.1606				0.92	0.2	1.12	-2.11	1667.3
	LFLNTLSFV	89	9	HLA-A*02:01	1.7		0.5391
	LFLNTLSFV	89	9	HLA-A*02:06	1.45
	LFLNTLSFV	89	9	HLA-A*23:01	1.5
	LFLNTLSFV	89	9	HLA-A*24:02						0.92	0.2	1.12	-2.48	3933.06
	LFLNTLSFV	89	9	HLA-DPA1*01/DPB1*04:01											QQLFLNTLSFVCPWC	4.69		1.89
	LFLNTLSFV	89	9	HLA-DPA1*01:03/DPB1*02:01											AFQQLFLNTLSFVCP	2.29		0.15
	LFLNTLSFV	89	9	HLA-DPA1*01:03/DPB1*02:01											FQQLFLNTLSFVCPW	3.58		0.17
	LFLNTLSFV	89	9	HLA-DPA1*01:03/DPB1*02:01											LFLNTLSFVCPWCAS	8.29		0.98
	LFLNTLSFV	89	9	HLA-DPA1*01:03/DPB1*02:01											QLFLNTLSFVCPWCA	6.61		0.67
	LFLNTLSFV	89	9	HLA-DPA1*01:03/DPB1*02:01											QQLFLNTLSFVCPWC	5.82		0.21
	LFLNTLSFV	89	9	HLA-DPA1*01:03/DPB1*02:01											RAFQQLFLNTLSFVC	1.93		0.08
	LFLNTLSFV	89	9	HLA-DPA1*02:01/DPB1*01:01											AFQQLFLNTLSFVCP	0.65		0.06
	LFLNTLSFV	89	9	HLA-DPA1*02:01/DPB1*01:01											FQQLFLNTLSFVCPW	1.31		0.06
	LFLNTLSFV	89	9	HLA-DPA1*02:01/DPB1*01:01											LFLNTLSFVCPWCAS	12.83		0.54
	LFLNTLSFV	89	9	HLA-DPA1*02:01/DPB1*01:01											QLFLNTLSFVCPWCA	8.88		0.42
	LFLNTLSFV	89	9	HLA-DPA1*02:01/DPB1*01:01											QQLFLNTLSFVCPWC	5.63		0.08
	LFLNTLSFV	89	9	HLA-DPA1*02:01/DPB1*01:01											RAFQQLFLNTLSFVC	0.39		0.03
	LFLNTLSFV	89	9	HLA-DPA1*02:01/DPB1*05:01											AFQQLFLNTLSFVCP	1.82		1.82
	LFLNTLSFV	89	9	HLA-DPA1*02:01/DPB1*05:01											FQQLFLNTLSFVCPW	1.91		1.91
	LFLNTLSFV	89	9	HLA-DPA1*02:01/DPB1*05:01											RAFQQLFLNTLSFVC	1.47		1.47
	LFLNTLSFV	89	9	HLA-DPA1*03:01/DPB1*04:02											QQLFLNTLSFVCPWC	8.16		0.79
	LFLNTLSFV	89	9	HLA-DQA1*01:01/DQB1*05:01											QQLFLNTLSFVCPWC	4.56		1.99
	LFLNTLSFV	89	9	HLA-DRB1*12:01											AFQQLFLNTLSFVCP	1.06		1.06
	LFLNTLSFV	89	9	HLA-DRB1*12:01											FQQLFLNTLSFVCPW	1.13		1.13
	LFLNTLSFV	89	9	HLA-DRB1*12:01											QQLFLNTLSFVCPWC	1.24		1.24
	LFLNTLSFV	89	9	HLA-DRB1*12:01											RAFQQLFLNTLSFVC	1.42		1.42
	LFLNTLSFV	89	9	HLA-DRB3*01:01											AFQQLFLNTLSFVCP	10.87		0.38
	LFLNTLSFV	89	9	HLA-DRB3*01:01											FQQLFLNTLSFVCPW	11.01		0.36
	LFLNTLSFV	89	9	HLA-DRB3*01:01											QLFLNTLSFVCPWCA	18.43		1.24
	LFLNTLSFV	89	9	HLA-DRB3*01:01											QQLFLNTLSFVCPWC	13.33		0.37
	LFLNTLSFV	89	9	HLA-DRB3*01:01											RAFQQLFLNTLSFVC	10.89		0.36
	FLNTLSFV	90	8	Entry
	FLNTLSFV	90	8	HLA-A*02:01		1.2217
	FLNTLSFV	90	8	HLA-C*02:02	0.3
	FLNTLSFV	90	8	HLA-C*02:09	0.3
	FLNTLSFV	90	8	HLA-C*05:01	0.7
	FLNTLSFV	90	8	HLA-C*07:04	1.7
	FLNTLSFV	90	8	HLA-C*08:01	1.7
	FLNTLSFV	90	8	HLA-C*08:02	0.2
	FLNTLSFV	90	8	HLA-C*12:02	0.7
	FLNTLSFV	90	8	HLA-C*16:01	2
	FLNTLSFV	90	8	HLA-C*17:01	0.5
	FLNTLSFVC	90	9	Entry
	FLNTLSFVC	90	9	HLA-A*02			0.2687
	FLNTLSFVC	90	9	HLA-DQA1*05:01/DQB1*02:01											AFQQLFLNTLSFVCP	14.75	0.01
	FLNTLSFVC	90	9	HLA-DQA1*05:01/DQB1*02:01											FLNTLSFVCPWCASQ	31.97	0.01
	FLNTLSFVC	90	9	HLA-DQA1*05:01/DQB1*02:01											FQQLFLNTLSFVCPW	9.94	0.01
	FLNTLSFVC	90	9	HLA-DQA1*05:01/DQB1*02:01											LFLNTLSFVCPWCAS	23.93	0.01
	FLNTLSFVC	90	9	HLA-DQA1*05:01/DQB1*02:01											QLFLNTLSFVCPWCA	19.71	0.01
	FLNTLSFVC	90	9	HLA-DQA1*05:01/DQB1*02:01											QQLFLNTLSFVCPWC	18.01	0.01
	FLNTLSFVC	90	9	HLA-DQA1*05:01/DQB1*02:01											RAFQQLFLNTLSFVC	16.26	0.01
	FLNTLSFVC	90	9	HLA-DRB1*04:01											AFQQLFLNTLSFVCP	2.03					1.95
	FLNTLSFVC	90	9	HLA-DRB1*04:01											FLNTLSFVCPWCASQ	19.31					1.95
	FLNTLSFVC	90	9	HLA-DRB1*04:01											FQQLFLNTLSFVCPW	3.07					1.95
	FLNTLSFVC	90	9	HLA-DRB1*04:01											LFLNTLSFVCPWCAS	14.97					1.95
	FLNTLSFVC	90	9	HLA-DRB1*04:01											QLFLNTLSFVCPWCA	7.6					1.95
	FLNTLSFVC	90	9	HLA-DRB1*04:01											QQLFLNTLSFVCPWC	5.18					1.95
	FLNTLSFVC	90	9	HLA-DRB1*04:01											RAFQQLFLNTLSFVC	1.28					1.95
	FLNTLSFVC	90	9	HLA-DRB1*07:01											QLFLNTLSFVCPWCA	7.19		1.62
	FLNTLSFVCPW	90	11	Entry
	FLNTLSFVCPW	90	11	HLA-A*32:01	0.8					1.05	0.33	1.38	-0.63	102.37
	FLNTLSFVCPW	90	11	HLA-B*15:01	0.9
	FLNTLSFVCPW	90	11	HLA-B*15:02	0.8
	FLNTLSFVCPW	90	11	HLA-B*15:25						1.05	0.33	1.38	-0.89	187.46
	FLNTLSFVCPW	90	11	HLA-C*12:03	1.2
	LNTLSFVCPWC	91	11	Entry
	LNTLSFVCPWC	91	11	HLA-A*32:01	0.8
	NTLSFVCPW	92	9	Entry
	NTLSFVCPW	92	9	H-2-Kb						1.05	0.42	1.47	-2.09	3585.7
	NTLSFVCPW	92	9	HLA-A*25:01		1.9114
	NTLSFVCPW	92	9	HLA-A*32:01	0.5	1.8156				1.05	0.42	1.47	-0.33	62.94
	NTLSFVCPW	92	9	HLA-B*44:02	2
	NTLSFVCPW	92	9	HLA-B*53:01	1.2
	NTLSFVCPW	92	9	HLA-B*57:01	0.3	0.89		20	1
	NTLSFVCPW	92	9	HLA-B*58:01	0.5	0.7233
	NTLSFVCPW	92	9	HLA-B*58:02	1.25	1.8325		20	0.714286
	NTLSFVCPWCA	92	11	Entry
	NTLSFVCPWCA	92	11	HLA-A*32:01	2
	TLSFVCPW	93	8	Entry
	TLSFVCPW	93	8	HLA-A*32:01	0.4					1.05	0.44	1.49	-0.7	156.5
	TLSFVCPW	93	8	HLA-B*15:02	1.8
	TLSFVCPW	93	8	HLA-B*57:01	0.1
	TLSFVCPW	93	8	HLA-B*58:01	0.1
	TLSFVCPW	93	8	HLA-B*58:02	1.7
	LSFVCPWC	94	8	Entry
	LSFVCPWC	94	8	HLA-B*57:01	1.3
	LSFVCPWC	94	8	HLA-B*58:01	1.5
	FVCPWCAS	96	8	Entry
	FVCPWCAS	96	8	HLA-B*35:03	2
	FVCPWCASQQ	96	10	Entry
	FVCPWCASQQ	96	10	HLA-A*03				22	0.709677
	CPWCASQQ	98	8	Entry
	CPWCASQQ	98	8	HLA-B*55:01	2
	CPWCASQQ	98	8	HLA-B*56:01	1.1

## Sheet: H31E7-1
	Peptides	Location		Alleles	MHC I binding prediction					MHC-I Processing prediction					MHC II binding prediction
					IEDB	NetMHCpan4	Rankpep	SYFPEITHI	SYFPEITHI	IEDB combind predictor					IEDB
										Proteasomal cleavage	TAP	Processing	Total		Complete MHC-II	Median	Comlib	SMM	NN	NetMHCIIpan	Strurniolo
	Sequence	Start	Length	Allele	PR	PR	%Optimal	score	%Reference	score	score	score	score	IC50	peptide	PR	PR	PR	PR	PR	PR
	TSNYNIVTF	49	9	Entry
	TSNYNIVTF	49	9	H-2-Db	0.5	0.0496	0.3652	24	0.857143	1.51	1.01	2.51	-0.31	660.3
	TSNYNIVTF	49	9	H-2-Dd		0.0961				1.51	1.01	2.51	-1	3235.7
	TSNYNIVTF	49	9	H-2-Kb						1.51	1.01	2.51	-1.09	4022.7
	TSNYNIVTF	49	9	H-2-Kd		1.8721
	TSNYNIVTF	49	9	H-2-Ld		0.8901		20	0.714286
	TSNYNIVTF	49	9	H-2-Qa1		0.1553
	TSNYNIVTF	49	9	H-2-Qa2		0.7417
	TSNYNIVTF	49	9	HLA-A*01:01		1.7237
	TSNYNIVTF	49	9	HLA-A*23:01	0.9	0.9652
	TSNYNIVTF	49	9	HLA-A*24:02		1.0694
	TSNYNIVTF	49	9	HLA-A*25:01		0.3777
	TSNYNIVTF	49	9	HLA-A*26:01		0.5319
	TSNYNIVTF	49	9	HLA-A*30:02		1.5101
	TSNYNIVTF	49	9	HLA-A*32:01	0.4	0.2012				1.51	1.01	2.51	0.04	299.2
	TSNYNIVTF	49	9	HLA-B*13:01		1.1088
	TSNYNIVTF	49	9	HLA-B*14:02		1.3811
	TSNYNIVTF	49	9	HLA-B*15:01	1.3	0.4097				1.51	1.01	2.51	0.03	301.8
	TSNYNIVTF	49	9	HLA-B*15:02		0.3165				1.51	1.01	2.51	-0.09	399.3
	TSNYNIVTF	49	9	HLA-B*15:25		0.3995				1.51	1.01	2.51	0.24	188.5
	TSNYNIVTF	49	9	HLA-B*35:01		0.4071				1.51	1.01	2.51	0.18	215.6
	TSNYNIVTF	49	9	HLA-B*35:03		1.3819
	TSNYNIVTF	49	9	HLA-B*46:01	1.6	0.0774
	TSNYNIVTF	49	9	HLA-B*53:01		0.5874
	TSNYNIVTF	49	9	HLA-B*57:01	1.3	0.2514		18	0.9	1.51	1.01	2.51	-0.38	784.2
	TSNYNIVTF	49	9	HLA-B*58:01	1	0.1635				1.51	1.01	2.51	0.23	190.7
	TSNYNIVTF	49	9	HLA-B*58:02	0.3	0.1477		23	0.821429
	TSNYNIVTF	49	9	HLA-C*01:02		0.3594
	TSNYNIVTF	49	9	HLA-C*02:02		0.2818				1.51	1.01	2.51	-0.29	637.9
	TSNYNIVTF	49	9	HLA-C*02:09		0.2818				1.51	1.01	2.51	-0.29	637.9
	TSNYNIVTF	49	9	HLA-C*03:02	1.4	0.1058				1.51	1.01	2.51	0.66	71.5
	TSNYNIVTF	49	9	HLA-C*03:03		0.3225				1.51	1.01	2.51	0.16	224.2
	TSNYNIVTF	49	9	HLA-C*03:04		0.3225				1.51	1.01	2.51	0.16	224.2
	TSNYNIVTF	49	9	HLA-C*04:01		1.8466
	TSNYNIVTF	49	9	HLA-C*05:01		0.8535
	TSNYNIVTF	49	9	HLA-C*06:02		0.9952
	TSNYNIVTF	49	9	HLA-C*07:01		1.0032
	TSNYNIVTF	49	9	HLA-C*07:02		0.7295
	TSNYNIVTF	49	9	HLA-C*08:01		0.4396
	TSNYNIVTF	49	9	HLA-C*08:02		0.4445
	TSNYNIVTF	49	9	HLA-C*12:02		0.1847				1.51	1.01	2.51	-0.05	366.9
	TSNYNIVTF	49	9	HLA-C*12:03		0.2212				1.51	1.01	2.51	0.68	67.8
	TSNYNIVTF	49	9	HLA-C*14:02		0.8853				1.51	1.01	2.51	-0.15	459.2
	TSNYNIVTF	49	9	HLA-C*15:02		0.9801
	TSNYNIVTF	49	9	HLA-C*16:01	0.8	0.1383				1.51	1.01	2.51	0.69	66.6
	TSNYNIVTF	49	9	HLA-C*17:01		1.2699
	TSNYNIVTF	49	9	HLA-DRB1*09:01											AEPDTSNYNIVTFCC	67.57	0.01
	TSNYNIVTF	49	9	HLA-DRB1*09:01											DTSNYNIVTFCCQCK	85.97	0.01
	TSNYNIVTF	49	9	HLA-DRB1*09:01											EPDTSNYNIVTFCCQ	76.05	0.01
	TSNYNIVTF	49	9	HLA-DRB1*09:01											GQAEPDTSNYNIVTF	67.37	0.01
	TSNYNIVTF	49	9	HLA-DRB1*09:01											PDTSNYNIVTFCCQC	80.77	0.01
	TSNYNIVTF	49	9	HLA-DRB1*09:01											QAEPDTSNYNIVTFC	67.29	0.01
	TSNYNIVTF	49	9	HLA-DRB1*09:01											TSNYNIVTFCCQCKS	69.44	0.01
	TSNYNIVTF	49	9	HLA-E*01:01		0.634
	TSNYNIVTF	49	9	HLA-G*01:02		0.3178
	TSNYNIVTF	49	9	HLA-G*01:03		0.3178
	TSNYNIVTF	49	9	HLA-G*01:04		0.3178
	TSNYNIVTF	49	9	HLA-G*01:06		0.3178
	TLQDYVLDL	7	9	Entry
	TLQDYVLDL	7	9	H-2-Kb		1.487
	TLQDYVLDL	7	9	H-2-Kd						1.3	0.34	1.64	-1.69	2125.4
	TLQDYVLDL	7	9	H-2-Qa1		1.0121
	TLQDYVLDL	7	9	HLA-A*02:01	1.4	0.1202	0.7031	27	0.870968	1.3	0.34	1.64	0	46
	TLQDYVLDL	7	9	HLA-A*02:06		0.3248				1.3	0.34	1.64	-0.67	201
	TLQDYVLDL	7	9	HLA-A*32:01		1.8014
	TLQDYVLDL	7	9	HLA-B*13				22	0.916667
	TLQDYVLDL	7	9	HLA-B*13:01		1.7413
	TLQDYVLDL	7	9	HLA-B*48:01		1.7048
	TLQDYVLDL	7	9	HLA-C*01:02		0.5985
	TLQDYVLDL	7	9	HLA-C*02:02		1.2002
	TLQDYVLDL	7	9	HLA-C*02:09		1.2002
	TLQDYVLDL	7	9	HLA-C*03:03		1.6874
	TLQDYVLDL	7	9	HLA-C*03:04		1.6874
	TLQDYVLDL	7	9	HLA-C*04:01		0.8852
	TLQDYVLDL	7	9	HLA-C*05:01		0.3179
	TLQDYVLDL	7	9	HLA-C*06:02		1.899
	TLQDYVLDL	7	9	HLA-C*07:01		1.4968
	TLQDYVLDL	7	9	HLA-C*07:02		1.2655
	TLQDYVLDL	7	9	HLA-C*07:04		0.8568
	TLQDYVLDL	7	9	HLA-C*08:01		0.771
	TLQDYVLDL	7	9	HLA-C*08:02		0.4939
	TLQDYVLDL	7	9	HLA-C*14:02		1.6672				1.3	0.34	1.64	-1.26	787.3
	TLQDYVLDL	7	9	HLA-C*15:02		1.2349
	TLQDYVLDL	7	9	HLA-C*16:01		1.6231				1.3	0.34	1.64	-1.03	468.2
	TLQDYVLDL	7	9	HLA-C*17:01		0.2961
	TLQDYVLDL	7	9	HLA-DQA1*01:01/DQB1*05:01											RGETPTLQDYVLDLQ	2.93		0.41
	TLQDYVLDL	7	9	HLA-DQA1*05:01/DQB1*02:01											TPTLQDYVLDLQPEA	1.69		0.9
	TLQDYVLDL	7	9	HLA-DRB1*03:01											ETPTLQDYVLDLQPE	3.53		0.42
	TLQDYVLDL	7	9	HLA-DRB1*03:01											GETPTLQDYVLDLQP	4.56		0.43
	TLQDYVLDL	7	9	HLA-DRB1*03:01											RGETPTLQDYVLDLQ	5.7		0.38
	TLQDYVLDL	7	9	HLA-DRB1*03:01											TPTLQDYVLDLQPEA	0.29		0.13
	TLQDYVLDL	7	9	HLA-DRB3*01:01											ETPTLQDYVLDLQPE	39.58		0.63
	TLQDYVLDL	7	9	HLA-DRB3*01:01											GETPTLQDYVLDLQP	40.02		0.63
	TLQDYVLDL	7	9	HLA-DRB3*01:01											RGETPTLQDYVLDLQ	40.92		0.6
	TLQDYVLDL	7	9	HLA-DRB3*01:01											TPTLQDYVLDLQPEA	1.72		0.01
	TLQDYVLDL	7	9	HLA-E*01:01		0.5593
	TLQDYVLDL	7	9	HLA-G*01:02		1.0657
	TLQDYVLDL	7	9	HLA-G*01:03		1.0657
	TLQDYVLDL	7	9	HLA-G*01:04		1.0657
	TLQDYVLDL	7	9	HLA-G*01:06		1.0657
	GQAEPDTSNY	43	10	Entry
	GQAEPDTSNY	43	10	H-2-Qa1		1.5327
	GQAEPDTSNY	43	10	HLA-A*01:01		0.4248
	GQAEPDTSNY	43	10	HLA-A*26:01		1.5147
	GQAEPDTSNY	43	10	HLA-A*29:02		1.1179
	GQAEPDTSNY	43	10	HLA-A*30:02	1.25	0.2218				1.48	1.3	2.78	0.23	359.2
	GQAEPDTSNY	43	10	HLA-B*13:01		1.8989
	GQAEPDTSNY	43	10	HLA-B*15:01	0.3	0.0204		21	0.913043	1.48	1.3	2.78	1.24	35
	GQAEPDTSNY	43	10	HLA-B*15:02	0.8	0.3563				1.48	1.3	2.78	-0.13	808
	GQAEPDTSNY	43	10	HLA-B*15:25	0.9	0.0554				1.48	1.3	2.78	1.1	47.6
	GQAEPDTSNY	43	10	HLA-B*44:03		1.9058
	GQAEPDTSNY	43	10	HLA-B*46:01		1.5905
	QAEPDTSNY	44	9	Entry
	QAEPDTSNY	44	9	H-2-Qa1		1.4364
	QAEPDTSNY	44	9	HLA-A*01:01	1	0.1157
	QAEPDTSNY	44	9	HLA-A*25:01		1.0409
	QAEPDTSNY	44	9	HLA-A*26:01		0.8795
	QAEPDTSNY	44	9	HLA-A*29:02		1.05
	QAEPDTSNY	44	9	HLA-A*30:02	1.75	0.4899
	QAEPDTSNY	44	9	HLA-B*15:01		1.5647
	QAEPDTSNY	44	9	HLA-B*15:02		0.3327
	QAEPDTSNY	44	9	HLA-B*15:25		1.2326
	QAEPDTSNY	44	9	HLA-B*35:01		0.1132				1.48	1.22	2.7	0.69	103.3
	QAEPDTSNY	44	9	HLA-B*46:01		1.2151
	QAEPDTSNY	44	9	HLA-B*53:01		0.5864
	QAEPDTSNY	44	9	HLA-B*58:02		1.2741
	QAEPDTSNY	44	9	HLA-C*03:02		1.7942
	QAEPDTSNY	44	9	HLA-C*05:01	1.45
	QAEPDTSNY	44	9	HLA-C*12:02		1.7695
	QPEATDLHCY	16	10	Entry
	QPEATDLHCY	16	10	HLA-A*01:01		1.8357
	QPEATDLHCY	16	10	HLA-B*18:01		1.0369
	QPEATDLHCY	16	10	HLA-B*35:01	0.8	0.535		23	1	1.47	1.1	2.57	-0.29	733.7
	QPEATDLHCY	16	10	HLA-B*44:02		0.3324				1.47	1.1	2.57	0.14	267.3
	QPEATDLHCY	16	10	HLA-B*44:03		0.3016				1.47	1.1	2.57	0.11	288.2
	QPEATDLHCY	16	10	HLA-B*53:01		1.3827		20	0.869565
	TPTLQDYVL	5	9	Entry
	TPTLQDYVL	5	9	H-2-Ld		0.1961		22	0.785714	1.63	0.19	1.81	-1.57	2416.9
	TPTLQDYVL	5	9	HLA-B*07:02	1.4	0.3863		21	0.875	1.63	0.19	1.81	-0.9	515
	TPTLQDYVL	5	9	HLA-B*08:01		1.711
	TPTLQDYVL	5	9	HLA-B*35:01		0.2319	0.4838	22	0.956522	1.63	0.19	1.81	-0.54	222.6
	TPTLQDYVL	5	9	HLA-B*35:03		0.0213				1.63	0.19	1.81	-0.71	334.8
	TPTLQDYVL	5	9	HLA-B*39:01	0.8	0.9234
	TPTLQDYVL	5	9	HLA-B*51:01		0.8472		20	0.769231
	TPTLQDYVL	5	9	HLA-B*53:01	1.6	0.1473				1.63	0.19	1.81	-0.71	329.7
	TPTLQDYVL	5	9	HLA-B*55:01		0.8625
	TPTLQDYVL	5	9	HLA-B*56:01		0.4081
	LLMGSFGIV	82	9	Entry
	LLMGSFGIV	82	9	H-2-Kb						1.02	0.1	1.12	-2.41	3438.4
	LLMGSFGIV	82	9	H-2-Kk						1.02	0.1	1.12	-2.55	4669.5
	LLMGSFGIV	82	9	HLA-A*02:01	0.6	0.9035	0.6484	25	0.806452	1.02	0.1	1.12	-0.12	17.5
	LLMGSFGIV	82	9	HLA-A*02:06	0.5	1.0682				1.02	0.1	1.12	0	14.6
	LLMGSFGIV	82	9	HLA-B*15:01						1.02	0.1	1.12	-1.56	485.1
	LLMGSFGIV	82	9	HLA-B*15:25						1.02	0.1	1.12	-1.29	259.1
	LLMGSFGIV	82	9	HLA-C*03:02						1.02	0.1	1.12	-1.81	853.3
	LLMGSFGIV	82	9	HLA-C*12:03						1.02	0.1	1.12	-1.71	679.4
	LLMGSFGIV	82	9	HLA-DPA1*01:03/DPB1*02:01											ILQELLMGSFGIVCP	7.97		0.5
	LLMGSFGIV	82	9	HLA-DPA1*01:03/DPB1*02:01											LQELLMGSFGIVCPN	9.98		0.51
	LLMGSFGIV	82	9	HLA-DPA1*01:03/DPB1*02:01											QELLMGSFGIVCPNC	14.59		0.52
	LLMGSFGIV	82	9	HLA-DPA1*01:03/DPB1*02:01											RILQELLMGSFGIVC	7.3		0.5
	YVLDLQPEA	11	9	Entry
	YVLDLQPEA	11	9	H-2-IAd											QDYVLDLQPEATDLH	40.55		8.36
	YVLDLQPEA	11	9	HLA-A*02:01	0.8	0.2021				1.42	-0.23	1.18	-1	153.3
	YVLDLQPEA	11	9	HLA-A*02:06	0.6	0.05				1.42	-0.23	1.18	-0.35	34.6
	YVLDLQPEA	11	9	HLA-A*68:02		0.6396
	YVLDLQPEA	11	9	HLA-B*46:01		1.5694
	YVLDLQPEA	11	9	HLA-B*55:01		1.3947
	YVLDLQPEA	11	9	HLA-B*56:01		0.7607
	YVLDLQPEA	11	9	HLA-C*02:02		0.7222
	YVLDLQPEA	11	9	HLA-C*02:09		0.7222
	YVLDLQPEA	11	9	HLA-C*03:02		1.0283				1.42	-0.23	1.18	-1.74	847
	YVLDLQPEA	11	9	HLA-C*03:03		1.0842
	YVLDLQPEA	11	9	HLA-C*03:04		1.0842
	YVLDLQPEA	11	9	HLA-C*05:01		1.1751
	YVLDLQPEA	11	9	HLA-C*08:01		0.6682
	YVLDLQPEA	11	9	HLA-C*08:02		0.9209
	YVLDLQPEA	11	9	HLA-C*12:02		0.9204
	YVLDLQPEA	11	9	HLA-C*12:03		1.3153
	YVLDLQPEA	11	9	HLA-C*15:02		0.8655
	YVLDLQPEA	11	9	HLA-C*17:01		0.7303
	YVLDLQPEA	11	9	HLA-DQA1*05:01/DQB1*02:01											LQDYVLDLQPEATDL	2.58		0.86
	YVLDLQPEA	11	9	HLA-DQA1*05:01/DQB1*02:01											PTLQDYVLDLQPEAT	1.79		0.92	1.79
	YVLDLQPEA	11	9	HLA-DQA1*05:01/DQB1*02:01											QDYVLDLQPEATDLH	3.47		1.02
	YVLDLQPEA	11	9	HLA-DQA1*05:01/DQB1*02:01											TLQDYVLDLQPEATD	1.99		0.9	1.99
	YVLDLQPEA	11	9	HLA-DQA1*05:01/DQB1*02:01											TPTLQDYVLDLQPEA	1.69			1.69
	YVLDLQPEA	11	9	HLA-DRB1*03:01											DYVLDLQPEATDLHC	1.4		1.4			0.29
	YVLDLQPEA	11	9	HLA-DRB1*03:01											LQDYVLDLQPEATDL	0.29		0.26			0.29
	YVLDLQPEA	11	9	HLA-DRB1*03:01											PTLQDYVLDLQPEAT	0.29		0.21			0.29
	YVLDLQPEA	11	9	HLA-DRB1*03:01											QDYVLDLQPEATDLH	0.29		0.28			0.29
	YVLDLQPEA	11	9	HLA-DRB1*03:01											TLQDYVLDLQPEATD	0.29		0.21			0.29
	YVLDLQPEA	11	9	HLA-DRB1*03:01											TPTLQDYVLDLQPEA	0.29					0.29
	YVLDLQPEA	11	9	HLA-DRB1*03:01											YVLDLQPEATDLHCY	1.4		1.4			0.29
	YVLDLQPEA	11	9	HLA-DRB1*04:01											LQDYVLDLQPEATDL	5.42
	YVLDLQPEA	11	9	HLA-DRB1*04:01											PTLQDYVLDLQPEAT	5.77
	YVLDLQPEA	11	9	HLA-DRB1*04:01											TLQDYVLDLQPEATD	5.69
	YVLDLQPEA	11	9	HLA-DRB1*04:01											TPTLQDYVLDLQPEA	6.74
	YVLDLQPEA	11	9	HLA-DRB3*01:01											DYVLDLQPEATDLHC	2.95		0.03
	YVLDLQPEA	11	9	HLA-DRB3*01:01											LQDYVLDLQPEATDL	1.05		0.01	1.05
	YVLDLQPEA	11	9	HLA-DRB3*01:01											PTLQDYVLDLQPEAT	1.52		0.01	1.52
	YVLDLQPEA	11	9	HLA-DRB3*01:01											QDYVLDLQPEATDLH	1.71		0.01	1.71
	YVLDLQPEA	11	9	HLA-DRB3*01:01											TLQDYVLDLQPEATD	1.23		0.01	1.23
	YVLDLQPEA	11	9	HLA-DRB3*01:01											TPTLQDYVLDLQPEA	1.72			1.72
	YVLDLQPEA	11	9	HLA-DRB3*01:01											YVLDLQPEATDLHCY	4.63		0.03
	IRILQELLM	76	9	Entry
	IRILQELLM	76	9	H-2-IAd											DIRILQELLMGSFGI	8.78		5.83
	IRILQELLM	76	9	H-2-IAd											IRILQELLMGSFGIV	7.36		5.65
	IRILQELLM	76	9	H-2-IAd											QVDIRILQELLMGSF	10.12		0.9
	IRILQELLM	76	9	H-2-IAd											STQVDIRILQELLMG	1.86		1.17
	IRILQELLM	76	9	H-2-IAd											TQVDIRILQELLMGS	23.1		1.03
	IRILQELLM	76	9	H-2-IAd											VDIRILQELLMGSFG	7.72		0.93
	IRILQELLM	76	9	HLA-B*14:02		0.3599		21	0.7
	IRILQELLM	76	9	HLA-B*27:02	1.3	0.1176
	IRILQELLM	76	9	HLA-B*27:05		0.1204
	IRILQELLM	76	9	HLA-B*27:05	0.6					0.96	0.2	1.16	-1.38	346.1
	IRILQELLM	76	9	HLA-B*38:01		0.2911
	IRILQELLM	76	9	HLA-B*39:01		0.3417
	IRILQELLM	76	9	HLA-B*48:01		1.26
	IRILQELLM	76	9	HLA-C*06:02	1.4	0.0962				0.96	0.2	1.16	-1.76	831
	IRILQELLM	76	9	HLA-C*07:01	1.35	0.0876				0.96	0.2	1.16	-1.59	568.4
	IRILQELLM	76	9	HLA-C*07:02		0.1784				0.96	0.2	1.16	-1.42	375.9
	IRILQELLM	76	9	HLA-C*07:04		0.9537
	IRILQELLM	76	9	HLA-C*14:02		1.3514				0.96	0.2	1.16	-1.79	891.2
	IRILQELLM	76	9	HLA-DPA1*02:01/DPB1*05:01											DIRILQELLMGSFGI	14.74			1.6
	IRILQELLM	76	9	HLA-DPA1*02:01/DPB1*05:01											QVDIRILQELLMGSF	14.12			1.41
	IRILQELLM	76	9	HLA-DPA1*02:01/DPB1*05:01											VDIRILQELLMGSFG	14.74			1.38
	IRILQELLM	76	9	HLA-DPA1*02:01/DPB1*14:01											QSTQVDIRILQELLM	6.3				6.3
	IRILQELLM	76	9	HLA-DPA1*02:01/DPB1*14:01											STQVDIRILQELLMG	4.54				4.54
	IRILQELLM	76	9	HLA-DPA1*03:01/DPB1*04:02											VDIRILQELLMGSFG	3.5		0.58
	IRILQELLM	76	9	HLA-DQA1*05:01/DQB1*02:01											QSTQVDIRILQELLM	1.82			1.37
	IRILQELLM	76	9	HLA-DRB1*03:01											DIRILQELLMGSFGI	4.75
	IRILQELLM	76	9	HLA-DRB1*03:01											IRILQELLMGSFGIV	4.57
	IRILQELLM	76	9	HLA-DRB1*03:01											QSTQVDIRILQELLM	1.38
	IRILQELLM	76	9	HLA-DRB1*03:01											QVDIRILQELLMGSF	2.01
	IRILQELLM	76	9	HLA-DRB1*03:01											STQVDIRILQELLMG	1.42
	IRILQELLM	76	9	HLA-DRB1*03:01											TQVDIRILQELLMGS	1.42
	IRILQELLM	76	9	HLA-DRB1*03:01											VDIRILQELLMGSFG	2.04
	IRILQELLM	76	9	HLA-DRB1*08:02											QVDIRILQELLMGSF	2.73		1.18
	IRILQELLM	76	9	HLA-DRB1*08:02											STQVDIRILQELLMG	2.73		1.33
	IRILQELLM	76	9	HLA-DRB1*08:02											TQVDIRILQELLMGS	2.73		1.34
	IRILQELLM	76	9	HLA-DRB1*08:02											VDIRILQELLMGSFG	2.73		1.63
	IRILQELLM	76	9	HLA-DRB1*11:01											DIRILQELLMGSFGI	2.25					0.34
	IRILQELLM	76	9	HLA-DRB1*11:01											IRILQELLMGSFGIV	2.25					0.34
	IRILQELLM	76	9	HLA-DRB1*11:01											QSTQVDIRILQELLM	0.55					0.34
	IRILQELLM	76	9	HLA-DRB1*11:01											QVDIRILQELLMGSF	0.5		0.5			0.34
	IRILQELLM	76	9	HLA-DRB1*11:01											STQVDIRILQELLMG	0.54		0.54			0.34
	IRILQELLM	76	9	HLA-DRB1*11:01											TQVDIRILQELLMGS	0.52		0.52			0.34
	IRILQELLM	76	9	HLA-DRB1*11:01											VDIRILQELLMGSFG	0.53		0.53			0.34
	IRILQELLM	76	9	HLA-DRB1*13:02											DIRILQELLMGSFGI	38.61
	IRILQELLM	76	9	HLA-DRB1*13:02											IRILQELLMGSFGIV	28.16					1.77
	IRILQELLM	76	9	HLA-DRB1*13:02											QSTQVDIRILQELLM	33.51					1.77
	IRILQELLM	76	9	HLA-DRB1*13:02											QVDIRILQELLMGSF	32.98
	IRILQELLM	76	9	HLA-DRB1*13:02											STQVDIRILQELLMG	33.9					1.77
	IRILQELLM	76	9	HLA-DRB1*13:02											TQVDIRILQELLMGS	33.71					1.77
	IRILQELLM	76	9	HLA-DRB1*13:02											VDIRILQELLMGSFG	35.8
	IRILQELLM	76	9	HLA-DRB1*15:01											DIRILQELLMGSFGI	4.16					0.31
	IRILQELLM	76	9	HLA-DRB1*15:01											IRILQELLMGSFGIV	3.93					0.31
	IRILQELLM	76	9	HLA-DRB1*15:01											QSTQVDIRILQELLM	4.79					0.31
	IRILQELLM	76	9	HLA-DRB1*15:01											QVDIRILQELLMGSF	4.51					0.31
	IRILQELLM	76	9	HLA-DRB1*15:01											STQVDIRILQELLMG	4.96					0.31
	IRILQELLM	76	9	HLA-DRB1*15:01											TQVDIRILQELLMGS	4.88					0.31
	IRILQELLM	76	9	HLA-DRB1*15:01											VDIRILQELLMGSFG	4.94					0.31
	IRILQELLM	76	9	HLA-DRB4*01:01											DIRILQELLMGSFGI	0.6		0.6
	IRILQELLM	76	9	HLA-DRB4*01:01											IRILQELLMGSFGIV	0.73		0.73	0.68
	IRILQELLM	76	9	HLA-DRB4*01:01											QVDIRILQELLMGSF	0.2		0.2
	IRILQELLM	76	9	HLA-DRB4*01:01											STQVDIRILQELLMG	0.21		0.21
	IRILQELLM	76	9	HLA-DRB4*01:01											TQVDIRILQELLMGS	0.19		0.19
	IRILQELLM	76	9	HLA-DRB4*01:01											VDIRILQELLMGSFG	0.22		0.22
	VDIRILQEL	74	9	Entry
	VDIRILQEL	74	9	H-2-Kb		1.8754				1.43	0.32	1.75	-1.87	4203.3
	VDIRILQEL	74	9	H-2-Kk		1.1007				1.43	0.32	1.75	-1.42	1490.4
	VDIRILQEL	74	9	H-2-Ld		1.9706
	VDIRILQEL	74	9	H-2-Qa2		0.179
	VDIRILQEL	74	9	HLA-B*13:01		0.3784
	VDIRILQEL	74	9	HLA-B*13:02		0.2912
	VDIRILQEL	74	9	HLA-B*37				20	0.714286
	VDIRILQEL	74	9	HLA-B*37:01		0.0397
	VDIRILQEL	74	9	HLA-B*40:01		0.8862
	VDIRILQEL	74	9	HLA-B*40:02	1.95	0.3071				1.43	0.32	1.75	-0.98	534.8
	VDIRILQEL	74	9	HLA-B*47:01				21	0.875
	VDIRILQEL	74	9	HLA-B*48:01		0.9628
	VDIRILQEL	74	9	HLA-B*49:01		1.2398
	VDIRILQEL	74	9	HLA-B*50:01		1.8535
	VDIRILQEL	74	9	HLA-B*52:01		0.7278
	VDIRILQEL	74	9	HLA-DPA1*02:01/DPB1*01:01											VQSTQVDIRILQELL	6.86		0.19
	VDIRILQEL	74	9	HLA-DPA1*03:01/DPB1*04:02											VQSTQVDIRILQELL	7.59		0.98
	VDIRILQEL	74	9	HLA-DQA1*04:01/DQB1*04:02											TQVDIRILQELLMGS	11.07		1.18
	VDIRILQEL	74	9	HLA-DRB4*01:01											QSTQVDIRILQELLM	0.25		0.22
	VDIRILQEL	74	9	HLA-DRB4*01:01											VQSTQVDIRILQELL	1.21		1.21
	MRGETPTL	1	8	Entry
	MRGETPTL	1	8	HLA-A*30:01	1.6
	MRGETPTL	1	8	HLA-B*14:02		0.7097		24	0.8
	MRGETPTL	1	8	HLA-B*27:02	1.1
	MRGETPTL	1	8	HLA-B*27:05	1
	MRGETPTL	1	8	HLA-B*38:01	0.6	1.1604
	MRGETPTL	1	8	HLA-B*39:01	0.2	0.4147
	MRGETPTL	1	8	HLA-C*06:02	0.8	0.6916
	MRGETPTL	1	8	HLA-C*07:01	0.5	0.7111
	MRGETPTL	1	8	HLA-C*07:02	1.4	1.2627
	MRGETPTL	1	8	HLA-C*07:04	1.2
	MRGETPTL	1	8	HLA-C*14:02	2
	MRGETPTL	1	8	HLA-E*01:01	0.2
	MRGETPTLQ	1	9	Entry
	MRGETPTLQ	1	9	HLA-C*06:02	0.4
	MRGETPTLQ	1	9	HLA-C*07:01	0.35
	MRGETPTLQ	1	9	HLA-DRB1*03:01											MRGETPTLQDYVLDL	8.69		0.39
	MRGETPTLQ	1	9	HLA-DRB1*04:01											MRGETPTLQDYVLDL	18.25					0.55
	MRGETPTLQ	1	9	HLA-DRB3*01:01											MRGETPTLQDYVLDL	36.88		0.57
	MRGETPTLQDY	1	11	Entry
	MRGETPTLQDY	1	11	HLA-B*18:01	0.6	1.9858
	MRGETPTLQDY	1	11	HLA-B*27:02		0.5731
	MRGETPTLQDY	1	11	HLA-B*27:05		1.3792
	MRGETPTLQDY	1	11	HLA-B*44:02	1	1.5845
	MRGETPTLQDY	1	11	HLA-B*44:03		1.3142
	MRGETPTLQDY	1	11	HLA-C*06:02	1.2
	MRGETPTLQDY	1	11	HLA-C*07:01	0.3
	RGETPTLQDY	2	10	Entry
	RGETPTLQDY	2	10	HLA-A*01:01	1.75	1.0963
	RGETPTLQDY	2	10	HLA-A*30:02	0.85	0.5498				1.15	1.21	2.36	-0.26	416.2
	RGETPTLQDY	2	10	HLA-B*18:01		1.5554
	RGETPTLQDY	2	10	HLA-B*44:02		0.3331				1.15	1.21	2.36	-0.62	950.2
	RGETPTLQDY	2	10	HLA-B*44:03		0.2504				1.15	1.21	2.36	-0.43	611.2
	RGETPTLQDYV	2	11	Entry
	RGETPTLQDYV	2	11	H-2-Dd	0.2
	RGETPTLQDYV	2	11	HLA-B*40:01	1.3
	GETPTLQDY	3	9	Entry
	GETPTLQDY	3	9	H-2-Qa2		1.8647
	GETPTLQDY	3	9	HLA-A*29:02		1.8092
	GETPTLQDY	3	9	HLA-A*30:02		1.2118
	GETPTLQDY	3	9	HLA-A*44			0.5004
	GETPTLQDY	3	9	HLA-B*13:01		1.3977
	GETPTLQDY	3	9	HLA-B*15:01		1.5719
	GETPTLQDY	3	9	HLA-B*15:02		1.1239
	GETPTLQDY	3	9	HLA-B*15:25		1.5346
	GETPTLQDY	3	9	HLA-B*18				21	0.75
	GETPTLQDY	3	9	HLA-B*18:01		0.1813
	GETPTLQDY	3	9	HLA-B*40:01		1.3993
	GETPTLQDY	3	9	HLA-B*40:02		1.9431
	GETPTLQDY	3	9	HLA-B*44:02	0.2	0.0893		24	0.923077	1.15	1.17	2.32	-0.09	256.4
	GETPTLQDY	3	9	HLA-B*44:03	0.25	0.0425				1.15	1.17	2.32	0.32	99.5
	GETPTLQDY	3	9	HLA-B*49:01		1.2482
	GETPTLQDY	3	9	HLA-B*50:01		0.7755
	GETPTLQDYV	3	10	Entry
	GETPTLQDYV	3	10	H-2-Kk						1.03	0.04	1.08	-2.07	1395.1
	GETPTLQDYV	3	10	HLA-A*68:02						1.03	0.04	1.08	-1.5	379.8
	GETPTLQDYV	3	10	HLA-B*13:02		0.9978
	GETPTLQDYV	3	10	HLA-B*40:01	1.25	1.1714
	GETPTLQDYV	3	10	HLA-B*40:02	1.2	1.3807
	GETPTLQDYV	3	10	HLA-B*44:02		1.4713
	GETPTLQDYV	3	10	HLA-B*44:03		1.2745
	GETPTLQDYV	3	10	HLA-B*49:01	1.4	0.4696		21	0.807692
	GETPTLQDYV	3	10	HLA-B*50:01		1.0746
	GETPTLQDYVL	3	11	Entry
	GETPTLQDYVL	3	11	H-2-Kk						1.63	0.32	1.95	-1.67	4093.4
	GETPTLQDYVL	3	11	HLA-B*13:01	1
	GETPTLQDYVL	3	11	HLA-B*35:03	1.2
	GETPTLQDYVL	3	11	HLA-B*38:01	2
	GETPTLQDYVL	3	11	HLA-B*40:01	0.1	0.2987				1.63	0.32	1.95	-0.36	203.5
	GETPTLQDYVL	3	11	HLA-B*40:02	0.4	0.6047				1.63	0.32	1.95	-0.36	204.5
	GETPTLQDYVL	3	11	HLA-B*44:02				24	0.923077
	GETPTLQDYVL	3	11	HLA-B*44:03	1.35
	ETPTLQDY	4	8	Entry
	ETPTLQDY	4	8	HLA-A*01:01		1.9613
	ETPTLQDY	4	8	HLA-A*25:01	0.2
	ETPTLQDY	4	8	HLA-A*26:01		1.3692
	ETPTLQDY	4	8	HLA-A*30:02	1.9
	ETPTLQDYV	4	9	Entry
	ETPTLQDYV	4	9	H-2-Db		1.5826
	ETPTLQDYV	4	9	HLA-A*25:01	1.75
	ETPTLQDYV	4	9	HLA-A*26:01	1.25
	ETPTLQDYV	4	9	HLA-A*68:02	0.2	0.1786				1.03	0.02	1.05	-0.12	15
	ETPTLQDYV	4	9	HLA-C*15:02	1.7
	ETPTLQDYVL	4	10	Entry
	ETPTLQDYVL	4	10	HLA-A*26				26	0.896552
	ETPTLQDYVL	4	10	HLA-A*68:02	1.9					1.63	0.3	1.92	-0.74	461.3
	ETPTLQDYVL	4	10	HLA-B*35:03	0.65	0.8649
	ETPTLQDYVLD	4	11	Entry
	ETPTLQDYVLD	4	11	HLA-B*35:03	1.2
	TPTLQDYV	5	8	Entry
	TPTLQDYV	5	8	H-2-Ld	2.2
	TPTLQDYV	5	8	HLA-B*51:01	0.2	1.0719		20	0.769231
	TPTLQDYVLD	5	10	Entry
	TPTLQDYVLD	5	10	HLA-B*35:03	1.15
	TPTLQDYVLDL	5	11	Entry
	TPTLQDYVLDL	5	11	H-2-Ld	1.3
	TPTLQDYVLDL	5	11	HLA-B*35:03	0.8	1.9302
	PTLQDYVL	6	8	Entry
	PTLQDYVL	6	8	H-2-Ld	1.8
	PTLQDYVL	6	8	HLA-B*35:03	0.3
	PTLQDYVLD	6	9	HLA-DQA1*04:01/DQB1*04:02											ETPTLQDYVLDLQPE	7.99		0.78
	PTLQDYVLDL	6	10	Entry
	PTLQDYVLDL	6	10	HLA-B*58:02				20	0.714286
	LQDYVLDL	8	8	Entry
	LQDYVLDL	8	8	HLA-B*13:01	1.4
	LQDYVLDL	8	8	HLA-B*48:01	0.9
	LQDYVLDL	8	8	HLA-C*08:02	0.8
	LQDYVLDLQ	8	9	Entry
	LQDYVLDLQ	8	9	HLA-C*05:01	1.85
	LQDYVLDLQ	8	9	HLA-DQA1*01:01/DQB1*05:01											ETPTLQDYVLDLQPE	1.02		0.29	1.02
	LQDYVLDLQ	8	9	HLA-DQA1*01:01/DQB1*05:01											GETPTLQDYVLDLQP	1.69		0.37	1.69
	LQDYVLDLQ	8	9	HLA-DQA1*01:01/DQB1*05:01											LQDYVLDLQPEATDL	2.38		1.7
	LQDYVLDLQ	8	9	HLA-DQA1*01:01/DQB1*05:01											PTLQDYVLDLQPEAT	1.12		0.38	1.12
	LQDYVLDLQ	8	9	HLA-DQA1*01:01/DQB1*05:01											TLQDYVLDLQPEATD	1.1		1.04	1.1
	LQDYVLDLQ	8	9	HLA-DQA1*01:01/DQB1*05:01											TPTLQDYVLDLQPEA	0.94		0.27	0.94
	LQDYVLDLQ	8	9	HLA-DQA1*03:01/DQB1*03:02											ETPTLQDYVLDLQPE	8.45		0.2
	DYVLDLQPE	10	9	Entry
	DYVLDLQPE	10	9	HLA-DQA1*03:01/DQB1*03:02											DYVLDLQPEATDLHC	13.73		1.22
	DYVLDLQPE	10	9	HLA-DQA1*03:01/DQB1*03:02											LQDYVLDLQPEATDL	7		0.16
	DYVLDLQPE	10	9	HLA-DQA1*03:01/DQB1*03:02											PTLQDYVLDLQPEAT	6.5		0.16
	DYVLDLQPE	10	9	HLA-DQA1*03:01/DQB1*03:02											QDYVLDLQPEATDLH	9.51		1.17
	DYVLDLQPE	10	9	HLA-DQA1*03:01/DQB1*03:02											TLQDYVLDLQPEATD	6.14		0.16
	DYVLDLQPE	10	9	HLA-DQA1*03:01/DQB1*03:02											TPTLQDYVLDLQPEA	7.3		0.19
	DYVLDLQPE	10	9	HLA-DQA1*04:01/DQB1*04:02											LQDYVLDLQPEATDL	6.76		0.62
	DYVLDLQPE	10	9	HLA-DQA1*04:01/DQB1*04:02											PTLQDYVLDLQPEAT	7.88		0.71
	DYVLDLQPE	10	9	HLA-DQA1*04:01/DQB1*04:02											TLQDYVLDLQPEATD	7.15		0.62
	DYVLDLQPE	10	9	HLA-DQA1*04:01/DQB1*04:02											TPTLQDYVLDLQPEA	7.48		0.74
	VLDLQPEAT	12	9	Entry
	VLDLQPEAT	12	9	HLA-C*05:01		1.9651
	VLDLQPEATDL	12	11	Entry
	VLDLQPEATDL	12	11	HLA-C*05:01		1.607
	VLDLQPEATDL	12	11	HLA-E*01:01	1.9
	LDLQPEATDL	13	10	Entry
	LDLQPEATDL	13	10	HLA-B*47:01				23	0.958333
	DLQPEATDL	14	9	Entry
	DLQPEATDL	14	9	H-2-Kd				21	0.75
	DLQPEATDL	14	9	HLA-B*13				21	0.875
	LQPEATDL	15	8	Entry
	LQPEATDL	15	8	H-2-Ld	1
	LQPEATDL	15	8	HLA-E*01:01	0.9
	LQPEATDLH	15	9	Entry
	LQPEATDLH	15	9	H-2-IAd											DYVLDLQPEATDLHC	39.16		9.18
	LQPEATDLH	15	9	H-2-IAd											VLDLQPEATDLHCYE	38.64		9.99
	LQPEATDLH	15	9	H-2-IAd											YVLDLQPEATDLHCY	43.84		9.36
	LQPEATDLH	15	9	HLA-DRB1*04:01											DLQPEATDLHCYEQL	38.94					0.37
	LQPEATDLH	15	9	HLA-DRB1*04:01											DYVLDLQPEATDLHC	7.25					0.37
	LQPEATDLH	15	9	HLA-DRB1*04:01											LDLQPEATDLHCYEQ	16.84					0.37
	LQPEATDLH	15	9	HLA-DRB1*04:01											LQPEATDLHCYEQLP	40.03					0.37
	LQPEATDLH	15	9	HLA-DRB1*04:01											QDYVLDLQPEATDLH	4.62					0.37
	LQPEATDLH	15	9	HLA-DRB1*04:01											VLDLQPEATDLHCYE	13.62					0.37
	LQPEATDLH	15	9	HLA-DRB1*04:01											YVLDLQPEATDLHCY	8.82					0.37
	LQPEATDLHCY	15	11	Entry
	LQPEATDLHCY	15	11	HLA-A*30:02	1.35
	LQPEATDLHCY	15	11	HLA-B*15:01	0.2					1.47	1.24	2.71	-0.46	1464.2
	LQPEATDLHCY	15	11	HLA-B*35:01	1.95
	LQPEATDLHCY	15	11	HLA-B*44:02	1.2
	QPEATDLHCYE	16	11	Entry
	QPEATDLHCYE	16	11	HLA-B*44:02	1.2
	PEATDLHCY	17	9	Entry
	PEATDLHCY	17	9	HLA-B*18				21	0.75
	PEATDLHCY	17	9	HLA-B*18:01	1.2	0.8855
	PEATDLHCY	17	9	HLA-B*44:02	0.95	0.6262		23	0.884615
	PEATDLHCY	17	9	HLA-B*44:03	1.15	0.5023
	EATDLHCY	18	8	Entry
	EATDLHCY	18	8	HLA-A*25:01	0.2
	EATDLHCY	18	8	HLA-B*35:01		1.814
	EATDLHCYE	18	9	Entry
	EATDLHCYE	18	9	HLA-A*68:01	1.25
	ATDLHCYEQ	19	9	Entry
	ATDLHCYEQ	19	9	HLA-A*01:01		1.8731
	TDLHCYEQL	20	9	Entry
	TDLHCYEQL	20	9	H-2-Kk						1.61	0.35	1.96	-1.47	2701.8
	TDLHCYEQL	20	9	H-2-Qa2		1.6655
	TDLHCYEQL	20	9	HLA-B*37				24	0.857143
	TDLHCYEQL	20	9	HLA-B*37:01		1.2448
	TDLHCYEQL	20	9	HLA-B*47:01				23	0.958333
	DLHCYEQL	21	8	Entry
	DLHCYEQL	21	8	H-2-Kb			0.601	22	0.785714
	CYEQLPDSS	24	9	Entry
	CYEQLPDSS	24	9	H-2-Kd	0.8
	YEQLPDSSD	25	9	Entry
	YEQLPDSSD	25	9	HLA-B*40:02	1.6
	YEQLPDSSDE	25	10	Entry
	YEQLPDSSDE	25	10	HLA-B*44:02	1.6
	EQLPDSSDE	26	9	Entry
	EQLPDSSDE	26	9	HLA-DQA1*04:01/DQB1*04:02											CYEQLPDSSDEEDVI	10.47		1.3
	EQLPDSSDE	26	9	HLA-DQA1*04:01/DQB1*04:02											HCYEQLPDSSDEEDV	28.63		1.14
	EQLPDSSDE	26	9	HLA-DQA1*04:01/DQB1*04:02											LHCYEQLPDSSDEED	27.4		1.19
	QLPDSSDEE	27	9	HLA-DRB3*01:01											CYEQLPDSSDEEDVI	6.38		1.7
	LPDSSDEE	28	8	Entry
	LPDSSDEE	28	8	HLA-B*35:01	1.2
	LPDSSDEED	28	9	Entry
	LPDSSDEED	28	9	HLA-B*53:01	1.6
	LPDSSDEEDV	28	10	Entry
	LPDSSDEEDV	28	10	HLA-B*51:01	1.45
	DSSDEEDVI	30	9	Entry
	DSSDEEDVI	30	9	HLA-B*58:02				21	0.75
	DSSDEEDVI	30	9	HLA-C*15:02	1.7
	DSSDEEDVI	30	9	HLA-DRB3*01:01											EQLPDSSDEEDVIDS	6.38		1.81
	DSSDEEDVI	30	9	HLA-DRB3*01:01											LPDSSDEEDVIDSPA	6.38		1.86
	DSSDEEDVI	30	9	HLA-DRB3*01:01											QLPDSSDEEDVIDSP	6.38		1.85
	DSSDEEDVI	30	9	HLA-DRB3*01:01											YEQLPDSSDEEDVID	6.38		1.63
	SSDEEDVI	31	8	Entry
	SSDEEDVI	31	8	HLA-B*58:01	1.4
	SSDEEDVI	31	8	HLA-C*05:01	0.6
	SSDEEDVI	31	8	HLA-C*08:02	1.4
	SSDEEDVID	31	9	Entry
	SSDEEDVID	31	9	HLA-DQA1*03:01/DQB1*03:02											DSSDEEDVIDSPAGQ	10.17	0.01
	SSDEEDVID	31	9	HLA-DQA1*03:01/DQB1*03:02											EQLPDSSDEEDVIDS	14.46	0.01
	SSDEEDVID	31	9	HLA-DQA1*03:01/DQB1*03:02											LPDSSDEEDVIDSPA	9.48	0.01
	SSDEEDVID	31	9	HLA-DQA1*03:01/DQB1*03:02											PDSSDEEDVIDSPAG	10.43	0.01
	SSDEEDVID	31	9	HLA-DQA1*03:01/DQB1*03:02											QLPDSSDEEDVIDSP	17.94	0.01
	SSDEEDVID	31	9	HLA-DQA1*03:01/DQB1*03:02											SSDEEDVIDSPAGQA	9	0.01
	SSDEEDVID	31	9	HLA-DQA1*03:01/DQB1*03:02											YEQLPDSSDEEDVID	12.28	0.01
	DEEDVIDSP	33	9	Entry
	DEEDVIDSP	33	9	HLA-B*18:01	1.15
	DEEDVIDSP	33	9	HLA-B*45:01				25	0.925926
	DEEDVIDSPA	33	10	Entry
	DEEDVIDSPA	33	10	HLA-B*18:01	1.7
	DEEDVIDSPA	33	10	HLA-B*41:01				21	0.84
	DEEDVIDSPA	33	10	HLA-B*45:01				21	0.777778
	DEEDVIDSPA	33	10	HLA-B*50:01				20	0.952381
	EEDVIDSPA	34	9	Entry
	EEDVIDSPA	34	9	H-2-Kk						0.63	-0.52	0.11	-3.49	3994.4
	EEDVIDSPA	34	9	HLA-B*18:01		1.8285
	EEDVIDSPA	34	9	HLA-B*41:01				21	0.84
	EEDVIDSPA	34	9	HLA-B*45:01				22	0.814815
	EEDVIDSPA	34	9	HLA-B*50:01		1.3695		20	0.952381
	EEDVIDSPA	34	9	HLA-DQA1*03:01/DQB1*03:02											SDEEDVIDSPAGQAE	9.27		1.6
	DVIDSPAGQ	36	9	Entry
	DVIDSPAGQ	36	9	HLA-A*25:01	1.1
	DVIDSPAGQ	36	9	HLA-A*26				23	0.793103
	DVIDSPAGQ	36	9	HLA-A*26:01	1.4	0.7438
	DVIDSPAGQ	36	9	HLA-A*68:01		1.5153		18	0.72
	DVIDSPAGQA	36	10	Entry
	DVIDSPAGQA	36	10	HLA-A*26				25	0.862069
	DVIDSPAGQA	36	10	HLA-A*26:01	0.8	1.5522
	DVIDSPAGQA	36	10	HLA-A*68:02		0.5707				0.98	-0.35	0.63	-2.19	651.3
	VIDSPAGQA	37	9	Entry
	VIDSPAGQA	37	9	HLA-C*05:01	1.55	1.5995
	VIDSPAGQA	37	9	HLA-DQA1*04:01/DQB1*04:02											SDEEDVIDSPAGQAE	15.6		1.1
	IDSPAGQAE	38	9	Entry
	IDSPAGQAE	38	9	HLA-DQA1*03:01/DQB1*03:02											DVIDSPAGQAEPDTS	31.4		1.78
	IDSPAGQAE	38	9	HLA-DQA1*03:01/DQB1*03:02											EDVIDSPAGQAEPDT	24.21		1.57
	IDSPAGQAE	38	9	HLA-DQA1*03:01/DQB1*03:02											EEDVIDSPAGQAEPD	11.23		1.5
	IDSPAGQAE	38	9	HLA-DQA1*04:01/DQB1*04:02											DEEDVIDSPAGQAEP	9.02		0.12
	DSPAGQAEP	39	9	Entry
	DSPAGQAEP	39	9	HLA-DQA1*04:01/DQB1*04:02											DVIDSPAGQAEPDTS	12.66		0.11
	DSPAGQAEP	39	9	HLA-DQA1*04:01/DQB1*04:02											EDVIDSPAGQAEPDT	9.01		0.11
	DSPAGQAEP	39	9	HLA-DQA1*04:01/DQB1*04:02											EEDVIDSPAGQAEPD	9.12		0.11
	DSPAGQAEP	39	9	HLA-DQA1*04:01/DQB1*04:02											IDSPAGQAEPDTSNY	25.91		1.55
	DSPAGQAEP	39	9	HLA-DQA1*04:01/DQB1*04:02											VIDSPAGQAEPDTSN	18.72		0.29
	DSPAGQAEP	39	9	HLA-DRB3*01:01											DSPAGQAEPDTSNYN	73.57		0.86
	SPAGQAEP	40	8	Entry
	SPAGQAEP	40	8	HLA-B*07:02	0.9
	SPAGQAEPDT	40	10	Entry
	SPAGQAEPDT	40	10	HLA-B*07:02				20	0.833333
	AGQAEPDTSNY	42	11	Entry
	AGQAEPDTSNY	42	11	HLA-A*01:01		0.3952
	AGQAEPDTSNY	42	11	HLA-A*30:02		1.389
	AGQAEPDTSNY	42	11	HLA-B*15:01	0.6	1.5843
	AGQAEPDTSNY	42	11	HLA-B*15:02	0.8
	GQAEPDTSNYN	43	11	Entry
	GQAEPDTSNYN	43	11	HLA-B*15:01	0.7
	GQAEPDTSNYN	43	11	HLA-B*15:02	0.8
	QAEPDTSNYNI	44	11	Entry
	QAEPDTSNYNI	44	11	H-2-Kk						1.24	0.18	1.43	-2.17	3994.1
	QAEPDTSNYNI	44	11	H-2-Ld	1.4
	QAEPDTSNYNI	44	11	HLA-B*40:01	1.3
	AEPDTSNY	45	8	Entry
	AEPDTSNY	45	8	HLA-B*18				21	0.75
	AEPDTSNY	45	8	HLA-B*18:01		1.0141
	AEPDTSNY	45	8	HLA-B*44:02	0.6	0.6329
	AEPDTSNY	45	8	HLA-B*44:03		0.5292
	AEPDTSNYN	45	9	Entry
	AEPDTSNYN	45	9	HLA-DRB3*01:01											AGQAEPDTSNYNIVT	55.98		0.79
	AEPDTSNYN	45	9	HLA-DRB3*01:01											GQAEPDTSNYNIVTF	47.26		0.8
	AEPDTSNYN	45	9	HLA-DRB3*01:01											PAGQAEPDTSNYNIV	66.04		0.79
	AEPDTSNYN	45	9	HLA-DRB3*01:01											SPAGQAEPDTSNYNI	69.6		0.81
	AEPDTSNYNI	45	10	Entry
	AEPDTSNYNI	45	10	H-2-Kk		0.7768				1.24	0.21	1.45	-1.34	621.6
	AEPDTSNYNI	45	10	H-2-Ld	1.2	1.8339
	AEPDTSNYNI	45	10	H-2-Qa2		0.6249
	AEPDTSNYNI	45	10	HLA-B*13:01		1.4581
	AEPDTSNYNI	45	10	HLA-B*13:02		0.7877
	AEPDTSNYNI	45	10	HLA-B*37:01		0.6705
	AEPDTSNYNI	45	10	HLA-B*40:01		0.8568
	AEPDTSNYNI	45	10	HLA-B*40:02	1.2	1.2748
	AEPDTSNYNI	45	10	HLA-B*44:02	0.7	0.7214		23	0.884615
	AEPDTSNYNI	45	10	HLA-B*44:03	1.25	0.8412
	AEPDTSNYNI	45	10	HLA-B*49:01		0.5206		20	0.769231
	AEPDTSNYNI	45	10	HLA-B*50:01		1.446
	AEPDTSNYNIV	45	11	Entry
	AEPDTSNYNIV	45	11	H-2-Kk						1.04	0.11	1.15	-1.93	1211.8
	AEPDTSNYNIV	45	11	HLA-B*40:01	1.3	1.86
	EPDTSNYNI	46	9	Entry
	EPDTSNYNI	46	9	H-2-Ld	0.55	0.8565
	EPDTSNYNI	46	9	HLA-B*35:01		1.3173
	EPDTSNYNI	46	9	HLA-B*35:03	1.55	0.1572
	EPDTSNYNI	46	9	HLA-B*51:01	0.6	0.4441		23	0.884615
	EPDTSNYNI	46	9	HLA-B*53:01	0.9	0.2618
	EPDTSNYNI	46	9	HLA-B*55:01		1.4877
	EPDTSNYNI	46	9	HLA-B*56:01		0.8277
	EPDTSNYNIV	46	10	Entry
	EPDTSNYNIV	46	10	H-2-Ld	1.2
	EPDTSNYNIV	46	10	HLA-B*35:03		1.2064
	EPDTSNYNIV	46	10	HLA-B*51:01		1.6267
	PDTSNYNI	47	8	Entry
	PDTSNYNI	47	8	H-2-Kk				19	0.76
	PDTSNYNI	47	8	H-2-Ld	0.2
	PDTSNYNIVTF	47	11	Entry
	PDTSNYNIVTF	47	11	HLA-A*32:01	1.9
	DTSNYNIVT	48	9	Entry
	DTSNYNIVT	48	9	HLA-A*68:02		1.8981
	DTSNYNIVT	48	9	HLA-A*68:02						1.07	-0.52	0.56	-2.35	812.6
	DTSNYNIVTF	48	10	Entry
	DTSNYNIVTF	48	10	HLA-A*25:01	1.3	0.1373
	DTSNYNIVTF	48	10	HLA-A*26				29	1
	DTSNYNIVTF	48	10	HLA-A*26:01	0.7	0.1949				1.51	0.89	2.4	-0.63	1056.4
	DTSNYNIVTF	48	10	HLA-A*32:01	1.05
	DTSNYNIVTF	48	10	HLA-B*53:01		1.7516
	DTSNYNIVTF	48	10	HLA-B*57:01				18	0.9
	DTSNYNIVTF	48	10	HLA-B*58:02	1			21	0.75
	SNYNIVTF	50	8	Entry
	SNYNIVTF	50	8	H-2-Db	0.8	0.6707
	SNYNIVTF	50	8	H-2-Dd		0.3066
	SNYNIVTF	50	8	H-2-Kb		0.1166				1.51	1.14	2.65	0.17	305.1
	SNYNIVTF	50	8	H-2-Ld		1.5919
	SNYNIVTF	50	8	HLA-A*32:01	0.4
	SNYNIVTF	50	8	HLA-B*13:02		1.9433
	SNYNIVTF	50	8	HLA-B*14:02		1.6176
	SNYNIVTF	50	8	HLA-B*15:01	0.9
	SNYNIVTF	50	8	HLA-B*18:01		1.9721
	SNYNIVTF	50	8	HLA-B*37:01		1.4101
	SNYNIVTF	50	8	HLA-B*46:01	2
	SNYNIVTF	50	8	HLA-B*52:01		0.4221
	SNYNIVTF	50	8	HLA-B*58:01	0.6
	SNYNIVTF	50	8	HLA-B*58:02	0.8
	SNYNIVTFC	50	9	Entry
	SNYNIVTFC	50	9	H-2-Kb		1.3845
	SNYNIVTFC	50	9	H-2-Kb						1.04	0.05	1.08	-2.09	1512
	NYNIVTFC	51	8	Entry
	NYNIVTFC	51	8	H-2-Kd	0.75
	NYNIVTFCC	51	9	Entry
	NYNIVTFCC	51	9	HLA-A*24:02	1.85
	NYNIVTFCC	51	9	HLA-C*07:02	1
	NYNIVTFCC	51	9	HLA-DPA1*01:03/DPB1*02:01											EPDTSNYNIVTFCCQ	21.43		0.72
	YNIVTFCCQ	52	9	Entry
	YNIVTFCCQ	52	9	HLA-DPA1*01:03/DPB1*02:01											DTSNYNIVTFCCQCK	16.56		0.73
	YNIVTFCCQ	52	9	HLA-DPA1*01:03/DPB1*02:01											PDTSNYNIVTFCCQC	17.83		0.74
	YNIVTFCCQ	52	9	HLA-DPA1*01:03/DPB1*02:01											SNYNIVTFCCQCKST	18.65		0.77
	YNIVTFCCQ	52	9	HLA-DPA1*01:03/DPB1*02:01											TSNYNIVTFCCQCKS	16.54		0.72
	YNIVTFCCQ	52	9	HLA-DRB1*04:05											DTSNYNIVTFCCQCK	37.53
	YNIVTFCCQ	52	9	HLA-DRB1*04:05											EPDTSNYNIVTFCCQ	49.4
	YNIVTFCCQ	52	9	HLA-DRB1*04:05											NYNIVTFCCQCKSTL	18.74
	YNIVTFCCQ	52	9	HLA-DRB1*04:05											PDTSNYNIVTFCCQC	53.62
	YNIVTFCCQ	52	9	HLA-DRB1*04:05											SNYNIVTFCCQCKST	43.03
	YNIVTFCCQ	52	9	HLA-DRB1*04:05											TSNYNIVTFCCQCKS	41.8
	YNIVTFCCQ	52	9	HLA-DRB1*04:05											YNIVTFCCQCKSTLR	17.61
	YNIVTFCCQCK	52	11	Entry
	YNIVTFCCQCK	52	11	HLA-A*68:01	1.6
	NIVTFCCQC	53	9	Entry
	NIVTFCCQC	53	9	HLA-A*02			0.3029
	NIVTFCCQCK	53	10	Entry
	NIVTFCCQCK	53	10	HLA-A*11:01						1.15	0.29	1.44	-1.28	523.4
	NIVTFCCQCK	53	10	HLA-A*68:01	1.6					1.15	0.29	1.44	-0.54	95.2
	IVTFCCQCK	54	9	Entry
	IVTFCCQCK	54	9	HLA-A*03				22	0.709677
	IVTFCCQCK	54	9	HLA-A*03:01	1.15					1.15	0.32	1.47	-1.48	899.1
	IVTFCCQCK	54	9	HLA-A*11:01	1.25		0.6076			1.15	0.32	1.47	-0.95	260.4
	IVTFCCQCK	54	9	HLA-A*68:01	1.9					1.15	0.32	1.47	-1.12	384.1
	IVTFCCQCK	54	9	HLA-DRB5*01:01											DTSNYNIVTFCCQCK	28.35					0.7
	IVTFCCQCK	54	9	HLA-DRB5*01:01											IVTFCCQCKSTLRLC	5.02					0.7
	IVTFCCQCK	54	9	HLA-DRB5*01:01											NIVTFCCQCKSTLRL	4.9					0.7
	IVTFCCQCK	54	9	HLA-DRB5*01:01											NYNIVTFCCQCKSTL	10.07					0.7
	IVTFCCQCK	54	9	HLA-DRB5*01:01											SNYNIVTFCCQCKST	27.84					0.7
	IVTFCCQCK	54	9	HLA-DRB5*01:01											TSNYNIVTFCCQCKS	27.93					0.7
	IVTFCCQCK	54	9	HLA-DRB5*01:01											YNIVTFCCQCKSTLR	4.75					0.7
	VTFCCQCK	55	8	Entry
	VTFCCQCK	55	8	HLA-A*03:01	1
	VTFCCQCK	55	8	HLA-A*11:01	0.25					1.15	0.27	1.42	-1.25	470.6
	VTFCCQCK	55	8	HLA-A*30:01	0.4
	VTFCCQCK	55	8	HLA-A*31:01	1.5
	VTFCCQCK	55	8	HLA-A*68:01	1
	VTFCCQCK	55	8	HLA-A*74:01	1.2
	VTFCCQCKSTL	55	11	Entry
	VTFCCQCKSTL	55	11	H-2-Kb	1.1					1.55	0.49	2.04	-0.57	398.8
	VTFCCQCKSTL	55	11	HLA-C*16:01	1.9
	TFCCQCKSTL	56	10	Entry
	TFCCQCKSTL	56	10	H-2-Kd						1.55	0.5	2.05	-1.59	4384
	TFCCQCKSTL	56	10	HLA-C*03:03	2
	TFCCQCKSTLR	56	11	Entry
	TFCCQCKSTLR	56	11	HLA-A*31:01						0.76	0.73	1.49	-1.25	551.9
	TFCCQCKSTLR	56	11	HLA-A*33:03	1					0.76	0.73	1.49	-1.35	692.5
	FCCQCKSTL	57	9	Entry
	FCCQCKSTL	57	9	H-2-Db			0.4168
	FCCQCKSTL	57	9	HLA-B*35:03	1.7
	FCCQCKSTL	57	9	HLA-DRB1*11:01											VTFCCQCKSTLRLCV	8		0.98
	FCCQCKSTLR	57	10	Entry
	FCCQCKSTLR	57	10	HLA-C*03:03	1.7
	FCCQCKSTLR	57	10	HLA-C*12:03	1.8
	CCQCKSTL	58	8	Entry
	CCQCKSTL	58	8	HLA-A*08			0.6655
	CCQCKSTLR	58	9	Entry
	CCQCKSTLR	58	9	HLA-A*31:01						0.76	0.57	1.33	-1.56	782.6
	CCQCKSTLRL	58	10	Entry
	CCQCKSTLRL	58	10	HLA-B*08:01	1.35
	CQCKSTLR	59	8	Entry
	CQCKSTLR	59	8	HLA-A*31:01	0.5
	CQCKSTLRL	59	9	Entry
	CQCKSTLRL	59	9	HLA-B*13				24	1
	CQCKSTLRL	59	9	HLA-B*15:25						1.44	0.43	1.87	-1.12	962.6
	CQCKSTLRL	59	9	HLA-B*48:01	1.25
	CQCKSTLRL	59	9	HLA-E*01:01	0.5
	QCKSTLRL	60	8	Entry
	QCKSTLRL	60	8	HLA-E*01:01	1.4
	CKSTLRLCV	61	9	Entry
	CKSTLRLCV	61	9	H-2-Kk						1.05	0.12	1.16	-2.32	2992.1
	CKSTLRLCV	61	9	HLA-DRB1*11:01											CCQCKSTLRLCVQST	14.7		1.72
	CKSTLRLCV	61	9	HLA-DRB1*11:01											CQCKSTLRLCVQSTQ	4.3		0.73
	CKSTLRLCV	61	9	HLA-DRB1*11:01											FCCQCKSTLRLCVQS	17.43		1.54
	CKSTLRLCV	61	9	HLA-DRB1*11:01											TFCCQCKSTLRLCVQ	17.43		1.56
	KSTLRLCV	62	8	Entry
	KSTLRLCV	62	8	HLA-A*30:01	0.8
	KSTLRLCV	62	8	HLA-C*15:02	0.2
	KSTLRLCVQ	62	9	Entry
	KSTLRLCVQ	62	9	HLA-A*30:01						1.25	0	1.25	-1.71	926.6
	KSTLRLCVQ	62	9	HLA-C*15:02	1.85
	KSTLRLCVQST	62	11	Entry
	KSTLRLCVQST	62	11	HLA-A*30:01						0.89	-0.26	0.63	-2.27	796.9
	STLRLCVQS	63	9	Entry
	STLRLCVQS	63	9	H-2-IAd											CCQCKSTLRLCVQST	14.28		9.13
	STLRLCVQS	63	9	H-2-IAd											CKSTLRLCVQSTQVD	10.7		6.53
	STLRLCVQS	63	9	H-2-IAd											QCKSTLRLCVQSTQV	10.66		7.02
	STLRLCVQS	63	9	HLA-DQA1*03:01/DQB1*03:02											CCQCKSTLRLCVQST	34.03	0.01
	STLRLCVQS	63	9	HLA-DQA1*03:01/DQB1*03:02											CKSTLRLCVQSTQVD	23.19	0.01
	STLRLCVQS	63	9	HLA-DQA1*03:01/DQB1*03:02											CQCKSTLRLCVQSTQ	34.45	0.01
	STLRLCVQS	63	9	HLA-DQA1*03:01/DQB1*03:02											FCCQCKSTLRLCVQS	80.43	0.01
	STLRLCVQS	63	9	HLA-DQA1*03:01/DQB1*03:02											KSTLRLCVQSTQVDI	23.89	0.01
	STLRLCVQS	63	9	HLA-DQA1*03:01/DQB1*03:02											QCKSTLRLCVQSTQV	31.27	0.01
	STLRLCVQS	63	9	HLA-DQA1*03:01/DQB1*03:02											STLRLCVQSTQVDIR	32.58	0.01
	STLRLCVQST	63	10	Entry
	STLRLCVQST	63	10	HLA-A*30:01						0.89	-0.24	0.65	-2.14	623.3
	TLRLCVQST	64	9	Entry
	TLRLCVQST	64	9	HLA-A*02:01				20
	LRLCVQST	65	8	Entry
	LRLCVQST	65	8	HLA-B*27:05	1.1
	LRLCVQSTQ	65	9	Entry
	LRLCVQSTQ	65	9	HLA-B*27:05						1.07	0.06	1.12	-1.8	839.5
	LRLCVQSTQ	65	9	HLA-DRB1*11:01											CKSTLRLCVQSTQVD	4.3		1.71
	LRLCVQSTQ	65	9	HLA-DRB1*11:01											QCKSTLRLCVQSTQV	4.3		1.66
	LRLCVQSTQ	65	9	HLA-DRB4*01:01											KSTLRLCVQSTQVDI	3.79			1.92
	LRLCVQSTQ	65	9	HLA-DRB4*01:01											LRLCVQSTQVDIRIL	5.41			1.72
	LRLCVQSTQ	65	9	HLA-DRB4*01:01											STLRLCVQSTQVDIR	4.16			1.93
	LRLCVQSTQ	65	9	HLA-DRB4*01:01											TLRLCVQSTQVDIRI	5.45			1.78
	LRLCVQSTQV	65	10	Entry
	LRLCVQSTQV	65	10	H-2-Kd	1.6
	LRLCVQSTQV	65	10	HLA-B*27:02	1.5
	LRLCVQSTQV	65	10	HLA-B*27:05						1.04	0.24	1.28	-1.08	228.6
	RLCVQSTQV	66	9	Entry
	RLCVQSTQV	66	9	H-2-IAd											KSTLRLCVQSTQVDI	10.91		7.38
	RLCVQSTQV	66	9	H-2-IAd											STLRLCVQSTQVDIR	8.6		4.33
	RLCVQSTQV	66	9	HLA-A*02			0.272
	RLCVQSTQV	66	9	HLA-A*02:01			0.6094			1.04	0.27	1.31	-1.56	740.3
	RLCVQSTQV	66	9	HLA-A*02:01 EO			0.6094
	RLCVQSTQV	66	9	HLA-B*13				20	0.833333
	CVQSTQVDI	68	9	Entry
	CVQSTQVDI	68	9	H-2-Kd	1.8
	CVQSTQVDI	68	9	HLA-A*02:01			0.5156
	CVQSTQVDI	68	9	HLA-A*02:01 EO			0.5156
	CVQSTQVDI	68	9	HLA-DRB1*03:01											STLRLCVQSTQVDIR	3.62		0.76
	CVQSTQVDI	68	9	HLA-DRB1*07:01											KSTLRLCVQSTQVDI	3.68			1.36
	CVQSTQVDI	68	9	HLA-DRB1*07:01											LRLCVQSTQVDIRIL	7.3			1.38
	CVQSTQVDI	68	9	HLA-DRB1*07:01											STLRLCVQSTQVDIR	3.67			1.57
	CVQSTQVDI	68	9	HLA-DRB1*07:01											TLRLCVQSTQVDIRI	3.67			1.43
	CVQSTQVDIR	68	10	Entry
	CVQSTQVDIR	68	10	HLA-A*31:01						0.95	0.69	1.65	-0.95	392.7
	CVQSTQVDIR	68	10	HLA-A*33:03						0.95	0.69	1.65	-1.05	491.4
	CVQSTQVDIR	68	10	HLA-A*68:01				18	0.72	0.95	0.69	1.65	-0.82	293.5
	VQSTQVDIR	69	9	Entry
	VQSTQVDIR	69	9	H-2-IAd											LCVQSTQVDIRILQE	4.59		7.93
	VQSTQVDIR	69	9	H-2-IAd											LRLCVQSTQVDIRIL	4.11		3.84
	VQSTQVDIR	69	9	H-2-IAd											RLCVQSTQVDIRILQ	3.38		5.2
	VQSTQVDIR	69	9	H-2-IAd											TLRLCVQSTQVDIRI	7.16		4.1
	VQSTQVDIR	69	9	HLA-DQA1*04:01/DQB1*04:02											LCVQSTQVDIRILQE	14.22		1.02
	VQSTQVDIR	69	9	HLA-DRB1*03:01											LRLCVQSTQVDIRIL	2.33		0.66
	VQSTQVDIR	69	9	HLA-DRB1*03:01											RLCVQSTQVDIRILQ	1.07		0.14
	VQSTQVDIR	69	9	HLA-DRB1*03:01											TLRLCVQSTQVDIRI	3.62		0.71
	VQSTQVDIRI	69	10	Entry
	VQSTQVDIRI	69	10	HLA-B*13				22	0.916667
	VQSTQVDIRI	69	10	HLA-B*13:02		1.0259
	VQSTQVDIRI	69	10	HLA-B*52:01	1.7	1.5847
	QSTQVDIR	70	8	Entry
	QSTQVDIR	70	8	HLA-A*68:01	1.1
	QSTQVDIRI	70	9	Entry
	QSTQVDIRI	70	9	H-2-IAd											QSTQVDIRILQELLM	1.08		1.02
	QSTQVDIRI	70	9	HLA-B*57:01		1.1164
	QSTQVDIRI	70	9	HLA-B*58:01	1.3	0.693				1.04	0.26	1.3	-1.29	385.4
	QSTQVDIRI	70	9	HLA-B*58:02		1.1908		21	0.75
	QSTQVDIRI	70	9	HLA-C*15:02		1.8023
	QSTQVDIRIL	70	10	Entry
	QSTQVDIRIL	70	10	HLA-B*58:02				25	0.892857
	STQVDIRIL	71	9	Entry
	STQVDIRIL	71	9	H-2-IAd											CVQSTQVDIRILQEL	6.66			0.76
	STQVDIRIL	71	9	H-2-IAd											LCVQSTQVDIRILQE	4.59			1.25
	STQVDIRIL	71	9	H-2-IAd											LRLCVQSTQVDIRIL	4.11			4.38
	STQVDIRIL	71	9	H-2-IAd											QSTQVDIRILQELLM	1.08			1.14
	STQVDIRIL	71	9	H-2-IAd											RLCVQSTQVDIRILQ	3.38			1.55
	STQVDIRIL	71	9	H-2-IAd											STQVDIRILQELLMG	1.86			2.56
	STQVDIRIL	71	9	H-2-IAd											VQSTQVDIRILQELL	7.51			1.04
	STQVDIRIL	71	9	H-2-Qa1		1.8244
	STQVDIRIL	71	9	HLA-A*26				21	0.724138
	STQVDIRIL	71	9	HLA-B*57:01		1.2402
	STQVDIRIL	71	9	HLA-B*58:02				23	0.821429
	STQVDIRIL	71	9	HLA-C*01:02		1.5902
	STQVDIRIL	71	9	HLA-C*03:03		1.7241
	STQVDIRIL	71	9	HLA-C*03:04		1.7241
	STQVDIRIL	71	9	HLA-C*12:03		1.9522
	STQVDIRIL	71	9	HLA-C*15:02		1.2617
	STQVDIRIL	71	9	HLA-C*16:01		1.1965
	STQVDIRIL	71	9	HLA-E*01:01		1.4015
	STQVDIRILQ	71	10	Entry
	STQVDIRILQ	71	10	HLA-A*68:01		1.5138				1.06	-0.07	0.99	-1.76	565.9
	TQVDIRIL	72	8	Entry
	TQVDIRIL	72	8	H-2-Kk						1.48	0.5	1.98	-1.49	2925.6
	TQVDIRIL	72	8	HLA-B*13:01		1.4715
	TQVDIRIL	72	8	HLA-B*13:02		1.5831
	TQVDIRIL	72	8	HLA-B*37:01		1.6697
	TQVDIRIL	72	8	HLA-B*38:01	1.9	1.6441
	TQVDIRIL	72	8	HLA-B*39:01	0.2	1.1476
	TQVDIRIL	72	8	HLA-B*48:01	0.7	0.3696
	TQVDIRIL	72	8	HLA-B*52:01		0.9572
	TQVDIRILQ	72	9	Entry
	TQVDIRILQ	72	9	HLA-DRB1*03:01											CVQSTQVDIRILQEL	0.75		0.15	0.75
	TQVDIRILQ	72	9	HLA-DRB1*03:01											LCVQSTQVDIRILQE	1.06		0.14	1.06
	TQVDIRILQ	72	9	HLA-DRB1*03:01											QSTQVDIRILQELLM	1.38		0.14	1.38
	TQVDIRILQ	72	9	HLA-DRB1*03:01											RLCVQSTQVDIRILQ	1.07			1.07
	TQVDIRILQ	72	9	HLA-DRB1*03:01											STQVDIRILQELLMG	1.42		0.77
	TQVDIRILQ	72	9	HLA-DRB1*03:01											TQVDIRILQELLMGS	1.42		0.76
	TQVDIRILQ	72	9	HLA-DRB1*03:01											VQSTQVDIRILQELL	0.59		0.14	0.59
	TQVDIRILQ	72	9	HLA-DRB1*11:01											QSTQVDIRILQELLM	0.55		0.55
	TQVDIRILQEL	72	11	Entry
	TQVDIRILQEL	72	11	HLA-A*02:06		1.7268
	TQVDIRILQEL	72	11	HLA-B*13:01		1.6168
	TQVDIRILQEL	72	11	HLA-B*38:01		1.9494
	TQVDIRILQEL	72	11	HLA-B*39:01		1.4597
	TQVDIRILQEL	72	11	HLA-B*48:01	1.7	0.7382
	QVDIRILQE	73	9	Entry
	QVDIRILQE	73	9	HLA-DQA1*03:01/DQB1*03:02											QSTQVDIRILQELLM	7.34		1.62
	QVDIRILQE	73	9	HLA-DQA1*03:01/DQB1*03:02											STQVDIRILQELLMG	8.57		1.62
	QVDIRILQE	73	9	HLA-DQA1*03:01/DQB1*03:02											VQSTQVDIRILQELL	6.91		1.64
	QVDIRILQE	73	9	HLA-DQA1*04:01/DQB1*04:02											CVQSTQVDIRILQEL	5.08		0.44
	QVDIRILQE	73	9	HLA-DQA1*04:01/DQB1*04:02											QSTQVDIRILQELLM	6.65		0.3
	QVDIRILQE	73	9	HLA-DQA1*04:01/DQB1*04:02											STQVDIRILQELLMG	9.02		0.31
	QVDIRILQE	73	9	HLA-DQA1*04:01/DQB1*04:02											VQSTQVDIRILQELL	5.51		0.31
	QVDIRILQEL	73	10	Entry
	QVDIRILQEL	73	10	HLA-B*38:01				16	0.727273
	VDIRILQELL	74	10	Entry
	VDIRILQELL	74	10	H-2-Kk						1.51	0.32	1.82	-1.81	4304.2
	VDIRILQELL	74	10	H-2-Qa2		1.5561
	VDIRILQELL	74	10	HLA-B*37:01		1.5145
	VDIRILQELL	74	10	HLA-B*47:01				20	0.833333
	VDIRILQELLM	74	11	Entry
	VDIRILQELLM	74	11	HLA-B*27:02		1.9636
	DIRILQEL	75	8	Entry
	DIRILQEL	75	8	HLA-B*08:01		0.3105
	DIRILQELL	75	9	Entry
	DIRILQELL	75	9	HLA-A*26				21	0.724138
	DIRILQELL	75	9	HLA-B*08:01		1.1903
	DIRILQELL	75	9	HLA-DPA1*02:01/DPB1*01:01											DIRILQELLMGSFGI	4.11		0.86
	DIRILQELL	75	9	HLA-DPA1*02:01/DPB1*01:01											QSTQVDIRILQELLM	3.98		0.12
	DIRILQELL	75	9	HLA-DPA1*02:01/DPB1*01:01											QVDIRILQELLMGSF	2.15		0.14
	DIRILQELL	75	9	HLA-DPA1*02:01/DPB1*01:01											STQVDIRILQELLMG	3.57		0.12
	DIRILQELL	75	9	HLA-DPA1*02:01/DPB1*01:01											TQVDIRILQELLMGS	2.5		0.11
	DIRILQELL	75	9	HLA-DPA1*02:01/DPB1*01:01											VDIRILQELLMGSFG	2.65		0.38
	DIRILQELL	75	9	HLA-DPA1*03:01/DPB1*04:02											QSTQVDIRILQELLM	7.59		0.41
	DIRILQELL	75	9	HLA-DPA1*03:01/DPB1*04:02											QVDIRILQELLMGSF	3.3		0.35
	DIRILQELL	75	9	HLA-DPA1*03:01/DPB1*04:02											STQVDIRILQELLMG	7.59		0.37
	DIRILQELL	75	9	HLA-DPA1*03:01/DPB1*04:02											TQVDIRILQELLMGS	4.61		0.31
	DIRILQELL	75	9	HLA-DQA1*05:01/DQB1*02:01											QSTQVDIRILQELLM	1.82		1.82
	DIRILQELL	75	9	HLA-DQA1*05:01/DQB1*02:01											STQVDIRILQELLMG	2.21		1.88
	DIRILQELL	75	9	HLA-DRB1*08:02											QSTQVDIRILQELLM	2.73		1.4
	DIRILQELL	75	9	HLA-DRB4*01:01											DIRILQELLMGSFGI	0.6			0.23
	DIRILQELL	75	9	HLA-DRB4*01:01											QSTQVDIRILQELLM	0.25			0.25
	DIRILQELL	75	9	HLA-DRB4*01:01											QVDIRILQELLMGSF	0.2			0.14
	DIRILQELL	75	9	HLA-DRB4*01:01											STQVDIRILQELLMG	0.21			0.2
	DIRILQELL	75	9	HLA-DRB4*01:01											TQVDIRILQELLMGS	0.19			0.15
	DIRILQELL	75	9	HLA-DRB4*01:01											VDIRILQELLMGSFG	0.22			0.13
	DIRILQELL	75	9	HLA-DRB4*01:01											VQSTQVDIRILQELL	1.21			1.19
	DIRILQELLM	75	10	Entry
	DIRILQELLM	75	10	HLA-B*14:02		1.9275
	DIRILQELLM	75	10	HLA-B*38:01		1.7824
	IRILQELL	76	8	Entry
	IRILQELL	76	8	H-2-Kb						1.51	0.49	1.99	-1.69	4775.1
	IRILQELL	76	8	HLA-B*14:02				23	0.766667
	IRILQELL	76	8	HLA-B*27:02	0.9	1.4859
	IRILQELL	76	8	HLA-B*27:05	0.95	1.7782
	IRILQELL	76	8	HLA-B*38:01	0.4	1.6439
	IRILQELL	76	8	HLA-C*07:01	1.3	1.9667
	IRILQELLMG	76	10	Entry
	IRILQELLMG	76	10	HLA-B*27:05	0.95
	IRILQELLMGS	76	11	Entry
	IRILQELLMGS	76	11	HLA-B*27:05	0.95
	RILQELLM	77	8	Entry
	RILQELLM	77	8	HLA-B*58:01	2
	RILQELLM	77	8	HLA-C*15:02	2
	RILQELLMGS	77	10	Entry
	RILQELLMGS	77	10	HLA-A*02:06	1.45
	RILQELLMGSF	77	11	Entry
	RILQELLMGSF	77	11	HLA-A*23:01	1.3
	RILQELLMGSF	77	11	HLA-A*25:01	1.8
	RILQELLMGSF	77	11	HLA-A*32:01	0.8
	RILQELLMGSF	77	11	HLA-B*15:01	0.7
	RILQELLMGSF	77	11	HLA-B*15:25	1.5					1.43	1.27	2.7	-0.17	745.3
	RILQELLMGSF	77	11	HLA-B*18:01	1.4
	ILQELLMGS	78	9	Entry
	ILQELLMGS	78	9	HLA-A*02:01		1.5771				0.87	-0.91	-0.05	-2.53	305.5
	ILQELLMGS	78	9	HLA-A*02:06						0.87	-0.91	-0.05	-2.6	355.8
	ILQELLMGS	78	9	HLA-DPA1*02:01/DPB1*14:01											DIRILQELLMGSFGI	3.2				3.2
	ILQELLMGS	78	9	HLA-DPA1*02:01/DPB1*14:01											IRILQELLMGSFGIV	4.93				4.93
	ILQELLMGS	78	9	HLA-DPA1*02:01/DPB1*14:01											QVDIRILQELLMGSF	2.33				2.33
	ILQELLMGS	78	9	HLA-DPA1*02:01/DPB1*14:01											TQVDIRILQELLMGS	3.09				3.09
	ILQELLMGS	78	9	HLA-DPA1*02:01/DPB1*14:01											VDIRILQELLMGSFG	2.72				2.72
	ILQELLMGS	78	9	HLA-DPA1*03:01/DPB1*04:02											DIRILQELLMGSFGI	3.9		0.98
	ILQELLMGS	78	9	HLA-DPA1*03:01/DPB1*04:02											IRILQELLMGSFGIV	5.04		1.17
	ILQELLMGSF	78	10	Entry
	ILQELLMGSF	78	10	HLA-A*32:01						1.43	1.16	2.59	-0.41	1004.9
	ILQELLMGSF	78	10	HLA-B*15:01	0.35			22	0.956522	1.43	1.16	2.59	0.73	72.6
	ILQELLMGSF	78	10	HLA-B*15:02						1.43	1.16	2.59	-0.33	835.6
	ILQELLMGSF	78	10	HLA-B*15:25	1.5					1.43	1.16	2.59	0.65	87.1
	ILQELLMGSF	78	10	HLA-B*18:01	0.9
	ILQELLMGSF	78	10	HLA-B*46:01	1
	ILQELLMGSFG	78	11	Entry
	ILQELLMGSFG	78	11	HLA-A*32:01	1.7
	LQELLMGS	79	8	Entry
	LQELLMGS	79	8	HLA-A*02:06	1.15
	LQELLMGSF	79	9	Entry
	LQELLMGSF	79	9	H-2-IAd											IRILQELLMGSFGIV	7.36			9.07
	LQELLMGSF	79	9	H-2-Kk						1.43	1.08	2.5	-1.09	3910.4
	LQELLMGSF	79	9	HLA-B*15:01	0.8	1.3373		18	0.782609	1.43	1.08	2.5	0.16	219.4
	LQELLMGSF	79	9	HLA-B*15:02						1.43	1.08	2.5	-0.45	891.8
	LQELLMGSF	79	9	HLA-B*15:25		1.6029				1.43	1.08	2.5	0.23	185.5
	LQELLMGSFG	79	10	Entry
	LQELLMGSFG	79	10	H-2-Kk						0.69	-0.63	0.06	-3.5	3580.3
	LQELLMGSFGI	79	11	Entry
	LQELLMGSFGI	79	11	H-2-Kk	0.65					0.95	0.21	1.15	-0.87	105.5
	LQELLMGSFGI	79	11	HLA-A*02:01						0.95	0.21	1.15	-1.47	423.4
	LQELLMGSFGI	79	11	HLA-A*02:06						0.95	0.21	1.15	-1.57	527.1
	LQELLMGSFGI	79	11	HLA-B*13:01	0.7
	LQELLMGSFGI	79	11	HLA-B*13:02	0.6
	LQELLMGSFGI	79	11	HLA-B*40:01	1.3
	LQELLMGSFGI	79	11	HLA-B*40:02						0.95	0.21	1.15	-1.53	483.3
	LQELLMGSFGI	79	11	HLA-B*44:02	1.1
	LQELLMGSFGI	79	11	HLA-B*49:01	1.2
	LQELLMGSFGI	79	11	HLA-B*52:01	0.6
	QELLMGSF	80	8	Entry
	QELLMGSF	80	8	H-2-Kk	0.3	0.9468				1.43	1.08	2.5	-0.26	578.5
	QELLMGSF	80	8	H-2-Qa2		0.8161
	QELLMGSF	80	8	HLA-A*25:01	1
	QELLMGSF	80	8	HLA-B*13:01	1.9
	QELLMGSF	80	8	HLA-B*18				22	0.758621
	QELLMGSF	80	8	HLA-B*18:01	0.75	0.2564				1.43	1.08	2.5	-0.49	972.9
	QELLMGSF	80	8	HLA-B*37				24	0.857143
	QELLMGSF	80	8	HLA-B*37:01		1.5899
	QELLMGSF	80	8	HLA-B*40:01		1.8018
	QELLMGSF	80	8	HLA-B*40:02		1.3615				1.43	1.08	2.5	-0.47	936.7
	QELLMGSF	80	8	HLA-B*44:02		0.7657				1.43	1.08	2.5	-0.31	646.4
	QELLMGSF	80	8	HLA-B*44:03		0.751				1.43	1.08	2.5	-0.36	730.2
	QELLMGSF	80	8	HLA-B*49:01	1.5
	QELLMGSF	80	8	HLA-B*50:01	1.8
	QELLMGSFG	80	9	Entry
	QELLMGSFG	80	9	H-2-Kk	0.3
	QELLMGSFG	80	9	H-2-Kk						0.69	-0.63	0.06	-2.99	1118.2
	QELLMGSFG	80	9	HLA-B*44:02	1.1
	QELLMGSFG	80	9	HLA-B*44:03	1.35
	QELLMGSFG	80	9	HLA-B*44:03						0.69	-0.63	0.06	-2.91	931.4
	QELLMGSFGI	80	10	Entry
	QELLMGSFGI	80	10	H-2-Kk	0.2	0.6339				0.95	0.21	1.15	-0.05	15.8
	QELLMGSFGI	80	10	H-2-Qa2		1.9066
	QELLMGSFGI	80	10	HLA-A*02:01						0.95	0.21	1.15	-1.05	160.5
	QELLMGSFGI	80	10	HLA-A*02:06						0.95	0.21	1.15	-1.46	409.2
	QELLMGSFGI	80	10	HLA-B*13:01	0.3					0.95	0.21	1.15	-1.28	269.9
	QELLMGSFGI	80	10	HLA-B*13:02	0.3					0.95	0.21	1.15	-1.74	778.6
	QELLMGSFGI	80	10	HLA-B*37:01	1.5					0.95	0.21	1.15	-1.65	630.1
	QELLMGSFGI	80	10	HLA-B*40:01		1.1378				0.95	0.21	1.15	-1.35	317.4
	QELLMGSFGI	80	10	HLA-B*40:02	0.25	1.4034				0.95	0.21	1.15	-0.46	41.3
	QELLMGSFGI	80	10	HLA-B*44:02	0.35	1.3029		20	0.769231	0.95	0.21	1.15	-0.93	121.9
	QELLMGSFGI	80	10	HLA-B*44:03	0.55	1.4337				0.95	0.21	1.15	-1.08	169.7
	QELLMGSFGI	80	10	HLA-B*49:01	0.3	1.0657		20	0.769231	0.95	0.21	1.15	-1.43	386.5
	QELLMGSFGI	80	10	HLA-B*50:01	1.2
	QELLMGSFGIV	80	11	Entry
	QELLMGSFGIV	80	11	H-2-Kk						1.02	0.11	1.13	-0.61	54.9
	QELLMGSFGIV	80	11	HLA-B*13:01	1.4
	QELLMGSFGIV	80	11	HLA-B*13:02	1
	QELLMGSFGIV	80	11	HLA-B*40:01	0.7
	QELLMGSFGIV	80	11	HLA-B*40:02	1.05					1.02	0.11	1.13	-1.42	360
	QELLMGSFGIV	80	11	HLA-B*44:02	1
	QELLMGSFGIV	80	11	HLA-B*49:01	0.8
	QELLMGSFGIV	80	11	HLA-B*50:01	0.4
	QELLMGSFGIV	80	11	HLA-B*52:01	2
	ELLMGSFGI	81	9	Entry
	ELLMGSFGI	81	9	HLA-A*02:01		1.3428	0.4922			0.95	0.14	1.08	-1.02	126.8
	ELLMGSFGI	81	9	HLA-A*02:06		1.3914	0.48			0.95	0.14	1.08	-1.09	151.1
	ELLMGSFGI	81	9	HLA-A*68:02		0.8848				0.95	0.14	1.08	-1.16	176.4
	ELLMGSFGI	81	9	HLA-DPA1*01:03/DPB1*02:01											IRILQELLMGSFGIV	6.55		0.47
	ELLMGSFGI	81	9	HLA-DRB3*01:01											DIRILQELLMGSFGI	6.39	0.01
	ELLMGSFGI	81	9	HLA-DRB3*01:01											ELLMGSFGIVCPNCS	8.91	0.01
	ELLMGSFGI	81	9	HLA-DRB3*01:01											ILQELLMGSFGIVCP	6.12	0.01
	ELLMGSFGI	81	9	HLA-DRB3*01:01											IRILQELLMGSFGIV	4.82	0.01
	ELLMGSFGI	81	9	HLA-DRB3*01:01											LQELLMGSFGIVCPN	6.2	0.01
	ELLMGSFGI	81	9	HLA-DRB3*01:01											QELLMGSFGIVCPNC	6.62	0.01
	ELLMGSFGI	81	9	HLA-DRB3*01:01											RILQELLMGSFGIVC	4.67	0.01
	ELLMGSFGIV	81	10	Entry
	ELLMGSFGIV	81	10	HLA-A*02:01	2		0.2787			1.02	0.04	1.06	-1.2	183.9
	ELLMGSFGIV	81	10	HLA-A*02:06						1.02	0.04	1.06	-1.32	243.8
	ELLMGSFGIV	81	10	HLA-A*68:02						1.02	0.04	1.06	-1.45	323.9
	LLMGSFGI	82	8	Entry
	LLMGSFGI	82	8	HLA-A*02:01						0.95	0.2	1.14	-0.76	80.3
	LLMGSFGI	82	8	HLA-A*02:06						0.95	0.2	1.14	-1.26	250.7
	LLMGSFGI	82	8	HLA-A*32:01	0.9
	LLMGSFGI	82	8	HLA-B*13:01	1.4
	LLMGSFGI	82	8	HLA-B*13:02	1.1
	LLMGSFGI	82	8	HLA-B*52:01	1.3
	LLMGSFGIVC	82	10	Entry
	LLMGSFGIVC	82	10	HLA-A*02:01						1.16	-0.03	1.13	-1.56	486.1
	LLMGSFGIVC	82	10	HLA-A*02:06						1.16	-0.03	1.13	-1.65	605.1
	LMGSFGIV	83	8	Entry
	LMGSFGIV	83	8	H-2-Kb						1.02	0.14	1.16	-2.33	3118.6
	MGSFGIVCPN	84	10	Entry
	MGSFGIVCPN	84	10	HLA-B*58:01	0.65
	GSFGIVCPN	85	9	Entry
	GSFGIVCPN	85	9	HLA-A*32:01	1.4
	FGIVCPNCS	87	9	Entry
	FGIVCPNCS	87	9	H-2-IAb											ELLMGSFGIVCPNCS	17.92			8.29
	FGIVCPNCS	87	9	H-2-IAb											LLMGSFGIVCPNCST	18.46			7.84
	FGIVCPNCS	87	9	H-2-IAb											LMGSFGIVCPNCSTR	18.07			8.1
	FGIVCPNCS	87	9	H-2-IAb											MGSFGIVCPNCSTRL	17.32			8.02
	FGIVCPNCS	87	9	HLA-DRB1*04:01											ELLMGSFGIVCPNCS	7.24
	FGIVCPNCS	87	9	HLA-DRB1*04:01											LLMGSFGIVCPNCST	7.19
	FGIVCPNCS	87	9	HLA-DRB1*04:01											LMGSFGIVCPNCSTR	6.7
	FGIVCPNCS	87	9	HLA-DRB1*04:01											MGSFGIVCPNCSTRL	5.3
	FGIVCPNCS	87	9	HLA-DRB1*04:05											ELLMGSFGIVCPNCS	8.92					0.47
	FGIVCPNCS	87	9	HLA-DRB1*04:05											LLMGSFGIVCPNCST	9.27					0.47
	FGIVCPNCS	87	9	HLA-DRB1*04:05											LMGSFGIVCPNCSTR	9.19					0.47
	FGIVCPNCS	87	9	HLA-DRB1*04:05											MGSFGIVCPNCSTRL	8.03					0.47
	FGIVCPNCS	87	9	HLA-DRB1*07:01											MGSFGIVCPNCSTRL	20.8		1.87
	FGIVCPNCS	87	9	HLA-DRB1*08:02											ELLMGSFGIVCPNCS	11.81
	FGIVCPNCS	87	9	HLA-DRB1*08:02											LLMGSFGIVCPNCST	15.7
	FGIVCPNCS	87	9	HLA-DRB1*08:02											LMGSFGIVCPNCSTR	14.87
	FGIVCPNCS	87	9	HLA-DRB1*08:02											MGSFGIVCPNCSTRL	11.02
	FGIVCPNCS	87	9	HLA-DRB1*11:01											ELLMGSFGIVCPNCS	2.83
	FGIVCPNCS	87	9	HLA-DRB1*11:01											LLMGSFGIVCPNCST	2.72
	FGIVCPNCS	87	9	HLA-DRB1*11:01											LMGSFGIVCPNCSTR	2.6
	FGIVCPNCS	87	9	HLA-DRB1*11:01											MGSFGIVCPNCSTRL	2.34
	FGIVCPNCS	87	9	HLA-DRB1*13:02											ELLMGSFGIVCPNCS	40.16
	FGIVCPNCS	87	9	HLA-DRB1*13:02											LLMGSFGIVCPNCST	48.84
	FGIVCPNCS	87	9	HLA-DRB1*13:02											LMGSFGIVCPNCSTR	54.83
	FGIVCPNCS	87	9	HLA-DRB1*13:02											MGSFGIVCPNCSTRL	9.98
	FGIVCPNCS	87	9	HLA-DRB5*01:01											ELLMGSFGIVCPNCS	4.44					0.38
	FGIVCPNCS	87	9	HLA-DRB5*01:01											LLMGSFGIVCPNCST	4.58					0.38
	FGIVCPNCS	87	9	HLA-DRB5*01:01											LMGSFGIVCPNCSTR	3.81					0.38
	FGIVCPNCS	87	9	HLA-DRB5*01:01											MGSFGIVCPNCSTRL	3.48					0.38
	FGIVCPNCSTR	87	11	Entry
	FGIVCPNCSTR	87	11	HLA-A*33:03	1.9
	FGIVCPNCSTR	87	11	HLA-A*68:01	1					0.96	0.54	1.51	-1.42	841.3
	GIVCPNCSTR	88	10	Entry
	GIVCPNCSTR	88	10	HLA-A*11			0.4236
	GIVCPNCSTR	88	10	HLA-A*31:01						0.96	0.61	1.57	-1.08	449.4
	GIVCPNCSTR	88	10	HLA-A*68:01	1.2					0.96	0.61	1.57	-0.98	361.8
	GIVCPNCSTR	88	10	HLA-A*74:01		1.7488
	IVCPNCSTR	89	9	Entry
	IVCPNCSTR	89	9	HLA-A*03				26	0.83871
	IVCPNCSTR	89	9	HLA-A*11:01			0.4295
	IVCPNCSTR	89	9	HLA-A*31			0.4558
	IVCPNCSTR	89	9	HLA-A*31:01	0.9	0.5283				0.96	0.7	1.67	-0.32	98.3
	IVCPNCSTR	89	9	HLA-A*33:01			0.4798
	IVCPNCSTR	89	9	HLA-A*33:03	1.5	0.447				0.96	0.7	1.67	-0.63	197.3
	IVCPNCSTR	89	9	HLA-A*68:01	0.55	1.3027		18	0.72	0.96	0.7	1.67	-0.64	203.9
	IVCPNCSTR	89	9	HLA-A*74:01	1.6	0.9643
	IVCPNCSTRL	89	10	Entry
	IVCPNCSTRL	89	10	H-2-Dd				22	0.785714
	IVCPNCSTRL	89	10	H-2-Kb						1.48	0.48	1.96	-1.61	3676.2
	IVCPNCSTRL	89	10	HLA-C*01:02	0.9
	IVCPNCSTRL	89	10	HLA-E*01:01	1.5
	IVCPNCSTR	89	11	Entry
	IVCPNCSTR	89	11	HLA-A*11			0.3674
	VCPNCSTR	90	8	Entry
	VCPNCSTR	90	8	HLA-A*31:01	1.7
	VCPNCSTR	90	8	HLA-A*68:01	1.3
	VCPNCSTRL	90	9	Entry
	VCPNCSTRL	90	9	H-2-Dd	1.3
	VCPNCSTRL	90	9	H-2-Kb						1.48	0.45	1.93	-1.57	3177.4
	CPNCSTRL	91	8	Entry
	CPNCSTRL	91	8	H-2-Ld	0.6					1.48	0.25	1.73	-1.97	4965.5
	CPNCSTRL	91	8	HLA-B*07:02						1.48	0.25	1.73	-1.27	993
	CPNCSTRL	91	8	HLA-B*35:03	0.4
	CPNCSTRL	91	8	HLA-B*55:01	1.6
	CPNCSTRL	91	8	HLA-B*56:01	1.8
	CPNCSTRL	91	8	HLA-C*04:01	1

## Sheet: H45E7-1
	Peptides	Location		Alleles	MHC I binding prediction					MHC-I Processing prediction					MHC II binding prediction
					IEDB	NetMHCpan4	Rankpep	SYFPEITHI	SYFPEITHI	IEDB combind predictor					IEDB
										Proteasomal cleavage	TAP	Processing	Total		Complete MHC-II	Median	Comlib	SMM	NN	NetMHCIIpan	Strurniolo
	Sequence	Start	Length	Allele	PR	PR	%Optimal	score	%Reference	score	score	score	score	IC50	peptide	PR	PR	PR	PR	PR	PR
	MHGPRETL	1	8	Entry
	MHGPRETL	1	8	HLA-B*14:02	0.3	0.7971
	MHGPRETL	1	8	HLA-B*38:01	0.2	0.9127
	MHGPRETL	1	8	HLA-B*39:01	0.2	0.417				1.57	0.34	1.9	-0.89	616.8
	MHGPRETL	1	8	HLA-B*48:01	1.2
	MHGPRETL	1	8	HLA-C*03:03	0.5
	MHGPRETL	1	8	HLA-E*01:01	1.7
	MHGPRETLQEI	1	11	Entry
	MHGPRETLQEI	1	11	H-2-Dd	0.2
	MHGPRETLQEI	1	11	H-2-Kd						1.12	0.15	1.28	-2.13	2539.7
	MHGPRETLQEI	1	11	H-2-Kk						1.12	0.15	1.28	-2.26	3447.3
	MHGPRETLQEI	1	11	HLA-B*07:02		1.1786				1.12	0.15	1.28	-1.56	683.5
	MHGPRETLQEI	1	11	HLA-B*38:01	1
	MHGPRETLQEI	1	11	HLA-B*51:01		1.9172
	MHGPRETLQEI	1	11	HLA-B*55:01	0.6
	MHGPRETLQEI	1	11	HLA-B*56:01	1.1
	MHGPRETLQEI	1	11	HLA-C*07:04	1.3
	HGPRETLQ	2	8	Entry
	HGPRETLQ	2	8	H-2-Dd	0.2
	HGPRETLQE	2	9	Entry
	HGPRETLQE	2	9	H-2-Dd	0.5
	HGPRETLQEI	2	10	Entry
	HGPRETLQEI	2	10	H-2-Dd	1.1	0.5765				1.12	0.09	1.21	-2.22	2719.8
	HGPRETLQEI	2	10	HLA-B*07:02		0.3081				1.12	0.09	1.21	-0.98	156.6
	HGPRETLQEI	2	10	HLA-B*35:03		1.3097
	HGPRETLQEI	2	10	HLA-B*51:01		1.1022
	HGPRETLQEI	2	10	HLA-B*55:01	1.6	0.3741
	HGPRETLQEI	2	10	HLA-B*56:01		0.6471
	HGPRETLQEIV	2	11	Entry
	HGPRETLQEIV	2	11	H-2-Dd	0.2
	GPRETLQEI	3	9	Entry
	GPRETLQEI	3	9	H-2-Kk						1.12	0.03	1.16	-2.43	3827.6
	GPRETLQEI	3	9	H-2-Ld		0.4221
	GPRETLQEI	3	9	HLA-B*07:02	0.8	0.0522		18	0.75	1.12	0.03	1.16	-0.52	47
	GPRETLQEI	3	9	HLA-B*08:01		1.5717
	GPRETLQEI	3	9	HLA-B*35:01				18	0.782609
	GPRETLQEI	3	9	HLA-B*35:03		0.4807
	GPRETLQEI	3	9	HLA-B*51			0.4418
	GPRETLQEI	3	9	HLA-B*51:01	0.8	0.4646		24	0.923077
	GPRETLQEI	3	9	HLA-B*53:01		1.339
	GPRETLQEI	3	9	HLA-B*55:01	1.8	0.0716
	GPRETLQEI	3	9	HLA-B*56:01		0.2356
	GPRETLQEIV	3	10	Entry
	GPRETLQEIV	3	10	HLA-B*07:02	0.45	0.6089		18	0.75	1.13	-0.06	1.06	-1.64	507.2
	GPRETLQEIV	3	10	HLA-B*55:01		0.5319
	GPRETLQEIV	3	10	HLA-B*56:01		1.2998
	GPRETLQEIVL	3	11	Entry
	GPRETLQEIVL	3	11	HLA-B*07:02	0.2	0.2693				1.76	0.22	1.98	-0.44	265.8
	GPRETLQEIVL	3	11	HLA-B*40:01	1.2	1.3384
	PRETLQEI	4	8	Entry
	PRETLQEI	4	8	HLA-B*51:01		1.5387
	PRETLQEI	4	8	HLA-C*06:02	1.3
	PRETLQEIV	4	9	Entry
	PRETLQEIV	4	9	HLA-DPA1*02:01/DPB1*01:01											MHGPRETLQEIVLHL	19.38		1.99
	PRETLQEIV	4	9	HLA-DPA1*03:01/DPB1*04:02											MHGPRETLQEIVLHL	14.85		1.94
	PRETLQEIVL	4	10	Entry
	PRETLQEIVL	4	10	HLA-B*27:05				22	0.733333
	PRETLQEIVL	4	10	HLA-B*38:01				19	0.863636
	PRETLQEIVL	4	10	HLA-B*39:01				25	0.925926
	PRETLQEIVL	4	10	HLA-B*40:01		1.2769				1.76	0.22	1.99	-0.75	546.1
	PRETLQEIVL	4	10	HLA-B*40:02		1.3565				1.76	0.22	1.99	-0.85	678.4
	PRETLQEIVLH	4	11	Entry
	PRETLQEIVLH	4	11	HLA-B*40:01	1.7
	RETLQEIV	5	8	Entry
	RETLQEIV	5	8	H-2-Kk				19	0.76	1.13	0.1	1.23	-1.92	1423.9
	RETLQEIV	5	8	HLA-B*40:01		1.968
	RETLQEIV	5	8	HLA-B*40:02		1.2397				1.13	0.1	1.23	-1.54	591.8
	RETLQEIV	5	8	HLA-B*49:01	0.9	0.8584
	RETLQEIV	5	8	HLA-B*50:01	2	1.6191
	RETLQEIVL	5	9	Entry
	RETLQEIVL	5	9	H-2-Kk		1.1012				1.76	0.38	2.15	-1.16	2050.1
	RETLQEIVL	5	9	H-2-Qa2		0.525
	RETLQEIVL	5	9	HLA-B*13:01	1.8	0.1947
	RETLQEIVL	5	9	HLA-B*13:02		0.4599
	RETLQEIVL	5	9	HLA-B*18				21	0.75
	RETLQEIVL	5	9	HLA-B*18:01		0.6661
	RETLQEIVL	5	9	HLA-B*37				23	0.821429
	RETLQEIVL	5	9	HLA-B*37:01	1	0.094
	RETLQEIVL	5	9	HLA-B*38:01		0.7301
	RETLQEIVL	5	9	HLA-B*39:01		1.222
	RETLQEIVL	5	9	HLA-B*40:01	0.1	0.032		28	1	1.76	0.38	2.15	0.97	15
	RETLQEIVL	5	9	HLA-B*40:02	0.3	0.0405				1.76	0.38	2.15	0.54	40.6
	RETLQEIVL	5	9	HLA-B*44:02		0.9271		23	0.851852
	RETLQEIVL	5	9	HLA-B*44:03		0.7888
	RETLQEIVL	5	9	HLA-B*48:01	1.65	0.0842
	RETLQEIVL	5	9	HLA-B*49:01		0.2514
	RETLQEIVL	5	9	HLA-B*50:01		0.3536
	RETLQEIVLH	5	10	Entry
	RETLQEIVLH	5	10	HLA-B*40:01		1.3688
	RETLQEIVLH	5	10	HLA-B*40:02	1	1.3619
	RETLQEIVLHL	5	11	Entry
	RETLQEIVLHL	5	11	H-2-Kk						1.45	0.38	1.83	-1.32	1398.7
	RETLQEIVLHL	5	11	H-2-Qa2		1.6082
	RETLQEIVLHL	5	11	HLA-A*02:01		1.6608				1.45	0.38	1.83	-1.12	891.1
	RETLQEIVLHL	5	11	HLA-B*13:01	0.6	1.6722
	RETLQEIVLHL	5	11	HLA-B*37:01		1.1215
	RETLQEIVLHL	5	11	HLA-B*40:01	0.2	0.5368				1.45	0.38	1.83	-0.91	554.3
	RETLQEIVLHL	5	11	HLA-B*40:02	0.3	0.6737				1.45	0.38	1.83	-0.31	139.5
	RETLQEIVLHL	5	11	HLA-B*44:02	1.5	1.4372		23	0.851852
	RETLQEIVLHL	5	11	HLA-B*44:03	1.4	1.6455
	RETLQEIVLHL	5	11	HLA-B*49:01	0.6	1.2285
	RETLQEIVLHL	5	11	HLA-B*50:01	1.5
	ETLQEIVL	6	8	Entry
	ETLQEIVL	6	8	HLA-B*37:01	1.9
	ETLQEIVLH	6	9	Entry
	ETLQEIVLH	6	9	H-2-IAd											GPRETLQEIVLHLEP	19.32		3.19
	ETLQEIVLH	6	9	H-2-IAd											HGPRETLQEIVLHLE	21.5		3.49
	ETLQEIVLH	6	9	H-2-IAd											MHGPRETLQEIVLHL	31.3		5.19
	ETLQEIVLH	6	9	H-2-IAd											PRETLQEIVLHLEPQ	21.34		4.65
	ETLQEIVLH	6	9	H-2-IAd											RETLQEIVLHLEPQN	25.48		9.36
	ETLQEIVLH	6	9	HLA-A*25:01		1.6013
	ETLQEIVLH	6	9	HLA-A*26				22	0.758621
	ETLQEIVLH	6	9	HLA-A*26:01	1.6	0.5847
	ETLQEIVLH	6	9	HLA-A*68:01		1.1338		20	0.8
	ETLQEIVLHL	6	10	Entry
	ETLQEIVLHL	6	10	HLA-A*02:01		1.7941				1.45	0.38	1.83	-0.68	324.6
	ETLQEIVLHL	6	10	HLA-A*25:01	1.9	1.5614
	ETLQEIVLHL	6	10	HLA-A*26				31	1
	ETLQEIVLHL	6	10	HLA-A*26:01	0.8
	ETLQEIVLHL	6	10	HLA-A*26:01		1.5315
	ETLQEIVLHL	6	10	HLA-A*68:02		0.478				1.45	0.38	1.83	-0.23	114
	ETLQEIVLHL	6	10	HLA-B*58:02				20	0.714286
	TLQEIVLHL	7	9	Entry
	TLQEIVLHL	7	9	H-2-Dd		1.7776
	TLQEIVLHL	7	9	H-2-Kb		1.247				1.45	0.33	1.77	-1.78	3592.8
	TLQEIVLHL	7	9	H-2-Kd		1.5352
	TLQEIVLHL	7	9	H-2-Kk						1.45	0.33	1.77	-1.88	4549.1
	TLQEIVLHL	7	9	H-2-Ld		1.585
	TLQEIVLHL	7	9	H-2-Qa1		0.4602
	TLQEIVLHL	7	9	H-2-Qa2		1.8962
	TLQEIVLHL	7	9	HLA-A*02:01	1.3	0.0343	0.7422	27	0.870968	1.45	0.33	1.77	0.47	20.2
	TLQEIVLHL	7	9	HLA-A*02:06		0.0739				1.45	0.33	1.77	-0.04	65.1
	TLQEIVLHL	7	9	HLA-A*23:01		1.6456
	TLQEIVLHL	7	9	HLA-A*32:01		0.3298
	TLQEIVLHL	7	9	HLA-A*68:02		0.9551
	TLQEIVLHL	7	9	HLA-B*08:01		1.3649
	TLQEIVLHL	7	9	HLA-B*13				23	0.958333
	TLQEIVLHL	7	9	HLA-B*13:01		0.317
	TLQEIVLHL	7	9	HLA-B*13:02		0.8436
	TLQEIVLHL	7	9	HLA-B*14:02		1.5531
	TLQEIVLHL	7	9	HLA-B*15:02		1.9114
	TLQEIVLHL	7	9	HLA-B*15:25		1.5284
	TLQEIVLHL	7	9	HLA-B*37:01		1.5932
	TLQEIVLHL	7	9	HLA-B*38:01		1.766
	TLQEIVLHL	7	9	HLA-B*39:01		1.295
	TLQEIVLHL	7	9	HLA-B*46:01		1.1836
	TLQEIVLHL	7	9	HLA-B*48:01		0.535
	TLQEIVLHL	7	9	HLA-B*52:01		1.4865
	TLQEIVLHL	7	9	HLA-C*01:02		0.3421
	TLQEIVLHL	7	9	HLA-C*02:02		0.3706
	TLQEIVLHL	7	9	HLA-C*02:09		0.3706
	TLQEIVLHL	7	9	HLA-C*03:02		1.4382
	TLQEIVLHL	7	9	HLA-C*03:03		0.9393
	TLQEIVLHL	7	9	HLA-C*03:04		0.9393
	TLQEIVLHL	7	9	HLA-C*04:01		0.4227
	TLQEIVLHL	7	9	HLA-C*05:01		0.1701
	TLQEIVLHL	7	9	HLA-C*06:02		1.1107
	TLQEIVLHL	7	9	HLA-C*07:01		1.0538
	TLQEIVLHL	7	9	HLA-C*07:02		0.8746
	TLQEIVLHL	7	9	HLA-C*07:04		0.5362
	TLQEIVLHL	7	9	HLA-C*08:01		0.2291
	TLQEIVLHL	7	9	HLA-C*08:02		0.2509
	TLQEIVLHL	7	9	HLA-C*12:02		0.9148
	TLQEIVLHL	7	9	HLA-C*12:03		1.1804
	TLQEIVLHL	7	9	HLA-C*14:02		1.0874
	TLQEIVLHL	7	9	HLA-C*15:02		0.5264
	TLQEIVLHL	7	9	HLA-C*16:01		0.9159				1.45	0.33	1.77	-1.05	668.4
	TLQEIVLHL	7	9	HLA-C*17:01		0.1064
	TLQEIVLHL	7	9	HLA-DPA1*02:01/DPB1*01:01											HGPRETLQEIVLHLE	4.14		0.87
	TLQEIVLHL	7	9	HLA-DPA1*03:01/DPB1*04:02											GPRETLQEIVLHLEP	9.69		0.98
	TLQEIVLHL	7	9	HLA-DPA1*03:01/DPB1*04:02											HGPRETLQEIVLHLE	10.59		0.98
	TLQEIVLHL	7	9	HLA-DPA1*03:01/DPB1*04:02											PRETLQEIVLHLEPQ	8.46		0.95
	TLQEIVLHL	7	9	HLA-DPA1*03:01/DPB1*04:02											RETLQEIVLHLEPQN	9.3		0.96
	TLQEIVLHL	7	9	HLA-E*01:01		0.274
	TLQEIVLHL	7	9	HLA-G*01:02		0.479
	TLQEIVLHL	7	9	HLA-G*01:03		0.479
	TLQEIVLHL	7	9	HLA-G*01:04		0.479
	TLQEIVLHL	7	9	HLA-G*01:06		0.479
	TLQEIVLHLEP	7	11	Entry
	TLQEIVLHLEP	7	11	HLA-A*02:01	1.8
	LQEIVLHL	8	8	Entry
	LQEIVLHL	8	8	H-2-Kk						1.45	0.39	1.84	-1.66	3139.8
	LQEIVLHL	8	8	HLA-B*13:01	0.8
	LQEIVLHL	8	8	HLA-B*13:02		1.9927
	LQEIVLHL	8	8	HLA-B*15:01	0.8
	LQEIVLHL	8	8	HLA-B*48:01	1.2
	LQEIVLHL	8	8	HLA-B*49:01	1.3
	LQEIVLHL	8	8	HLA-B*52:01	0.7	0.8663
	LQEIVLHLE	8	9	Entry
	LQEIVLHLE	8	9	HLA-DPA1*01:03/DPB1*02:01											TLQEIVLHLEPQNEL	26.57		1.33
	LQEIVLHLE	8	9	HLA-DPA1*02:01/DPB1*01:01											GPRETLQEIVLHLEP	3.89		1.11
	LQEIVLHLE	8	9	HLA-DPA1*02:01/DPB1*01:01											PRETLQEIVLHLEPQ	3.39		1.07
	LQEIVLHLE	8	9	HLA-DPA1*02:01/DPB1*01:01											RETLQEIVLHLEPQN	3.29		1.17
	LQEIVLHLE	8	9	HLA-DPA1*02:01/DPB1*01:01											TLQEIVLHLEPQNEL	5.01		0.72
	LQEIVLHLE	8	9	HLA-DQA1*04:01/DQB1*04:02											ETLQEIVLHLEPQNE	3.09		1.3
	LQEIVLHLE	8	9	HLA-DQA1*04:01/DQB1*04:02											GPRETLQEIVLHLEP	14.85		1.29
	LQEIVLHLE	8	9	HLA-DQA1*04:01/DQB1*04:02											PRETLQEIVLHLEPQ	12.48		1.24
	LQEIVLHLEPQ	8	11	Entry
	LQEIVLHLEPQ	8	11	HLA-B*40:01	1.5
	QEIVLHLE	9	8	Entry
	QEIVLHLE	9	8	HLA-B*40:01	0.65
	QEIVLHLEP	9	9	Entry
	QEIVLHLEP	9	9	HLA-B*18:01	1.9
	QEIVLHLEP	9	9	HLA-B*40:01	1.15
	QEIVLHLEP	9	9	HLA-B*40:02	1.6
	QEIVLHLEP	9	9	HLA-B*44:03	0.4
	QEIVLHLEP	9	9	HLA-B*45:01				23	0.851852
	QEIVLHLEP	9	9	HLA-B*49:01		1.8293
	QEIVLHLEP	9	9	HLA-B*50:01		0.9955
	QEIVLHLEP	9	9	HLA-DQA1*04:01/DQB1*04:02											RETLQEIVLHLEPQN	13.49		1.92
	QEIVLHLEP	9	9	HLA-DQA1*04:01/DQB1*04:02											TLQEIVLHLEPQNEL	2.59		1.35
	QEIVLHLEPQ	9	10	Entry
	QEIVLHLEPQ	9	10	HLA-B*40:01	1.45
	QEIVLHLEPQ	9	10	HLA-B*40:02	1.95
	QEIVLHLEPQ	9	10	HLA-B*44:02	1.05
	QEIVLHLEPQ	9	10	HLA-B*44:03	1.3
	EIVLHLEP	10	8	Entry
	EIVLHLEP	10	8	HLA-A*25:01	0.8
	EIVLHLEPQ	10	9	Entry
	EIVLHLEPQ	10	9	HLA-A*25:01	1.35
	EIVLHLEPQ	10	9	HLA-A*26				22	0.758621
	EIVLHLEPQ	10	9	HLA-A*26:01	1.5
	EIVLHLEPQ	10	9	HLA-DRB4*01:01											TLQEIVLHLEPQNEL	7.77		0.9
	IVLHLEPQN	11	9	HLA-DRB3*01:01											TLQEIVLHLEPQNEL	42.4		0.94
	IVLHLEPQNEL	11	11	Entry
	IVLHLEPQNEL	11	11	H-2-Kb						1.36	0.42	1.78	-1.89	4655
	IVLHLEPQNEL	11	11	HLA-B*38:01	1	0.8394
	IVLHLEPQNEL	11	11	HLA-B*39:01		1.1018
	VLHLEPQNE	12	9	HLA-DQA1*01:01/DQB1*05:01											EIVLHLEPQNELDPV	18.99		0.61
	VLHLEPQNEL	12	10	Entry
	VLHLEPQNEL	12	10	HLA-A*02:01		0.6178	0.3711	24	0.774194	1.36	0.47	1.83	-1.04	738.5
	VLHLEPQNEL	12	10	HLA-A*02:06		1.4255
	VLHLEPQNEL	12	10	HLA-B*38:01	0.8	0.2536
	VLHLEPQNEL	12	10	HLA-B*39:01		0.3631
	VLHLEPQNEL	12	10	HLA-B*48:01		1.7942
	VLHLEPQNEL	12	10	HLA-C*17:01		1.6931
	VLHLEPQNELD	12	11	Entry
	VLHLEPQNELD	12	11	HLA-B*38:01	1.3
	LHLEPQNEL	13	9	Entry
	LHLEPQNEL	13	9	H-2-Kd		0.5511				1.36	0.45	1.81	-1.23	1104.7
	LHLEPQNEL	13	9	H-2-Kk						1.36	0.45	1.81	-1.84	4475.3
	LHLEPQNEL	13	9	H-2-Ld		1.3971
	LHLEPQNEL	13	9	HLA-B*14:02		0.1589
	LHLEPQNEL	13	9	HLA-B*38:01	0.6	0.0099		21	0.954545	1.36	0.45	1.81	-0.73	349.2
	LHLEPQNEL	13	9	HLA-B*39:01	1.05	0.0169		23	0.851852	1.36	0.45	1.81	-0.2	102
	LHLEPQNEL	13	9	HLA-B*48:01	1.65	0.3634
	LHLEPQNEL	13	9	HLA-B*52:01		1.1156
	LHLEPQNEL	13	9	HLA-C*04:01		1.5895
	LHLEPQNEL	13	9	HLA-C*06:02		1.2737
	LHLEPQNEL	13	9	HLA-C*07:01		0.8809
	LHLEPQNEL	13	9	HLA-C*07:02		0.7395
	LHLEPQNEL	13	9	HLA-C*07:04		0.5464
	LHLEPQNEL	13	9	HLA-C*08:01		1.3987
	LHLEPQNEL	13	9	HLA-C*14:02		0.7577				1.36	0.45	1.81	-0.99	626.4
	LHLEPQNEL	13	9	HLA-DPA1*01:03/DPB1*02:01											EIVLHLEPQNELDPV	50.2		1.54
	LHLEPQNEL	13	9	HLA-DPA1*01:03/DPB1*02:01											IVLHLEPQNELDPVD	56.45		1.58
	LHLEPQNEL	13	9	HLA-DPA1*01:03/DPB1*02:01											LQEIVLHLEPQNELD	28.98		1.35
	LHLEPQNEL	13	9	HLA-DPA1*01:03/DPB1*02:01											QEIVLHLEPQNELDP	49.78		1.6
	LHLEPQNEL	13	9	HLA-DPA1*02:01/DPB1*01:01											EIVLHLEPQNELDPV	28.29		0.9
	LHLEPQNEL	13	9	HLA-DPA1*02:01/DPB1*01:01											IVLHLEPQNELDPVD	35.44		1.02
	LHLEPQNEL	13	9	HLA-DPA1*02:01/DPB1*01:01											LQEIVLHLEPQNELD	6.52		0.73
	LHLEPQNEL	13	9	HLA-DPA1*02:01/DPB1*01:01											QEIVLHLEPQNELDP	28.28		0.96
	LHLEPQNEL	13	9	HLA-DQA1*04:01/DQB1*04:02											LQEIVLHLEPQNELD	3		1.94
	LHLEPQNEL	13	9	HLA-DRB1*03:01											LHLEPQNELDPVDLL	17.9		1.56
	LHLEPQNEL	13	9	HLA-DRB3*01:01											EIVLHLEPQNELDPV	33.71		0.9
	LHLEPQNEL	13	9	HLA-DRB3*01:01											IVLHLEPQNELDPVD	49.59		0.92
	LHLEPQNEL	13	9	HLA-DRB3*01:01											LHLEPQNELDPVDLL	23.63		0.03
	LHLEPQNEL	13	9	HLA-DRB3*01:01											LQEIVLHLEPQNELD	37.88		0.89
	LHLEPQNEL	13	9	HLA-DRB3*01:01											QEIVLHLEPQNELDP	37.37		0.93
	LHLEPQNEL	13	9	HLA-DRB4*01:01											EIVLHLEPQNELDPV	14.66		1.05
	LHLEPQNEL	13	9	HLA-DRB4*01:01											IVLHLEPQNELDPVD	19.8		1.17
	LHLEPQNEL	13	9	HLA-DRB4*01:01											LQEIVLHLEPQNELD	7.48		0.91
	LHLEPQNEL	13	9	HLA-DRB4*01:01											QEIVLHLEPQNELDP	8.89		1.1
	LHLEPQNELD	13	10	Entry
	LHLEPQNELD	13	10	HLA-B*38:01	0.9
	HLEPQNEL	14	8	Entry
	HLEPQNEL	14	8	HLA-B*38:01	0.4
	HLEPQNEL	14	8	HLA-B*39:01		1.7664
	HLEPQNEL	14	8	HLA-C*03:03	1.4
	HLEPQNEL	14	8	HLA-C*08:02		1.9156
	HLEPQNELDPV	14	11	Entry
	HLEPQNELDPV	14	11	HLA-A*02:01	1.7
	HLEPQNELDPV	14	11	HLA-A*02:06	1.9
	HLEPQNELDPV	14	11	HLA-B*40:01	1.7
	LEPQNELDP	15	9	Entry
	LEPQNELDP	15	9	HLA-B*45:01				22	0.814815
	LEPQNELDPV	15	10	Entry
	LEPQNELDPV	15	10	H-2-Db	0.75			22	0.785714
	LEPQNELDPV	15	10	H-2-Kk						0.65	0.06	0.71	-2.55	1813.1
	LEPQNELDPV	15	10	HLA-B*49:01				20	0.769231
	LEPQNELDPV	15	10	HLA-B*56:01	1.5
	EPQNELDPV	16	9	Entry
	EPQNELDPV	16	9	HLA-B*07:02				18	0.75
	EPQNELDPV	16	9	HLA-B*35:03		0.5693
	EPQNELDPV	16	9	HLA-B*51:01	2	1.7625
	EPQNELDPV	16	9	HLA-B*56:01		1.3768
	EPQNELDPV	16	9	HLA-DQA1*01:01/DQB1*05:01											EPQNELDPVDLLCYE	12.9		1.7
	EPQNELDPV	16	9	HLA-DQA1*01:01/DQB1*05:01											HLEPQNELDPVDLLC	18.15		0.64
	EPQNELDPV	16	9	HLA-DQA1*01:01/DQB1*05:01											IVLHLEPQNELDPVD	22.89		0.91
	EPQNELDPV	16	9	HLA-DQA1*01:01/DQB1*05:01											LEPQNELDPVDLLCY	13.71		1.62
	EPQNELDPV	16	9	HLA-DQA1*01:01/DQB1*05:01											LHLEPQNELDPVDLL	22.89		0.69
	EPQNELDPV	16	9	HLA-DQA1*01:01/DQB1*05:01											VLHLEPQNELDPVDL	22.89		0.86
	EPQNELDPVDL	16	11	Entry
	EPQNELDPVDL	16	11	H-2-Ld	0.3
	EPQNELDPVDL	16	11	HLA-B*35:03	0.9
	PQNELDPVDL	17	10	Entry
	PQNELDPVDL	17	10	H-2-Ld	1.6
	PQNELDPVDL	17	10	H-2-Ld	1.6
	PQNELDPVDL	17	10	HLA-B*13				22	0.916667
	PQNELDPVDL	17	10	HLA-B*39:02				20	0.740741
	PQNELDPVDLL	17	11	Entry
	PQNELDPVDLL	17	11	H-2-Kk						1.44	0.13	1.57	-2.12	4811.4
	PQNELDPVDLL	17	11	HLA-B*40:01	1.3
	QNELDPVDLL	18	10	Entry
	QNELDPVDLL	18	10	H-2-Kk		1.1557				1.44	0.23	1.67	-1.53	1595.7
	QNELDPVDLL	18	10	H-2-Qa2		0.5184
	QNELDPVDLL	18	10	HLA-B*13:01	1.4	0.58
	QNELDPVDLL	18	10	HLA-B*13:02		0.9036
	QNELDPVDLL	18	10	HLA-B*18:01		1.8039
	QNELDPVDLL	18	10	HLA-B*37:01		0.9145
	QNELDPVDLL	18	10	HLA-B*38:01		1.966
	QNELDPVDLL	18	10	HLA-B*40:01		0.2291
	QNELDPVDLL	18	10	HLA-B*40:01						1.44	0.23	1.67	-0.86	340.8
	QNELDPVDLL	18	10	HLA-B*40:02		0.4155
	QNELDPVDLL	18	10	HLA-B*44:02		0.6095
	QNELDPVDLL	18	10	HLA-B*44:03		0.4755
	QNELDPVDLL	18	10	HLA-B*49:01		0.7005
	QNELDPVDLL	18	10	HLA-B*50:01		1.7988
	NELDPVDL	19	8	Entry
	NELDPVDL	19	8	H-2-Kk		0.4653				1.27	0.36	1.63	-1.31	880.6
	NELDPVDL	19	8	HLA-B*18				21	0.75
	NELDPVDL	19	8	HLA-B*18:01		0.8588
	NELDPVDL	19	8	HLA-B*37				21	0.75
	NELDPVDL	19	8	HLA-B*37:01		1.5442
	NELDPVDL	19	8	HLA-B*40:01		0.9621
	NELDPVDL	19	8	HLA-B*40:02	1.95	0.9354
	NELDPVDL	19	8	HLA-B*44:03		1.7711
	NELDPVDLL	19	9	Entry
	NELDPVDLL	19	9	H-2-Kk	1.7	0.0583				1.44	0.36	1.8	-0.2	100.3
	NELDPVDLL	19	9	H-2-Ld		1.9703
	NELDPVDLL	19	9	H-2-Qa2		0.0293
	NELDPVDLL	19	9	HLA-B*13:01	0.7	0.0675				1.44	0.36	1.8	-0.81	402.4
	NELDPVDLL	19	9	HLA-B*13:02		0.1378
	NELDPVDLL	19	9	HLA-B*18:01	1.65	0.1128				1.44	0.36	1.8	-1.05	708.5
	NELDPVDLL	19	9	HLA-B*35:03		1.9162
	NELDPVDLL	19	9	HLA-B*37				25	0.892857
	NELDPVDLL	19	9	HLA-B*37:01		0.123
	NELDPVDLL	19	9	HLA-B*38:01		0.1133
	NELDPVDLL	19	9	HLA-B*39:01		0.4183
	NELDPVDLL	19	9	HLA-B*40:01	0.75	0.0567		21	0.75	1.44	0.36	1.8	0.23	37.1
	NELDPVDLL	19	9	HLA-B*40:02	1.75	0.1208				1.44	0.36	1.8	-0.56	229
	NELDPVDLL	19	9	HLA-B*44:02	0.6	0.2933		25	0.925926
	NELDPVDLL	19	9	HLA-B*44:03	1.15	0.1956
	NELDPVDLL	19	9	HLA-B*48:01	1.5	0.435
	NELDPVDLL	19	9	HLA-B*49:01	1.6	0.1724
	NELDPVDLL	19	9	HLA-B*50:01		0.5656
	NELDPVDLL	19	9	HLA-B*52:01		0.8294
	NELDPVDLL	19	9	HLA-DRB1*03:01											EPQNELDPVDLLCYE	13.16		1.53
	NELDPVDLL	19	9	HLA-DRB1*03:01											HLEPQNELDPVDLLC	24.08		1.57
	NELDPVDLL	19	9	HLA-DRB1*03:01											LEPQNELDPVDLLCY	16.24		1.54
	NELDPVDLL	19	9	HLA-DRB1*03:01											PQNELDPVDLLCYEQ	17.84		1.55
	NELDPVDLL	19	9	HLA-DRB3*01:01											EPQNELDPVDLLCYE	18.32		0.03
	NELDPVDLL	19	9	HLA-DRB3*01:01											HLEPQNELDPVDLLC	22.37		0.03
	NELDPVDLL	19	9	HLA-DRB3*01:01											LEPQNELDPVDLLCY	20.43		0.03
	NELDPVDLL	19	9	HLA-DRB3*01:01											NELDPVDLLCYEQLS	28.34		0.43
	NELDPVDLL	19	9	HLA-DRB3*01:01											PQNELDPVDLLCYEQ	23.21		0.03
	NELDPVDLL	19	9	HLA-DRB3*01:01											QNELDPVDLLCYEQL	25.31		0.42
	NELDPVDLLC	19	10	Entry
	NELDPVDLLC	19	10	H-2-Kk						1.01	-0.05	0.96	-2.59	3532.2
	NELDPVDLLC	19	10	HLA-B*40:01		1.3966
	NELDPVDLLC	19	10	HLA-B*44:03	1.35	1.9066
	NELDPVDLLCY	19	11	Entry
	NELDPVDLLCY	19	11	HLA-A*01:01		0.2193
	NELDPVDLLCY	19	11	HLA-A*01:01						1.45	1.21	2.67	0.38	193.6
	NELDPVDLLCY	19	11	HLA-A*29:02	1.7
	NELDPVDLLCY	19	11	HLA-B*18:01	2	0.262
	NELDPVDLLCY	19	11	HLA-B*44:02	1	0.4591		25	0.925926
	NELDPVDLLCY	19	11	HLA-B*44:03	0.45	0.3104				1.45	1.21	2.67	-0.31	949.3
	ELDPVDLL	20	8	Entry
	ELDPVDLL	20	8	H-2-Kk		1.9765				1.44	0.32	1.76	-1.64	2529.6
	ELDPVDLL	20	8	HLA-A*01:01		1.5321
	ELDPVDLL	20	8	HLA-B*38:01	1.8
	ELDPVDLL	20	8	HLA-B*40:01		1.7385
	ELDPVDLL	20	8	HLA-B*40:02		1.9823
	ELDPVDLL	20	8	HLA-C*04:01		1.3788
	ELDPVDLL	20	8	HLA-C*05:01		0.5213
	ELDPVDLL	20	8	HLA-C*08:02		0.919
	ELDPVDLL	20	8	HLA-C*17:01	1.2
	ELDPVDLLC	20	9	Entry
	ELDPVDLLC	20	9	HLA-A*01:01	1.45	1.2967
	ELDPVDLLC	20	9	HLA-C*05:01	0.65	0.8944
	ELDPVDLLC	20	9	HLA-C*08:02		1.2737
	ELDPVDLLCY	20	10	Entry
	ELDPVDLLCY	20	10	H-2-Qa1		1.3094
	ELDPVDLLCY	20	10	HLA-A*01				32	0.888889
	ELDPVDLLCY	20	10	HLA-A*01:01	0.15	0.0189				1.45	1.17	2.63	1.19	27.4
	ELDPVDLLCY	20	10	HLA-A*03				22	0.709677
	ELDPVDLLCY	20	10	HLA-A*25:01		1.6209
	ELDPVDLLCY	20	10	HLA-A*26				26	0.896552
	ELDPVDLLCY	20	10	HLA-A*26:01	0.9	0.5031
	ELDPVDLLCY	20	10	HLA-A*29:02		0.3643				1.45	1.17	2.63	0.22	254.5
	ELDPVDLLCY	20	10	HLA-A*30:02		0.8186
	ELDPVDLLCY	20	10	HLA-B*15:01		1.2638		22	0.956522
	ELDPVDLLCY	20	10	HLA-B*35:01		1.328
	ELDPVDLLCY	20	10	HLA-C*04:01		1.6649
	ELDPVDLLCY	20	10	HLA-C*05:01		1.4971
	ELDPVDLLCYE	20	11	Entry
	ELDPVDLLCYE	20	11	HLA-A*01:01	1.75	0.375
	DPVDLLCY	22	8	Entry
	DPVDLLCY	22	8	HLA-A*25:01	0.2
	DPVDLLCY	22	8	HLA-B*35:01	1.7	1.3486
	DPVDLLCYEQL	22	11	Entry
	DPVDLLCYEQL	22	11	HLA-B*35:03		1.7657
	VDLLCYEQL	24	9	Entry
	VDLLCYEQL	24	9	H-2-Kb	1.3					1.56	0.25	1.82	-1.33	1397.4
	VDLLCYEQL	24	9	H-2-Kk						1.56	0.25	1.82	-1.58	2510
	VDLLCYEQL	24	9	HLA-B*37				26	0.928571
	VDLLCYEQL	24	9	HLA-B*37:01		0.847
	VDLLCYEQL	24	9	HLA-B*40:02						1.56	0.25	1.82	-1.08	780.7
	VDLLCYEQL	24	9	HLA-B*47:01				24	1
	VDLLCYEQL	24	9	HLA-DPA1*01:03/DPB1*02:01											DPVDLLCYEQLSESE	18.05		0.61
	VDLLCYEQL	24	9	HLA-DPA1*01:03/DPB1*02:01											ELDPVDLLCYEQLSE	21.01		1.17
	VDLLCYEQL	24	9	HLA-DPA1*01:03/DPB1*02:01											LDPVDLLCYEQLSES	18.19		0.6
	VDLLCYEQL	24	9	HLA-DPA1*02:01/DPB1*01:01											DPVDLLCYEQLSESE	7.95		0.42
	VDLLCYEQL	24	9	HLA-DPA1*02:01/DPB1*01:01											ELDPVDLLCYEQLSE	10.39		0.64
	VDLLCYEQL	24	9	HLA-DPA1*02:01/DPB1*01:01											LDPVDLLCYEQLSES	8.11		0.41
	VDLLCYEQL	24	9	HLA-DPA1*03:01/DPB1*04:02											ELDPVDLLCYEQLSE	17		1.73
	VDLLCYEQL	24	9	HLA-DPA1*03:01/DPB1*04:02											LDPVDLLCYEQLSES	16.24		0.77
	VDLLCYEQL	24	9	HLA-DPA1*03:01/DPB1*04:02											NELDPVDLLCYEQLS	16.02		1.7
	VDLLCYEQL	24	9	HLA-DRB4*01:01											LDPVDLLCYEQLSES	7.47		1.78
	DLLCYEQL	25	8	Entry
	DLLCYEQL	25	8	H-2-Kb			0.4803	22	0.785714	1.56	0.32	1.88	-1.7	3761
	DLLCYEQLS	25	9	Entry
	QLSESEEEN	25	9	HLA-DRB3*01:01											QLSESEEENDEADGV	29.88		0.26
	LLCYEQLSE	26	9	Entry
	LLCYEQLSE	26	9	HLA-DPA1*02:01/DPB1*01:01											PVDLLCYEQLSESEE	7.44		0.82
	LLCYEQLSE	26	9	HLA-DPA1*02:01/DPB1*01:01											VDLLCYEQLSESEEE	8.52		0.8
	LLCYEQLSE	26	9	HLA-DQA1*04:01/DQB1*04:02											PVDLLCYEQLSESEE	23.4		1.05
	LCYEQLSES	27	9	Entry
	LCYEQLSES	27	9	HLA-DPA1*01:03/DPB1*02:01											PVDLLCYEQLSESEE	17.9		1.08
	LCYEQLSES	27	9	HLA-DPA1*01:03/DPB1*02:01											VDLLCYEQLSESEEE	19.3		1.08
	LCYEQLSES	27	9	HLA-DPA1*03:01/DPB1*04:02											DPVDLLCYEQLSESE	16.29		0.79
	LCYEQLSES	27	9	HLA-DPA1*03:01/DPB1*04:02											PVDLLCYEQLSESEE	14.93		1.54
	LCYEQLSES	27	9	HLA-DPA1*03:01/DPB1*04:02											VDLLCYEQLSESEEE	15.44		1.54
	LDPVDLLCY	27	9	HLA-DPA1*03:01/DPB1*04:02											QNELDPVDLLCYEQL	15.92		1.68
	LCYEQLSES	27	9	HLA-DRB4*01:01											DPVDLLCYEQLSESE	6.05		1.82
	CYEQLSESE	28	9	Entry
	CYEQLSESE	28	9	H-2-Kd	1.3
	CYEQLSESE	28	9	H-2-Kd	1.3
	CYEQLSESE	28	9	HLA-DQA1*03:01/DQB1*03:02											VDLLCYEQLSESEEE	7.01		0.57
	YEQLSESE	29	8	Entry
	YEQLSESE	29	8	HLA-B*18:01	1.35
	YEQLSESEE	29	9	Entry
	YEQLSESEE	29	9	H-2-Kk	2.8
	YEQLSESEE	29	9	HLA-B*40:01	2
	YEQLSESEE	29	9	HLA-B*40:02	1.05
	YEQLSESEE	29	9	HLA-DQA1*04:01/DQB1*04:02											VDLLCYEQLSESEEE	1.32		0.05
	YEQLSESEE	30	9	HLA-DQA1*03:01/DQB1*03:02											CYEQLSESEEENDEA	7.6		0.75
	YEQLSESEE	30	9	HLA-DQA1*03:01/DQB1*03:02											DLLCYEQLSESEEEN	7.31		0.6
	YEQLSESEE	30	9	HLA-DQA1*03:01/DQB1*03:02											EQLSESEEENDEADG	10.07		1.93
	YEQLSESEE	30	9	HLA-DQA1*03:01/DQB1*03:02											LCYEQLSESEEENDE	6.31		0.66
	YEQLSESEE	30	9	HLA-DQA1*03:01/DQB1*03:02											LLCYEQLSESEEEND	6.66		0.58
	YEQLSESEE	30	9	HLA-DQA1*03:01/DQB1*03:02											YEQLSESEEENDEAD	8.2		1.88
	YEQLSESEE	30	9	HLA-DQA1*04:01/DQB1*04:02											CYEQLSESEEENDEA	5.24		0.08
	YEQLSESEE	30	9	HLA-DQA1*04:01/DQB1*04:02											DLLCYEQLSESEEEN	1.88		0.05	1.88
	YEQLSESEE	30	9	HLA-DQA1*04:01/DQB1*04:02											EQLSESEEENDEADG	11.81		1.06
	YEQLSESEE	30	9	HLA-DQA1*04:01/DQB1*04:02											LCYEQLSESEEENDE	3.35		0.05
	YEQLSESEE	30	9	HLA-DQA1*04:01/DQB1*04:02											LLCYEQLSESEEEND	2.56		0.05
	YEQLSESEE	30	9	HLA-DQA1*04:01/DQB1*04:02											VDLLCYEQLSESEEE	1.32			1.32
	YEQLSESEE	30	9	HLA-DQA1*04:01/DQB1*04:02											YEQLSESEEENDEAD	7.26		0.78
	LSESEEENDEA	32	11	Entry
	LSESEEENDEA	32	11	HLA-A*01:01	0.95
	SEEENDEA	33	10	HLA-B*41:01				22	0.88
	SEEENDEA	33	10	HLA-B*45:01				21	0.777778
	SEEENDEA	33	10	HLA-B*50:01				21	1
	SEEENDEA	35	8	Entry
	SEEENDEA	35	8	HLA-B*18:01	1.8
	SEEENDEADGV	35	11	Entry
	SEEENDEADGV	35	11	H-2-Kk						1.2	-0.04	1.16	-2.26	2638.2
	SEEENDEADGV	35	11	HLA-B*40:01	1.3
	EENDEADGV	37	9	Entry
	EENDEADGV	37	9	H-2-Kk	1	0.5965		21	0.84	1.2	-0.13	1.07	-1.81	752.9
	EENDEADGV	37	9	H-2-Qa2		1.0789
	EENDEADGV	37	9	HLA-B*18:01		1.4823
	EENDEADGV	37	9	HLA-B*40:01	1.3
	EENDEADGV	37	9	HLA-B*44:02	0.9	1.0225
	EENDEADGV	37	9	HLA-B*44:03	0.75	0.9525
	EENDEADGV	37	9	HLA-B*49:01		1.7596
	EENDEADGV	37	9	HLA-B*49:01				21	0.807692
	EENDEADGV	37	9	HLA-DRB3*01:01											EEENDEADGVSHAQL	29.88		1.35
	EENDEADGV	37	9	HLA-DRB3*01:01											EENDEADGVSHAQLP	29.88		1.39
	EENDEADGV	37	9	HLA-DRB3*01:01											ESEEENDEADGVSHA	29.88		0.25
	EENDEADGV	37	9	HLA-DRB3*01:01											LSESEEENDEADGVS	29.88		0.26
	EENDEADGV	37	9	HLA-DRB3*01:01											SEEENDEADGVSHAQ	29.88		0.26
	EENDEADGV	37	9	HLA-DRB3*01:01											SESEEENDEADGVSH	29.88		0.27
	EENDEADGVSH	37	11	Entry
	EENDEADGVSH	37	11	HLA-B*44:03	1.7
	NDEADGVSHA	39	10	Entry
	NDEADGVSHA	39	10	HLA-B*50:01		0.8072
	DEADGVSH	40	8	Entry
	DEADGVSH	40	8	HLA-B*18:01	0.7	0.8499
	DEADGVSHA	40	9	Entry
	DEADGVSHA	40	9	H-2-Kk		0.9179				1.09	-0.36	0.73	-2.62	2273.8
	DEADGVSHA	40	9	HLA-B*18:01	0.85	0.4411
	DEADGVSHA	40	9	HLA-B*41:01				22	0.88
	DEADGVSHA	40	9	HLA-B*44:02	1.9	1.9134
	DEADGVSHA	40	9	HLA-B*44:03		1.5497
	DEADGVSHA	40	9	HLA-B*45:01				24	0.888889
	DEADGVSHA	40	9	HLA-B*49:01		1.8429
	DEADGVSHA	40	9	HLA-B*50:01		0.6044		20	0.952381
	DEADGVSHAQ	40	10	Entry
	DEADGVSHAQL	40	10	Entry
	DEADGVSHAQ	40	10	HLA-B*18:01	0.6	0.972
	DEADGVSHAQL	40	11	H-2-Kk		0.4844				1.34	0.29	1.63	-1.46	1212
	DEADGVSHAQL	40	11	H-2-Qa2		1.9724
	DEADGVSHAQL	40	11	HLA-B*18:01		1.2456
	DEADGVSHAQL	40	11	HLA-B*39:01	0.4
	DEADGVSHAQL	40	11	HLA-B*40:01		1.682
	DEADGVSHAQL	40	11	HLA-B*44:02		1.6546		22	0.814815
	DEADGVSHAQL	40	11	HLA-B*44:03		1.6834
	EADGVSHAQ	41	9	Entry
	EADGVSHAQ	41	9	HLA-B*35:01		1.0705
	EADGVSHAQL	41	10	Entry
	EADGVSHAQL	41	10	HLA-A*68:02		1.2768
	EADGVSHAQL	41	10	HLA-B*35:01		1.4619
	EADGVSHAQL	41	10	HLA-B*35:03		0.3777
	EADGVSHAQL	41	10	HLA-B*39:01	0.9
	EADGVSHAQL	41	10	HLA-B*53:01		1.1242
	EADGVSHAQL	41	10	HLA-C*03:03	0.6
	EADGVSHAQL	41	10	HLA-C*05:01	1.7	1.7837
	EADGVSHAQL	41	10	HLA-C*08:02		1.5388
	EADGVSHAQLP	41	11	Entry
	EADGVSHAQLP	41	11	HLA-B*39:01	0.4
	ADGVSHAQL	42	9	Entry
	ADGVSHAQL	42	9	H-2-Qa2		1.5487
	ADGVSHAQL	42	9	HLA-B*37				21	0.75
	ADGVSHAQL	42	9	HLA-B*37:01		0.453
	ADGVSHAQL	42	9	HLA-B*40:02		1.5455
	ADGVSHAQL	42	9	HLA-B*47:01				20	0.833333
	DGVSHAQL	43	8	HLA-B*08:01		1.4412
	GVSHAQLPA	44	9	Entry
	GVSHAQLPA	44	9	HLA-DRB1*11:01											EADGVSHAQLPARRA	20.63		0.83
	GVSHAQLPAR	44	10	Entry
	GVSHAQLPAR	44	10	HLA-A*11:01	1.85	1.6777		21	0.724138	1.15	0.56	1.72	-0.85	370.3
	GVSHAQLPAR	44	10	HLA-A*30:01	1.05
	GVSHAQLPAR	44	10	HLA-A*31:01	1.65	1.1327				1.15	0.56	1.72	-0.77	307.8
	GVSHAQLPAR	44	10	HLA-A*33:03		1.8759
	GVSHAQLPAR	44	10	HLA-A*68:01		1.7669
	GVSHAQLPAR	44	10	HLA-A*68:01				18	0.72	1.15	0.56	1.72	-0.99	501.6
	GVSHAQLPAR	44	10	HLA-A*74:01		1.3247
	GVSHAQLPARR	44	11	Entry
	GVSHAQLPARR	44	11	HLA-A*68:01				22	0.88
	VSHAQLPA	45	8	Entry
	VSHAQLPA	45	8	H-2-Kb	4.6					0.82	-0.19	0.63	-2.98	4099.5
	VSHAQLPA	45	8	HLA-A*30:01	0.5
	VSHAQLPAR	45	9	Entry
	VSHAQLPAR	45	9	H-2-IAd											DEADGVSHAQLPARR	8.66		8.22
	VSHAQLPAR	45	9	H-2-IAd											DEADGVSHAQLPARR	8.66			9.1
	VSHAQLPAR	45	9	HLA-A*03:01		1.9712
	VSHAQLPAR	45	9	HLA-A*11:01		1.2624				1.15	0.69	1.84	-1.07	812.3
	VSHAQLPAR	45	9	HLA-A*30:01		1.1703
	VSHAQLPAR	45	9	HLA-A*30:01						1.15	0.69	1.84	-0.66	314.5
	VSHAQLPAR	45	9	HLA-A*31:01	1.05	0.1857				1.15	0.69	1.84	0.07	59
	VSHAQLPAR	45	9	HLA-A*33:03	1.8	0.451				1.15	0.69	1.84	-0.64	304.9
	VSHAQLPAR	45	9	HLA-A*68:01		0.9848				1.15	0.69	1.84	-0.84	481.5
	VSHAQLPAR	45	9	HLA-A*74:01		0.9038
	VSHAQLPAR	45	9	HLA-DRB5*01:01											DEADGVSHAQLPARR	11.95		1.59
	VSHAQLPARR	45	10	Entry
	VSHAQLPARR	45	10	HLA-A*31:01	1.4	1.0123				1.05	0.69	1.73	-0.56	195.1
	VSHAQLPARR	45	10	HLA-A*33:03		1.6975				1.05	0.69	1.73	-1.26	975.2
	VSHAQLPARR	45	10	HLA-A*68:01		1.6644
	VSHAQLPARR	45	10	HLA-A*68:01						1.05	0.69	1.73	-0.82	357.8
	VSHAQLPARRA	45	11	Entry
	VSHAQLPARRA	45	11	HLA-A*30:01	1.7
	SHAQLPAR	46	8	Entry
	SHAQLPAR	46	8	HLA-A*31:01	1.6
	SHAQLPARR	46	9	Entry
	SHAQLPARR	46	9	H-2-IAd											EADGVSHAQLPARRA	0.36		0.36
	SHAQLPARR	46	9	HLA-A*33:03		1.2156
	SHAQLPARR	46	9	HLA-DRB5*01:01											ADGVSHAQLPARRAE	8		1.48
	SHAQLPARR	46	9	HLA-DRB5*01:01											DGVSHAQLPARRAEP	9.26		1.55
	SHAQLPARR	46	9	HLA-DRB5*01:01											EADGVSHAQLPARRA	8.89		1.49
	SHAQLPARR	46	9	HLA-DRB5*01:01											GVSHAQLPARRAEPQ	10.44		1.55
	HAQLPARR	47	8	Entry
	HAQLPARR	47	8	HLA-A*31:01	1.7
	HAQLPARR	47	8	HLA-A*33:03	1.5	1.6506
	HAQLPARR	47	8	HLA-A*68:01	1.3
	HAQLPARRA	47	9	Entry
	HAQLPARRA	47	9	H-2-IAd											ADGVSHAQLPARRAE	0.27		0.41	0.12
	HAQLPARRA	47	9	H-2-IAd											DGVSHAQLPARRAEP	0.27		0.45	0.08
	HAQLPARRA	47	9	H-2-IAd											EADGVSHAQLPARRA	0.36			0.37
	HAQLPARRA	47	9	H-2-IAd											GVSHAQLPARRAEPQ	0.32		0.59	0.06
	HAQLPARRA	47	9	H-2-IAd											HAQLPARRAEPQRHK	1.88			1.27
	HAQLPARRA	47	9	H-2-IAd											SHAQLPARRAEPQRH	1.18		2.1	0.25
	HAQLPARRA	47	9	H-2-IAd											VSHAQLPARRAEPQR	0.51		0.89	0.13
	HAQLPARRA	47	9	HLA-B*55:01		1.2654
	HAQLPARRA	47	9	HLA-B*56:01		1.9639
	HAQLPARRA	47	9	HLA-DRB1*09:01											ADGVSHAQLPARRAE	5.64	0.01
	HAQLPARRA	47	9	HLA-DRB1*09:01											DGVSHAQLPARRAEP	5.89	0.01
	HAQLPARRA	47	9	HLA-DRB1*09:01											EADGVSHAQLPARRA	5.74	0.01
	HAQLPARRA	47	9	HLA-DRB1*09:01											GVSHAQLPARRAEPQ	5.92	0.01
	HAQLPARRA	47	9	HLA-DRB1*09:01											SHAQLPARRAEPQRH	16.92	0.01
	HAQLPARRA	47	9	HLA-DRB1*09:01											VSHAQLPARRAEPQR	6.47	0.01
	HAQLPARRA	47	9	HLA-DRB1*11:01											ADGVSHAQLPARRAE	20.63		0.8
	HAQLPARRA	47	9	HLA-DRB1*11:01											DGVSHAQLPARRAEP	20.63		0.82
	HAQLPARRA	47	9	HLA-DRB1*11:01											GVSHAQLPARRAEPQ	20.63		0.81
	HAQLPARRA	47	9	HLA-DRB1*11:01											VSHAQLPARRAEPQR	20.63		0.87
	LPARRAEP	50	8	Entry
	LPARRAEP	50	8	HLA-B*07:02	0.65
	LPARRAEPQ	50	9	Entry
	LPARRAEPQ	50	9	HLA-B*07:02	1.6
	LPARRAEPQ	50	9	HLA-B*08:01	1.9
	LPARRAEPQ	50	9	HLA-B*14:02	1.3
	ARRAEPQRH	52	9	Entry
	ARRAEPQRH	52	9	H-2-IAd											AQLPARRAEPQRHKI	37.9		8.06
	ARRAEPQRH	52	9	H-2-IAd											HAQLPARRAEPQRHK	1.88		2.48
	ARRAEPQRH	52	9	H-2-IAd											LPARRAEPQRHKILC	41.4		9.06
	ARRAEPQRH	52	9	H-2-IAd											QLPARRAEPQRHKIL	40.11		8.79
	ARRAEPQRH	52	9	HLA-B*27:05	1.6			22	0.733333
	ARRAEPQRH	52	9	HLA-C*07:01	1.75
	ARRAEPQRHK	52	10	Entry
	ARRAEPQRHK	52	10	HLA-B*27:05	1.55	1.8893		23	0.766667	0.81	0.31	1.12	-1.88	988.9
	ARRAEPQRHKI	52	11	Entry
	ARRAEPQRHKI	52	11	HLA-B*27:05	0.5
	ARRAEPQRHKI	52	11	HLA-C*06:02	1.7
	ARRAEPQRHKI	52	11	HLA-C*07:01	1.7
	RRAEPQRH	53	8	Entry
	RRAEPQRH	53	8	HLA-B*27:05	1.1
	RRAEPQRHK	53	9	Entry
	RRAEPQRHK	53	9	HLA-A*30:01		1.984
	RRAEPQRHK	53	9	HLA-B*27			0.6305
	RRAEPQRHK	53	9	HLA-B*27:05	0.2	0.5831	0.4303	28	0.933333	0.81	0.47	1.28	-0.92	158.8
	RRAEPQRHK	53	9	HLA-C*07:01	1.35
	RRAEPQRHK	53	9	HLA-C*07:02	0.95
	RRAEPQRHK	53	9	HLA-DRB1*09:01											AQLPARRAEPQRHKI	44.38	0.01
	RRAEPQRHK	53	9	HLA-DRB1*09:01											ARRAEPQRHKILCVC	58.64	0.01
	RRAEPQRHK	53	9	HLA-DRB1*09:01											HAQLPARRAEPQRHK	17.08	0.01
	RRAEPQRHK	53	9	HLA-DRB1*09:01											LPARRAEPQRHKILC	42.04	0.01
	RRAEPQRHK	53	9	HLA-DRB1*09:01											PARRAEPQRHKILCV	56.49	0.01
	RRAEPQRHK	53	9	HLA-DRB1*09:01											QLPARRAEPQRHKIL	41.68	0.01
	RRAEPQRHK	53	9	HLA-DRB1*09:01											RRAEPQRHKILCVCC	74.39	0.01
	RRAEPQRHKI	53	10	Entry
	RRAEPQRHKI	53	10	HLA-B*27:02	0.8	1.058
	RRAEPQRHKI	53	10	HLA-B*27:05	0.3	1.0571		23	0.766667	1.01	0.5	1.51	-0.55	114.4
	RRAEPQRHKI	53	10	HLA-B*38:01	1.6
	RRAEPQRHKI	53	10	HLA-C*06:02	0.7	0.7541
	RRAEPQRHKI	53	10	HLA-C*07:01	0.8	0.7788
	RRAEPQRHKI	53	10	HLA-C*07:02		1.8748
	RRAEPQRHKI	53	10	HLA-C*07:04	1.4
	RRAEPQRHKIL	53	11	Entry
	RRAEPQRHKIL	53	11	H-2-Dd	0.2
	RRAEPQRHKIL	53	11	HLA-B*27:02	1.2	1.6839
	RRAEPQRHKIL	53	11	HLA-B*27:05		1.4183
	RRAEPQRHKIL	53	11	HLA-B*27:05						1.53	0.69	2.22	-0.46	475.1
	RRAEPQRHKIL	53	11	HLA-C*06:02	0.8	1.9574
	RRAEPQRHKIL	53	11	HLA-C*07:01	0.5	1.7296
	RRAEPQRHKIL	53	11	HLA-C*07:02	1.9
	RRAEPQRHKIL	53	11	HLA-C*07:04	0.6
	RRAEPQRHKIL	53	11	HLA-E*01:01	1.6
	RAEPQRHK	54	8	Entry
	RAEPQRHK	54	8	HLA-A*31:01	1.9
	RAEPQRHKI	54	9	Entry
	RAEPQRHKI	54	9	H-2-Dd		1.2977
	RAEPQRHKI	54	9	H-2-Ld		1.7389
	RAEPQRHKI	54	9	H-2-Qa1		1.8413
	RAEPQRHKI	54	9	HLA-B*07:02		1.358
	RAEPQRHKI	54	9	HLA-B*13:01		1.8954
	RAEPQRHKI	54	9	HLA-B*51:01		1.6817
	RAEPQRHKI	54	9	HLA-B*51:01				22	0.846154
	RAEPQRHKI	54	9	HLA-B*52:01		1.4983
	RAEPQRHKI	54	9	HLA-B*55:01		1.3165
	RAEPQRHKI	54	9	HLA-B*57:01		0.6132
	RAEPQRHKI	54	9	HLA-B*58:01		0.8541
	RAEPQRHKI	54	9	HLA-B*58:02		0.5793
	RAEPQRHKI	54	9	HLA-B*58:02				23	0.821429
	RAEPQRHKI	54	9	HLA-C*01:02		0.7098
	RAEPQRHKI	54	9	HLA-C*02:02		1.9687
	RAEPQRHKI	54	9	HLA-C*02:09		1.9687
	RAEPQRHKI	54	9	HLA-C*03:03		1.3494
	RAEPQRHKI	54	9	HLA-C*03:04		1.3494
	RAEPQRHKI	54	9	HLA-C*04:01		1.5383
	RAEPQRHKI	54	9	HLA-C*05:01		0.5859
	RAEPQRHKI	54	9	HLA-C*07:04		1.7603
	RAEPQRHKI	54	9	HLA-C*08:01		0.9004
	RAEPQRHKI	54	9	HLA-C*08:02		0.5781
	RAEPQRHKI	54	9	HLA-C*12:03		1.462
	RAEPQRHKI	54	9	HLA-C*15:02		0.3942
	RAEPQRHKI	54	9	HLA-C*15:02						1.01	0.36	1.37	-1.6	922.9
	RAEPQRHKI	54	9	HLA-C*16:01		0.7535
	RAEPQRHKI	54	9	HLA-C*17:01		1.2101
	RAEPQRHKI	54	9	HLA-E*01:01		0.7537
	RAEPQRHKI	54	9	HLA-G*01:02		1.0384
	RAEPQRHKI	54	9	HLA-G*01:03		1.0384
	RAEPQRHKI	54	9	HLA-G*01:04		1.0384
	RAEPQRHKI	54	9	HLA-G*01:06		1.0384
	RAEPQRHKIL	54	10	Entry
	RAEPQRHKIL	54	10	H-2-Dd		0.6122
	RAEPQRHKIL	54	10	HLA-B*08:01		1.7677
	RAEPQRHKIL	54	10	HLA-B*58:02				23	0.821429
	RAEPQRHKIL	54	10	HLA-C*03:03	1.9
	RAEPQRHKIL	54	10	HLA-C*15:02	1.5
	RAEPQRHKIL	54	10	HLA-E*01:01	0.8
	RAEPQRHKILC	54	11	Entry
	RAEPQRHKILC	54	11	H-2-Dd	0.2
	RAEPQRHKILC	54	11	HLA-E*01:01	1.5
	AEPQRHKI	55	8	Entry
	AEPQRHKI	55	8	H-2-Dd	0.5
	AEPQRHKI	55	8	H-2-Kk		0.4643		23	0.92	1.01	0.29	1.3	-1.66	901.6
	AEPQRHKI	55	8	H-2-Qa2		1.5872
	AEPQRHKI	55	8	HLA-B*37:01		1.2855
	AEPQRHKI	55	8	HLA-B*44:02	0.6	1.4969
	AEPQRHKI	55	8	HLA-B*49:01		0.9881
	AEPQRHKIL	55	9	Entry
	AEPQRHKIL	55	9	H-2-Dd	1.8
	AEPQRHKIL	55	9	H-2-Kk	1.6	0.6157				1.53	0.47	2	-1.07	1177.2
	AEPQRHKIL	55	9	H-2-Qa2		0.2609
	AEPQRHKIL	55	9	HLA-B*08:01		1.7523
	AEPQRHKIL	55	9	HLA-B*37				28	1
	AEPQRHKIL	55	9	HLA-B*37:01		0.3356
	AEPQRHKIL	55	9	HLA-B*40:01	1.1	1.0029		22	0.785714
	AEPQRHKIL	55	9	HLA-B*40:02	1.05	1.0008
	AEPQRHKIL	55	9	HLA-B*44:02	1.7	0.7235		27	1
	AEPQRHKIL	55	9	HLA-B*44:03		0.9708
	AEPQRHKIL	55	9	HLA-B*49:01		1.0981
	AEPQRHKIL	55	9	HLA-B*50:01		1.6535
	AEPQRHKILC	55	10	Entry
	AEPQRHKILC	55	10	H-2-Dd	1.5
	AEPQRHKILC	55	10	HLA-B*41:01				20	0.8
	AEPQRHKILC	55	10	HLA-B*44:03	1.45
	AEPQRHKILC	55	10	HLA-E*01:01	1.4
	AEPQRHKILCV	55	11	Entry
	AEPQRHKILCV	55	11	H-2-Kk						1.1	0.19	1.29	-2.28	3709.9
	AEPQRHKILCV	55	11	HLA-B*40:02	1.45
	EPQRHKIL	56	8	Entry
	EPQRHKIL	56	8	H-2-Dd	0.2
	EPQRHKIL	56	8	H-2-Ld	0.2
	EPQRHKIL	56	8	HLA-B*08:01		0.3631
	EPQRHKIL	56	8	HLA-B*35:03	0.9
	EPQRHKIL	56	8	HLA-B*51:01				19	0.730769
	EPQRHKIL	56	8	HLA-E*01:01	1.2
	EPQRHKILCV	56	10	Entry
	EPQRHKILCV	56	10	HLA-B*07:02				19	0.791667
	PQRHKILCV	57	9	Entry
	PQRHKILCV	57	9	HLA-B*13				23	0.958333
	QRHKILCV	58	8	Entry
	QRHKILCV	58	8	HLA-B*14:02				24	0.8
	QRHKILCV	58	8	HLA-B*27:02	1.8
	QRHKILCV	58	8	HLA-B*27:05	1
	QRHKILCV	58	8	HLA-C*06:02	0.8
	QRHKILCV	58	8	HLA-C*07:01	1.9
	RHKILCVCCK	59	10	Entry
	RHKILCVCCK	59	10	HLA-A*30:01	1.6					1.25	0.29	1.54	-1.45	972.8
	RHKILCVCCK	59	10	HLA-A*31:01	1.5
	RHKILCVCCK	59	10	HLA-B*27:05						1.25	0.29	1.54	-1.31	697.3
	KILCVCCK	61	8	Entry
	KILCVCCK	61	8	HLA-A*03:01						1.25	0.3	1.55	-1.45	989.7
	KILCVCCK	61	8	HLA-A*11:01	0.75
	KILCVCCK	61	8	HLA-A*30:01	0.3
	KILCVCCK	61	8	HLA-A*31:01	0.5
	KILCVCCK	61	8	HLA-A*74:01	0.5
	KILCVCCKC	61	9	Entry
	KILCVCCKC	61	9	HLA-A*02			0.3123
	CVCCKCDGR	64	9	Entry
	CVCCKCDGR	64	9	HLA-A*03			0.272
	CVCCKCDGR	64	9	HLA-A*31			0.4384
	CVCCKCDGR	64	9	HLA-A*31:01	1.6					0.85	0.71	1.56	-1.14	498.8
	CVCCKCDGR	64	9	HLA-A*33:03	2					0.85	0.71	1.56	-1.04	398.1
	CVCCKCDGR	64	9	HLA-A*68:01	1.6					0.85	0.71	1.56	-1.25	647.3
	VCCKCDGR	65	8	Entry
	VCCKCDGR	65	8	HLA-A*31:01	1.9
	CCKCDGRI	66	8	Entry
	CCKCDGRI	66	8	HLA-B*08			0.4938
	CKCDGRIEL	67	9	Entry
	CKCDGRIEL	67	9	HLA-B*38:01	1.8
	CKCDGRIEL	67	9	HLA-B*39:01	1.85	1.523
	CKCDGRIEL	67	9	HLA-B*39:02				25	0.925926
	CKCDGRIEL	67	9	HLA-DRB3*01:01											VCCKCDGRIELTVES	52.89		1.75
	KCDGRIEL	68	8	Entry
	KCDGRIEL	68	8	HLA-C*03:03	1.9
	KCDGRIEL	68	8	HLA-C*05:01	1.3
	KCDGRIELTV	68	10	Entry
	KCDGRIELTV	68	10	HLA-A*02:01			0.2549
	CDGRIELTV	69	9	Entry
	CDGRIELTV	69	9	H-2-Kk				19	0.76	1.07	-0.04	1.03	-2.59	4133.5
	CDGRIELTV	69	9	HLA-B*13:02	1.3	0.946
	CDGRIELTV	70	8	HLA-B*51:01				19	0.730769
	DGRIELTVE	70	9	HLA-DQA1*03:01/DQB1*03:02											CCKCDGRIELTVESS	12.1		1.61
	DGRIELTVE	70	9	HLA-DQA1*03:01/DQB1*03:02											CKCDGRIELTVESSA	10.21		1.57
	DGRIELTVE	70	9	HLA-DQA1*03:01/DQB1*03:02											KCDGRIELTVESSAE	2.88		0.37
	DGRIELTVE	70	9	HLA-DQA1*04:01/DQB1*04:02											KCDGRIELTVESSAE	3.99		0.27
	GRIELTVES	71	9	Entry
	GRIELTVES	71	9	HLA-B*27:02		1.3025
	GRIELTVES	71	9	HLA-B*27:05		0.5419
	GRIELTVESS	71	10	Entry
	GRIELTVESS	71	10	HLA-B*27:05		1.4431
	RIELTVESS	72	9	Entry
	RIELTVESS	72	9	H-2-IAd											CDGRIELTVESSAED	10.22		7.58
	RIELTVESS	72	9	H-2-IAd											CKCDGRIELTVESSA	14.34		8.63
	RIELTVESSA	72	10	Entry
	RIELTVESSA	72	10	HLA-B*40:02		1.953				1.25	-0.15	1.11	-1.58	484.7
	RIELTVESSA	72	10	HLA-B*50:01		0.4178
	IELTVESS	73	8	Entry
	IELTVESS	73	8	HLA-B*18:01	1.55
	IELTVESSA	73	9	Entry
	IELTVESSA	73	9	H-2-IAd											DGRIELTVESSAEDL	10.63		8.54
	IELTVESSA	73	9	H-2-IAd											GRIELTVESSAEDLR	8.03		4.67
	IELTVESSA	73	9	H-2-IAd											KCDGRIELTVESSAE	11.45		8.7
	IELTVESSA	73	9	H-2-Kk						1.25	-0.22	1.04	-2.3	2154
	IELTVESSA	73	9	HLA-B*13:02		1.9576
	IELTVESSA	73	9	HLA-B*18:01		1.1981
	IELTVESSA	73	9	HLA-B*40:01		1.4221
	IELTVESSA	73	9	HLA-B*40:02	0.5	0.6968				1.25	-0.22	1.04	-1.56	390.4
	IELTVESSA	73	9	HLA-B*41:01				20	0.8
	IELTVESSA	73	9	HLA-B*45:01				20	0.740741
	IELTVESSA	73	9	HLA-B*49:01		0.7319
	IELTVESSA	73	9	HLA-B*50:01	1.2	0.0637		21	1	1.25	-0.22	1.04	-1.93	929.5
	ELTVESSAE	74	9	Entry
	ELTVESSAE	74	9	HLA-DQA1*03:01/DQB1*03:02											CDGRIELTVESSAED	2.01		0.48
	ELTVESSAE	74	9	HLA-DQA1*03:01/DQB1*03:02											DGRIELTVESSAEDL	1.88		0.39
	ELTVESSAE	74	9	HLA-DQA1*03:01/DQB1*03:02											DGRIELTVESSAEDL	1.88			1.88
	ELTVESSAE	74	9	HLA-DQA1*03:01/DQB1*03:02											GRIELTVESSAEDLR	2.31		0.47
	ELTVESSAE	74	9	HLA-DQA1*03:01/DQB1*03:02											RIELTVESSAEDLRT	2.67		0.47
	ELTVESSAE	74	9	HLA-DQA1*04:01/DQB1*04:02											CDGRIELTVESSAED	2.5		0.13
	ELTVESSAE	74	9	HLA-DQA1*04:01/DQB1*04:02											DGRIELTVESSAEDL	2.74		0.12
	ELTVESSAE	74	9	HLA-DQA1*04:01/DQB1*04:02											ELTVESSAEDLRTLQ	6.98		1.38
	ELTVESSAE	74	9	HLA-DQA1*04:01/DQB1*04:02											GRIELTVESSAEDLR	3.29		0.12
	ELTVESSAE	74	9	HLA-DQA1*04:01/DQB1*04:02											IELTVESSAEDLRTL	4.41		0.58
	ELTVESSAE	74	9	HLA-DQA1*04:01/DQB1*04:02											RIELTVESSAEDLRT	3.35		0.12
	LTVESSAEDL	75	10	Entry
	LTVESSAEDL	75	10	HLA-A*26				22	0.758621
	LTVESSAEDL	75	10	HLA-A*68:02		1.9674
	LTVESSAEDL	75	10	HLA-A*68:02						1.48	0.37	1.86	-0.7	360.4
	LTVESSAEDL	75	10	HLA-B*58:02				20	0.714286
	LTVESSAEDL	75	10	HLA-C*03:03	1.5
	LTVESSAEDL	75	10	HLA-C*03:04	1.5
	LTVESSAEDLR	75	11	Entry
	LTVESSAEDLR	75	11	HLA-A*68:01	0.3	1.6078
	LTVESSAEDLR	75	11	HLA-A*68:01						0.9	0.6	1.5	-0.52	104.5
	TVESSAEDL	76	9	Entry
	TVESSAEDL	76	9	HLA-DRB1*03:01											GRIELTVESSAEDLR	17.55		0.76
	TVESSAEDLR	76	10	Entry
	TVESSAEDLR	76	10	HLA-A*11:01				21	0.724138
	TVESSAEDLR	76	10	HLA-A*68:01	0.85	0.5315		18	0.72	0.9	0.65	1.55	0.06	31.3
	VESSAEDL	77	8	Entry
	VESSAEDL	77	8	H-2-Kk						1.48	0.39	1.87	-1.4	1864.9
	VESSAEDL	77	8	HLA-B*37				24	0.857143
	VESSAEDL	77	8	HLA-B*40:02	0.9
	VESSAEDLR	77	9	H-2-IAd											ELTVESSAEDLRTLQ	21.9		6.63
	VESSAEDLR	77	9	H-2-IAd											IELTVESSAEDLRTL	24.34		5.11
	VESSAEDLR	77	9	H-2-IAd											LTVESSAEDLRTLQQ	21.48		8.27
	VESSAEDLR	77	9	H-2-IAd											RIELTVESSAEDLRT	13.89		5.17
	VESSAEDLR	77	9	HLA-DRB1*03:01											ELTVESSAEDLRTLQ	4.93		0.62
	VESSAEDLR	77	9	HLA-DRB1*03:01											IELTVESSAEDLRTL	7.19		0.69
	VESSAEDLR	77	9	HLA-DRB1*03:01											LTVESSAEDLRTLQQ	6.66		0.63
	VESSAEDLR	77	9	HLA-DRB1*03:01											RIELTVESSAEDLRT	11.94		0.75
	VESSAEDLRTL	77	11	Entry
	VESSAEDLRTL	77	11	H-2-Kk		1.3287				1.56	0.39	1.94	-0.85	627.3
	VESSAEDLRTL	77	11	H-2-Qa2		1.5231
	VESSAEDLRTL	77	11	HLA-B*13:01	1.5	1.9664
	VESSAEDLRTL	77	11	HLA-B*37:01		1.415
	VESSAEDLRTL	77	11	HLA-B*40:01	1.2	0.643				1.56	0.39	1.94	-1.04	958.2
	VESSAEDLRTL	77	11	HLA-B*40:02	1.2	0.9757
	VESSAEDLRTL	77	11	HLA-B*44:02		1.6053
	VESSAEDLRTL	77	11	HLA-B*44:02				24	0.888889
	VESSAEDLRTL	77	11	HLA-B*44:03		1.7498
	VESSAEDLRTL	77	11	HLA-B*49:01		1.6199
	ESSAEDLR	78	8	Entry
	ESSAEDLR	78	8	HLA-A*68:01	0.7
	ESSAEDLRT	78	9	Entry
	ESSAEDLRT	78	9	HLA-DRB1*09:01											ESSAEDLRTLQQLFL	54.95		1.38
	ESSAEDLRTL	78	10	Entry
	ESSAEDLRTL	78	10	HLA-A*25:01	1.9
	ESSAEDLRTL	78	10	HLA-A*26				23	0.793103
	ESSAEDLRTL	78	10	HLA-B*58:01	1.55
	ESSAEDLRTL	78	10	HLA-B*58:02				26	0.928571
	SSAEDLRTL	79	9	Entry
	SSAEDLRTL	79	9	H-2-Db		0.2158		20	0.714286	1.56	0.39	1.95	-1.55	3180.7
	SSAEDLRTL	79	9	H-2-Dd		0.3687
	SSAEDLRTL	79	9	H-2-Kb		1.5147
	SSAEDLRTL	79	9	H-2-Kd		1.9763
	SSAEDLRTL	79	9	H-2-Ld				20	0.714286
	SSAEDLRTL	79	9	H-2-Qa1		0.7142
	SSAEDLRTL	79	9	HLA-A*02:01				22	0.709677
	SSAEDLRTL	79	9	HLA-A*25:01	1.85	0.8631
	SSAEDLRTL	79	9	HLA-A*26:01		1.8998
	SSAEDLRTL	79	9	HLA-A*32:01		1.6858
	SSAEDLRTL	79	9	HLA-A*68:02		1.2688
	SSAEDLRTL	79	9	HLA-B*13:01		1.0078
	SSAEDLRTL	79	9	HLA-B*14:02		1.7669
	SSAEDLRTL	79	9	HLA-B*35:03		1.1563
	SSAEDLRTL	79	9	HLA-B*46:01		0.3232
	SSAEDLRTL	79	9	HLA-B*57:01		0.593
	SSAEDLRTL	79	9	HLA-B*58:01		0.5962
	SSAEDLRTL	79	9	HLA-B*58:02		0.5649		27	0.964286
	SSAEDLRTL	79	9	HLA-C*01:02		0.3253
	SSAEDLRTL	79	9	HLA-C*02:02	1.9	0.4595				1.56	0.39	1.95	-0.7	446.9
	SSAEDLRTL	79	9	HLA-C*02:09	1.9	0.4595				1.56	0.39	1.95	-0.7	446.9
	SSAEDLRTL	79	9	HLA-C*03:02		0.2807				1.56	0.39	1.95	-0.27	166.6
	SSAEDLRTL	79	9	HLA-C*03:03		0.1251				1.56	0.39	1.95	0.25	50.1
	SSAEDLRTL	79	9	HLA-C*03:04	1.2	0.1251				1.56	0.39	1.95	0.25	50.1
	SSAEDLRTL	79	9	HLA-C*05:01		1.2572
	SSAEDLRTL	79	9	HLA-C*06:02	1.7	1.5528
	SSAEDLRTL	79	9	HLA-C*07:01		1.8411
	SSAEDLRTL	79	9	HLA-C*08:01		0.341
	SSAEDLRTL	79	9	HLA-C*08:02		0.5723
	SSAEDLRTL	79	9	HLA-C*12:02		0.3509				1.56	0.39	1.95	-0.75	497.3
	SSAEDLRTL	79	9	HLA-C*12:03		0.213				1.56	0.39	1.95	-0.09	109.6
	SSAEDLRTL	79	9	HLA-C*15:02		0.3955				1.56	0.39	1.95	-0.81	573.4
	SSAEDLRTL	79	9	HLA-C*16:01		0.1264				1.56	0.39	1.95	-0.47	262.1
	SSAEDLRTL	79	9	HLA-C*17:01		0.7954
	SSAEDLRTL	79	9	HLA-E*01:01		0.6304
	SSAEDLRTL	79	9	HLA-G*01:02		0.8935
	SSAEDLRTL	79	9	HLA-G*01:03		0.8935
	SSAEDLRTL	79	9	HLA-G*01:04		0.8935
	SSAEDLRTL	79	9	HLA-G*01:06		0.8935
	SAEDLRTLQQL	80	11	Entry
	SAEDLRTLQQL	80	11	HLA-B*40:01	1.2
	AEDLRTLQQ	81	9	Entry
	AEDLRTLQQ	81	9	HLA-B*37				21	0.75
	AEDLRTLQQ	81	9	HLA-B*44:02		1.9511
	AEDLRTLQQL	81	10	Entry
	AEDLRTLQQL	81	10	H-2-Kk		1.344				1.52	0.37	1.88	-1.32	1605.3
	AEDLRTLQQL	81	10	H-2-Qa2		0.4487
	AEDLRTLQQL	81	10	HLA-B*13:01		1.6557
	AEDLRTLQQL	81	10	HLA-B*37:01		0.3761
	AEDLRTLQQL	81	10	HLA-B*40:01	0.75	0.2648		24	0.857143	1.52	0.37	1.88	-0.59	299
	AEDLRTLQQL	81	10	HLA-B*40:02	0.8	0.3843				1.52	0.37	1.88	-0.34	167.1
	AEDLRTLQQL	81	10	HLA-B*44:02	1.7	0.5316		27	1	1.52	0.37	1.88	-0.89	600.2
	AEDLRTLQQL	81	10	HLA-B*44:03		0.66				1.52	0.37	1.88	-1.02	809.1
	AEDLRTLQQL	81	10	HLA-B*49:01	1.98	0.8753		21	0.807692
	AEDLRTLQQL	81	10	HLA-B*50:01		1.5284
	AEDLRTLQQLF	81	11	Entry
	AEDLRTLQQLF	81	11	H-2-Kk						1.09	1.05	2.14	-1.24	2414.3
	AEDLRTLQQLF	81	11	H-2-Qa2		0.6582
	AEDLRTLQQLF	81	11	HLA-B*15:01	1.1
	AEDLRTLQQLF	81	11	HLA-B*37:01		1.842
	AEDLRTLQQLF	81	11	HLA-B*40:01	1.3	1.4609
	AEDLRTLQQLF	81	11	HLA-B*40:02	0.85
	AEDLRTLQQLF	81	11	HLA-B*44:02	0.1	0.3589		26	0.962963	1.09	1.05	2.14	-0.4	350.7
	AEDLRTLQQLF	81	11	HLA-B*44:03		0.5028
	AEDLRTLQQLF	81	11	HLA-B*44:03						1.09	1.05	2.14	-0.8	866.8
	EDLRTLQQL	82	9	Entry
	EDLRTLQQL	82	9	H-2-Kk		1.072				1.52	0.27	1.79	-1.28	1157.1
	EDLRTLQQL	82	9	H-2-Qa2		0.2809
	EDLRTLQQL	82	9	HLA-A*26				23	0.793103
	EDLRTLQQL	82	9	HLA-B*14:02	1.6
	EDLRTLQQL	82	9	HLA-B*37				23	0.821429
	EDLRTLQQL	82	9	HLA-B*37:01		0.4631
	EDLRTLQQL	82	9	HLA-B*40:02		1.5586
	EDLRTLQQL	82	9	HLA-B*47:01				23	0.958333
	EDLRTLQQL	82	9	HLA-DPA1*03:01/DPB1*04:02											ESSAEDLRTLQQLFL	15.32		0.46
	EDLRTLQQL	82	9	HLA-DRB4*01:01											ESSAEDLRTLQQLFL	4.25		0.98
	EDLRTLQQLF	82	10	Entry
	EDLRTLQQLF	82	10	H-2-Kk						1.09	0.95	2.04	-1.63	4701.8
	EDLRTLQQLF	82	10	H-2-Qa2		1.046
	EDLRTLQQLF	82	10	HLA-B*44:02	1.8	1.9149
	EDLRTLQQLF	82	10	HLA-B*47:01				19	0.791667
	EDLRTLQQLFL	82	11	Entry
	EDLRTLQQLFL	82	11	HLA-B*27:05	1.5
	EDLRTLQQLFL	82	11	HLA-B*38:01	1
	DLRTLQQL	83	8	Entry
	DLRTLQQL	83	8	HLA-B*08:01		0.2088
	DLRTLQQLF	83	9	Entry
	DLRTLQQLF	83	9	HLA-A*25:01		0.487
	DLRTLQQLF	83	9	HLA-A*26:01	1.9	0.6697
	DLRTLQQLF	83	9	HLA-B*08:01		0.7867
	DLRTLQQLF	83	9	HLA-B*15:01		1.406
	DLRTLQQLF	83	9	HLA-B*15:02		0.4473
	DLRTLQQLF	83	9	HLA-B*15:02		1.5984				1.09	0.92	2.01	-0.84	711.3
	DLRTLQQLF	83	9	HLA-DPA1*01:03/DPB1*02:01											ESSAEDLRTLQQLFL	18.12		0.44
	DLRTLQQLF	83	9	HLA-DPA1*02:01/DPB1*01:01											ESSAEDLRTLQQLFL	5.76		0.14
	DLRTLQQLFL	83	10	Entry
	DLRTLQQLFL	83	10	HLA-B*13				21	0.875
	DLRTLQQLFL	83	10	HLA-B*38:01	0.5
	DLRTLQQLFL	83	10	HLA-C*07:01	1.3
	DLRTLQQLFLS	83	11	Entry
	DLRTLQQLFLS	83	11	HLA-B*38:01	1
	LRTLQQLF	84	8	Entry
	LRTLQQLF	84	8	HLA-B*27:02	0.4	1.4373
	LRTLQQLF	84	8	HLA-B*27:05	0.5					1.09	1.12	2.2	-0.78	963.8
	LRTLQQLF	84	8	HLA-C*06:02	1.3	1.9097
	LRTLQQLF	84	8	HLA-C*07:01	0.7
	LRTLQQLFL	84	9	Entry
	LRTLQQLFL	84	9	H-2-IAd											SSAEDLRTLQQLFLS	21.62		6.83
	LRTLQQLFL	84	9	HLA-B*14:02		0.632		30	1
	LRTLQQLFL	84	9	HLA-B*27:02	1.4	0.387
	LRTLQQLFL	84	9	HLA-B*27:05	1.1	0.5073		24	0.8	1.8	0.43	2.23	-0.39	415.9
	LRTLQQLFL	84	9	HLA-B*38:01	1.45	0.5202
	LRTLQQLFL	84	9	HLA-B*39:01		0.4856		24	0.888889
	LRTLQQLFL	84	9	HLA-C*06:02		0.1698				1.8	0.43	2.23	-0.48	507.8
	LRTLQQLFL	84	9	HLA-C*07:01		0.1591				1.8	0.43	2.23	-0.2	266.7
	LRTLQQLFL	84	9	HLA-C*07:02		0.4278				1.8	0.43	2.23	-0.08	206
	LRTLQQLFL	84	9	HLA-C*07:04	0.7	0.7004
	LRTLQQLFL	84	9	HLA-DPA1*01/DPB1*04:01											AEDLRTLQQLFLSTL	2.99		0.57
	LRTLQQLFL	84	9	HLA-DPA1*01/DPB1*04:01											SAEDLRTLQQLFLST	9.06		1.39
	LRTLQQLFL	84	9	HLA-DPA1*01:03/DPB1*02:01											AEDLRTLQQLFLSTL	6.06		0.2
	LRTLQQLFL	84	9	HLA-DPA1*01:03/DPB1*02:01											DLRTLQQLFLSTLSF	6.41		0.46
	LRTLQQLFL	84	9	HLA-DPA1*01:03/DPB1*02:01											EDLRTLQQLFLSTLS	6.68		0.2
	LRTLQQLFL	84	9	HLA-DPA1*01:03/DPB1*02:01											SAEDLRTLQQLFLST	8.45		0.26
	LRTLQQLFL	84	9	HLA-DPA1*01:03/DPB1*02:01											SSAEDLRTLQQLFLS	12.98		0.39
	LRTLQQLFL	84	9	HLA-DPA1*02:01/DPB1*01:01											AEDLRTLQQLFLSTL	0.62		0.06
	LRTLQQLFL	84	9	HLA-DPA1*02:01/DPB1*01:01											DLRTLQQLFLSTLSF	0.66		0.21
	LRTLQQLFL	84	9	HLA-DPA1*02:01/DPB1*01:01											EDLRTLQQLFLSTLS	0.6		0.06
	LRTLQQLFL	84	9	HLA-DPA1*02:01/DPB1*01:01											LRTLQQLFLSTLSFV	0.69		0.03
	LRTLQQLFL	84	9	HLA-DPA1*02:01/DPB1*01:01											SAEDLRTLQQLFLST	3.25		0.09
	LRTLQQLFL	84	9	HLA-DPA1*02:01/DPB1*01:01											SSAEDLRTLQQLFLS	4.09		0.12
	LRTLQQLFL	84	9	HLA-DPA1*02:01/DPB1*05:01											AEDLRTLQQLFLSTL	2.22			0.96
	LRTLQQLFL	84	9	HLA-DPA1*02:01/DPB1*05:01											DLRTLQQLFLSTLSF	5.52			0.62
	LRTLQQLFL	84	9	HLA-DPA1*02:01/DPB1*05:01											EDLRTLQQLFLSTLS	2.25			0.8
	LRTLQQLFL	84	9	HLA-DPA1*02:01/DPB1*05:01											LRTLQQLFLSTLSFV	1.58		1.58
	LRTLQQLFL	84	9	HLA-DPA1*02:01/DPB1*05:01											SAEDLRTLQQLFLST	2.67			1.77
	LRTLQQLFL	84	9	HLA-DPA1*03:01/DPB1*04:02											AEDLRTLQQLFLSTL	3.83		0.08
	LRTLQQLFL	84	9	HLA-DPA1*03:01/DPB1*04:02											SAEDLRTLQQLFLST	9.42		0.28
	LRTLQQLFL	84	9	HLA-DPA1*03:01/DPB1*04:02											SSAEDLRTLQQLFLS	15.32		0.41
	LRTLQQLFL	84	9	HLA-DRB1*08:02											AEDLRTLQQLFLSTL	5.87		1.89
	LRTLQQLFL	84	9	HLA-DRB1*09:01											AEDLRTLQQLFLSTL	40.49		1
	LRTLQQLFL	84	9	HLA-DRB1*09:01											EDLRTLQQLFLSTLS	34.58		0.94
	LRTLQQLFL	84	9	HLA-DRB1*09:01											SAEDLRTLQQLFLST	54.53		1.35
	LRTLQQLFL	84	9	HLA-DRB1*09:01											SSAEDLRTLQQLFLS	53.22		1.37
	LRTLQQLFL	84	9	HLA-DRB1*11:01											AEDLRTLQQLFLSTL	1.08		0.29			1.08
	LRTLQQLFL	84	9	HLA-DRB1*11:01											DLRTLQQLFLSTLSF	1.1		1.1			1.08
	LRTLQQLFL	84	9	HLA-DRB1*11:01											EDLRTLQQLFLSTLS	1.08		0.29			1.08
	LRTLQQLFL	84	9	HLA-DRB1*11:01											ESSAEDLRTLQQLFL	1.08					1.08
	LRTLQQLFL	84	9	HLA-DRB1*11:01											LRTLQQLFLSTLSFV	1.08		1.08			1.08
	LRTLQQLFL	84	9	HLA-DRB1*11:01											SAEDLRTLQQLFLST	1.08		0.32			1.08
	LRTLQQLFL	84	9	HLA-DRB1*11:01											SSAEDLRTLQQLFLS	1.08		0.32			1.08
	LRTLQQLFL	84	9	HLA-DRB1*15:01											AEDLRTLQQLFLSTL	7.79					0.99
	LRTLQQLFL	84	9	HLA-DRB1*15:01											DLRTLQQLFLSTLSF	5.11					0.99
	LRTLQQLFL	84	9	HLA-DRB1*15:01											EDLRTLQQLFLSTLS	3.89					0.99
	LRTLQQLFL	84	9	HLA-DRB1*15:01											ESSAEDLRTLQQLFL	9.52					0.99
	LRTLQQLFL	84	9	HLA-DRB1*15:01											LRTLQQLFLSTLSFV	3.98					0.99
	LRTLQQLFL	84	9	HLA-DRB1*15:01											SAEDLRTLQQLFLST	9.32					0.99
	LRTLQQLFL	84	9	HLA-DRB1*15:01											SSAEDLRTLQQLFLS	9.39					0.99
	LRTLQQLFL	84	9	HLA-DRB4*01:01											AEDLRTLQQLFLSTL	0.68		0.27	0.68
	LRTLQQLFL	84	9	HLA-DRB4*01:01											DLRTLQQLFLSTLSF	0.65			0.65
	LRTLQQLFL	84	9	HLA-DRB4*01:01											EDLRTLQQLFLSTLS	0.56			0.56
	LRTLQQLFL	84	9	HLA-DRB4*01:01											LRTLQQLFLSTLSFV	0.88			0.88
	LRTLQQLFL	84	9	HLA-DRB4*01:01											SAEDLRTLQQLFLST	1.98		0.83	1.98
	LRTLQQLFL	84	9	HLA-DRB4*01:01											SSAEDLRTLQQLFLS	2.76		0.95
	LRTLQQLFLS	84	10	Entry
	LRTLQQLFLS	84	10	HLA-B*27:05	1.5
	LRTLQQLFLS	84	10	HLA-C*07:01	1.4
	LRTLQQLFLST	84	11	Entry
	LRTLQQLFLST	84	11	HLA-B*27:05	0.6
	RTLQQLFL	85	8	Entry
	RTLQQLFL	85	8	H-2-Dd	1.5
	RTLQQLFL	85	8	H-2-Kb	2.2					1.8	0.54	2.34	-1.04	2380
	RTLQQLFL	85	8	HLA-A*30:01	0.5
	RTLQQLFL	85	8	HLA-A*32:01	0.6
	RTLQQLFL	85	8	HLA-B*38:01	0.4
	RTLQQLFL	85	8	HLA-B*57:01	0.4
	RTLQQLFL	85	8	HLA-B*58:01	0.5
	RTLQQLFL	85	8	HLA-C*07:01	1.2
	RTLQQLFL	85	8	HLA-C*07:04	2
	RTLQQLFL	85	8	HLA-C*15:02	0.2	1.65
	RTLQQLFL	85	8	HLA-C*17:01	1.4
	RTLQQLFL	85	8	HLA-G*01:01	1.1
	RTLQQLFL	85	8	HLA-G*01:02	1.1
	RTLQQLFL	85	8	HLA-G*01:03	1.1
	RTLQQLFL	85	8	HLA-G*01:04	1.1
	RTLQQLFL	85	8	HLA-G*01:06	1.1
	RTLQQLFLS	85	9	Entry
	SAEDLRTLQ	85	9	Entry
	RTLQQLFLS	85	9	H-2-IAd											AEDLRTLQQLFLSTL	20.76		6.12
	RTLQQLFLS	85	9	H-2-IAd											DLRTLQQLFLSTLSF	16.68		6.2
	RTLQQLFLS	85	9	H-2-IAd											EDLRTLQQLFLSTLS	16.65		4.88
	RTLQQLFLS	85	9	H-2-IAd											SAEDLRTLQQLFLST	28.88		6.11
	RTLQQLFLS	85	9	HLA-A*30:01		1.7897
	RTLQQLFLS	85	9	HLA-DPA1*02:01/DPB1*05:01											LRTLQQLFLSTLSFV	1.58			0.67
	RTLQQLFLS	85	9	HLA-DPA1*02:01/DPB1*05:01											RTLQQLFLSTLSFVC	1.81			1.57
	SAEDLRTLQ	85	9	HLA-DRB1*03:01											TVESSAEDLRTLQQL	7.35		1.86
	SAEDLRTLQ	85	9	HLA-DRB1*03:01											VESSAEDLRTLQQLF	6.06		1.83
	SAEDLRTLQ	85	9	HLA-DRB1*11:01											ESSAEDLRTLQQLFL	1.08		0.32
	RTLQQLFLSTL	85	11	Entry
	RTLQQLFLSTL	85	11	H-2-Kb						1.59	0.54	2.13	-0.6	538.5
	RTLQQLFLSTL	85	11	HLA-A*32:01	0.7					1.59	0.54	2.13	-0.63	581.6
	RTLQQLFLSTL	85	11	HLA-B*13:01	2
	RTLQQLFLSTL	85	11	HLA-B*15:01	1
	RTLQQLFLSTL	85	11	HLA-B*48:01	0.3
	RTLQQLFLSTL	85	11	HLA-B*57:01						1.59	0.54	2.13	-0.64	600.1
	RTLQQLFLSTL	85	11	HLA-C*01:02	1.7
	RTLQQLFLSTL	85	11	HLA-G*01:01	1.3
	RTLQQLFLSTL	85	11	HLA-G*01:02	1.3
	RTLQQLFLSTL	85	11	HLA-G*01:03	1.3
	RTLQQLFLSTL	85	11	HLA-G*01:04	1.3
	RTLQQLFLSTL	85	11	HLA-G*01:06	1.3
	TLQQLFLST	86	9	Entry
	TLQQLFLST	86	9	HLA-DPA1*01:03/DPB1*02:01											LRTLQQLFLSTLSFV	4.15		0.05
	TLQQLFLSTL	86	10	Entry
	TLQQLFLSTL	86	10	H-2-Kb						1.59	0.46	2.05	-0.98	1067.9
	TLQQLFLSTL	86	10	H-2-Kk						1.59	0.46	2.05	-1.38	2696.8
	TLQQLFLSTL	86	10	HLA-A*02:01			0.3172	26	0.83871	1.59	0.46	2.05	-0.66	512.4
	TLQQLFLSTL	86	10	HLA-A*02:06						1.59	0.46	2.05	-0.79	697.2
	TLQQLFLSTL	86	10	HLA-B*48:01	1.2
	TLQQLFLSTLS	86	11	Entry
	TLQQLFLSTLS	86	11	H-2-Kb						0.81	-0.93	-0.13	-3.82	4878.7
	LQQLFLST	87	8	Entry
	LQQLFLST	87	8	HLA-B*50:01	1.7
	LQQLFLSTL	87	9	Entry
	LQQLFLSTL	87	9	H-2-Kb	1.65	1.2867				1.59	0.44	2.03	-0.24	187.4
	LQQLFLSTL	87	9	H-2-Kd						1.59	0.44	2.03	-1.42	2874.7
	LQQLFLSTL	87	9	H-2-Kk						1.59	0.44	2.03	-0.84	743
	LQQLFLSTL	87	9	HLA-A*02:01						1.59	0.44	2.03	-0.97	999
	LQQLFLSTL	87	9	HLA-A*02:06						1.59	0.44	2.03	-0.08	130.6
	LQQLFLSTL	87	9	HLA-B*13				20	0.833333
	LQQLFLSTL	87	9	HLA-B*13:01	1.2	1.0871				1.59	0.44	2.03	-0.77	635.3
	LQQLFLSTL	87	9	HLA-B*13:02		1.2155
	LQQLFLSTL	87	9	HLA-B*14:02		1.5203
	LQQLFLSTL	87	9	HLA-B*15:01	1.8					1.59	0.44	2.03	-0.32	223.5
	LQQLFLSTL	87	9	HLA-B*15:25						1.59	0.44	2.03	-0.2	173.2
	LQQLFLSTL	87	9	HLA-B*37:01		1.2042
	LQQLFLSTL	87	9	HLA-B*38:01		1.4572
	LQQLFLSTL	87	9	HLA-B*39:01	1.05	1.4665				1.59	0.44	2.03	-0.66	491.8
	LQQLFLSTL	87	9	HLA-B*40:01						1.59	0.44	2.03	-0.87	798
	LQQLFLSTL	87	9	HLA-B*40:02						1.59	0.44	2.03	-0.45	304.1
	LQQLFLSTL	87	9	HLA-B*48:01	0.3	0.2911				1.59	0.44	2.03	-0.76	616.4
	LQQLFLSTL	87	9	HLA-B*49:01	1.3
	LQQLFLSTL	87	9	HLA-B*50:01	1.2					1.59	0.44	2.03	-0.92	897.6
	LQQLFLSTL	87	9	HLA-B*52:01	0.8	0.671
	LQQLFLSTL	87	9	HLA-C*03:02						1.59	0.44	2.03	-0.71	550.6
	LQQLFLSTL	87	9	HLA-C*12:03						1.59	0.44	2.03	-0.78	658.6
	LQQLFLSTL	87	9	HLA-C*16:01						1.59	0.44	2.03	-0.9	855.1
	LQQLFLSTL	87	9	HLA-DPA1*01/DPB1*04:01											DLRTLQQLFLSTLSF	2.37		0.8
	LQQLFLSTL	87	9	HLA-DPA1*01/DPB1*04:01											EDLRTLQQLFLSTLS	2.82		0.58
	LQQLFLSTL	87	9	HLA-DPA1*01/DPB1*04:01											LRTLQQLFLSTLSFV	1.81		0.23
	LQQLFLSTL	87	9	HLA-DPA1*01/DPB1*04:01											LRTLQQLFLSTLSFV	1.81			1.81
	LQQLFLSTL	87	9	HLA-DPA1*01/DPB1*04:01											RTLQQLFLSTLSFVC	0.27			1.83
	LQQLFLSTL	87	9	HLA-DPA1*01/DPB1*04:01											TLQQLFLSTLSFVCP	0.46			1.91
	LQQLFLSTL	87	9	HLA-DPA1*02:01/DPB1*01:01											AEDLRTLQQLFLSTL	0.62			0.62
	LQQLFLSTL	87	9	HLA-DPA1*02:01/DPB1*01:01											DLRTLQQLFLSTLSF	0.66			0.66
	LQQLFLSTL	87	9	HLA-DPA1*02:01/DPB1*01:01											EDLRTLQQLFLSTLS	0.6			0.6
	LQQLFLSTL	87	9	HLA-DPA1*02:01/DPB1*01:01											LRTLQQLFLSTLSFV	0.69			0.69
	LQQLFLSTL	87	9	HLA-DPA1*02:01/DPB1*01:01											RTLQQLFLSTLSFVC	1.12			1.12
	LQQLFLSTL	87	9	HLA-DPA1*02:01/DPB1*14:01											DLRTLQQLFLSTLSF	0.85				0.85
	LQQLFLSTL	87	9	HLA-DPA1*02:01/DPB1*14:01											EDLRTLQQLFLSTLS	1.35				1.35
	LQQLFLSTL	87	9	HLA-DPA1*02:01/DPB1*14:01											LRTLQQLFLSTLSFV	0.5				0.5
	LQQLFLSTL	87	9	HLA-DPA1*02:01/DPB1*14:01											RTLQQLFLSTLSFVC	0.77				0.77
	LQQLFLSTL	87	9	HLA-DPA1*03:01/DPB1*04:02											DLRTLQQLFLSTLSF	3.68		0.12
	LQQLFLSTL	87	9	HLA-DPA1*03:01/DPB1*04:02											EDLRTLQQLFLSTLS	3.6		0.08
	LQQLFLSTL	87	9	HLA-DPA1*03:01/DPB1*04:02											LRTLQQLFLSTLSFV	3.48		0.07
	LQQLFLSTL	87	9	HLA-DPA1*03:01/DPB1*04:02											RTLQQLFLSTLSFVC	3.87		0.07
	LQQLFLSTL	87	9	HLA-DRB1*04:05											DLRTLQQLFLSTLSF	6.32		1.8
	LQQLFLSTL	87	9	HLA-DRB1*04:05											EDLRTLQQLFLSTLS	5.95		1.63
	LQQLFLSTL	87	9	HLA-DRB1*04:05											LRTLQQLFLSTLSFV	6.32		1.58
	LQQLFLSTL	87	9	HLA-DRB1*04:05											RTLQQLFLSTLSFVC	5.55		1.21
	LQQLFLSTL	87	9	HLA-DRB1*09:01											LRTLQQLFLSTLSFV	22.15		1.8
	LQQLFLSTL	87	9	HLA-DRB4*01:01											DLRTLQQLFLSTLSF	0.65		0.35
	LQQLFLSTL	87	9	HLA-DRB4*01:01											EDLRTLQQLFLSTLS	0.56		0.27
	LQQLFLSTL	87	9	HLA-DRB4*01:01											LRTLQQLFLSTLSFV	0.88		0.35
	LQQLFLSTL	87	9	HLA-DRB4*01:01											RTLQQLFLSTLSFVC	2.76		0.48
	LQQLFLSTL	87	9	HLA-DRB4*01:01											TLQQLFLSTLSFVCP	5.81		2
	LQQLFLSTL	87	9	HLA-DRB5*01:01											RTLQQLFLSTLSFVC	2.92		1.86
	LQQLFLSTLS	87	10	Entry
	LQQLFLSTLS	87	10	HLA-B*48:01	1.3
	LQQLFLSTLSF	87	11	Entry
	LQQLFLSTLSF	87	11	H-2-Kb						1.3	1.12	2.42	-1.25	4688.4
	LQQLFLSTLSF	87	11	HLA-A*23:01	1.4
	LQQLFLSTLSF	87	11	HLA-A*32:01	0.8
	LQQLFLSTLSF	87	11	HLA-B*13:01	1.1
	LQQLFLSTLSF	87	11	HLA-B*15:01	0.1					1.3	1.12	2.42	0.74	47.9
	LQQLFLSTLSF	87	11	HLA-B*15:02	1.1
	LQQLFLSTLSF	87	11	HLA-B*15:25	0.2					1.3	1.12	2.42	0.72	50
	LQQLFLSTLSF	87	11	HLA-B*49:01	1.8
	LQQLFLSTLSF	87	11	HLA-B*50:01	1.3
	LQQLFLSTLSF	87	11	HLA-B*52:01	0.4
	LQQLFLSTLSF	87	11	HLA-C*03:02	1.5
	QQLFLSTL	88	8	Entry
	QQLFLSTL	88	8	H-2-Db	1.45
	QQLFLSTL	88	8	H-2-Kb		1.5987				1.59	0.48	2.08	-0.76	679.6
	QQLFLSTL	88	8	H-2-Kk						1.59	0.48	2.08	-1.45	3328.6
	QQLFLSTL	88	8	HLA-A*32:01	1.4
	QQLFLSTL	88	8	HLA-B*13:01	0.5
	QQLFLSTL	88	8	HLA-B*13:02	2
	QQLFLSTL	88	8	HLA-B*38:01	1.9
	QQLFLSTL	88	8	HLA-B*39:01	0.2
	QQLFLSTL	88	8	HLA-B*40:01	1.55
	QQLFLSTL	88	8	HLA-B*48:01	0.1	0.5606
	QQLFLSTL	88	8	HLA-B*49:01	2
	QQLFLSTL	88	8	HLA-B*50:01	1.7
	QQLFLSTL	88	8	HLA-B*52:01	1.2	1.181
	QQLFLSTLS	88	9	Entry
	QQLFLSTLS	88	9	HLA-B*50:01	1.8
	QQLFLSTLS	88	9	HLA-DRB1*04:01											RTLQQLFLSTLSFVC	2.53		1.84
	QQLFLSTLSF	88	10	Entry
	QQLFLSTLSF	88	10	H-2-Kk						1.3	1.17	2.46	-0.99	2840.3
	QQLFLSTLSF	88	10	HLA-A*23:01	0.95					1.3	1.17	2.46	-0.17	431.4
	QQLFLSTLSF	88	10	HLA-A*29:02						1.3	1.17	2.46	-0.52	970.3
	QQLFLSTLSF	88	10	HLA-A*32:01	0.85	1.5662				1.3	1.17	2.46	0.2	183
	QQLFLSTLSF	88	10	HLA-B*13:01	0.4	1.4567				1.3	1.17	2.46	-0.17	427.6
	QQLFLSTLSF	88	10	HLA-B*15:01	0.15	0.4969		19	0.826087	1.3	1.17	2.46	1.38	12.1
	QQLFLSTLSF	88	10	HLA-B*15:02	0.8	1.79				1.3	1.17	2.46	0.51	90.5
	QQLFLSTLSF	88	10	HLA-B*15:25	0.2	0.6476				1.3	1.17	2.46	1.37	12.3
	QQLFLSTLSF	88	10	HLA-B*40:02						1.3	1.17	2.46	-0.32	605.4
	QQLFLSTLSF	88	10	HLA-B*44:02	1.7
	QQLFLSTLSF	88	10	HLA-B*46:01	1.8
	QQLFLSTLSF	88	10	HLA-B*49:01	1.6
	QQLFLSTLSF	88	10	HLA-B*50:01	1.4
	QQLFLSTLSF	88	10	HLA-B*52:01	0.8
	QQLFLSTLSFV	88	11	Entry
	QQLFLSTLSFV	88	11	H-2-Kd						0.9	0.2	1.1	-2.59	4956.9
	QQLFLSTLSFV	88	11	H-2-Kk						0.9	0.2	1.1	-2.4	3142.4
	QQLFLSTLSFV	88	11	HLA-A*02:01						0.9	0.2	1.1	-1.6	502.2
	QQLFLSTLSFV	88	11	HLA-A*02:06	0.65					0.9	0.2	1.1	-1.1	157
	QQLFLSTLSFV	88	11	HLA-A*32:01	0.8
	QQLFLSTLSFV	88	11	HLA-B*15:01	0.4					0.9	0.2	1.1	-1.88	962.5
	QQLFLSTLSFV	88	11	HLA-B*15:02	1.9
	QQLFLSTLSFV	88	11	HLA-B*15:25	1.7					0.9	0.2	1.1	-1.84	867.3
	QQLFLSTLSFV	88	11	HLA-B*52:01	1.4
	QLFLSTLSF	89	9	Entry
	QLFLSTLSF	89	9	H-2-Kb						1.3	1.14	2.44	-0.95	2417
	QLFLSTLSF	89	9	H-2-Ld		1.6863
	QLFLSTLSF	89	9	H-2-Qa1		0.309
	QLFLSTLSF	89	9	H-2-Qa2		1.4996
	QLFLSTLSF	89	9	HLA-A*02:01			0.4609
	QLFLSTLSF	89	9	HLA-A*03				22	0.709677
	QLFLSTLSF	89	9	HLA-A*23:01	0.8	0.7847				1.3	1.14	2.44	0.08	228.4
	QLFLSTLSF	89	9	HLA-A*24:02		1.2046
	QLFLSTLSF	89	9	HLA-A*25:01		0.5858
	QLFLSTLSF	89	9	HLA-A*26:01		0.9731
	QLFLSTLSF	89	9	HLA-A*29:02	1.25	0.7833				1.3	1.14	2.44	0.23	160.3
	QLFLSTLSF	89	9	HLA-A*30:02		1.8111
	QLFLSTLSF	89	9	HLA-A*32:01	0.3	0.0545				1.3	1.14	2.44	1	27.1
	QLFLSTLSF	89	9	HLA-B*13:01	1.6	0.6427				1.3	1.14	2.44	-0.5	866.3
	QLFLSTLSF	89	9	HLA-B*14:02		0.9748
	QLFLSTLSF	89	9	HLA-B*15:01	0.2	0.1976		22	0.956522	1.3	1.14	2.44	1.34	12.6
	QLFLSTLSF	89	9	HLA-B*15:02	1.2	0.1783				1.3	1.14	2.44	1.08	22.9
	QLFLSTLSF	89	9	HLA-B*15:25	0.2	0.1333				1.3	1.14	2.44	1.62	6.6
	QLFLSTLSF	89	9	HLA-B*27:02		1.8616
	QLFLSTLSF	89	9	HLA-B*35:01		1.3074				1.3	1.14	2.44	-0.09	334.9
	QLFLSTLSF	89	9	HLA-B*46:01	0.4	0.5123
	QLFLSTLSF	89	9	HLA-B*48:01		0.7379
	QLFLSTLSF	89	9	HLA-B*52:01		1.4302
	QLFLSTLSF	89	9	HLA-C*01:02		1.2165
	QLFLSTLSF	89	9	HLA-C*02:02		0.7973
	QLFLSTLSF	89	9	HLA-C*02:09		0.7973
	QLFLSTLSF	89	9	HLA-C*03:02		0.5676				1.3	1.14	2.44	-0.14	374.7
	QLFLSTLSF	89	9	HLA-C*03:03		1.3641
	QLFLSTLSF	89	9	HLA-C*03:04		1.3641
	QLFLSTLSF	89	9	HLA-C*04:01		1.9
	QLFLSTLSF	89	9	HLA-C*07:02		1.2533
	QLFLSTLSF	89	9	HLA-C*08:01		1.511
	QLFLSTLSF	89	9	HLA-C*12:02		0.6663
	QLFLSTLSF	89	9	HLA-C*12:03		0.895				1.3	1.14	2.44	-0.49	844.6
	QLFLSTLSF	89	9	HLA-C*14:02		0.7966				1.3	1.14	2.44	-0.27	505.9
	QLFLSTLSF	89	9	HLA-C*16:01		0.7855
	QLFLSTLSF	89	9	HLA-C*16:01						1.3	1.14	2.44	0	292
	QLFLSTLSF	89	9	HLA-C*17:01		1.6496
	QLFLSTLSF	89	9	HLA-DRB1*11:01											RTLQQLFLSTLSFVC	8.43		1.68
	QLFLSTLSF	89	9	HLA-DRB3*01:01											LRTLQQLFLSTLSFV	20.22		1.93
	QLFLSTLSF	89	9	HLA-E*01:01		1.041
	QLFLSTLSF	89	9	HLA-G*01:02		1.9159
	QLFLSTLSF	89	9	HLA-G*01:03		1.9159
	QLFLSTLSF	89	9	HLA-G*01:04		1.9159
	QLFLSTLSF	89	9	HLA-G*01:06		1.9159
	QLFLSTLSFV	89	10	Entry
	QLFLSTLSFV	89	10	H-2-Kd	1.15					0.9	0.18	1.08	-2.62	4933
	QLFLSTLSFV	89	10	HLA-A*02:01	0.2	1.8939	0.3259	25	0.806452	0.9	0.18	1.08	-0.33	25.6
	QLFLSTLSFV	89	10	HLA-A*02:06	0.9					0.9	0.18	1.08	-0.57	43.9
	QLFLSTLSFV	89	10	HLA-A*68:02						0.9	0.18	1.08	-1.35	266.7
	QLFLSTLSFV	89	10	HLA-B*15:01						0.9	0.18	1.08	-1.27	221.7
	QLFLSTLSFV	89	10	HLA-B*15:02	1
	QLFLSTLSFV	89	10	HLA-B*15:25						0.9	0.18	1.08	-1.09	147.9
	QLFLSTLSFVC	89	11	Entry
	QLFLSTLSFVC	89	11	HLA-A*32:01	0.8
	QLFLSTLSFVC	89	11	HLA-B*15:02	2
	LFLSTLSF	90	8	Entry
	LFLSTLSF	90	8	HLA-A*23:01		0.929				1.3	1.16	2.46	0.23	169.7
	LFLSTLSF	90	8	HLA-A*24:02		1.0895				1.3	1.16	2.46	-0.32	598.6
	LFLSTLSF	90	8	HLA-A*32:01	0.6
	LFLSTLSF	90	8	HLA-B*14:02	1.1
	LFLSTLSF	90	8	HLA-B*15:01	0.4
	LFLSTLSF	90	8	HLA-B*15:02	0.5
	LFLSTLSF	90	8	HLA-B*15:25	0.5					1.3	1.16	2.46	-0.19	447.7
	LFLSTLSF	90	8	HLA-B*46:01	1.4
	LFLSTLSF	90	8	HLA-B*52:01	1.7
	LFLSTLSF	90	8	HLA-C*03:02	2
	LFLSTLSF	90	8	HLA-C*07:02	1.9
	LFLSTLSF	90	8	HLA-C*14:02	1.3	1.3193				1.3	1.16	2.46	-0.53	961.3
	LFLSTLSF	90	8	HLA-C*16:01	1.8
	LFLSTLSFV	90	9	Entry
	LFLSTLSFV	90	9	H-2-Kd	0.9	1.0802		21	0.75	0.9	0.2	1.09	-1.87	932.9
	LFLSTLSFV	90	9	HLA-A*02:01	1.2		0.5781			0.9	0.2	1.09	-1.54	427
	LFLSTLSFV	90	9	HLA-A*02:01 EO			0.5781
	LFLSTLSFV	90	9	HLA-A*02:06	1.55					0.9	0.2	1.09	-1.37	290.5
	LFLSTLSFV	90	9	HLA-A*23:01	1.3
	LFLSTLSFV	90	9	HLA-B*51:01	1.5
	LFLSTLSFV	90	9	HLA-C*14:02						0.9	0.2	1.09	-1.43	335.7
	LFLSTLSFV	90	9	HLA-DPA1*01/DPB1*04:01											LQQLFLSTLSFVCPW	0.49		0.49	1.9
	LFLSTLSFV	90	9	HLA-DPA1*01/DPB1*04:01											QQLFLSTLSFVCPWC	0.71		0.71
	LFLSTLSFV	90	9	HLA-DPA1*01/DPB1*04:01											RTLQQLFLSTLSFVC	0.27		0.27
	LFLSTLSFV	90	9	HLA-DPA1*01/DPB1*04:01											TLQQLFLSTLSFVCP	0.46		0.46
	LFLSTLSFV	90	9	HLA-DPA1*01:03/DPB1*02:01											LFLSTLSFVCPWCAT	6.21		0.43
	LFLSTLSFV	90	9	HLA-DPA1*01:03/DPB1*02:01											LQQLFLSTLSFVCPW	3.41		0.07
	LFLSTLSFV	90	9	HLA-DPA1*01:03/DPB1*02:01											QLFLSTLSFVCPWCA	4.55		0.34
	LFLSTLSFV	90	9	HLA-DPA1*01:03/DPB1*02:01											QQLFLSTLSFVCPWC	3.84		0.07
	LFLSTLSFV	90	9	HLA-DPA1*01:03/DPB1*02:01											RTLQQLFLSTLSFVC	3.85		0.06
	LFLSTLSFV	90	9	HLA-DPA1*01:03/DPB1*02:01											TLQQLFLSTLSFVCP	3.95		0.06
	LFLSTLSFV	90	9	HLA-DPA1*02:01/DPB1*01:01											LFLSTLSFVCPWCAT	13.32		0.4
	LFLSTLSFV	90	9	HLA-DPA1*02:01/DPB1*01:01											LQQLFLSTLSFVCPW	1.38		0.05	1.38
	LFLSTLSFV	90	9	HLA-DPA1*02:01/DPB1*01:01											QLFLSTLSFVCPWCA	8.4		0.28
	LFLSTLSFV	90	9	HLA-DPA1*02:01/DPB1*01:01											QQLFLSTLSFVCPWC	4.88		0.06
	LFLSTLSFV	90	9	HLA-DPA1*02:01/DPB1*01:01											RTLQQLFLSTLSFVC	1.12		0.04
	LFLSTLSFV	90	9	HLA-DPA1*02:01/DPB1*01:01											TLQQLFLSTLSFVCP	1.33		0.05	1.33
	LFLSTLSFV	90	9	HLA-DPA1*02:01/DPB1*05:01											LQQLFLSTLSFVCPW	2.88		1.82
	LFLSTLSFV	90	9	HLA-DPA1*02:01/DPB1*05:01											QQLFLSTLSFVCPWC	4.31		2
	LFLSTLSFV	90	9	HLA-DPA1*02:01/DPB1*05:01											RTLQQLFLSTLSFVC	1.81		1.81
	LFLSTLSFV	90	9	HLA-DPA1*02:01/DPB1*05:01											TLQQLFLSTLSFVCP	2.9		1.73		1.21
	LFLSTLSFV	90	9	HLA-DPA1*03:01/DPB1*04:02											LQQLFLSTLSFVCPW	3.87		0.21
	LFLSTLSFV	90	9	HLA-DPA1*03:01/DPB1*04:02											QLFLSTLSFVCPWCA	3.87		1.29
	LFLSTLSFV	90	9	HLA-DPA1*03:01/DPB1*04:02											QQLFLSTLSFVCPWC	3.87		0.31
	LFLSTLSFV	90	9	HLA-DPA1*03:01/DPB1*04:02											TLQQLFLSTLSFVCP	3.87		0.18
	LFLSTLSFV	90	9	HLA-DRB1*07:01											RTLQQLFLSTLSFVC	4.42		0.89
	LFLSTLSFV	90	9	HLA-DRB3*01:01											LQQLFLSTLSFVCPW	13.57		1.14
	LFLSTLSFV	90	9	HLA-DRB3*01:01											QQLFLSTLSFVCPWC	15.4		1.18
	LFLSTLSFV	90	9	HLA-DRB3*01:01											RTLQQLFLSTLSFVC	13.48		1.16
	LFLSTLSFV	90	9	HLA-DRB3*01:01											TLQQLFLSTLSFVCP	13.48		1.21
	LFLSTLSFVC	90	10	Entry
	FLSTLSFV	91	8	Entry
	FLSTLSFV	91	8	HLA-A*02:01		1.3212				0.9	0.12	1.02	-0.26	19
	FLSTLSFV	91	8	HLA-A*02:06						0.9	0.12	1.02	-0.69	50.8
	FLSTLSFV	91	8	HLA-C*02:02	0.4
	FLSTLSFV	91	8	HLA-C*02:09	0.4
	FLSTLSFV	91	8	HLA-C*07:04	1.9
	FLSTLSFV	91	8	HLA-C*08:01	1.4
	FLSTLSFV	91	8	HLA-C*08:02	0.4
	FLSTLSFV	91	8	HLA-C*12:02	0.7
	FLSTLSFV	91	8	HLA-C*17:01	0.5
	FLSTLSFVC	91	9	Entry
	FLSTLSFVC	91	9	HLA-A*02:01	1.9					1.03	-0.01	1.03	-1.42	277.6
	FLSTLSFVC	91	9	HLA-A*02:06						1.03	-0.01	1.03	-1.8	668.7
	FLSTLSFVC	91	9	HLA-DPA1*01/DPB1*04:01											FLSTLSFVCPWCATN	14.91	0.01
	FLSTLSFVC	91	9	HLA-DPA1*01/DPB1*04:01											LFLSTLSFVCPWCAT	2.52	0.01
	FLSTLSFVC	91	9	HLA-DPA1*01/DPB1*04:01											LQQLFLSTLSFVCPW	0.49	0.01
	FLSTLSFVC	91	9	HLA-DPA1*01/DPB1*04:01											QLFLSTLSFVCPWCA	2.01	0.01
	FLSTLSFVC	91	9	HLA-DPA1*01/DPB1*04:01											QQLFLSTLSFVCPWC	0.71	0.01
	FLSTLSFVC	91	9	HLA-DPA1*01/DPB1*04:01											RTLQQLFLSTLSFVC	0.27	0.01
	FLSTLSFVC	91	9	HLA-DPA1*01/DPB1*04:01											TLQQLFLSTLSFVCP	0.46	0.01
	FLSTLSFVC	91	9	HLA-DQA1*05:01/DQB1*02:01											FLSTLSFVCPWCATN	22.89	0.01
	FLSTLSFVC	91	9	HLA-DQA1*05:01/DQB1*02:01											LFLSTLSFVCPWCAT	17.04	0.01
	FLSTLSFVC	91	9	HLA-DQA1*05:01/DQB1*02:01											LQQLFLSTLSFVCPW	10.83	0.01
	FLSTLSFVC	91	9	HLA-DQA1*05:01/DQB1*02:01											QLFLSTLSFVCPWCA	14.57	0.01
	FLSTLSFVC	91	9	HLA-DQA1*05:01/DQB1*02:01											QQLFLSTLSFVCPWC	13.25	0.01
	FLSTLSFVC	91	9	HLA-DQA1*05:01/DQB1*02:01											RTLQQLFLSTLSFVC	19.33	0.01
	FLSTLSFVC	91	9	HLA-DQA1*05:01/DQB1*02:01											TLQQLFLSTLSFVCP	17.96	0.01
	FLSTLSFVC	91	9	HLA-DRB1*04:05											TLQQLFLSTLSFVCP	5.55		1.68
	FLSTLSFVC	91	9	HLA-DRB1*07:01											LQQLFLSTLSFVCPW	4.42		1
	FLSTLSFVC	91	9	HLA-DRB1*07:01											QLFLSTLSFVCPWCA	4.42		0.93
	FLSTLSFVC	91	9	HLA-DRB1*07:01											QQLFLSTLSFVCPWC	4.42		1.09
	FLSTLSFVC	91	9	HLA-DRB1*07:01											TLQQLFLSTLSFVCP	4.42		0.98
	FLSTLSFVC	91	9	HLA-DRB1*11:01											TLQQLFLSTLSFVCP	8.43		1.83
	FLSTLSFVCPW	91	11	Entry
	FLSTLSFVCPW	91	11	HLA-A*32:01	0.8
	FLSTLSFVCPW	91	11	HLA-B*13:01	1.5
	FLSTLSFVCPW	91	11	HLA-B*15:01	1.1
	FLSTLSFVCPW	91	11	HLA-B*15:02	0.8
	FLSTLSFVCPW	91	11	HLA-B*57:01						1.06	0.37	1.43	-0.58	104
	FLSTLSFVCPW	91	11	HLA-B*58:01						1.06	0.37	1.43	-0.18	41
	FLSTLSFVCPW	91	11	HLA-C*12:03	1
	LSTLSFVC	92	8	Entry
	LSTLSFVC	92	8	HLA-B*58:01	0.6
	LSTLSFVCP	92	9	HLA-DPA1*02:01/DPB1*14:01											LQQLFLSTLSFVCPW	1.83				1.83
	LSTLSFVCPW	92	10	Entry
	LSTLSFVCPW	92	10	HLA-A*32:01						1.06	0.34	1.41	-0.94	220.8
	LSTLSFVCPW	92	10	HLA-B*53:01	0.7					1.06	0.34	1.41	-1.3	509.4
	LSTLSFVCPW	92	10	HLA-B*57:01	0.55	1.6842		20	1	1.06	0.34	1.41	0.29	13.1
	LSTLSFVCPW	92	10	HLA-B*58:01	1	1.6567				1.06	0.34	1.41	0.63	5.9
	LSTLSFVCPW	92	10	HLA-B*58:02	1.7			21	0.75	1.06	0.34	1.41	-1.27	473.2
	LSTLSFVCPWC	92	11	Entry
	LSTLSFVCPWC	92	11	HLA-A*32:01	0.8
	LSTLSFVCPWC	92	11	HLA-B*57:01						1.23	-0.04	1.2	-1.12	205.4
	LSTLSFVCPWC	92	11	HLA-B*58:01						1.23	-0.04	1.2	-0.71	81.1
	STLSFVCP	93	8	Entry
	STLSFVCP	93	8	H-2-Kb						0.87	0.09	0.95	-2.6	3529.1
	STLSFVCP	93	8	HLA-A*30:01	1.2
	STLSFVCPW	93	9	Entry
	STLSFVCPW	93	9	H-2-Kb						1.06	0.43	1.49	-1.43	823.2
	STLSFVCPW	93	9	HLA-A*23:01						1.06	0.43	1.49	-1.39	758.5
	STLSFVCPW	93	9	HLA-A*32:01	0.2	0.5757				1.06	0.43	1.49	0.36	13.4
	STLSFVCPW	93	9	HLA-B*13:01	1.5					1.06	0.43	1.49	-1.4	774.3
	STLSFVCPW	93	9	HLA-B*15:25						1.06	0.43	1.49	-1.46	884.6
	STLSFVCPW	93	9	HLA-B*44:02	1.9
	STLSFVCPW	93	9	HLA-B*44:03	1.85
	STLSFVCPW	93	9	HLA-B*53:01						1.06	0.43	1.49	-0.98	291.6
	STLSFVCPW	93	9	HLA-B*57:01	0.2	0.4075		20	1	1.06	0.43	1.49	0.38	13
	STLSFVCPW	93	9	HLA-B*58:01	0.3	0.3571				1.06	0.43	1.49	0.61	7.6
	STLSFVCPW	93	9	HLA-B*58:02	1.7	0.5567		20	0.714286	1.06	0.43	1.49	-1.14	425
	STLSFVCPW	93	9	HLA-C*03:02						1.06	0.43	1.49	-1.08	374.3
	STLSFVCPW	93	9	HLA-C*12:03						1.06	0.43	1.49	-1.23	520.2
	STLSFVCPW	93	9	HLA-C*16:01						1.06	0.43	1.49	-1.04	334.7
	STLSFVCPWC	93	10	Entry
	STLSFVCPWC	93	10	HLA-A*02:06						1.23	0.05	1.28	-1.47	559.5
	STLSFVCPWC	93	10	HLA-A*32:01						1.23	0.05	1.28	-1.71	978.8
	STLSFVCPWC	93	10	HLA-B*57:01						1.23	0.05	1.28	-0.81	124.2
	STLSFVCPWC	93	10	HLA-B*58:01						1.23	0.05	1.28	-0.64	82.6
	STLSFVCPWCA	93	11	Entry
	STLSFVCPWCA	93	11	H-2-Kb						1.16	-0.19	0.97	-2.72	4950.6
	STLSFVCPWCA	93	11	HLA-A*30:01	1.1
	STLSFVCPWCA	93	11	HLA-A*32:01	0.8
	TLSFVCPW	94	8	Entry
	TLSFVCPW	94	8	HLA-A*32:01	0.4
	TLSFVCPW	94	8	HLA-B*15:02	1.8
	TLSFVCPW	94	8	HLA-B*57:01	0.1					1.06	0.4	1.47	-1.32	612.2
	TLSFVCPW	94	8	HLA-B*58:01	0.1
	TLSFVCPW	94	8	HLA-B*58:01						1.06	0.4	1.47	-1.03	311.9
	TLSFVCPW	94	8	HLA-B*58:02	1.7
	TLSFVCPWC	94	9	Entry
	TLSFVCPWC	94	9	HLA-A*02			0.2637
	TLSFVCPWC	94	9	HLA-A*02:01						1.23	0.03	1.26	-1.61	739.4
	LSFVCPWC	95	8	Entry
	LSFVCPWC	95	8	HLA-B*57:01	1.3
	LSFVCPWC	95	8	HLA-B*58:01	1.5
	LSFVCPWCA	95	9	Entry
	LSFVCPWCA	95	9	HLA-DRB1*07:01											LFLSTLSFVCPWCAT	4.42		1.81
	LSFVCPWCAT	95	10	Entry
	LSFVCPWCAT	95	10	H-2-Kb						0.99	-0.23	0.75	-2.94	4925.8
	FVCPWCAT	97	8	Entry
	FVCPWCAT	97	8	HLA-B*35:03	0.8
	CPWCATNQ	99	8	Entry
	CPWCATNQ	99	8	HLA-B*55:01	1.3
	CPWCATNQ	99	8	HLA-B*56:01	0.7
