# Supplementary material for: A comprehensive in silico analysis for identification of therapeutic epitopes in HPV16, 18, 31 and 45 oncoproteins
Source: PLoS One. 2018 Oct 24;13(10):e0205933. doi: 10.1371/journal.pone.0205933 (PMC6200245; doi:10.1371/journal.pone.0205933)
Supplement: S4 File — (ZIP) [file pone.0205933.s004.zip]

Archive with 4 entries (3 files):
- S4 File (MHC-I immunogenicity predictions)/
- S4 File (MHC-I immunogenicity predictions)/S4A File (MHC-I Immunogenicity scores of E5 oncoprotein epitopes) .xlsx
- S4 File (MHC-I immunogenicity predictions)/S4B File (MHC-I Immunogenicity scores of E6 oncoprotein epitopes) .xlsx
- S4 File (MHC-I immunogenicity predictions)/S4C File (MHC-I Immunogenicity scores of E7 oncoprotein epitopes) .xlsx
