# Supplementary material for: A comprehensive in silico analysis for identification of therapeutic epitopes in HPV16, 18, 31 and 45 oncoproteins
Source: PLoS One. 2018 Oct 24;13(10):e0205933. doi: 10.1371/journal.pone.0205933 (PMC6200245; doi:10.1371/journal.pone.0205933)
Supplement: S4 File — (ZIP) [file pone.0205933.s004.zip › S4 File (MHC-I immunogenicity predictions)/S4A File (MHC-I Immunogenicity scores of E5 oncoprotein epitopes) .xlsx]

## Sheet: HPV 16-E5
	HPV 16-E5 8-11mer peptides
	Peptides				MHC-I Immunogenicity
		Position			IEDB
	Peptides	Start	End	Length	score
	RCFIVYIIFVY	58	68	11	0.58632
	FRCFIVYIIFV	57	67	11	0.5725
	IVYIIFVYIPL	61	71	11	0.51888
	RCFIVYIIFV	58	67	10	0.51452
	CFIVYIIFVYI	59	69	11	0.48322
	CFIVYIIFVY	59	68	10	0.45894
	FRCFIVYIIF	57	66	10	0.4567
	LLLWITAAS	47	55	9	0.44131
	VYIIFVYIPLF	62	72	11	0.43716
	VYIIFVYIPL	62	71	10	0.43368
	AFRCFIVYIIF	56	66	11	0.43295
	FIVYIIFVYI	60	69	10	0.41176
	IVYIIFVY	61	68	8	0.40736
	IVYIIFVYI	61	69	9	0.4052
	VYIIFVYIP	62	70	9	0.40462
	ASAFRCFIVYI	54	64	11	0.40036
	RCFIVYIIF	58	66	9	0.39872
	SAFRCFIVYII	55	65	11	0.39468
	FIVYIIFVY	60	68	9	0.38748
	CFIVYIIFV	59	67	9	0.38714
	VLLLWITAA	46	54	9	0.38184
	LFLIHTHARFL	71	81	11	0.38003
	YIIFVYIPLFL	63	73	11	0.3758
	ASAFRCFIVY	54	63	10	0.37504
	LVLLLWITAA	45	54	10	0.37104
	FIVYIIFV	60	67	8	0.36336
	LLLWITAASA	47	56	10	0.35988
	IPLFLIHTHAR	69	79	11	0.3512
	LIHTHARFLIT	73	83	11	0.34816
	FVYIPLFLIHT	66	76	11	0.3459
	LLLWITAASAF	47	57	11	0.34486
	AASAFRCFIVY	53	63	11	0.34421
	FRCFIVYII	57	65	9	0.3434
	VYIIFVYI	62	69	8	0.32686
	FLIHTHARFLI	72	82	11	0.32419
	ILVLLLWITA	44	53	10	0.32415
	RCFIVYII	58	65	8	0.32096
	AFRCFIVYII	56	65	10	0.31965
	PLFLIHTHARF	70	80	11	0.31945
	CFIVYIIF	59	66	8	0.31874
	LVLLLWITA	45	53	9	0.31795
	IPLFLIHTHA	69	78	10	0.31511
	LLWITAAS	48	55	8	0.31347
	IHTHARFLIT	74	83	10	0.31225
	SAFRCFIVYI	55	64	10	0.30954
	YIIFVYIPLF	63	72	10	0.30704
	ASAFRCFIV	54	62	9	0.30671
	SLIILVLLLWI	41	51	11	0.30534
	YIIFVYIPL	63	71	9	0.30356
	YIPLFLIHTHA	68	78	11	0.30015
	VYIPLFLIHTH	67	77	11	0.2997
	FLIHTHARFL	72	81	10	0.29396
	LFLIHTHARF	71	80	10	0.29333
	FVYIPLFLIH	66	75	10	0.28972
	TSLIILVL	40	47	8	0.28432
	SAFRCFIVY	55	63	9	0.28422
	HTHARFLIT	75	83	9	0.27887
	IPLFLIHTH	69	77	9	0.27866
	TSLIILVLL	40	48	9	0.27784
	IIFVYIPLFLI	64	74	11	0.27662
	AASAFRCFIV	53	62	10	0.27588
	PLFLIHTHAR	70	79	10	0.27464
	TSLIILVLLL	40	49	10	0.27214
	FRCFIVYI	57	64	8	0.26564
	LLWITAASAFR	48	58	11	0.26551
	YIPLFLIHTH	68	77	10	0.2637
	TSLIILVLLLW	40	50	11	0.26304
	LIHTHARFLI	73	82	10	0.2602
	SAFRCFIV	55	62	8	0.2601
	VYIPLFLIHT	67	76	10	0.25602
	IPLFLIHT	69	76	8	0.25598
	IIFVYIPLFL	64	73	10	0.25414
	LFLIHTHAR	71	79	9	0.24852
	ILVLLLWIT	44	52	9	0.2457
	PLFLIHTHA	70	78	9	0.23855
	AFRCFIVY	56	63	8	0.23667
	AFRCFIVYI	56	64	9	0.23451
	IHTHARFL	74	81	8	0.23077
	LIHTHARFL	73	81	9	0.22997
	ASAFRCFI	54	61	8	0.22895
	IHTHARFLI	74	82	9	0.22429
	YIPLFLIHT	68	76	9	0.22002
	LLWITAASA	48	56	9	0.21681
	YTSLIILVLL	39	48	10	0.21226
	IFVYIPLFLI	65	74	10	0.21036
	FVYIPLFL	66	73	8	0.21028
	FLIHTHARF	72	80	9	0.20726
	YTSLIILVLLL	39	49	11	0.20656
	YTSLIILVL	39	47	9	0.20478
	FVYIPLFLI	66	74	9	0.2038
	LLWITAASAF	48	57	10	0.20179
	HTHARFLI	75	82	8	0.20111
	VYIPLFLIH	67	75	9	0.19984
	SLIILVLL	41	48	8	0.19582
	IIFVYIPL	64	71	8	0.19186
	SLIILVLLL	41	49	9	0.18934
	IFVYIPLFL	65	73	9	0.18788
	IIFVYIPLF	64	72	9	0.18538
	YTSLIILV	39	46	8	0.18066
	SLIILVLLLW	41	50	10	0.18024
	FLIHTHAR	72	79	8	0.17702
	TAASAFRCFIV	52	62	11	0.17454
	AASAFRCFI	53	61	9	0.17129
	LIILVLLLWI	42	51	10	0.17106
	LIHTHARF	73	80	8	0.16157
	CLLIRPLL	26	33	8	0.16092
	CLLIRPLLL	26	34	9	0.15444
	VCLLIRPLL	25	33	9	0.14772
	VCLLIRPLLL	25	34	10	0.13896
	IILVLLLWI	43	51	9	0.13676
	STYTSLIILV	37	46	10	0.1356
	STYTSLIILVL	37	47	11	0.1356
	CVCLLIRPL	24	32	9	0.12302
	CVCLLIRPLL	24	33	10	0.12302
	VYIPLFLI	67	74	8	0.12208
	IFVYIPLF	65	72	8	0.11948
	LACFLLCFCVL	12	22	11	0.11502
	ITAASAFRCFI	51	61	11	0.11469
	CVCLLIRPLLL	24	34	11	0.11426
	TYTSLIILVLL	38	48	11	0.11245
	LLCVCLLIRPL	22	32	11	0.11242
	ASTTLLACFLL	7	17	11	0.10973
	VSTYTSLIILV	36	46	11	0.1059
	TYTSLIILVL	38	47	10	0.10497
	LWITAASAFR	49	58	10	0.10415
	AASAFRCF	53	60	8	0.10289
	LACFLLCFC	12	20	9	0.10196
	LCVCLLIRPLL	23	33	11	0.10003
	TTLLACFLLCF	9	19	11	0.1
	WITAASAFRC	50	59	10	0.09484
	ASTTLLACFL	7	16	10	0.08979
	WITAASAFRCF	50	60	11	0.08945
	TLLACFLL	10	17	8	0.08411
	LCVCLLIRP	23	31	9	0.08047
	TLLACFLLC	10	18	9	0.07763
	LLCFCVLL	16	23	8	0.0773
	TYTSLIIL	38	45	8	0.07293
	TTLLACFL	9	16	8	0.07139
	LLCFCVLLC	16	24	9	0.07082
	STTLLACFLL	8	17	10	0.07031
	TAASAFRCFI	52	61	10	0.06995
	LLACFLLCFCV	11	21	11	0.0674
	TYTSLIILV	38	46	9	0.06645
	VSTYTSLIIL	36	45	10	0.06522
	TTLLACFLL	9	17	9	0.06491
	LLIRPLLL	27	34	8	0.06468
	TASTTLLACFL	6	16	11	0.06129
	LLIRPLLLS	27	35	9	0.0582
	ITAASAFRC	51	59	9	0.05684
	STYTSLIIL	37	45	9	0.0564
	ACFLLCFCVLL	13	23	11	0.05515
	LLACFLLC	11	18	8	0.05265
	LIILVLLL	42	49	8	0.05244
	ACFLLCFCVL	13	22	10	0.05236
	STTLLACFL	8	16	9	0.05037
	LCVCLLIR	23	30	8	0.05023
	LCVCLLIRPL	23	32	10	0.05
	ITAASAFRCF	51	60	10	0.05
	TLLACFLLCF	10	19	10	0.04597
	LIILVLLLW	42	50	9	0.04596
	CLLIRPLLLSV	26	36	11	0.04266
	LWITAASAF	49	57	9	0.04043
	FLLCFCVL	15	22	8	0.04024
	SVSTYTSLIIL	35	45	11	0.0381
	LLCFCVLLCV	16	25	10	0.0367
	WITAASAFR	50	58	9	0.03576
	FLLCFCVLL	15	23	9	0.03376
	LACFLLCF	12	19	8	0.03356
	ASTTLLACF	7	15	9	0.03194
	LLCVCLLIR	22	30	9	0.0295
	FLLCFCVLLC	15	24	10	0.02667
	ITAASAFR	51	58	8	0.0266
	TASTTLLAC	6	14	9	0.02622
	CFLLCFCVLL	14	23	10	0.02435
	CFLLCFCVL	14	22	9	0.02156
	LLACFLLCF	11	19	9	0.02115
	IILVLLLW	43	50	8	0.00734
	TAASAFRCF	52	60	9	0.00671
	TASTTLLACF	6	15	10	0.00344
	TNLDTASTTLL	2	12	11	-0.00366
	TNLDTASTTL	2	11	10	-0.00567
	FLLCFCVLLCV	15	25	11	-0.00745
	VLLCVCLLIR	21	30	10	-0.01219
	NLDTASTTLL	3	12	10	-0.01392
	NLDTASTTL	3	11	9	-0.01593
	MTNLDTASTTL	1	11	11	-0.01605
	STTLLACF	8	15	8	-0.01803
	NLDTASTTLLA	3	13	11	-0.01824
	MTNLDTAST	1	9	9	-0.01876
	STYTSLII	37	44	8	-0.02136
	CVLLCVCLLIR	20	30	11	-0.0216
	LCFCVLLCV	17	25	9	-0.02735
	WITAASAF	50	57	8	-0.03264
	VSTYTSLII	36	44	9	-0.04065
	LLIRPLLLSV	27	36	10	-0.04278
	LCFCVLLCVCL	17	27	11	-0.04506
	LDTASTTL	4	11	8	-0.04631
	LDTASTTLL	4	12	9	-0.04631
	LLCVCLLI	22	29	8	-0.04826
	FCVLLCVCL	19	27	9	-0.05597
	SVSTYTSLII	35	44	10	-0.06777
	FCVLLCVCLL	19	28	10	-0.07418
	DTASTTLLAC	5	14	10	-0.07511
	VLLCVCLL	21	28	8	-0.07776
	CVLLCVCL	20	27	8	-0.08038
	CVLLCVCLL	20	28	9	-0.08038
	VLLCVCLLI	21	29	9	-0.08424
	CVLLCVCLLI	20	29	10	-0.09365
	DTASTTLLA	5	13	9	-0.09527
	DTASTTLLACF	5	15	11	-0.09789
	LLSVSTYTS	33	41	9	-0.11716
	VSTYTSLI	36	43	8	-0.11841
	SVSTYTSL	35	42	8	-0.12132
	LIRPLLLSV	28	36	9	-0.12162
	SVSTYTSLI	35	43	9	-0.1278
	LIRPLLLSVS	28	37	10	-0.1419
	RPLLLSVS	30	37	8	-0.14645
	IRPLLLSVS	29	37	9	-0.1515
	LSVSTYTSLII	34	44	11	-0.1684
	IRPLLLSV	29	36	8	-0.17562
	LSVSTYTSL	34	42	9	-0.18265
	LLSVSTYTSL	33	42	10	-0.20284
	LSVSTYTSLI	34	43	10	-0.22843
	RPLLLSVST	30	38	9	-0.24311
	LLSVSTYTSLI	33	43	11	-0.24862
	LLLSVSTY	32	39	8	-0.25284
	IRPLLLSVST	29	38	10	-0.25391
	PLLLSVSTY	31	39	9	-0.25394
	LLLSVSTYT	32	40	9	-0.255
	RPLLLSVSTY	30	39	10	-0.26474
	RPLLLSVSTYT	30	40	11	-0.27159
	IRPLLLSVSTY	29	39	11	-0.27554
	LLLSVSTYTSL	32	42	11	-0.32055

## Sheet: HPV 18-E5
	HPV 18-E5 8-11mer peptides
	Peptides				MHC-I Immunogenicity
		Position			IEDB
	Peptides	Start	End	Length	score
	AYAWVLVFVYI	30	40	11	0.44807
	CAYAWVLVFVY	29	39	11	0.44505
	AYAWVLVFVY	30	39	10	0.42677
	LVFVYIVVITS	35	45	11	0.4196
	MCAYAWVLVFV	28	38	11	0.39578
	CAYAWVLVFV	29	38	10	0.38687
	WVLVFVYIVVI	33	43	11	0.37278
	YAWVLVFVYIV	31	41	11	0.37034
	AYAWVLVFV	30	38	9	0.36859
	LSLIFLFCFCV	2	12	11	0.36407
	LVFVYIVVIT	35	44	10	0.357
	VLVFVYIVVI	34	43	10	0.35204
	FVYIVVITS	37	45	9	0.34678
	PATAFTVYVFC	46	56	11	0.34373
	LSLIFLFC	2	9	8	0.33268
	AWVLVFVYIVV	32	42	11	0.3296
	CMCAYAWVLVF	27	37	11	0.32569
	WVLVFVYIVV	33	42	10	0.3251
	LLHIHAIL	63	70	8	0.32507
	FVYIVVIT	37	44	8	0.3241
	MLLLHIHAILS	61	71	11	0.32051
	LLHIHAILS	63	71	9	0.31859
	MCAYAWVLVF	28	37	10	0.3164
	ATAFTVYVFCF	47	57	11	0.31106
	ATAFTVYVFC	47	56	10	0.30826
	CAYAWVLVF	29	37	9	0.30749
	VLVFVYIVV	34	42	9	0.30436
	SPATAFTVYVF	45	55	11	0.30152
	LSLIFLFCF	2	10	9	0.30118
	AYAWVLVF	30	37	8	0.30019
	LLLHIHAIL	62	70	9	0.29978
	TSPATAFTVYV	44	54	11	0.29489
	CMCAYAWVLV	27	36	10	0.29324
	VFVYIVVIT	36	44	9	0.29074
	MCAYAWVL	28	35	8	0.29043
	MLLLHIHAIL	61	70	10	0.28757
	TAFTVYVFCFL	48	58	11	0.28696
	YAWVLVFVYI	31	40	10	0.28572
	MCAYAWVLV	28	36	9	0.28395
	CAYAWVLV	29	36	8	0.28337
	SLIFLFCFC	3	11	9	0.2833
	SLIFLFCFCV	3	12	10	0.28075
	TSPATAFTVY	44	53	10	0.27875
	PMLLLHIHAIL	60	70	11	0.27677
	SPATAFTVYV	45	54	10	0.27308
	AWVLVFVYIV	32	41	10	0.26994
	CMCAYAWVL	27	35	9	0.26616
	WVLVFVYIV	33	41	9	0.26544
	YAWVLVFVY	31	39	9	0.26442
	PATAFTVYVF	46	55	10	0.26363
	LVFVYIVVI	35	43	9	0.26018
	SPATAFTVY	45	53	9	0.25694
	LLLHIHAILSL	62	72	11	0.24741
	AFTVYVFCFLL	49	59	11	0.24631
	CMCAYAWV	27	34	8	0.24204
	YAWVLVFV	31	38	8	0.2403
	PATAFTVY	46	53	8	0.23735
	LVFVYIVV	35	42	8	0.23606
	MLSLIFLFCF	1	10	10	0.2356
	LLHIHAILSL	63	72	10	0.23328
	FVYIVVITSPA	37	47	11	0.23316
	SPATAFTV	45	52	8	0.23282
	TSPATAFTV	44	52	9	0.23188
	ATAFTVYVF	47	55	9	0.23
	AFTVYVFCFL	49	58	10	0.22384
	LLLHIHAI	62	69	8	0.22202
	TAFTVYVFCF	48	57	10	0.21982
	TAFTVYVFC	48	56	9	0.21702
	ITSPATAFTVY	43	53	11	0.21622
	SLIFLFCF	3	10	8	0.2149
	VFVYIVVI	36	43	8	0.21298
	FTVYVFCFLLP	50	60	11	0.20574
	ATAFTVYV	47	54	8	0.20404
	TVYVFCFL	51	58	8	0.20239
	FTVYVFCFLL	50	59	10	0.2
	VCMCAYAWVLV	26	36	11	0.19822
	TVYVFCFLL	51	59	9	0.19591
	MLLLHIHAI	61	69	9	0.19218
	TVYVFCFLLPM	51	61	11	0.18956
	LIFLFCFC	4	11	8	0.18889
	WVLVFVYI	33	40	8	0.18768
	AWVLVFVY	32	39	8	0.18748
	LLHIHAILSLQ	63	73	11	0.18708
	VYIVVITSP	38	46	9	0.18632
	AWVLVFVYI	32	40	9	0.18532
	FTVYVFCFL	50	58	9	0.18298
	PMLLLHIHAI	60	69	10	0.18138
	VYVFCFLL	52	59	8	0.17954
	VYVFCFLLP	52	60	9	0.17306
	VCMCAYAWVL	26	35	10	0.17114
	ITSPATAFTV	43	52	10	0.16935
	VYVFCFLLPM	52	61	10	0.16642
	MLSLIFLF	1	8	8	0.16558
	LIFLFCFCV	4	12	9	0.15739
	AFTVYVFCF	49	57	9	0.1567
	LIFLFCFCVCM	4	14	11	0.15493
	IFLFCFCVC	5	13	9	0.15052
	VYIVVITSPAT	38	48	11	0.15011
	TAFTVYVF	48	55	8	0.14862
	VYIVVITSPA	38	47	10	0.14498
	LHIHAILSL	64	72	9	0.13311
	IFLFCFCVCM	5	14	10	0.12829
	IFLFCFCV	5	12	8	0.1264
	LPMLLLHIHAI	59	69	11	0.11718
	FTVYVFCF	50	57	8	0.11458
	ITSPATAFT	43	51	9	0.1112
	IVVITSPATAF	40	50	11	0.10567
	VCMCAYAWV	26	34	9	0.09
	LHIHAILSLQ	64	73	10	0.08691
	YIVVITSP	39	46	8	0.08146
	YVFCFLLP	53	60	8	0.07795
	YIVVITSPA	39	47	9	0.07498
	LPMLLLHIHA	59	68	10	0.07191
	YVFCFLLPM	53	61	9	0.07147
	VFCFLLPM	54	61	8	0.0697
	VITSPATAFTV	42	52	11	0.06954
	IVVITSPATA	40	49	10	0.06928
	VYVFCFLLPML	52	62	11	0.0595
	FLFCFCVCM	6	14	9	0.05034
	IVVITSPAT	40	48	9	0.04289
	ITSPATAF	43	50	8	0.0428
	SVCMCAYAWVL	25	35	11	0.03569
	VCCHVPLL	16	23	8	0.03545
	HIHAILSL	65	72	8	0.02941
	HIHAILSLQ	65	73	9	0.02293
	LPMLLLHIH	59	67	9	0.01566
	CCHVPLLPS	17	25	9	0.01496
	IFLFCFCVCMY	5	15	11	0.01396
	VVITSPATAF	41	50	10	0.00281
	CMYVCCHVPL	13	22	10	-0.00585
	CMYVCCHVPLL	13	23	11	-0.01014
	YVCCHVPL	15	22	8	-0.01075
	CMYVCCHVP	13	21	9	-0.01149
	YVCCHVPLL	15	23	9	-0.01723
	YVCCHVPLLP	15	24	10	-0.02633
	VFCFLLPML	54	62	9	-0.0329
	VVITSPATA	41	49	9	-0.03358
	MYVCCHVPL	14	22	9	-0.03454
	YVFCFLLPML	53	62	10	-0.03545
	CMYVCCHV	13	20	8	-0.03561
	YVCCHVPLLPS	15	25	11	-0.03713
	MYVCCHVPLL	14	23	10	-0.03883
	VCMCAYAW	26	33	8	-0.04361
	MYVCCHVPLLP	14	24	11	-0.04793
	SVCMCAYAWV	25	34	10	-0.04964
	LLPMLLLHIHA	58	68	11	-0.05103
	LFCFCVCMY	7	15	9	-0.06144
	LPMLLLHI	59	66	8	-0.0621
	FLFCFCVCMY	6	15	10	-0.06399
	VCMYVCCHVPL	12	22	11	-0.06671
	VITSPATAF	42	50	9	-0.07222
	CCHVPLLPSV	17	26	10	-0.08602
	VFCFLLPMLL	54	63	10	-0.08642
	YVFCFLLPMLL	53	63	11	-0.08897
	VCMYVCCHV	12	20	9	-0.09787
	LLPMLLLHIH	58	67	10	-0.10728
	FLLPMLLLHIH	57	67	11	-0.11274
	LFCFCVCMYV	7	16	10	-0.11311
	VFCFLLPMLLL	54	64	11	-0.11324
	FLFCFCVCMYV	6	16	11	-0.11566
	CHVPLLPSV	18	26	9	-0.12502
	FCFLLPML	55	62	8	-0.1426
	FCFLLPMLL	55	63	9	-0.14908
	FCFCVCMYVC	8	17	10	-0.17285
	FCFCVCMYVCC	8	18	11	-0.17285
	FCFCVCMY	8	15	8	-0.175
	HVPLLPSV	19	26	8	-0.17562
	FCFLLPMLLL	55	64	10	-0.1759
	FCFCVCMYV	8	16	9	-0.17716
	VPLLPSVCM	20	28	9	-0.17795
	PLLPSVCM	21	28	8	-0.1825
	CHVPLLPSVCM	18	28	11	-0.18255
	HVPLLPSVCM	19	28	10	-0.18875
	SVCMCAYAW	25	33	9	-0.19013
	LLPMLLLHI	58	66	9	-0.192
	CFCVCMYV	9	16	8	-0.19688
	FLLPMLLLHI	57	66	10	-0.19746
	CFLLPMLL	56	63	8	-0.20022
	FLLPMLLL	57	64	8	-0.20556
	CFLLPMLLL	56	64	9	-0.2067
	PSVCMCAYAW	24	33	10	-0.20778
	CFLLPMLLLHI	56	66	11	-0.20826
	FLLPMLLLH	57	65	9	-0.21204
	PSVCMCAY	24	31	8	-0.22958
	LPSVCMCAYAW	23	33	11	-0.23159
	CVCMYVCCHV	11	20	10	-0.23495
	LPSVCMCAY	23	31	9	-0.2526
	LPSVCMCAYA	23	32	10	-0.25555
	LPSVCMCA	23	30	8	-0.27546
	VPLLPSVCMC	20	29	10	-0.2959
	HVPLLPSVCMC	19	29	11	-0.3067
	LLPSVCMC	22	29	8	-0.32882
	PLLPSVCMCA	21	30	10	-0.36611
	LLPSVCMCAY	22	31	10	-0.37031
	LLPSVCMCAYA	22	32	11	-0.37326
	PLLPSVCMCAY	21	31	11	-0.3761
	VPLLPSVCMCA	20	30	11	-0.37691

## Sheet: HPV 31-E5
	HPV 31-E5 8-11mer peptides
	Peptides				MHC-I Immunogenicity
		Position			IEDB
	Peptides	Start	End	Length	score
	LLLIVILWVIA	43	53	11	0.61043
	LLIVILWVIA	44	53	10	0.52465
	LLLIVILWVI	43	52	10	0.50074
	LLLLIVILWVI	42	52	11	0.48526
	IVILWVIATS	46	55	10	0.46892
	LIVILWVIA	45	53	9	0.45763
	VILWVIATS	47	55	9	0.44047
	YVVFIYIPLFV	63	73	11	0.4354
	FCIYVVFIYIP	60	70	11	0.4338
	CIYVVFIYIPL	61	71	11	0.4265
	IVILWVIAT	46	50	9	0.42178
	LLLIVILWV	43	51	9	0.41586
	LLIVILWVI	44	52	9	0.41496
	CFCIYVVFIYI	59	69	11	0.41358
	IYVVFIYIPLF	62	72	11	0.40438
	IPLFVIHTHAS	69	79	11	0.4022
	IYVVFIYIPL	62	71	10	0.4009
	LLLLIVILWV	42	51	10	0.40038
	VVFIYIPLFVI	64	74	11	0.3996
	FIYIPLFVIHT	66	76	11	0.3952
	TLLLLIVILWV	41	51	11	0.38958
	LIVILWVI	45	52	8	0.37987
	VFIYIPLFVIH	65	75	11	0.37028
	LLIVILWV	44	51	8	0.37
	IYVVFIYIP	62	70	9	0.36886
	CFCIYVVFIY	59	68	10	0.36844
	YVVFIYIPLF	63	72	10	0.36664
	IPLFVIHTHA	69	78	10	0.36611
	RCFCIYVVFIY	58	68	11	0.36537
	YVVFIYIPL	63	71	9	0.36316
	YIPLFVIHTHA	68	78	11	0.35115
	IYIPLFVIHTH	67	77	11	0.3507
	VVFIYIPLFV	64	73	10	0.34652
	FCIYVVFIYI	60	69	10	0.34024
	FIYIPLFVIH	66	75	10	0.33392
	IPLFVIHTH	69	77	9	0.32966
	PLFVIHTHAS	70	79	10	0.32734
	VILWVIATSPL	47	57	11	0.31763
	LRCFCIYVVFI	57	67	11	0.3159
	ILWVIATS	48	55	8	0.31263
	IPLFVIHT	69	76	8	0.30698
	CIYVVFIYI	61	69	9	0.3009
	LLLIVILW	43	50	8	0.3
	FCIYVVFIY	60	68	9	0.2951
	PLFVIHTHA	70	78	9	0.29125
	IYVVFIYI	62	69	8	0.2911
	VVFIYIPL	64	71	8	0.28424
	VVFIYIPLF	64	72	9	0.27776
	VFIYIPLFVI	65	74	10	0.27076
	CIYVVFIY	61	68	8	0.27
	YIPLFVIHT	68	76	9	0.26932
	LFVIHTHAS	71	79	9	0.26552
	LLLLIVILW	42	50	9	0.25954
	RCFCIYVVFI	58	67	10	0.25185
	CFCIYVVFI	59	67	9	0.25
	TLLLLIVILW	41	50	10	0.24874
	PLFVIHTHASF	70	80	11	0.24525
	IYIPLFVIH	67	75	9	0.24404
	ATLLLLIVILW	40	50	11	0.23794
	FIYIPLFVI	66	74	9	0.2344
	LRCFCIYVVF	57	66	10	0.23288
	VCLVIRPLVL	25	34	10	0.22226
	LLFVCLVIRPL	22	32	11	0.21892
	VFIYIPLFV	65	73	9	0.21768
	FCIYVVFI	60	67	8	0.21734
	ILWVIATSP	48	56	9	0.21597
	LFVIHTHASFL	71	81	11	0.21373
	TLLLLIVIL	41	49	9	0.21232
	FIYIPLFV	66	73	8	0.21028
	PLRCFCIYVVF	56	66	11	0.20913
	YATLLLLIVIL	39	49	11	0.20692
	VCLVIRPL	25	32	8	0.2069
	VLLFVCLVIR	21	30	10	0.20406
	SPLRCFCIYVV	55	65	11	0.20376
	CLVIRPLVL	26	34	9	0.20204
	ATLLLLIVIL	40	49	10	0.20152
	VCLVIRPLV	25	33	9	0.20042
	FVCLVIRPLVL	24	34	11	0.19586
	LRCFCIYVV	57	65	9	0.19408
	CVLLFVCLVIR	20	30	11	0.1891
	CFCIYVVF	59	66	8	0.18652
	LFVIHTHASF	71	80	10	0.18343
	CLVIRPLV	26	33	8	0.17792
	FVIHTHAS	72	79	8	0.17702
	FVCLVIRPL	24	32	9	0.17402
	FVCLVIRPLV	24	33	10	0.17402
	ILWVIATSPL	48	57	10	0.17158
	PLRCFCIYVV	56	65	10	0.17033
	SPLRCFCIYV	55	64	10	0.16939
	RCFCIYVVF	58	66	9	0.16883
	IYIPLFVI	67	74	8	0.16628
	TSPLRCFCIYV	54	64	11	0.15655
	TVSIVLCFLL	8	17	10	0.15119
	LFVCLVIRPL	23	32	10	0.15103
	LFVCLVIRPLV	23	33	11	0.15103
	LRCFCIYV	57	64	8	0.15
	VFIYIPLF	65	72	8	0.14928
	ILWVIATSPLR	48	58	11	0.14737
	VYATLLLLIVI	38	48	11	0.14536
	RCFCIYVV	58	65	8	0.14471
	SPLRCFCIY	55	63	9	0.13844
	PLRCFCIY	56	63	8	0.13812
	LLCFCVLLFV	16	25	10	0.1366
	PLRCFCIYV	56	64	9	0.13596
	TVSIVLCFL	8	16	9	0.13288
	LLFVCLVIR	22	30	9	0.1292
	CFCVLLFVC	18	26	9	0.12572
	TSPLRCFCIY	54	63	10	0.1256
	VSIVLCFL	9	16	8	0.12199
	FVIHTHASFLS	72	82	11	0.11974
	VLLFVCLVI	21	29	9	0.11841
	VSIVLCFLL	9	17	9	0.11551
	SVYATLLLLIV	37	47	11	0.11233
	FVIHTHASFL	72	81	10	0.11066
	CLVIRPLVLSV	26	36	11	0.10896
	LVIRPLVL	27	34	8	0.10888
	YATLLLLIVI	39	48	10	0.10584
	FCVLLFVCL	19	27	9	0.10498
	CVLLFVCLVI	20	29	10	0.10345
	LVIRPLVLS	27	35	9	0.1024
	ATLLLLIVI	40	48	9	0.10044
	TVSIVLCF	8	15	8	0.1
	LFVCLVIR	23	30	8	0.09953
	VLCFLLCFCV	12	21	10	0.09525
	VLLFVCLV	21	28	8	0.09429
	CVLLFVCL	20	27	8	0.0926
	FLLCFCVLLFV	15	25	11	0.09245
	FCVLLFVCLV	19	28	10	0.09232
	VYATLLLLIV	38	47	10	0.08812
	CVLLFVCLV	20	28	9	0.08612
	VSIVLCFLLCF	9	19	11	0.08414
	TSPLRCFC	54	61	8	0.08369
	FVIHTHASF	72	80	9	0.08036
	LLCFCVLL	16	23	8	0.0773
	LWVIATSPL	49	57	9	0.07586
	VSVYATLL	36	43	8	0.07496
	LCFCVLLFV	13	21	9	0.07255
	LLCFCVLLF	16	24	9	0.07082
	VSVYATLLL	36	44	9	0.06848
	ATSPLRCFCIY	53	63	11	0.0647
	SPLRCFCI	55	62	8	0.06068
	VSVYATLLLL	36	45	10	0.0593
	SVYATLLL	37	44	8	0.05617
	VIHTHASFLS	73	82	10	0.05575
	SVSVYATL	35	42	8	0.05383
	ISTVSIVL	6	13	8	0.05316
	TSPLRCFCI	54	62	9	0.05219
	LWVIATSPLR	49	58	10	0.05165
	LLFVCLVI	22	29	8	0.05144
	IVLCFLLCFCV	11	21	11	0.0511
	SIVLCFLL	10	17	8	0.05058
	SVYATLLLL	37	45	9	0.04969
	YATLLLLIV	39	47	9	0.0486
	VSVYATLLLLI	36	46	11	0.0485
	STVSIVLCFLL	7	17	11	0.0475
	SVSVYATLL	35	43	9	0.04735
	VIHTHASFL	73	81	9	0.04667
	MIELNISTVS	1	10	10	0.04579
	SIVLCFLLC	10	18	9	0.0441
	SVSVYATLLL	35	44	10	0.04304
	FLLCFCVL	15	22	8	0.04024
	SVYATLLLLI	37	46	10	0.03889
	IVLCFLLC	11	18	8	0.03635
	SVSVYATLLLL	35	45	11	0.03386
	FLLCFCVLL	15	23	9	0.03376
	VLCFLLCF	12	19	8	0.03356
	STVSIVLCFL	7	16	10	0.02919
	FLLCFCVLLF	15	24	10	0.02667
	IHTHASFL	74	81	8	0.02632
	CFLLCFCVLL	14	23	10	0.02435
	MIELNISTV	1	9	9	0.02338
	CFLLCFCVL	14	22	9	0.02156
	VYATLLLL	38	45	8	0.02116
	IELNISTVS	2	10	9	0.02064
	ISTVSIVLC	6	14	9	0.02064
	ISTVSIVLCF	6	15	10	0.02064
	IHTHASFLS	74	82	9	0.01984
	CFLLCFCVLLF	14	24	11	0.01726
	VYATLLLLI	38	46	9	0.01468
	SIVLCFLLCF	10	19	10	0.01244
	CFLLCFCV	14	21	8	0.01
	LVIRPLVLSV	27	36	10	0.00652
	NISTVSIVL	5	13	9	0.00627
	IVLCFLLCF	11	19	9	0.00485
	LCFCVLLF	17	24	8	0.00415
	IELNISTV	2	9	8	-0.00348
	NISTVSIVLCF	5	15	11	-0.00794
	ATSPLRCFCI	53	62	10	-0.00871
	ELNISTVSIV	3	12	10	-0.01448
	NISTVSIV	5	12	8	-0.01785
	VIHTHASF	73	80	8	-0.02173
	STVSIVLCF	7	15	9	-0.02547
	IELNISTVSIV	2	12	11	-0.02681
	YATLLLLI	39	46	8	-0.02916
	WVIATSPLRC	50	59	10	-0.03029
	MIELNISTVSI	1	11	11	-0.04174
	WVIATSPL	50	57	8	-0.04472
	WVIATSPLRCF	50	60	11	-0.04979
	WVIATSPLR	50	58	9	-0.0512
	LSVSVYATLL	34	43	10	-0.05336
	ELNISTVSI	3	11	9	-0.05456
	LSVSVYATLLL	34	44	11	-0.05767
	LSVSVYATL	34	42	9	-0.06065
	IELNISTVSI	2	11	10	-0.06689
	VIRPLVLSV	28	36	9	-0.07232
	ATSPLRCF	53	60	8	-0.07244
	VLSVSVYATLL	33	43	11	-0.07355
	IHTHASFLSQ	74	83	10	-0.07367
	VLSVSVYATL	33	42	10	-0.08084
	VIRPLVLSVS	28	37	10	-0.0909
	VIATSPLRC	51	59	9	-0.0989
	IRPLVLSVS	29	37	9	-0.1005
	HTHASFLS	75	82	8	-0.10705
	HTHASFLSQ	75	83	9	-0.10705
	LNISTVSIV	4	12	9	-0.10847
	IATSPLRCFCI	52	62	11	-0.10852
	VLSVSVYAT	33	41	9	-0.11466
	VIATSPLRCF	51	60	10	-0.1184
	IRPLVLSV	29	36	8	-0.12462
	VIATSPLR	51	58	8	-0.12914
	RPLVLSVS	30	37	8	-0.15
	IATSPLRCF	52	60	9	-0.16293
	LNISTVSI	4	11	8	-0.18623
	RPLVLSVSV	30	38	9	-0.19041
	VIRPLVLSVSV	28	38	11	-0.19331
	LVLSVSVYATL	32	42	11	-0.19855
	IRPLVLSVSV	29	38	10	-0.20291
	RPLVLSVSVY	30	39	10	-0.2106
	RPLVLSVSVYA	30	40	11	-0.21681
	IRPLVLSVSVY	29	39	11	-0.2231
	PLVLSVSV	31	38	8	-0.23
	PLVLSVSVY	31	39	9	-0.2355
	LVLSVSVY	32	39	8	-0.25076
	LVLSVSVYA	32	40	9	-0.25292

## Sheet: HPV 45-E5
	HPV 45-E5 8-11mer peptides
	Peptides				MHC-I Immunogenicity
		Position			IEDB
	Peptides	Start	End	Length	score
	LVFLFIVVITS	35	45	11	0.4845
	VCAFAWLLVFL	28	38	11	0.4663
	WLLVFLFIVVI	33	43	11	0.43938
	AFAWLLVFLFI	30	40	11	0.42343
	LVFLFIVVIT	35	44	10	0.4219
	LLVFLFIVVI	34	43	10	0.41864
	CAFAWLLVFLF	29	39	11	0.40265
	VFLFIVVIT	36	44	9	0.39526
	YVCAFAWLLVF	27	37	11	0.39399
	VCAFAWLLVF	28	37	10	0.38862
	WLLVFLFIVV	33	42	10	0.38778
	FLFIVVITS	37	45	9	0.38598
	VCAFAWLLV	28	36	9	0.378
	AWLLVFLFIVV	32	42	11	0.37528
	CAFAWLLVFL	29	38	10	0.37507
	FAWLLVFLFIV	31	41	11	0.37026
	VCAFAWLL	28	35	8	0.36775
	LLVFLFIVV	34	42	9	0.36704
	YVCAFAWLLV	27	36	10	0.36664
	YVCAFAWL	27	34	8	0.35964
	SVYVCAFAWLL	25	35	11	0.35723
	YVCAFAWLL	27	35	9	0.35316
	AFAWLLVFLF	30	39	10	0.34517
	LLVFLFIV	34	41	8	0.34292
	VYVCAFAWLLV	26	36	11	0.34202
	SPLTAFAVYIC	45	55	11	0.33916
	VYVCAFAWLL	26	35	10	0.32854
	LVFLFIVVI	35	43	9	0.32508
	WLLVFLFIV	33	41	9	0.31806
	AFAWLLVFL	30	38	9	0.31759
	VFLFIVVI	36	43	8	0.3175
	FLFIVVITSP	37	46	10	0.3137
	QSVYVCAFAWL	24	34	11	0.30812
	AWLLVFLFIV	32	41	10	0.30556
	LVFLFIVV	35	42	8	0.30096
	SVYVCAFAWL	25	34	10	0.29858
	CAFAWLLVF	29	37	9	0.29739
	LFIVVITS	38	45	8	0.28298
	LTAFAVYIC	47	55	9	0.2821
	CAFAWLLV	29	36	8	0.27327
	FLFIVVITSPL	37	47	11	0.27236
	VYVCAFAWL	26	34	9	0.26989
	FAWLLVFLFI	31	40	10	0.25938
	SPLTAFAVYI	45	54	10	0.25707
	LTAFAVYICCY	47	57	11	0.25348
	AFAWLLVF	30	37	8	0.24919
	TSPLTAFAVYI	44	54	11	0.24465
	SPLTAFAVY	45	53	9	0.2409
	WLLVFLFI	33	40	8	0.2403
	PLTAFAVY	46	53	8	0.23764
	PLTAFAVYI	46	54	9	0.23548
	TSPLTAFAVY	44	53	10	0.22848
	TAFAVYIC	48	55	8	0.22641
	SPLTAFAV	45	52	8	0.21678
	LTAFAVYI	47	54	8	0.20434
	AWLLVFLFI	32	40	9	0.19468
	FAWLLVFL	31	38	8	0.1876
	LFIVVITSP	38	46	9	0.18632
	TSPLTAFAV	44	52	9	0.18153
	FAWLLVFLF	31	39	9	0.18112
	ITSPLTAFAVY	43	53	11	0.16758
	TAFAVYICCY	48	57	10	0.16225
	QSVYVCAFAW	24	33	10	0.15587
	SVYVCAFAW	25	33	9	0.14633
	TAFAVYICCYL	48	58	11	0.14516
	LFIVVITSPL	38	47	10	0.14498
	VYVCAFAW	26	33	8	0.14047
	SLVFLLCFS	3	11	8	0.13286
	LSLVFLLC	2	9	8	0.13214
	VQSVYVCAFAW	23	33	11	0.13043
	AWLLVFLF	32	39	8	0.12628
	SVYVCAFA	25	32	8	0.12347
	LFIVVITSPLT	38	48	11	0.12077
	ITSPLTAFAV	43	52	10	0.12063
	LPMFVLHM	59	66	8	0.11786
	HMHALHTL	65	72	8	0.10228
	LSLVFLLCF	2	10	9	0.10064
	QSVYVCAFA	24	32	9	0.10055
	AFAVYICCY	49	57	9	0.09892
	AFAVYICCYL	49	58	10	0.08183
	LSLVFLLCFSV	2	12	11	0.08173
	FIVVITSP	39	46	8	0.08146
	MLSLVFLL	1	8	8	0.07618
	FIVVITSPL	39	47	9	0.07498
	MLSLVFLLC	1	9	9	0.0697
	AFAVYICCYLL	49	59	11	0.06739
	SLVFLLCF	3	10	8	0.06446
	FIVVITSPLTA	39	49	11	0.06412
	LVFLLCFS	4	11	8	0.06409
	ITSPLTAFA	43	51	9	0.0623
	SLVFLLCFSV	3	12	10	0.06099
	LHMHALHTLQ	64	73	10	0.05958
	IVVITSPLTAF	40	50	11	0.0584
	LHMHALHTL	64	72	9	0.05319
	FIVVITSPLT	39	48	10	0.05077
	FAVYICCY	50	57	8	0.04303
	FAVYICCYL	50	58	9	0.04087
	MLSLVFLLCF	1	10	10	0.03804
	VVITSPLTAFA	41	51	11	0.03752
	QSVYVCAF	24	31	8	0.03215
	IVVITSPLTA	40	49	10	0.0269
	FAVYICCYLL	50	59	10	0.02643
	AVYICCYL	51	58	8	0.02635
	VITSPLTAFAV	42	52	11	0.02082
	IVVITSPL	40	47	8	0.02003
	AVYICCYLL	51	59	9	0.01987
	LPMFVLHMH	59	67	9	0.01526
	FAVYICCYLLP	50	60	11	0.01496
	IVVITSPLT	40	48	9	0.01355
	AVYICCYLLP	51	60	10	0.0084
	LPMFVLHMHAL	59	69	11	0.00656
	VQSVYVCAF	23	31	9	0.00046
	AVYICCYLLPM	51	61	11	-0.00216
	ITSPLTAF	43	50	8	-0.0061
	LPMFVLHMHA	59	68	10	-0.00865
	PMFVLHMHALH	60	70	11	-0.01377
	CCNVPLVQS	17	25	9	-0.01464
	PMFVLHMHAL	60	69	10	-0.0149
	LLPMFVLHM	58	66	9	-0.0179
	VQSVYVCA	23	30	8	-0.0224
	YLLPMFVLHM	57	66	10	-0.02336
	LVFLLCFSV	4	12	9	-0.03257
	FVLHMHALHTL	62	72	11	-0.03291
	YVCCNVPLVQ	15	24	10	-0.03353
	CYLLPMFVLHM	56	66	11	-0.03416
	YLLPMFVL	57	64	8	-0.04072
	CLYVCCNVPL	13	22	10	-0.04239
	VVITSPLTAF	41	50	10	-0.04446
	YLLPMFVLH	57	65	9	-0.0472
	CLYVCCNVPLV	13	23	11	-0.04794
	YVCCNVPL	15	22	8	-0.04855
	VCLYVCCNVPL	12	22	11	-0.04985
	VLHMHALHTLQ	63	73	11	-0.05067
	ICCYLLPM	54	61	8	-0.05182
	YVCCNVPLV	15	23	9	-0.05503
	VLHMHALHTL	63	72	10	-0.05706
	CYLLPMFVLH	56	65	10	-0.058
	VCLYVCCNV	12	20	8	-0.06715
	LLCFSVCL	7	14	8	-0.06744
	CYLLPMFVL	56	64	9	-0.06794
	CLYVCCNV	13	20	8	-0.06837
	LYVCCNVPL	14	22	9	-0.07108
	VFLLCFSVC	5	13	9	-0.07256
	LLCFSVCLY	7	15	9	-0.07392
	LVFLLCFSVCL	4	14	11	-0.07485
	CCYLLPMFVL	55	64	10	-0.07634
	VYICCYLL	52	59	8	-0.07639
	LVQSVYVCAFA	22	32	11	-0.0766
	LYVCCNVPLV	14	23	10	-0.07663
	FVLHMHAL	62	69	8	-0.07858
	VVITSPLTA	41	49	9	-0.08
	MFVLHMHAL	61	69	9	-0.0814
	LLCFSVCLYV	7	16	10	-0.08287
	VYICCYLLP	52	60	9	-0.08287
	FVLHMHALH	62	70	9	-0.08506
	VLHMHALHT	63	71	9	-0.08833
	CYLLPMFV	56	63	8	-0.09206
	SVCLYVCCNV	11	20	10	-0.09209
	VYICCYLLPM	52	61	10	-0.09343
	YICCYLLP	53	60	8	-0.09515
	FLLCFSVCL	6	14	9	-0.09624
	VFLLCFSV	5	12	8	-0.09668
	YICCYLLPM	53	61	9	-0.10163
	MFVLHMHA	61	68	8	-0.10426
	VFLLCFSVCL	5	14	10	-0.10565
	VLHMHALH	63	70	8	-0.10723
	CCYLLPMFV	17	63	9	-0.1134
	FSVCLYVCCNV	10	20	11	-0.11508
	FLLCFSVCLY	6	15	10	-0.11807
	VITSPLTAF	42	50	9	-0.11949
	FLLCFSVCLYV	6	16	11	-0.12702
	VFLLCFSVCLY	5	15	11	-0.12748
	ICCYLLPMFV	54	63	10	-0.13306
	LLPMFVLHMHA	58	68	11	-0.13575
	LCFSVCLY	8	15	8	-0.14838
	LCFSVCLYV	8	16	9	-0.15054
	LVQSVYVCAF	22	31	10	-0.15125
	CNVPLVQSV	18	26	9	-0.16412
	CCNVPLVQSVY	17	27	11	-0.1665
	VPLVQSVYVC	20	29	10	-0.1761
	CCYLLPMF	55	62	8	-0.1818
	YICCYLLPMFV	53	63	11	-0.18719
	NVPLVQSVYVC	19	29	11	-0.1886
	CNVPLVQSVY	18	27	10	-0.1929
	VPLVQSVY	20	27	8	-0.19575
	VPLVQSVYVCA	20	30	11	-0.1959
	VPLVQSVYV	20	28	9	-0.19791
	NVPLVQSVY	19	27	9	-0.1991
	VYICCYLLPMF	52	62	11	-0.20035
	CNVPLVQSVYV	18	28	11	-0.20421
	YICCYLLPMF	53	62	10	-0.20855
	NVPLVQSVYV	19	28	10	-0.21041
	PLVQSVYVCAF	21	31	11	-0.21144
	NVPLVQSV	19	26	8	-0.22322
	PLVQSVYV	21	28	8	-0.22852
