# Supplementary material for: A comprehensive in silico analysis for identification of therapeutic epitopes in HPV16, 18, 31 and 45 oncoproteins
Source: PLoS One. 2018 Oct 24;13(10):e0205933. doi: 10.1371/journal.pone.0205933 (PMC6200245; doi:10.1371/journal.pone.0205933)
Supplement: S4 File — (ZIP) [file pone.0205933.s004.zip › S4 File (MHC-I immunogenicity predictions)/S4B File (MHC-I Immunogenicity scores of E6 oncoprotein epitopes) .xlsx]

## Sheet: H16E6-1
	HPV 16-E6 8-11mer peptides
	Peptides				MHC-I Immunogenicity
		Position			IEDB
	Peptides	Start	End	Length	score
	QLLRREVYDFAFRDL	43	57	15	0.57352
	FHNIRGRWTGR	132	142	11	0.52669
	QLLRREVYDFAFR	43	55	13	0.4662
	LQTTIHDIILE	26	36	11	0.46548
	QRFHNIRGRWT	130	140	11	0.44925
	HNIRGRWTGR	133	142	10	0.43975
	LQTTIHDIIL	26	35	10	0.42372
	ELQTTIHDIIL	25	35	11	0.41132
	TTIHDIILECV	28	38	11	0.39911
	NIRGRWTGRCM	134	144	11	0.39888
	KQRFHNIRGRW	129	139	11	0.39696
	QTTIHDIIL	27	35	9	0.38898
	LRREVYDFAFR	45	55	11	0.38737
	FHNIRGRWT	132	140	9	0.38722
	IRGRWTGRC	135	143	9	0.37416
	RREVYDFAFRD	46	56	11	0.37191
	NIRGRWTGR	134	142	9	0.36237
	IRGRWTGRCM	135	144	10	0.36066
	TIHDIILECVY	29	39	11	0.35409
	REVYDFAFRDL	47	57	11	0.35022
	KQRFHNIRGR	129	138	10	0.34856
	LLRREVYDFAF	44	54	11	0.34552
	IRGRWTGR	135	142	8	0.34392
	KKQRFHNIRGR	128	138	11	0.34244
	EVYDFAFRDL	48	57	10	0.34006
	VYDFAFRDLC	49	58	10	0.33806
	TIHDIILEC	29	37	9	0.33684
	TIHDIILECV	29	38	10	0.33458
	IHDIILECVY	30	39	10	0.33279
	VYDFAFRDL	49	57	9	0.32994
	TTIHDIILE	28	36	9	0.32847
	RGRWTGRCM	136	144	9	0.32157
	IHDIILECV	30	38	9	0.31328
	REVYDFAFRD	47	56	10	0.31115
	LQTTIHDII	26	34	9	0.30819
	VYDFAFRDLCI	49	59	11	0.30752
	RREVYDFAFR	46	55	10	0.30366
	KQRFHNIRG	129	137	9	0.30257
	QRFHNIRGRW	130	139	10	0.30141
	EVYDFAFRD	48	56	9	0.30099
	LRREVYDFAF	45	54	10	0.29669
	KKQRFHNIRG	128	137	10	0.29645
	YDFAFRDLCIV	50	60	11	0.28519
	DFAFRDLCIVY	51	61	11	0.27739
	KQRFHNIR	129	136	8	0.27233
	EVYDFAFR	48	55	8	0.27075
	SSRTRRETQ	149	157	9	0.26216
	YDFAFRDL	50	57	8	0.25881
	QRFHNIRGR	130	138	9	0.25301
	YDFAFRDLC	50	58	9	0.25233
	IRGRWTGRCMS	135	145	11	0.2502
	QLLRREVYDF	43	52	10	0.24508
	REVYDFAFR	47	55	9	0.2429
	RSSRTRRETQ	148	157	10	0.24248
	SRTRRETQ	150	157	8	0.24209
	LRREVYDFA	45	53	9	0.24139
	RFHNIRGRW	131	139	9	0.24115
	HDIILECVY	31	39	9	0.23919
	QQLLRREVYDF	42	52	11	0.23224
	KKQRFHNIR	128	136	9	0.23123
	LQTTIHDI	26	33	8	0.23043
	QLLRREVY	43	50	8	0.22797
	QLLRREVYD	43	51	9	0.22581
	DFAFRDLCIV	51	60	10	0.22432
	YDFAFRDLCI	50	59	10	0.22179
	LLRREVYDF	44	52	9	0.22
	SSRTRRETQL	149	158	10	0.21599
	HDIILECV	31	38	8	0.21507
	RREVYDFAF	46	54	9	0.21298
	TELQTTIHDII	24	34	11	0.21197
	RGRWTGRCMS	136	145	10	0.21111
	RFHNIRGR	131	138	8	0.21091
	FAFRDLCIVYR	52	62	11	0.20634
	ELQTTIHDI	25	33	9	0.2048
	RSSRTRRETQL	148	158	11	0.19631
	QQLLRREVY	42	50	9	0.19298
	RREVYDFA	46	53	8	0.19012
	RSSRTRRET	148	156	9	0.18708
	FAFRDLCIVY	52	61	10	0.18657
	REVYDFAF	47	54	8	0.1745
	SRTRRETQL	150	158	9	0.17441
	LCIVYRDGNPY	57	67	11	0.1731
	LRREVYDF	45	52	8	0.17299
	AFRDLCIVYRD	53	63	11	0.1714
	QQLLRREV	42	49	8	0.16886
	KQQLLRREVYD	41	51	11	0.16817
	DFAFRDLCI	51	59	9	0.16092
	SLYGTTLEQ	89	97	9	0.15638
	KKQRFHNI	128	135	8	0.15347
	CTELQTTIHDI	23	33	11	0.14968
	YSLYGTTLEQ	88	97	10	0.14916
	KQQLLRREVY	41	50	10	0.14818
	GRWTGRCM	137	144	8	0.14718
	FRDLCIVYRD	54	63	10	0.13912
	DLLIRCINCQK	105	115	11	0.13855
	AFRDLCIVYR	53	62	10	0.13378
	FAFRDLCIV	52	60	9	0.1335
	LLIRCINCQ	106	114	9	0.1311
	RSSRTRRE	148	155	8	0.12858
	PLCDLLIRC	102	110	9	0.12614
	LCDLLIRCI	103	111	9	0.1227
	TELQTTIHDI	24	33	10	0.12098
	PLCDLLIRCI	102	111	10	0.12068
	KISEYRHY	79	86	8	0.11947
	CDLLIRCI	104	111	8	0.11806
	AFRDLCIVY	53	61	9	0.11401
	DIILECVY	32	39	8	0.11363
	VYRDGNPYAVC	60	70	11	0.10868
	IVYRDGNPYAV	59	69	11	0.10848
	RDLCIVYR	55	62	8	0.10749
	RTRRETQL	151	158	8	0.10516
	FRDLCIVY	54	61	8	0.10366
	CIVYRDGNPY	58	67	10	0.10164
	FRDLCIVYR	54	62	9	0.1015
	CIVYRDGNPYA	58	68	11	0.09707
	YSLYGTTL	88	95	8	0.09498
	LYGTTLEQQ	90	98	9	0.09424
	IVYRDGNPY	59	67	9	0.09244
	KQQLLRREV	41	49	9	0.09134
	KISEYRHYCY	79	88	10	0.09
	AFRDLCIV	53	60	8	0.08989
	YSLYGTTLE	88	96	9	0.0885
	IVYRDGNPYA	59	68	10	0.08787
	TELQTTIHD	24	32	9	0.0854
	DIILECVYCK	32	41	10	0.08128
	YRDGNPYAVC	61	70	10	0.07786
	VYRDGNPYAV	60	69	10	0.07512
	ISEYRHYCY	80	88	9	0.07501
	CRSSRTRRETQ	147	157	11	0.07433
	CYSVYGTTL	87	95	9	0.07158
	YSKISEYRHYC	77	87	11	0.07058
	YRDGNPYAVCD	61	71	11	0.06077
	ISEYRHYCYS	80	89	10	0.05954
	YSKISEYRHY	77	86	10	0.05942
	VYRDGNPY	60	67	8	0.05667
	FAFRDLCI	52	59	8	0.05574
	CTELQTTIH	23	31	9	0.0556
	QLCTELQTTI	21	30	10	0.05466
	VYRDGNPYA	60	68	9	0.05451
	LLIRCINCQK	106	115	10	0.05311
	FQDPQERPRK	9	18	10	0.05034
	LCTELQTTI	22	30	9	0.04895
	IILECVYCK	33	41	9	0.04889
	GRWTGRCMS	137	145	9	0.04458
	YRDGNPYAV	61	69	9	0.0443
	SEYRHYCY	81	88	8	0.0334
	SKISEYRHY	78	86	9	0.03333
	CKQQLLRREVY	40	50	11	0.03198
	SEYRHYCYS	81	89	9	0.03124
	MFQDPQERPRK	8	18	11	0.02822
	CYSLYGTTLE	87	96	10	0.02736
	SLYGTTLEQQY	89	99	11	0.02651
	YSKISEYRH	77	85	9	0.02419
	RDGNPYAV	62	69	8	0.02323
	YRDGNPYA	61	68	8	0.02144
	FQDPQERP	9	16	8	0.02117
	DPQERPRKL	11	19	9	0.02079
	LPQLCTEL	19	26	8	0.01978
	CRSSRTRRET	147	156	10	0.01893
	CYSLYGTTL	87	95	9	0.01888
	SKISEYRHYCY	78	88	11	0.01686
	FQDPQERPR	9	17	9	0.01469
	LPQLCTELQ	19	27	9	0.0133
	LYGTTLEQQY	90	99	10	0.00587
	DKKQRFHNI	127	135	9	-0.00244
	YSKISEYR	77	84	8	-0.00605
	MFQDPQERPR	8	17	10	-0.00743
	CTELQTTI	23	30	8	-0.02216
	CKQQLLRREV	40	49	10	-0.02486
	LIRCINCQK	107	115	9	-0.02712
	YGTTLEQQY	91	99	9	-0.03033
	ILECVYCK	34	41	8	-0.03053
	LYGTTLEQQYN	90	100	11	-0.0344
	IRCINCQK	108	115	8	-0.03839
	QKRTAMFQD	3	11	9	-0.04022
	ISEYRHYCYSL	80	90	11	-0.04345
	LPQLCTELQT	19	28	10	-0.04625
	AMFQDPQERPR	7	17	11	-0.04911
	MFQDPQER	8	15	8	-0.05062
	KPLCDLLI	101	108	8	-0.05605
	CRSSRTRRE	147	155	9	-0.05931
	FQDPQERPRKL	9	19	11	-0.06162
	NKPLCDLLI	100	108	9	-0.06222
	QDPQERPRKL	10	19	10	-0.06502
	SEYRHYCYSL	81	90	10	-0.07175
	NPYAVCDKC	65	73	9	-0.07966
	TAMFQDPQER	6	15	10	-0.0801
	YCYSLYGTTLE	86	96	11	-0.08625
	CRSSRTRR	147	154	8	-0.08955
	IILECVYCKQ	33	42	10	-0.09013
	KLPQLCTEL	18	26	9	-0.09045
	HQKRTAMF	2	9	8	-0.09149
	YCYSLYGTTL	86	95	10	-0.09473
	GRWTGRCMSC	137	146	10	-0.10125
	CKQQLLRRE	40	48	9	-0.10148
	EEKQRHLDK	120	128	9	-0.10211
	EYRHYCYSL	82	90	9	-0.10478
	KRTAMFQD	4	11	8	-0.10659
	AMFQDPQER	7	15	9	-0.10666
	GTTLEQQY	92	99	8	-0.10786
	TAMFQDPQE	6	14	8	-0.10816
	LLIRCINCQKP	106	116	11	-0.10843
	HYCYSLYGTTL	85	95	11	-0.10938
	EEKQRHLD	120	127	8	-0.11507
	KQRHLDKK	122	129	8	-0.12257
	CPEEKQRHL	118	126	9	-0.12321
	SEYRHYCYSLY	81	91	11	-0.1233
	YNKPLCDL	99	106	8	-0.12399
	GTTLEQQYNK	92	101	10	-0.1298
	DKCLKFYS	71	78	8	-0.13
	YNKPLCDLL	99	107	9	-0.13047
	YCYSLYGTT	86	94	9	-0.13067
	TTLEQQYNK	93	101	9	-0.13159
	LDKKQRFHNIR	126	136	11	-0.13265
	MHQKRTAM	1	8	8	-0.13464
	YNKPLCDLLI	99	108	10	-0.13942
	RTAMFQDP	5	12	8	-0.14032
	FYSKISEYRHY	76	86	11	-0.1456
	EYRHYCYSLY	82	91	10	-0.15633
	RKLPQLCTE	17	25	9	-0.16082
	QERPRKLPQ	13	21	9	-0.1628
	IRCINCQKP	108	116	9	-0.16439
	NPYAVCDKCL	65	74	10	-0.16675
	YCKQQLLRREV	39	49	11	-0.17006
	PQERPRKLPQL	12	22	11	-0.1733
	PRKLPQLCTEL	16	26	11	-0.17505
	EYRHYCYSLYG	82	92	11	-0.1776
	FYSKISEYRH	76	85	10	-0.18083
	ERPRKLPQ	14	21	8	-0.18132
	YRHYCYSL	83	90	8	-0.18882
	PYAVCDKCL	66	74	9	-0.19088
	RTAMFQDPQER	5	15	11	-0.1909
	YRHYCYSLY	83	91	9	-0.1953
	CCRSSRTRR	146	154	9	-0.19905
	YRHYCYSLYGT	83	93	11	-0.20418
	FYSKISEY	76	83	8	-0.21233
	FYSKISEYR	76	84	9	-0.21449
	CLKFYSKIS	73	81	9	-0.21577
	YRHYCYSLYG	83	92	10	-0.21657
	PEEKQRHL	119	126	8	-0.22128
	RHYCYSLY	84	91	8	-0.22414
	RHYCYSLYG	84	92	9	-0.2263
	MSCCRSSRTRR	144	154	11	-0.23183
	MHQKRTAMF	1	9	9	-0.23724
	CDKCLKFY	70	77	8	-0.23925
	IRCINCQKPL	108	117	10	-0.2399
	QERPRKLPQL	13	22	10	-0.24144
	PRKLPQLCT	16	24	9	-0.24186
	ERPRKLPQL	14	22	9	-0.249
	ERPRKLPQLC	14	23	10	-0.249
	KCLKFYSK	72	79	8	-0.2497
	EQQYNKPL	96	103	8	-0.25998
	LIRCINCQKPL	107	117	11	-0.26417
	AVCDKCLK	68	75	8	-0.26529
	EQQYNKPLC	96	104	9	-0.26646
	YAVCDKCL	67	74	8	-0.26775
	QQYNKPLCDL	97	106	10	-0.27149
	MSCCRSSR	144	151	8	-0.27182
	MSCCRSSRTR	144	153	10	-0.27182
	QYNKPLCDL	98	106	9	-0.27288
	IRCINCQKPLC	108	118	11	-0.27402
	YAVCDKCLK	67	75	9	-0.27423
	QQYNKPLCDLL	97	107	11	-0.27782
	QYNKPLCDLL	98	107	10	-0.27921
	QERPRKLPQLC	13	23	11	-0.27944
	LKFYSKISEYR	74	84	11	-0.28061
	CLKFYSKISEY	73	83	11	-0.28274
	MSCCRSSRT	144	152	9	-0.28646
	QYNKPLCDLLI	98	108	11	-0.28816
	YCKQQLLRR	39	47	9	-0.28892
	RWTGRCMSCC	138	147	10	-0.29182
	LKFYSKISEY	74	83	10	-0.29266
	CLKFYSKI	73	80	8	-0.29353
	EQQYNKPLCDL	96	106	11	-0.3114
	RCINCQKPL	109	117	9	-0.31333
	LKFYSKISE	74	82	9	-0.31416
	RPRKLPQL	15	22	8	-0.3192
	KFYSKISEYR	75	84	10	-0.32146
	RPRKLPQLC	15	23	9	-0.32568
	TTLEQQYNKPL	93	103	11	-0.32662
	KFYSKISEY	75	83	9	-0.33351
	CMSCCRSSR	143	151	9	-0.34801
	HLDKKQRFHNI	125	135	11	-0.34848
	LEQQYNKPL	95	103	9	-0.35233
	RWTGRCMSCCR	138	148	11	-0.35913
	CMSCCRSSRTR	143	153	11	-0.36052
	RPRKLPQLCTE	15	25	11	-0.36786
	KCLKFYSKIS	72	81	10	-0.37017
	RPRKLPQLCT	15	24	10	-0.3717
	PYAVCDKCLKF	66	76	11	-0.37277
	KCLKFYSKI	72	80	9	-0.3757
	VCDKCLKFYS	69	78	10	-0.37946
	RCMSCCRSS	142	150	9	-0.3797
	AVCDKCLKFY	68	77	10	-0.38172
	LEQQYNKPLC	95	104	10	-0.3829
	VCDKCLKFY	69	77	9	-0.38634
	AVCDKCLKF	68	76	9	-0.39129
	KQRHLDKKQR	122	131	10	-0.39253
	WTGRCMSCCR	139	148	10	-0.39315
	TLEQQYNKPL	94	103	10	-0.39503
	ILECVYCKQQL	34	44	11	-0.4005
	LECVYCKQQL	35	44	10	-0.4005
	YAVCDKCLKFY	67	77	11	-0.40579
	ECVYCKQQL	36	44	9	-0.41126
	YAVCDKCLKF	67	76	10	-0.41536
	HLDKKQRFH	125	133	9	-0.41676
	KQRHLDKKQRF	122	132	11	-0.42037
	QRHLDKKQR	123	131	9	-0.43174
	TGRCMSCCR	140	148	9	-0.44118
	VYCKQQLLRR	38	47	10	-0.44966
	VCDKCLKF	69	76	8	-0.45474
	LECVYCKQQLL	35	45	11	-0.45534
	QRHLDKKQRF	123	132	10	-0.45958
	RHLDKKQRF	124	132	9	-0.4618
	VYCKQQLL	38	45	8	-0.4657
	ECVYCKQQLL	36	45	10	-0.4661
	ECVYCKQQLLR	36	46	11	-0.4661
	VYCKQQLLR	38	46	9	-0.47218
	CVYCKQQL	37	44	8	-0.47225
	CVYCKQQLL	37	45	9	-0.47873
	CVYCKQQLLRR	37	47	11	-0.48061
	HLDKKQRF	125	132	8	-0.48516
	CDKCLKFYSKI	70	80	11	-0.50015
	CVYCKQQLLR	37	46	10	-0.50313
	RCMSCCRSSR	142	151	10	-0.51603

## Sheet: H18E6-1
	HPV 18-E6 8-11mer peptides
	Peptides				MHC-I Immunogenicity
		Position			IEDB
	Peptides	Start	End	Length	score
	ELTEVFEFAFK	40	50	11	0.57667
	LELTEVFEFAF	39	49	11	0.50307
	LTEVFEFAFK	41	50	10	0.49716
	ELTEVFEFAF	40	49	10	0.48346
	TEVFEFAFK	42	50	9	0.44032
	LELTEVFEFA	39	48	10	0.43626
	TVLELTEVFEF	37	47	11	0.41781
	ELTEVFEFA	40	48	9	0.41665
	LTEVFEFAF	41	49	9	0.40395
	EVFEFAFK	43	50	8	0.38838
	LQDIEITCVYC	25	35	11	0.38795
	LQDIEITCVY	25	34	10	0.38338
	KRRFHNIAGHY	124	134	11	0.37373
	TEVFEFAF	42	49	8	0.37192
	LQDIEITCV	25	33	9	0.36516
	YSRIRELRHYS	72	82	11	0.36168
	SLQDIEITCVY	24	34	11	0.35658
	VLELTEVFEF	38	47	10	0.3528
	TEVFEFAFKD	42	51	10	0.35233
	YSRIRELRHY	72	81	10	0.35076
	ELTEVFEF	40	47	8	0.34825
	SLQDIEITC	24	32	9	0.34357
	SLQDIEITCV	24	33	10	0.33836
	KRRFHNIAGH	124	133	10	0.3379
	LELTEVFEF	39	47	9	0.32912
	EVFEFAFKDLFVV	43	55	13	0.32893
	FYSRIRELRHY	71	81	11	0.32802
	KTVLELTEVFE	36	46	11	0.32423
	TEVFEFAFKDL	42	52	11	0.32196
	YSRIRELRH	72	80	9	0.31625
	MARFEDPTRR	1	10	10	0.30626
	KRRFHNIAG	124	132	9	0.29519
	RRFHNIAGHYR	125	135	11	0.28899
	QDIEITCVY	26	34	9	0.28871
	YSRIRELR	72	79	8	0.28601
	EKRRFHNIA	123	131	9	0.28563
	RRFHNIAGHY	125	134	10	0.27818
	CKTVLELTEVF	35	45	11	0.2752
	ARFEDPTRRPY	2	12	11	0.27327
	KRRFHNIA	124	131	8	0.27233
	LELTEVFE	39	46	8	0.27062
	MARFEDPTR	1	9	9	0.2663
	EVFEFAFKD	43	51	9	0.26238
	RFHNIAGHYRG	126	136	11	0.26226
	FYSRIREL	71	78	8	0.2612
	VLELTEVFE	38	46	9	0.25663
	TSLQDIEITCV	23	33	11	0.25508
	FYSRIRELR	71	79	9	0.25472
	NEKRRFHNIA	122	131	10	0.24923
	LQRRRETQ	150	157	8	0.24629
	SRIRELRHY	73	81	9	0.24492
	RRFHNIAGH	125	133	9	0.24235
	RRFHNIAGH	125	133	9	0.24235
	CIDFYSRIREL	68	78	11	0.23816
	KTVLELTEVF	36	45	10	0.2341
	EVFEFAFKDL	43	52	10	0.23201
	TVLELTEVF	37	45	9	0.23151
	FHNIAGHY	127	134	8	0.22912
	RFHNIAGHYR	126	135	10	0.22873
	FHNIAGHYR	127	135	9	0.22696
	RRFHNIAG	125	132	8	0.22255
	CKTVLELTEV	35	44	10	0.22166
	RLQRRRETQ	149	157	9	0.22078
	KDLFVVYRD	50	58	9	0.22038
	RFHNIAGHY	126	134	9	0.21792
	EVFEFAFKDLF	43	53	11	0.21409
	ARFEDPTRR	2	10	9	0.21291
	EKRRFHNI	123	130	8	0.20787
	TVLELTEV	37	44	8	0.20739
	RFHNIAGH	126	133	8	0.19902
	RLQRRRET	149	156	8	0.1981
	KDLFVVYR	50	57	8	0.19014
	DIEITCVY	27	34	8	0.18831
	VLELTEVF	38	45	8	0.18823
	FKDLFVVY	49	56	8	0.18374
	RIRELRHY	74	81	8	0.18277
	ARFEDPTR	2	9	8	0.18267
	FKDLFVVYR	49	57	9	0.18158
	RIRELRHYS	74	82	9	0.18061
	KTVLELTEV	36	44	9	0.18056
	IDFYSRIRELR	69	79	11	0.17992
	LQRRRETQV	150	158	9	0.17861
	DFYSRIRELRH	70	80	11	0.17786
	YCKTVLELTEV	34	44	11	0.17678
	RLQRRRETQV	149	158	10	0.17461
	VFEFAFKDLFV	44	54	11	0.17232
	RFEDPTRRPYK	3	13	11	0.16942
	RFEDPTRRPY	3	12	10	0.16774
	NEKRRFHNI	122	130	9	0.1662
	RQERLQRRRET	146	156	11	0.16228
	KDLFVVYRDSI	50	60	11	0.16178
	AFKDLFVVYRD	48	58	11	0.1617
	DIEITCVYCK	27	36	10	0.15596
	RDSIPHAAC	57	65	9	0.15575
	IDFYSRIREL	69	78	10	0.15104
	NLLIRCLRC	100	108	9	0.15085
	DSVYGDTLEK	83	92	10	0.14996
	HKCIDFYSR	66	74	9	0.14844
	VYGDTLEK	85	92	8	0.14518
	HNIAGHYR	128	135	8	0.1429
	KCIDFYSRIR	67	76	10	0.14163
	SVYGDTLEK	84	92	9	0.14018
	HKCIDFYSRI	66	75	10	0.13916
	DFYSRIRELR	70	79	10	0.13907
	ERLQRRRETQ	148	157	10	0.13654
	RDSIPHAA	57	64	8	0.13289
	VFEFAFKDL	44	52	9	0.12956
	AFKDLFVVYR	48	57	10	0.12706
	FEDPTRRP	4	11	8	0.12624
	EDPTRRPY	5	12	8	0.12522
	CHKCIDFY	65	72	8	0.12503
	SDSVYGDTLEK	82	92	11	0.12452
	RFEDPTRR	3	10	8	0.12424
	HLNEKRRFHNI	120	130	11	0.12317
	KTVLELTE	36	43	8	0.12206
	FEDPTRRPYK	4	13	10	0.12144
	NLLIRCLR	100	107	8	0.12061
	FEDPTRRPY	4	12	9	0.11976
	YNLLIRCL	99	106	8	0.11806
	KLRHLNEK	117	124	8	0.11696
	FEFAFKDLFVV	45	55	11	0.11545
	GLYNLLIRC	97	105	9	0.11361
	LYNLLIRCL	98	106	9	0.1134
	CNRARQERL	142	150	9	0.11227
	DSIPHAACHK	58	67	10	0.11187
	VFEFAFKDLF	44	53	10	0.11164
	YNLLIRCLR	99	107	9	0.11158
	AFKDLFVVY	48	56	9	0.11068
	DFYSRIREL	70	78	9	0.11019
	GLYNLLIRCL	97	106	10	0.10815
	QRRRETQV	151	158	8	0.10516
	LYNLLIRCLR	98	107	10	0.10228
	TGLYNLLIRCL	96	106	11	0.10224
	DSIPHAACH	58	66	9	0.10189
	DPTRRPYK	6	13	8	0.10152
	EFAFKDLFVVY	46	56	11	0.10046
	GLYNLLIRCLR	97	107	11	0.09703
	EKLTNTGL	91	98	8	0.0943
	QERLQRRRET	147	156	10	0.09414
	ERLQRRRETQV	148	158	11	0.09037
	NRARQERL	143	150	8	0.08991
	RIRELRHYSD	74	83	10	0.08782
	EKLTNTGLY	91	99	9	0.08782
	CIDFYSRIR	68	76	9	0.08711
	DLFVVYRDSI	51	60	10	0.08692
	AFKDLFVV	48	55	8	0.08656
	NRARQERLQ	143	151	9	0.08343
	GLYNLLIR	97	104	8	0.08337
	YCKTVLEL	34	41	8	0.08332
	VYRDSIPHAAC	55	65	11	0.08315
	CNRARQER	142	149	8	0.08203
	ERLQRRRET	148	156	9	0.08114
	VVYRDSIPHAA	54	64	11	0.0807
	SIPHAACHK	59	67	9	0.07728
	YCKTVLELT	34	42	9	0.07684
	ARQERLQRRR	145	154	10	0.06763
	KCIDFYSRI	67	75	9	0.06666
	KLTNTGLY	92	99	8	0.06643
	IEITCVYC	28	35	8	0.0655
	LPDLCTEL	14	21	8	0.06458
	IPHAACHK	60	67	8	0.06452
	IDFYSRIRE	69	77	9	0.06446
	KLTNTGLYN	92	100	9	0.06427
	LPDLCTELNT	14	23	10	0.06245
	FEFAFKDLFV	45	54	10	0.06129
	LFVVYRDSIP	52	61	10	0.06076
	KLTNTGLYNL	92	101	10	0.05955
	RIRELRHYSDS	74	84	11	0.05851
	YKLPDLCTELN	12	22	11	0.0581
	LPDLCTELN	14	22	9	0.0581
	SDSVYGDTL	82	90	9	0.05754
	FVVYRDSIPHA	53	63	11	0.0554
	FVVYRDSIPHA	53	63	11	0.0554
	EFAFKDLFVV	46	55	10	0.05458
	NLLIRCLRCQK	100	110	11	0.05296
	LTNTGLYNL	93	101	9	0.05262
	DSVYGDTLEKL	83	93	11	0.05014
	LNEKRRFHNI	121	130	10	0.05002
	HLNEKRRFH	120	128	9	0.04945
	KLPDLCTEL	13	21	9	0.04843
	NTGLYNLLIR	95	104	10	0.0479
	VYRDSIPHAA	55	64	10	0.04734
	VVYRDSIPHA	54	63	10	0.0462
	YRDSIPHAAC	56	65	10	0.04586
	LLIRCLRCQ	101	109	9	0.04452
	LTNTGLYNLL	93	102	10	0.04374
	LRHLNEKRRFH	118	128	11	0.04134
	SVYGDTLEKL	84	93	10	0.04036
	RQERLQRRR	146	154	9	0.03866
	DLCTELNTSL	16	25	10	0.03827
	CHKCIDFYSR	65	74	10	0.03737
	RARQERLQ	144	151	8	0.0371
	YKLPDLCTEL	12	21	10	0.03655
	KCIDFYSR	67	74	8	0.03642
	ARQERLQRR	145	153	9	0.03559
	IEITCVYCK	28	36	9	0.034
	HSCCNRARQ	139	147	9	0.03393
	LTNTGLYNLLI	93	103	11	0.03363
	LCTELNTSL	17	25	9	0.03256
	LNEKRRFHN	121	129	9	0.03232
	FVVYRDSIPH	53	62	10	0.03179
	YRDSIPHAACH	56	66	11	0.02938
	CHKCIDFYSRI	65	75	11	0.02809
	TNTGLYNL	94	101	8	0.02696
	ERLQRRRE	148	155	8	0.02264
	VVYRDSIPH	54	62	9	0.02259
	LFVVYRDSI	52	60	9	0.02212
	NRARQERLQRR	143	153	11	0.02192
	EKLRHLNEKR	116	125	10	0.02159
	NRARQERLQR	143	152	10	0.02116
	TNTGLYNLL	94	102	9	0.02048
	HSCCNRARQER	139	149	11	0.01991
	VYGDTLEKL	85	93	9	0.01918
	FVVYRDSIP	53	61	9	0.0191
	FAFKDLFVVYR	47	57	11	0.01734
	QERLQRRRE	147	155	9	0.01548
	NTSLQDIEI	22	30	9	0.01404
	VYRDSIPHA	55	63	9	0.01284
	TNTGLYNLLI	94	103	10	0.01037
	YRDSIPHAA	56	64	9	0.01005
	CIDFYSRI	68	75	8	0.00935
	LEKLTNTGLY	90	99	10	0.009
	RQERLQRR	146	153	8	0.00842
	FEFAFKDL	45	52	8	0.00709
	EKLRHLNEKRR	116	126	11	0.00537
	HSCCNRAR	139	146	8	0.00369
	LEKLTNTGL	90	98	9	0.00311
	IRELRHYSD	75	83	9	0.00241
	FAFKDLFVVY	47	56	10	0.00096
	KLRHLNEKRRF	117	127	11	0.00067
	FEFAFKDLF	45	53	9	0.00061
	EFAFKDLFV	46	54	9	0.00042
	LPDLCTELNTSL	14	25	12	-0.00195
	EDPTRRPYKL	5	14	10	-0.0033
	FEDPTRRPYKL	4	14	11	-0.00492
	KLRHLNEKR	117	125	9	-0.00904
	AEKLRHLN	115	122	8	-0.00967
	DSIPHAACHKC	58	68	11	-0.00971
	YRDSIPHA	56	63	8	-0.01281
	AEKLRHLNE	115	123	9	-0.01345
	LEKLTNTG	90	97	8	-0.01669
	HLNEKRRF	120	127	8	-0.01895
	NTGLYNLL	95	102	8	-0.01921
	DPTRRPYKL	6	14	9	-0.02448
	LNPAEKLRHL	112	121	10	-0.02459
	KLRHLNEKRR	117	126	10	-0.02526
	KPLNPAEKL	110	118	9	-0.02558
	NTGLYNLLI	95	103	9	-0.02569
	RARQERLQRR	144	153	10	-0.02982
	RARQERLQR	144	152	9	-0.03058
	LLIRCLRCQK	101	110	10	-0.03248
	TGLYNLLI	96	103	8	-0.03342
	AACHKCIDFY	63	72	10	-0.03505
	QKPLNPAEKL	109	118	10	-0.03653
	LRHLNEKRRF	118	127	10	-0.03854
	DTLEKLTNTGL	88	98	11	-0.03938
	AGHYRGQCH	131	139	9	-0.04018
	PYKLPDLCTEL	11	21	11	-0.04065
	RHLNEKRRF	119	127	9	-0.04169
	YSDSVYGDTLE	81	91	11	-0.04251
	SIPHAACHKC	59	68	10	-0.0443
	NPAEKLRHL	113	121	9	-0.04441
	FAFKDLFVV	47	55	9	-0.04492
	LIRCLRCQ	102	109	8	-0.04503
	ACHKCIDFY	64	72	9	-0.0466
	LNPAEKLRH	112	120	9	-0.04885
	YSDSVYGDTL	81	90	10	-0.04937
	RELRHYSDS	76	84	9	-0.05016
	EITCVYCK	29	36	8	-0.05043
	YGDTLEKL	86	93	8	-0.05229
	FVVYRDSI	53	60	8	-0.05866
	YGDTLEKLT	86	94	9	-0.05877
	VYCKTVLELTE	33	43	11	-0.05973
	HAACHKCIDFY	62	72	11	-0.06015
	IPHAACHKC	60	68	9	-0.06148
	LRHLNEKRR	118	126	9	-0.06447
	EFAFKDLF	46	53	8	-0.06798
	FAFKDLFV	47	54	8	-0.06904
	RHLNEKRR	119	126	8	-0.07193
	KPLNPAEKLR	110	119	10	-0.07704
	YSDSVYGDT	81	89	9	-0.08099
	HYSDSVYGDTL	80	90	11	-0.08258
	CTELNTSL	18	25	8	-0.08804
	VYCKTVLELT	33	42	10	-0.08892
	YSDSVYGD	81	88	8	-0.09395
	DTLEKLTNT	88	96	9	-0.09431
	LRHLNEKR	118	125	8	-0.09471
	IPHAACHKCID	60	70	11	-0.10377
	IEITCVYCKT	28	37	10	-0.10502
	TLEKLTNTGLY	89	99	11	-0.10514
	CQKPLNPA	108	115	8	-0.10741
	VYCKTVLEL	33	41	9	-0.1087
	TLEKLTNTGL	89	98	10	-0.11103
	LIRCLRCQK	102	110	9	-0.11271
	CQKPLNPAEKL	108	118	11	-0.11373
	HYSDSVYGDT	80	89	10	-0.1142
	ACHKCIDF	64	71	8	-0.115
	PAEKLRHL	114	121	8	-0.11928
	AACHKCIDF	63	71	9	-0.12042
	IRCLRCQK	103	110	8	-0.12677
	TCVYCKTVLEL	31	41	11	-0.12702
	PTRRPYKL	7	14	8	-0.1274
	SIPHAACHKCI	59	69	11	-0.1304
	IRELRHYSDSV	75	85	11	-0.13403
	HYSDSVYGD	80	88	9	-0.13694
	CVYCKTVLEL	32	41	10	-0.13965
	IEITCVYCKTV	28	38	11	-0.14371
	HAACHKCIDF	62	71	10	-0.14552
	IPHAACHKCI	60	69	10	-0.14758
	GHYRGQCHSC	132	141	10	-0.14903
	TELNTSLQDIE	19	29	11	-0.15677
	RELRHYSDSV	76	85	10	-0.15729
	PTRRPYKLPDL	7	17	11	-0.16236
	LNTSLQDIE	21	29	9	-0.17723
	ITCVYCKTVL	30	39	10	-0.17818
	RELRHYSDSVY	76	86	11	-0.17934
	HYRGQCHSC	133	141	9	-0.18201
	PHAACHKCI	61	69	9	-0.18348
	ELRHYSDSV	77	85	9	-0.18792
	TCVYCKTVL	31	39	9	-0.18894
	ITCVYCKTV	30	38	9	-0.18963
	LLIRCLRCQKP	101	111	11	-0.19213
	CVYCKTVL	32	39	8	-0.19407
	QCHSCCNRAR	137	146	10	-0.20052
	CVYCKTVLE	32	40	9	-0.20055
	RCQKPLNPAEK	107	117	11	-0.20142
	CTELNTSLQDI	18	28	11	-0.2035
	EITCVYCKTVL	29	39	11	-0.20367
	TELNTSLQD	19	27	9	-0.20508
	ELRHYSDSVY	77	86	10	-0.20997
	TRRPYKLP	8	15	8	-0.21032
	TRRPYKLPDL	8	17	10	-0.2148
	EITCVYCKTV	29	38	10	-0.21512
	TRRPYKLPD	8	16	9	-0.2168
	ELRHYSDSVYG	77	87	11	-0.2168
	TRRPYKLPDLC	8	18	11	-0.21696
	ELNTSLQDI	20	28	9	-0.21938
	RPYKLPDL	10	17	8	-0.22072
	GHYRGQCHSCC	132	142	11	-0.22209
	RRPYKLPDL	9	17	9	-0.22416
	RRPYKLPDLC	9	18	10	-0.22632
	RPYKLPDLC	10	18	9	-0.2272
	TELNTSLQDI	19	28	10	-0.22865
	QCHSCCNRA	137	145	9	-0.23444
	LRHYSDSVYGD	78	88	11	-0.23828
	GQCHSCCNR	136	144	9	-0.24608
	LRHYSDSVY	78	86	9	-0.24894
	RPYKLPDLCTE	10	20	11	-0.25146
	IRCLRCQKP	103	111	9	-0.25277
	LRHYSDSVYG	78	87	10	-0.25577
	HAACHKCI	62	69	8	-0.25855
	RRPYKLPDLCT	9	19	11	-0.2589
	RPYKLPDLCT	10	19	10	-0.25978
	QCHSCCNR	137	144	8	-0.26468
	RHYSDSVY	79	86	8	-0.26696
	YRGQCHSC	134	141	8	-0.26723
	LRHYSDSV	78	85	8	-0.27306
	RCQKPLNPA	107	115	9	-0.28778
	YRGQCHSCC	134	142	9	-0.29873
	RCLRCQKPL	104	112	9	-0.30154
	RGQCHSCCNR	135	144	10	-0.32148
	IRCLRCQKPL	103	112	10	-0.32828
	LIRCLRCQKPL	102	112	11	-0.34787
	YRGQCHSCCN	134	143	10	-0.35929
	IRCLRCQKPLN	103	113	11	-0.3624
	CLRCQKPL	105	112	8	-0.36261
	LRCQKPLNP	106	114	9	-0.36764
	YRGQCHSCCNR	134	144	11	-0.38769

## Sheet: H31E6-1
	HPV 31-E6 8-11mer peptides
	Peptides				MHC-I Immunogenicity
		Position			IEDB
	Peptides	Start	End	Length	score
	FHNIGGRWTGR	125	135	11	0.50929
	HNIGGRWTGRC	126	136	11	0.47178
	KVSEFRWYRYS	72	82	11	0.46519
	FHNIGGRWTG	125	134	10	0.45616
	VSEFRWYRYS	73	82	10	0.45444
	KVSEFRWYRY	72	81	10	0.44708
	VSEFRWYRY	73	81	9	0.43633
	KRFHNIGGRWT	123	133	11	0.43185
	HNIGGRWTGR	126	135	10	0.42177
	VSEFRWYR	73	80	8	0.40609
	GRCIACWRRPR	134	144	11	0.40364
	KVSEFRWY	72	79	8	0.39671
	KVSEFRWYR	72	80	9	0.39455
	GGRWTGRCIA	129	138	10	0.39147
	KKRFHNIGGRW	122	132	11	0.38014
	TETEVLDFAFT	38	48	11	0.37597
	IGGRWTGRC	128	136	9	0.37416
	FHNIGGRWT	125	133	9	0.36982
	RCIACWRRPRT	135	145	11	0.36577
	QLTETEVLDFA	36	46	11	0.36553
	VSEFRWYRYSV	73	83	11	0.36174
	TGRCIACWRRP	133	143	11	0.36018
	ACWRRPRTETQ	138	148	11	0.3577
	NIGGRWTGR	127	135	9	0.35657
	DFAFTDLTIVY	44	54	11	0.35208
	LDFAFTDLTIV	43	53	11	0.35085
	VLDFAFTDLTI	42	52	11	0.3491
	SEFRWYRY	74	81	8	0.34598
	WTGRCIACWRR	132	142	11	0.34471
	SKVSEFRWYRY	71	81	11	0.34446
	IGGRWTGR	128	135	8	0.34392
	SEFRWYRYS	74	82	9	0.34382
	LTETEVLDFAF	37	47	11	0.341
	KKRFHNIGGR	122	131	10	0.33348
	TEVLDFAFTDL	40	50	11	0.33186
	RCIACWRRPR	135	144	10	0.33169
	EVLDFAFTDL	41	50	10	0.32674
	VLDFAFTDLT	42	51	10	0.32588
	IACWRRPRT	137	145	9	0.32539
	GRCIACWRR	134	142	9	0.32095
	VLDFAFTDL	42	50	9	0.31902
	SALEIPYDELR	17	27	11	0.31125
	GQLTETEVLDF	35	45	11	0.31072
	TGRCIACWRR	133	142	10	0.29668
	ETEVLDFAFT	39	48	10	0.29646
	TEVLDFAFTD	40	49	10	0.29615
	IACWRRPR	137	144	8	0.29515
	KKKRFHNIGGR	121	131	11	0.29496
	RWTGRCIACWR	131	141	11	0.29495
	CIACWRRPRT	136	145	10	0.29415
	KKRFHNIGG	122	130	9	0.29213
	SKVSEFRWYR	71	80	10	0.29193
	SSALEIPYDEL	16	26	11	0.29158
	QLTETEVLDF	36	45	10	0.29111
	EVLDFAFTD	41	49	9	0.29103
	GRCIACWR	134	141	8	0.29071
	DFAFTDLTIV	44	53	10	0.28998
	SALEIPYDEL	17	26	10	0.28969
	ALEIPYDELRL	18	28	11	0.28875
	LTETEVLDFA	37	46	10	0.28594
	TETEVLDFAF	38	47	10	0.28529
	KRFHNIGGRW	123	132	10	0.28459
	FAFTDLTIVYR	45	55	11	0.28362
	RCIACWRR	135	142	8	0.28226
	QLTETEVL	36	43	8	0.28024
	GRWTGRCIAC	130	139	10	0.27879
	GQLTETEVL	35	43	9	0.27812
	QLTETEVLD	36	44	9	0.27376
	KKRFHNIG	122	129	8	0.27233
	GRWTGRCIACW	130	140	11	0.26866
	LDFAFTDLTI	43	52	10	0.26337
	WTGRCIACWR	132	141	10	0.26093
	FAFTDLTIVY	45	54	10	0.26084
	CIACWRRPR	136	144	9	0.26007
	AFTDLTIVYRD	46	56	11	0.2575
	YSKVSEFRWYR	70	80	11	0.25544
	KKKRFHNIGG	121	130	10	0.25361
	CWRRPRTETQ	139	148	10	0.2522
	SEFRWYRYSV	74	83	10	0.25112
	ALEIPYDELR	18	27	10	0.25092
	LDFAFTDL	43	50	8	0.24663
	FHNIGGRW	125	132	8	0.2404
	LDFAFTDLT	43	51	9	0.24015
	KRFHNIGGR	123	131	9	0.23793
	TEVLDFAFT	40	48	9	0.23546
	SEFRWYRYSVY	74	84	11	0.2336
	KGQLTETEVL	34	43	10	0.2317
	TDLTIVYRD	48	56	9	0.23104
	ACWRRPRTE	138	146	9	0.2303
	TETEVLDFA	38	46	9	0.23023
	FTDLTIVYRD	47	56	10	0.22942
	ALEIPYDEL	18	26	9	0.22936
	SSALEIPYDE	16	25	10	0.22804
	SKVSEFRWY	71	79	9	0.22773
	GRWTGRCIA	130	138	9	0.22494
	RFHNIGGRW	124	132	9	0.22433
	AFTDLTIVYR	46	55	10	0.21988
	KRFHNIGG	123	130	8	0.21813
	SSALEIPY	16	23	8	0.21496
	RRPRTETQ	141	148	8	0.21329
	TGRCIACWR	133	141	9	0.2129
	LTETEVLDF	37	45	9	0.21152
	ETEVLDFAF	39	47	9	0.20578
	CWRRPRTETQV	139	149	11	0.20561
	KNPAERPRK	3	11	9	0.20287
	DFAFTDLTI	44	52	9	0.2025
	LLIRCITC	99	106	8	0.20082
	TDLTIVYR	48	55	8	0.2008
	WRRPRTETQ	140	148	9	0.19976
	KKKRFHNIG	121	129	9	0.19883
	FAFTDLTIV	45	53	9	0.19874
	CWRRPRTET	139	147	9	0.19806
	AFTDLTIVY	46	54	9	0.1971
	CDLLIRCIT	97	105	9	0.19582
	RFHNIGGR	124	131	8	0.19409
	FTDLTIVY	47	54	8	0.19396
	FTDLTIVYR	47	55	9	0.1918
	YSKVSEFRWY	70	79	10	0.19124
	EFRWYRYSV	75	83	9	0.18503
	LSSALEIP	15	22	8	0.18144
	DLLIRCITCQR	98	108	11	0.18118
	WRRPRTET	140	147	8	0.17708
	LSSALEIPY	15	23	9	0.17496
	LEIPYDELRLN	19	29	11	0.1743
	AFTDLTIV	46	53	8	0.17298
	RWTGRCIACW	131	140	10	0.1714
	VYRDDTPHGVC	53	63	11	0.17089
	LLIRCITCQ	99	107	9	0.16932
	IVYRDDTPHGV	52	62	11	0.16854
	EFRWYRYSVY	75	84	10	0.16751
	TEVLDFAF	40	47	8	0.16706
	YSVYGTTLEK	81	90	10	0.16616
	LEIPYDELRL	19	28	10	0.16517
	VYGTTLEK	83	90	8	0.16192
	TETEVLDF	38	45	8	0.16183
	EFRWYRYSVYG	75	85	11	0.15984
	RWTGRCIA	131	138	8	0.15867
	SVYGTTLEK	82	90	9	0.15638
	FKNPAERPR	2	10	9	0.15629
	WRRPRTETQV	140	149	10	0.15317
	IPYDELRL	21	28	8	0.15186
	GRWTGRCI	130	137	8	0.14718
	RRPRTETQV	141	149	9	0.14561
	IPYDELRLN	21	29	9	0.14538
	IPYDELRLNC	21	30	10	0.1434
	RYSVYGTTLEK	80	90	11	0.14072
	IVYRDDTPHG	52	61	10	0.14016
	YRDDTPHGVC	54	63	10	0.13969
	EIPYDELRLN	20	29	10	0.13854
	WTGRCIACW	132	140	9	0.13738
	VYRDDTPHGV	53	62	10	0.13518
	LEIPYDEL	19	26	8	0.13382
	EIPYDELRL	20	28	9	0.12941
	TKCLRFYS	64	71	8	0.12882
	LEIPYDELR	19	27	9	0.12734
	YRDDTPHGVCT	54	64	11	0.12326
	ICDLLIRCI	96	104	9	0.1227
	KKKRFHNI	121	128	8	0.12107
	FAFTDLTI	45	52	8	0.12098
	TNKGICDLLIR	92	102	11	0.12076
	GICDLLIRCI	95	104	10	0.12068
	IVYRDDTPH	52	60	9	0.11964
	RDDTPHGVC	55	63	9	0.11863
	CDLLIRCI	97	104	8	0.11806
	MFKNPAERPRK	1	11	11	0.11789
	YSVYGTTL	81	88	8	0.11198
	IPYDELRLNCV	21	31	11	0.11082
	PYDELRLNCVY	22	32	11	0.10928
	VYRDDTPHG	53	61	9	0.1068
	YSVYGTTLE	81	89	9	0.1055
	YRDDTPHGV	54	62	9	0.10398
	NKGICDLL	93	100	8	0.10394
	PYDELRLNCV	22	31	10	0.10015
	EIPYDELR	20	27	8	0.09917
	SKVSEFRW	71	78	8	0.09831
	NKGICDLLI	93	101	9	0.09746
	GICDLLIR	95	102	8	0.0959
	LLIRCITCQR	99	108	10	0.09574
	RDDTPHGV	55	62	8	0.09451
	RPRTETQV	142	149	8	0.09214
	LLIRCITCQRP	99	109	11	0.09191
	KNPAERPRKL	3	12	10	0.09091
	VYRDDTPH	53	60	8	0.0879
	TGRCIACW	133	140	8	0.08348
	MFKNPAERPR	1	10	10	0.08224
	DDTPHGVCTK	56	65	10	0.08198
	RYSVYGTTLE	80	89	10	0.08006
	FKNPAERPRKL	2	12	11	0.07998
	DTPHGVCTK	57	65	9	0.07799
	CQRPLCPEEK	106	115	10	0.0749
	RYSVYGTTL	80	88	9	0.07158
	NPAERPRKL	4	12	9	0.07109
	KGICDLLIR	94	102	9	0.06851
	YSVYGTTLEKL	81	91	11	0.06634
	QRPLCPEEK	107	115	9	0.0653
	SVYGTTLEKL	82	91	10	0.05656
	TNKGICDLL	92	100	9	0.05519
	IRCITCQRP	101	109	9	0.03595
	VYGTTLEKL	83	91	9	0.03592
	MFKNPAER	1	8	8	0.03402
	YSKVSEFRW	70	78	9	0.03373
	YDELRLNCVY	23	32	10	0.03347
	KNPAERPRKLH	3	13	11	0.03311
	TKCLRFYSK	64	72	9	0.03216
	IRCITCQRPL	101	110	10	0.02988
	YDELRLNCV	23	31	9	0.02434
	IRCITCQRPLC	101	111	11	0.0218
	KCLRFYSK	65	72	8	0.01938
	LIRCITCQR	100	108	9	0.01551
	DELRLNCVYC	24	33	10	0.01331
	CTKCLRFY	63	70	8	0.01247
	LIRCITCQRP	100	109	10	0.01168
	CTKCLRFYS	63	71	9	0.01031
	DELRLNCVY	24	32	9	0.01021
	FRWYRYSVYGT	76	86	11	0.00942
	ELSSALEIPY	14	23	10	0.00722
	IRCITCQR	101	108	8	0.00571
	LIRCITCQRPL	100	110	11	0.00561
	YSKVSEFR	70	77	8	0.00349
	SVYGTTLEKLT	82	92	11	0.00347
	FRWYRYSVY	76	84	9	-0.0004
	FRWYRYSVYG	76	85	10	-0.00807
	PAERPRKLHEL	5	15	11	-0.01046
	FYSKVSEFRWY	69	79	11	-0.0108
	DELRLNCV	24	31	8	-0.01391
	ELRLNCVY	25	32	8	-0.01657
	DELRLNCVYCK	24	34	11	-0.01688
	WYRYSVYGTTL	78	88	11	-0.02408
	FRWYRYSV	76	83	8	-0.02452
	RWYRYSVYGTT	77	87	11	-0.02582
	LRLNCVYC	26	33	8	-0.02687
	YRYSVYGTTLE	79	89	11	-0.03525
	RCITCQRPL	102	110	9	-0.04208
	YRYSVYGTTL	79	88	10	-0.04373
	ELRLNCVYCK	25	34	10	-0.04892
	YGTTLEKLTNK	84	94	11	-0.0531
	YGTTLEKLT	84	92	9	-0.05337
	AERPRKLHELS	6	16	11	-0.05629
	RWYRYSVYGT	77	86	10	-0.05828
	LRLNCVYCK	26	34	9	-0.05837
	TCQRPLCPE	105	113	9	-0.05874
	TPHGVCTKC	58	66	9	-0.05919
	PAERPRKL	5	12	8	-0.0595
	WYRYSVYGTT	78	87	10	-0.06002
	ERPRKLHELS	7	16	10	-0.06385
	RLNCVYCK	27	34	8	-0.06513
	RWYRYSVY	77	84	8	-0.07361
	CTKCLRFYSK	63	72	10	-0.07423
	RWYRYSVYG	77	85	9	-0.07577
	KLTNKGICDL	90	99	10	-0.07817
	AERPRKLHEL	6	15	10	-0.0786
	YRYSVYGTT	79	87	9	-0.07967
	ERPRKLHEL	7	15	9	-0.08616
	WYRYSVYGT	78	86	9	-0.09248
	GTTLEKLTNK	85	94	10	-0.09252
	LTNKGICDL	91	99	9	-0.09336
	TTLEKLTNK	86	94	9	-0.09431
	LTNKGICDLL	91	100	10	-0.09501
	RPRKLHEL	8	15	8	-0.09605
	DKKKRFHN	120	127	8	-0.0991
	EEKQRHLDK	113	121	9	-0.10211
	YRYSVYGT	79	86	8	-0.10235
	RPRKLHELS	8	16	9	-0.10253
	DKKKRFHNI	120	128	9	-0.10288
	HELSSALEIPY	13	23	11	-0.10378
	LTNKGICDLLI	91	101	11	-0.10396
	KCLRFYSKV	65	73	9	-0.10662
	ELSSALEI	14	21	8	-0.10801
	LHELSSALEIP	12	22	11	-0.11094
	EEKQRHLD	113	120	8	-0.11507
	CITCQRPL	103	110	8	-0.11509
	CPEEKQRHLD	111	120	10	-0.12001
	KQRHLDKK	115	122	8	-0.12257
	CPEEKQRHL	111	119	9	-0.12321
	DTPHGVCTKCL	57	67	11	-0.12731
	KLHELSSALEI	11	21	11	-0.13578
	AERPRKLHE	6	14	9	-0.13742
	GVCTKCLRFY	61	70	10	-0.1393
	HELSSALEIP	13	22	10	-0.14125
	TPHGVCTKCL	58	67	10	-0.14466
	EKLTNKGI	89	96	8	-0.14524
	LEKLTNKGIC	88	97	10	-0.1463
	ERPRKLHELSS	7	17	11	-0.15259
	KCLRFYSKVS	65	74	10	-0.15473
	AERPRKLH	6	13	8	-0.15632
	RKLHELSSAL	10	19	10	-0.15684
	HGVCTKCLRFY	60	70	11	-0.16391
	TLEKLTNK	87	94	8	-0.16422
	FYSKVSEFRW	69	78	10	-0.16831
	KLHELSSAL	11	19	9	-0.17204
	RKLHELSSALE	10	20	11	-0.17464
	PHGVCTKCL	59	67	9	-0.17692
	CLRFYSKVS	66	74	9	-0.18261
	TPHGVCTKCLR	58	68	11	-0.18488
	KLHELSSALE	11	20	10	-0.18984
	RPRKLHELSS	8	17	10	-0.19127
	LRLNCVYCKG	26	35	10	-0.19739
	CLRFYSKV	66	73	8	-0.20673
	VCTKCLRFYSK	62	72	11	-0.20688
	LEKLTNKGI	88	96	9	-0.21165
	LHELSSALEI	12	21	10	-0.21489
	PEEKQRHL	112	119	8	-0.22128
	FYSKVSEFR	69	77	9	-0.23333
	PRKLHELSSAL	9	19	11	-0.23545
	LRLNCVYCKGQ	26	36	11	-0.23896
	CTKCLRFYSKV	63	73	11	-0.23975
	HELSSALEI	13	21	9	-0.2452
	GVCTKCLR	61	68	8	-0.24855
	KQRHLDKKK	115	123	9	-0.24857
	EKQRHLDKKK	114	123	10	-0.25194
	TTLEKLTNKGI	86	96	11	-0.25414
	HGVCTKCLR	60	68	9	-0.25803
	TLEKLTNKGIC	87	97	11	-0.26044
	LHELSSAL	12	19	8	-0.26247
	LHELSSALE	12	20	9	-0.26895
	LNCVYCKGQL	28	37	10	-0.27414
	RFYSKVSEFRW	68	78	11	-0.27528
	CLRFYSKVSEF	66	76	11	-0.28236
	LRFYSKVS	67	74	8	-0.29498
	LRFYSKVSEFR	67	77	11	-0.29945
	FYSKVSEF	69	76	8	-0.30173
	HELSSALE	13	20	8	-0.3037
	LDKKKRFHNI	119	128	10	-0.31288
	TLEKLTNKGI	87	96	10	-0.32579
	CVYCKGQLTE	30	39	10	-0.32817
	RPRKLHELSSA	8	18	11	-0.32872
	LDKKKRFHN	119	127	9	-0.33058
	CVYCKGQL	30	37	8	-0.33131
	RFYSKVSEFR	68	77	10	-0.3403
	QRHLDKKK	116	123	8	-0.36406
	LRFYSKVSEF	67	76	10	-0.37908
	LRFYSKVSE	67	75	9	-0.39164
	RFYSKVSEF	68	76	9	-0.41993
	HLDKKKRFHNI	118	128	11	-0.44568
	KQRHLDKKKR	115	124	10	-0.45085
	HLDKKKRFHN	118	127	10	-0.46338
	QRHLDKKKR	116	124	9	-0.49006
	KQRHLDKKKRF	115	125	11	-0.50461
	HLDKKKRFH	118	126	9	-0.51072
	QRHLDKKKRF	116	125	10	-0.54382
	RHLDKKKRF	117	125	9	-0.54604
	RHLDKKKR	117	124	8	-0.57628
	HLDKKKRF	118	125	8	-0.57912

## Sheet: H45E6-1
	HPV 45-E6 8-11mer peptides
	Peptides				MHC-I Immunogenicity
		Position			IEDB
	Peptides	Start	End	Length	score
	CKATLERTEVY	35	45	11	0.33402
	YSRIRELRYYS	72	82	11	0.33126
	YSRIRELRYY	72	81	10	0.3297
	YSRIRELRY	72	80	9	0.31625
	KATLERTEVYQ	36	46	11	0.31407
	QERLRRRRETQ	147	157	11	0.31274
	FYSRIRELRYY	71	81	11	0.30696
	ERLRRRRETQ	148	157	10	0.30518
	KATLERTEVY	36	45	10	0.2945
	FYSRIRELRY	71	80	10	0.29351
	ATLERTEVY	37	45	9	0.29271
	YSRIRELR	72	79	8	0.28601
	CKATLERTEV	35	44	10	0.27844
	RLRRRRETQ	149	157	9	0.27518
	ATLERTEV	37	44	8	0.26859
	CIDFYSRIRELR	68	79	12	0.26704
	FYSRIREL	71	78	8	0.2612
	ERLRRRRETQV	148	158	11	0.25901
	FYSRIRELR	71	79	9	0.25472
	RLRRRRET	149	156	8	0.2525
	TLERTEVY	38	45	8	0.25147
	ATLERTEVYQF	37	47	11	0.25091
	ERLRRRRET	148	156	9	0.24978
	ERTEVYQFAFK	40	50	11	0.24877
	LRRRRETQ	150	157	8	0.24629
	KATLERTEV	36	44	9	0.23892
	CIDFYSRIREL	68	78	11	0.23816
	LCIVYRDCIAY	52	62	11	0.23757
	RLRRRRETQV	149	158	10	0.22901
	TLERTEVYQFA	38	48	11	0.22724
	SRIRELRY	73	80	8	0.22602
	NSVYGETLEK	83	92	10	0.22586
	SRIRELRYYS	73	82	10	0.22542
	ARQERLRRRR	145	154	10	0.22539
	SRIRELRYY	73	81	9	0.22386
	VYGETLEK	85	92	8	0.22361
	SVYGETLEK	84	92	9	0.21608
	LEKITNTELY	90	99	10	0.20998
	VYRDCIAYAAC	55	65	11	0.20672
	IVYRDCIAYAA	54	64	11	0.20615
	LERTEVYQFAF	39	49	11	0.20258
	SNSVYGETLEK	82	92	11	0.20042
	EKITNTEL	91	98	8	0.197
	RQERLRRRR	146	154	9	0.19642
	EKITNTELY	91	99	9	0.19052
	DLCIVYRDCI	51	60	10	0.18896
	TLERTEVYQF	38	47	10	0.18794
	LEKITNTEL	90	98	9	0.18689
	CIVYRDCIAYA	53	63	11	0.18532
	RDCIAYAA	57	64	8	0.18406
	KRRFHSIAGQ	124	133	10	0.1831
	IDFYSRIRELR	69	79	11	0.17992
	QERLRRRRE	147	155	9	0.17868
	LRRRRETQV	150	158	9	0.17861
	DFYSRIRELRY	70	80	11	0.17786
	ARQERLRRR	145	153	9	0.17703
	IVYRDCIAYA	54	63	10	0.17612
	YRDCIAYAAC	56	65	10	0.17305
	VYRDCIAYAA	55	64	10	0.17279
	NSVYGETL	83	90	8	0.16969
	RTEVYQFAFK	41	50	10	0.16926
	MARFDDPK	1	8	8	0.16772
	RQERLRRR	146	153	8	0.16618
	CIVYRDCIAY	53	62	10	0.16611
	ERTEVYQFAF	40	49	10	0.16257
	LERTEVYQFA	39	48	10	0.16072
	QARQERLRRRR	144	154	11	0.15998
	IVYRDCIAY	54	62	9	0.15691
	YRDCIAYAACH	56	66	11	0.1554
	RIRELRYY	74	81	8	0.15235
	IDFYSRIREL	69	78	10	0.15104
	NLLIRCLRC	100	108	9	0.15085
	TNTELYNLLIR	94	104	11	0.15061
	RIRELRYYS	74	82	9	0.15019
	HKCIDFYSR	66	74	9	0.14844
	QERLRRRR	147	154	8	0.14844
	ARQERLRR	145	152	8	0.14679
	KRRFHSIAG	124	132	9	0.14555
	VYRDCIAY	55	62	8	0.14492
	KDLCIVYRDCI	50	60	11	0.14429
	VYRDCIAYA	55	63	9	0.14276
	KCIDFYSRIR	67	76	10	0.14163
	ETLEKITNTEL	88	98	11	0.13972
	HKCIDFYSRI	66	75	10	0.13916
	YRDCIAYAA	56	64	9	0.13912
	DFYSRIRELR	70	79	10	0.13907
	KDLCIVYRD	50	58	9	0.13773
	KRRFHSIAGQY	124	134	11	0.13235
	EVYQFAFK	43	50	8	0.13187
	SRIRELRYYSN	73	83	11	0.12912
	KITNTELY	92	99	8	0.12878
	LYNLLIRCLRC	98	108	11	0.12607
	NSVYGETLEKI	83	93	11	0.12604
	CHKCIDFY	65	72	8	0.12503
	KITNTELYNL	92	101	10	0.12405
	SNSVYGETL	82	90	9	0.12332
	LERTEVYQF	39	47	9	0.12142
	ERTEVYQFA	40	48	9	0.12071
	NLLIRCLR	100	107	8	0.12061
	DQARQERLRR	143	152	10	0.11908
	YNLLIRCL	99	106	8	0.11806
	ITNTELYNL	93	101	9	0.11712
	YRDCIAYA	56	63	8	0.11626
	SVYGETLEKI	84	93	10	0.11626
	KITNTELYNLL	92	102	11	0.11517
	KDKRRFHSIA	122	131	10	0.11507
	YNLLIRCLRCQ	99	109	11	0.11448
	ELYNLLIRC	97	105	9	0.11361
	LYNLLIRCL	98	106	9	0.1134
	CIVYRDCIA	53	61	9	0.11322
	QARQERLRRR	144	153	10	0.11162
	YNLLIRCLR	99	107	9	0.11158
	DFYSRIREL	70	78	9	0.11019
	TEVYQFAFK	42	50	9	0.1085
	ITNTELYNLL	93	102	10	0.10824
	ELYNLLIRCL	97	106	10	0.10815
	TELYNLLIRC	96	105	10	0.1077
	KDLCIVYR	50	57	8	0.10749
	RRRRETQV	151	158	8	0.10516
	FKDLCIVY	49	56	8	0.10366
	DVSIACVY	27	34	8	0.10241
	LYNLLIRCLR	98	107	10	0.10228
	TELYNLLIRCL	96	106	11	0.10224
	FKDLCIVYR	49	57	9	0.1015
	ITNTELYNLLI	93	103	11	0.09813
	VYGETLEKI	85	93	9	0.09761
	ELYNLLIRCLR	97	107	11	0.09703
	TNTELYNL	94	101	8	0.09361
	TLEKITNTELY	89	99	11	0.09116
	RRFHSIAGQ	125	133	9	0.08755
	TNTELYNLL	94	102	9	0.08713
	CIDFYSRIR	68	76	9	0.08711
	AFKDLCIVYRD	48	58	11	0.0846
	DQARQERLR	143	151	9	0.08343
	ELYNLLIR	97	104	8	0.08337
	RTEVYQFAF	41	49	9	0.08306
	RTEVYQFAFKD	41	51	11	0.08127
	YCKATLER	34	41	8	0.08123
	TNTELYNLLI	94	103	10	0.07702
	DKRRFHSI	123	130	8	0.07371
	KDKRRFHSI	122	130	9	0.07332
	ETLEKITNTE	88	97	10	0.07051
	DVSIACVYCK	27	36	10	0.07006
	NTELYNLLIR	95	104	10	0.0694
	FHSIAGQYRG	127	136	10	0.0694
	TLEKITNTEL	89	98	10	0.06807
	RRFHSIAG	125	132	8	0.06775
	QARQERLRR	144	152	9	0.06734
	KCIDFYSRI	67	75	9	0.06666
	LPDLCTEL	14	21	8	0.06458
	IDFYSRIRE	69	77	9	0.06446
	LPDLCTELNT	14	23	10	0.06245
	RTEVYQFA	41	48	8	0.0602
	VYQFAFKDL	44	52	9	0.05946
	YKLPDLCTELN	12	22	11	0.0581
	LPDLCTELN	14	22	9	0.0581
	CDQARQERL	142	150	9	0.05787
	CIAYAACHK	59	67	9	0.05731
	NLLIRCLRCQK	100	110	11	0.05296
	IAYAACHK	60	67	8	0.05282
	FHSIAGQY	127	134	8	0.05246
	ERTEVYQF	40	47	8	0.05231
	FHSIAGQYR	127	135	9	0.0503
	KLPDLCTEL	13	21	9	0.04843
	AFKDLCIVYR	48	57	10	0.04698
	LLIRCLRCQ	101	109	9	0.04452
	TELYNLLIR	96	104	9	0.04434
	VYQFAFKDLC	44	53	10	0.04154
	ETLEKITNT	88	96	9	0.04141
	TEVYQFAF	42	49	8	0.0401
	DLCTELNTSL	16	25	10	0.03827
	CHKCIDFYSR	65	74	10	0.03737
	LQDVSIACVYC	25	35	11	0.03727
	QARQERLR	144	151	8	0.0371
	RRFHSIAGQY	125	134	10	0.0368
	YKLPDLCTEL	12	21	10	0.03655
	KCIDFYSR	67	74	8	0.03642
	CIVYRDCI	53	60	8	0.03546
	LNPAEKRRHL	112	121	10	0.03457
	VSIACVYCK	28	36	9	0.03431
	IDFYSRIR	69	76	8	0.03422
	HSIAGQYRG	128	136	9	0.03365
	LQDVSIACVY	25	34	10	0.03269
	LCTELNTSL	17	25	9	0.03256
	GETLEKITN	87	95	9	0.03094
	CHKCIDFYSRI	65	75	11	0.02809
	AFKDLCIVY	48	56	9	0.02721
	YQFAFKDLCIV	45	55	11	0.02479
	NPAEKRRHLK	113	122	10	0.02339
	YSNSVYGETLE	81	91	11	0.02156
	TEVYQFAFKD	42	51	10	0.02051
	QFAFKDLCIVY	46	56	11	0.01699
	NPAEKRRHL	113	121	9	0.01475
	LQDVSIACV	25	33	9	0.01444
	CIDFYSRI	68	75	8	0.00935
	RRFHSIAGQYR	125	135	11	0.00913
	SLQDVSIACVY	24	34	11	0.00887
	HSIAGQYRGQC	128	138	11	0.00881
	YSNSVYGETL	81	90	10	0.00711
	YQFAFKDL	45	52	8	0.00709
	LKDKRRFHS	121	129	9	0.00702
	RIRELRYYSNS	74	84	11	0.00667
	EVYQFAFKD	43	51	9	0.00587
	SLQDVSIAC	24	32	9	0.00437
	HSIAGQYR	128	135	8	0.00341
	AFKDLCIV	48	55	8	0.00309
	VYQFAFKDLCI	44	54	11	0.00232
	NTELYNLL	95	102	8	0.00229
	YQFAFKDLC	45	53	9	0.00061
	TLEKITNTE	89	97	9	-0.00114
	CCDQARQERLR	141	151	11	-0.00221
	NTELYNLLI	95	103	9	-0.00419
	QDVSIACVY	26	34	9	-0.00802
	SLQDVSIACV	24	33	10	-0.00938
	TEVYQFAFKDL	42	52	11	-0.00986
	LKDKRRFH	121	128	8	-0.01188
	TCCDQARQERL	140	150	11	-0.01378
	CCDQARQERL	141	150	10	-0.01516
	CQKPLNPAEK	108	117	10	-0.01718
	EVYQFAFKDL	43	52	10	-0.0245
	KPLNPAEKR	110	118	9	-0.02558
	LKDKRRFHSIA	121	131	11	-0.02641
	RFHSIAGQY	126	134	9	-0.02862
	IRELRYYSN	75	83	9	-0.03152
	LLIRCLRCQK	101	110	10	-0.03248
	TELYNLLI	96	103	8	-0.03342
	QDVSIACVYCK	26	36	11	-0.03363
	AACHKCIDFY	63	72	10	-0.03505
	QFAFKDLCIV	46	55	10	-0.03608
	YQFAFKDLCI	45	54	10	-0.03861
	KPLNPAEKRR	110	119	10	-0.04032
	PYKLPDLCTEL	11	21	11	-0.04065
	EVYQFAFKDLC	43	53	11	-0.04242
	YSNSVYGET	81	89	9	-0.04475
	LIRCLRCQ	102	109	8	-0.04503
	YYSNSVYGETL	80	90	11	-0.04563
	ACHKCIDFY	64	72	9	-0.0466
	SIACVYCK	29	36	8	-0.05033
	RFHSIAGQYR	126	135	10	-0.05629
	PAEKRRHL	114	121	8	-0.05808
	YAACHKCIDFY	62	72	11	-0.06015
	CCDQARQER	141	149	9	-0.0618
	FAFKDLCIVYR	47	57	11	-0.06274
	LKDKRRFHSI	121	130	10	-0.06816
	IAYAACHKC	60	68	9	-0.07318
	MARFDDPKQR	1	10	10	-0.08232
	FAFKDLCIVY	47	56	10	-0.08251
	CVYCKATLERT	32	42	11	-0.08525
	CTELNTSL	18	25	8	-0.08804
	AGQYRGQCN	131	139	9	-0.08828
	TSLQDVSIACV	23	33	11	-0.09266
	QYRGQCNTC	133	141	9	-0.09543
	HLKDKRRFH	120	128	9	-0.09688
	ACHKCIDFYSR	64	74	11	-0.09738
	YYSNSVYGET	80	89	10	-0.09749
	QFAFKDLCI	46	54	9	-0.09948
	RELRYYSNS	76	84	9	-0.102
	AGQYRGQCNTC	131	141	11	-0.10425
	AYAACHKCIDF	61	71	11	-0.1044
	CQKPLNPA	108	115	8	-0.10741
	VYCKATLER	33	41	9	-0.11072
	LIRCLRCQK	102	110	9	-0.11271
	CQKPLNPAEKR	108	118	11	-0.11373
	ACHKCIDF	64	71	8	-0.115
	NTCCDQARQER	139	149	11	-0.11539
	IAYAACHKCID	60	70	11	-0.11547
	AEKRRHLKDK	115	124	10	-0.1155
	HLKDKRRFHSI	120	130	11	-0.11604
	TSLQDVSIA	23	31	9	-0.12156
	NTCCDQAR	139	146	8	-0.12617
	IRCLRCQK	103	110	8	-0.12677
	ACVYCKATLER	31	41	11	-0.12904
	YRGQCNTC	134	141	8	-0.13139
	FAFKDLCIV	47	55	9	-0.13558
	CVYCKATLER	32	41	10	-0.14167
	GQCNTCCDQAR	136	146	11	-0.14523
	YAACHKCIDF	62	71	10	-0.14552
	KRRHLKDK	117	124	8	-0.14573
	CNTCCDQAR	138	146	9	-0.14817
	DPKQRPYK	6	13	8	-0.14972
	CIAYAACHKCI	59	69	11	-0.15037
	IAYAACHKCI	60	69	10	-0.15928
	YRGQCNTCC	134	142	9	-0.16289
	HLKDKRRF	120	127	8	-0.16528
	YYSNSVYGE	80	88	9	-0.16577
	VYCKATLE	33	40	8	-0.16922
	SIACVYCKA	29	37	9	-0.17633
	ARFDDPKQR	2	10	9	-0.1782
	NTSLQDVSIA	22	31	10	-0.17906
	IACVYCKATL	30	39	10	-0.17936
	YAACHKCID	62	70	9	-0.18079
	PKQRPYKL	7	14	8	-0.1818
	AYAACHKCI	61	69	9	-0.18348
	YYSNSVYG	80	87	8	-0.18557
	RPYKLPDLCTEL	10	21	12	-0.18849
	ACVYCKATL	31	39	9	-0.19012
	LLIRCLRCQKP	101	111	11	-0.19213
	IRELRYYSNSV	75	85	11	-0.19331
	CVYCKATL	32	39	8	-0.19586
	TSLQDVSI	23	30	8	-0.19932
	RCQKPLNPAEK	107	117	11	-0.20142
	SIACVYCKATL	29	39	11	-0.20475
	YRGQCNTCCD	134	143	10	-0.20482
	TELNTSLQD	19	27	9	-0.20508
	KQRPYKLP	8	15	8	-0.21032
	ARFDDPKQRPY	2	12	11	-0.21072
	FAFKDLCI	47	54	8	-0.21334
	KQRPYKLPDL	8	17	10	-0.2148
	RELRYYSNSV	76	85	10	-0.21657
	PKQRPYKLPDL	7	17	11	-0.21676
	KQRPYKLPD	8	16	9	-0.2168
	KQRPYKLPDLC	8	18	11	-0.21696
	NTSLQDVSI	22	30	9	-0.2186
	ELNTSLQDV	20	28	9	-0.21938
	RPYKLPDL	10	17	8	-0.22072
	QRPYKLPDL	9	17	9	-0.22416
	QRPYKLPDLC	9	18	10	-0.22632
	RPYKLPDLC	10	18	9	-0.2272
	TELNTSLQDV	19	28	10	-0.22865
	RRHLKDKRRFH	118	128	11	-0.23826
	RELRYYSNSVY	76	86	11	-0.24141
	ELRYYSNSV	77	85	9	-0.24837
	RPYKLPDLCTE	10	20	11	-0.25146
	IRCLRCQKP	103	111	9	-0.25277
	YAACHKCI	62	69	8	-0.25855
	RPYKLPDLCT	10	19	10	-0.25978
	RFDDPKQRPY	3	12	10	-0.26312
	RFDDPKQRPYK	3	13	11	-0.26688
	KRRHLKDKR	117	125	9	-0.27173
	ELRYYSNSVY	77	86	10	-0.27321
	DPKQRPYKL	6	14	9	-0.27572
	LRYYSNSVYGE	78	88	11	-0.27788
	KRRHLKDKRRF	117	127	11	-0.27893
	FDDPKQRP	4	11	8	-0.27932
	RYYSNSVYGE	79	88	10	-0.27953
	ELRYYSNSVYG	77	87	11	-0.28097
	RFDDPKQR	3	10	8	-0.28204
	FDDPKQRPY	4	12	9	-0.2858
	LRYYSNSVY	78	86	9	-0.28761
	RCQKPLNPA	107	115	9	-0.28778
	FDDPKQRPYK	4	13	10	-0.28956
	RYYSNSVY	79	86	8	-0.29486
	LRYYSNSVYG	78	87	10	-0.29537
	RYYSNSVYG	79	87	9	-0.29702
	RCLRCQKPL	104	112	9	-0.30154
	KRRHLKDKRR	117	126	10	-0.30233
	LRYYSNSV	78	85	8	-0.31173
	RRHLKDKRRF	118	127	10	-0.31814
	RHLKDKRRF	119	127	9	-0.32808
	IRCLRCQKPL	103	112	10	-0.32828
	RRHLKDKRR	118	126	9	-0.34154
	LIRCLRCQKPL	102	112	11	-0.34787
	IRCLRCQKPLN	103	113	11	-0.3624
	CLRCQKPL	105	112	8	-0.36261
	LRCQKPLNP	106	114	9	-0.36764
	RRHLKDKR	118	125	8	-0.37178
	FDDPKQRPYKL	4	14	11	-0.41592
	DDPKQRPYKL	5	14	10	-0.42256
