# Supplementary material for: A comprehensive in silico analysis for identification of therapeutic epitopes in HPV16, 18, 31 and 45 oncoproteins
Source: PLoS One. 2018 Oct 24;13(10):e0205933. doi: 10.1371/journal.pone.0205933 (PMC6200245; doi:10.1371/journal.pone.0205933)
Supplement: S4 File — (ZIP) [file pone.0205933.s004.zip › S4 File (MHC-I immunogenicity predictions)/S4C File (MHC-I Immunogenicity scores of E7 oncoprotein epitopes) .xlsx]

## Sheet: HPV 16-E7
	HPV 16-E7 8-11mer peptides
	Peptides				MHC-I Immunogenicity
		Position			IEDB
	Peptides	Start	End	Length	score
	SEEEDEIDGP	32	41	10	0.41615
	THVDIRTLEDL	72	82	11	0.34054
	SSEEEDEI	31	38	8	0.33613
	HVDIRTLEDLL	73	83	11	0.32501
	EEEDEIDGPA	33	42	10	0.32492
	HVDIRTLEDL	73	82	10	0.31634
	EEEDEIDGP	33	41	9	0.31612
	DSSEEEDEI	30	38	9	0.31602
	HYNIVTFC	51	58	8	0.30736
	DRAHYNIVTFC	48	58	11	0.30497
	QSTHVDIRTL	70	79	10	0.29859
	EEDEIDGP	34	41	8	0.28703
	EEDEIDGPA	34	42	9	0.28055
	HVDIRTLED	73	81	9	0.2772
	HYNIVTFCC	51	59	9	0.27586
	RAHYNIVTFCC	49	59	11	0.27412
	RAHYNIVTFC	49	58	10	0.2701
	AHYNIVTFCC	50	59	10	0.26593
	STHVDIRTL	71	79	9	0.26528
	AHYNIVTFC	50	58	9	0.26191
	PDRAHYNIVTF	47	57	11	0.26057
	EPDRAHYNIVT	46	56	11	0.25563
	QSTHVDIRT	70	78	9	0.24879
	THVDIRTL	72	79	8	0.2468
	HYNIVTFCCK	51	60	10	0.24302
	THVDIRTLE	72	80	9	0.24032
	GQAEPDRAHYN	43	53	11	0.23662
	AHYNIVTFCCK	50	60	11	0.23309
	VDIRTLEDLL	74	83	10	0.22877
	GQAEPDRAHY	43	52	10	0.22489
	MGTLGIVCPIC	84	94	11	0.22189
	VDIRTLEDL	74	82	9	0.2201
	QSTHVDIR	70	77	8	0.21855
	GTLGIVCPICS	85	95	11	0.21818
	DRAHYNIVTF	48	57	10	0.21815
	AGQAEPDRAHY	42	52	11	0.21071
	LMGTLGIVC	83	91	9	0.2076
	AEPDRAHYNIV	45	55	11	0.20754
	TLGIVCPIC	86	94	9	0.20277
	EPDRAHYNIV	46	55	10	0.1977
	AHYNIVTF	50	57	8	0.19351
	LQPETTDL	15	22	8	0.19021
	GQAEPDRAH	43	51	9	0.19007
	LMGTLGIVCPI	83	93	11	0.18874
	LQPETTDLY	15	23	9	0.18373
	RAHYNIVTF	49	57	9	0.18328
	AGQAEPDRAH	42	51	10	0.17589
	HGDTPTLHEYM	2	12	11	0.17525
	MHGDTPTLHEY	1	11	11	0.17348
	LLMGTLGIVC	82	91	10	0.17244
	DRAHYNIVT	48	56	9	0.172
	RAHYNIVT	49	56	8	0.1606
	YNIVTFCCK	52	60	9	0.15574
	QAEPDRAHYNI	44	54	11	0.15499
	VQSTHVDIR	69	77	9	0.1522
	DIRTLEDLL	75	83	9	0.15155
	MGTLGIVCPI	84	93	10	0.15092
	LQPETTDLYCY	15	25	11	0.14929
	HGDTPTLHEY	2	11	10	0.14862
	GTLGIVCPI	85	93	9	0.14698
	NDSSEEEDEI	29	38	10	0.1463
	QAEPDRAHY	44	52	9	0.14358
	GDTPTLHEYM	3	12	10	0.14123
	DEIDGPAGQ	36	44	9	0.1409
	DTPTLHEY	4	11	8	0.13961
	DTPTLHEYM	4	12	9	0.13745
	DLQPETTDLY	14	23	10	0.13532
	AEPDRAHY	45	52	8	0.13325
	AEPDRAHYN	45	53	9	0.13109
	DLQPETTDL	14	22	9	0.131
	AEPDRAHYNI	45	54	10	0.13077
	TLGIVCPI	86	93	8	0.12501
	QAEPDRAH	44	51	8	0.12468
	TPTLHEYM	5	12	8	0.12407
	DEIDGPAG	36	43	8	0.1211
	EPDRAHYNI	46	54	9	0.12093
	QPETTDLY	16	23	8	0.12088
	GDTPTLHEY	3	11	9	0.1146
	LLMGTLGIV	82	90	9	0.11082
	IRTLEDLL	76	83	8	0.11046
	IRTLEDLLM	76	84	9	0.10398
	HYNIVTFCCKC	51	61	11	0.10157
	RTLEDLLM	77	84	8	0.09895
	MHGDTPTL	1	8	8	0.09344
	QPETTDLYCY	16	25	10	0.0859
	DEIDGPAGQA	36	45	10	0.08547
	HGDTPTLHE	2	10	9	0.08154
	PDRAHYNI	47	54	8	0.07873
	VQSTHVDI	69	76	8	0.07444
	LDLQPETTDLY	13	23	11	0.05312
	MLDLQPETTDL	12	22	11	0.0522
	DGPAGQAEP	39	47	9	0.05125
	LDLQPETTDL	13	22	10	0.0488
	GDTPTLHEYML	3	13	11	0.04847
	DTPTLHEYML	4	13	10	0.04469
	LLMGTLGI	82	89	8	0.03306
	EIDGPAGQA	37	45	9	0.02825
	PETTDLYCY	17	25	9	0.0282
	ETTDLYCYEQ	18	27	10	0.02515
	TPTLHEYML	5	13	9	0.02147
	DSTLRLCVQ	62	70	9	0.02002
	CVQSTHVDIR	68	77	10	0.00057
	DSTLRLCV	62	69	8	-0.0041
	DTPTLHEYMLD	4	14	11	-0.0045
	IDGPAGQAE	38	46	9	-0.00506
	YMLDLQPETT	11	20	10	-0.00814
	DLLMGTLGIV	81	90	10	-0.01358
	YCYEQLNDS	23	31	9	-0.01619
	RTLEDLLMGTL	77	87	11	-0.01687
	CDSTLRLCV	61	69	9	-0.01758
	ETTDLYCYEQL	18	28	11	-0.01864
	MLDLQPETT	12	20	9	-0.02002
	ETTDLYCY	18	25	8	-0.02486
	PTLHEYML	6	13	8	-0.02523
	ETTDLYCYE	18	26	9	-0.02702
	TPTLHEYMLD	5	14	10	-0.02772
	IRTLEDLLMGT	76	86	11	-0.0291
	RTLEDLLMGT	77	86	10	-0.03089
	PTLHEYMLD	6	14	9	-0.03171
	TPTLHEYMLDL	5	15	11	-0.03486
	STLRLCVQS	63	71	9	-0.04591
	TDLYCYEQL	20	28	9	-0.04648
	TTDLYCYEQL	19	28	10	-0.04672
	YMLDLQPET	11	19	9	-0.05198
	TLHEYMLDL	7	15	9	-0.05405
	NIVTFCCKC	53	61	9	-0.05579
	DLYCYEQL	21	28	8	-0.06256
	TLEDLLMGTLG	78	88	11	-0.0796
	TLEDLLMGTL	78	87	10	-0.0808
	DLYCYEQLND	21	30	10	-0.08373
	CVQSTHVDI	68	76	9	-0.08802
	KCDSTLRL	60	67	8	-0.08823
	TLEDLLMGT	78	86	9	-0.09482
	CKCDSTLRL	59	67	9	-0.09886
	DLLMGTLGI	81	89	9	-0.10032
	LEDLLMGTLGI	79	89	11	-0.10578
	EDLLMGTLGI	80	89	10	-0.10578
	EDLLMGTL	80	87	8	-0.1211
	KCDSTLRLCV	60	69	10	-0.12441
	LEDLLMGTL	79	87	9	-0.12878
	CKCDSTLR	59	66	8	-0.1291
	LHEYMLDL	8	15	8	-0.13394
	LHEYMLDLQ	8	16	9	-0.14042
	LCVQSTHVDI	67	76	10	-0.14821
	LEDLLMGT	79	86	8	-0.15146
	IVCPICSQK	89	97	9	-0.15711
	EYMLDLQPE	10	18	9	-0.16124
	YEQLNDSS	25	32	8	-0.1738
	LCVQSTHVD	67	75	9	-0.1763
	HEYMLDLQ	9	16	8	-0.17718
	CYEQLNDSS	24	32	9	-0.17889
	GIVCPICSQK	88	97	10	-0.1801
	RLCVQSTHV	66	74	9	-0.19283
	CCKCDSTLRLC	58	68	11	-0.19919
	EQLNDSSEE	26	34	9	-0.22536
	CCKCDSTL	58	65	8	-0.22562
	TLRLCVQSTH	64	73	10	-0.23264
	LRLCVQSTHV	65	74	10	-0.23452
	HEYMLDLQPET	9	19	11	-0.2378
	LRLCVQSTH	65	73	9	-0.24363
	HEYMLDLQP	9	17	9	-0.24486
	LRLCVQST	65	72	8	-0.26631
	YEQLNDSSE	25	33	9	-0.27046
	HEYMLDLQPE	9	18	10	-0.28178
	VCPICSQKP	90	98	9	-0.30167
	VTFCCKCDS	55	63	9	-0.30429
	FCCKCDSTL	57	65	9	-0.38306
	FCCKCDSTLR	57	66	10	-0.39485
	VTFCCKCDSTL	55	65	11	-0.42731
	TFCCKCDSTL	56	65	10	-0.43031
	TFCCKCDSTLR	56	66	11	-0.4421
	CPICSQKP	91	98	8	-0.46319

## Sheet: HPV 18-E7
	HPV 18-E7 8-11mer peptides
	Peptides				MHC-I Immunogenicity
		Position			IEDB
	Peptides	Start	End	Length	score
	SEEENDEIDGV	34	44	11	0.40985
	EENDEIDGVNH	36	46	11	0.33188
	EEENDEIDGV	35	44	10	0.30889
	DSEEENDEI	33	41	9	0.30188
	EENDEIDGV	36	44	9	0.28152
	PQNEIPVDLL	17	26	10	0.26855
	PQNEIPVDL	17	25	9	0.26561
	PQNEIPVDLLC	17	27	11	0.26269
	HLPARRAEPQ	48	57	10	0.25142
	LPARRAEP	49	56	8	0.23651
	SEEENDEI	34	41	8	0.23233
	LPARRAEPQ	49	57	9	0.23003
	EPQNEIPVDLL	16	26	11	0.22329
	EPQNEIPVDL	16	25	10	0.22035
	QNEIPVDL	18	25	8	0.2132
	LSDSEEENDEI	31	41	11	0.20436
	LSFVCPWC	94	101	8	0.20354
	LQDIVLHL	8	15	8	0.19818
	SSADDLRAFQ	78	87	10	0.19596
	HLPARRAEPQR	48	58	11	0.19188
	LQDIVLHLE	8	16	9	0.1917
	EPQNEIPV	16	23	8	0.16931
	FVCPWCAS	96	103	8	0.16931
	SADDLRAFQ	79	87	9	0.16886
	LHLEPQNEIPV	13	23	11	0.16734
	SSADDLRAFQQ	78	88	11	0.16417
	TLQDIVLHL	7	15	9	0.16272
	CKCEARIKL	66	74	9	0.15639
	DEIDGVNHQ	39	47	9	0.15082
	LEPQNEIPVDL	15	25	11	0.138
	SADDLRAFQQ	79	88	10	0.13707
	DEIDGVNH	39	46	8	0.13192
	QQLFLNTL	87	94	8	0.13007
	ARRAEPQRHTM	51	61	11	0.12877
	ADDLRAFQQ	80	88	9	0.11439
	CKCEARIKLVV	66	76	11	0.11311
	SSADDLRAF	78	86	9	0.11272
	CKCEARIKLV	66	75	10	0.10855
	CEARIKLVVES	68	78	11	0.10578
	HLEPQNEIPV	14	23	10	0.10233
	DIVLHLEPQ	10	18	9	0.10132
	SADDLRAF	79	86	8	0.10046
	HQHLPARRA	46	54	9	0.09929
	DEIDGVNHQH	39	48	10	0.09225
	RRAEPQRHTM	52	61	10	0.08855
	PKATLQDIVL	4	13	10	0.08548
	ESSADDLRAF	77	86	10	0.08497
	NHQHLPARRA	45	53	9	0.0841
	DEIDGVNHQHL	39	49	11	0.08401
	NEIPVDLL	19	26	8	0.08376
	ATLQDIVLHL	6	15	10	0.07944
	NEIPVDLLC	19	27	9	0.07728
	NTLSFVCPWCA	92	102	11	0.07663
	ARRAEPQRH	51	59	9	0.07571
	FQQLFLNTLS	86	95	10	0.07463
	LEPQNEIPV	15	23	9	0.07363
	FQQLFLNTL	86	94	9	0.07202
	HQHLPARR	46	53	8	0.06905
	KATLQDIVLH	5	14	10	0.06388
	LNTLSFVCPWC	91	101	11	0.06385
	KCEARIKLVV	67	76	10	0.06363
	ATLQDIVL	6	13	8	0.06156
	KCEARIKLV	67	75	9	0.05907
	RRAEPQRHT	52	60	9	0.05619
	ATLQDIVLH	6	14	9	0.05508
	QQLFLNTLSFV	87	97	11	0.05324
	SADDLRAFQQL	79	89	11	0.05198
	IPVDLLCHEQ	21	30	10	0.04917
	ESSADDLRA	77	85	9	0.04903
	IVLHLEPQNEI	11	21	11	0.04885
	NEIPVDLLCHE	19	29	11	0.046
	KATLQDIVL	5	13	9	0.04596
	QLSDSEEEN	30	38	9	0.04477
	TLSFVCPW	93	100	8	0.04419
	NEIPVDLLCH	19	28	10	0.04254
	GPKATLQDIVL	3	13	11	0.04089
	DDLRAFQQLFL	81	91	11	0.03778
	RRAEPQRH	52	59	8	0.03729
	EIDGVNHQH	40	48	9	0.03503
	CEARIKLVVE	68	77	10	0.0329
	DDLRAFQQL	81	89	9	0.03134
	LHLEPQNEI	13	21	9	0.03035
	VLHLEPQNEI	12	21	10	0.03004
	ADDLRAFQQL	80	89	10	0.0293
	PKATLQDIV	4	12	9	0.0284
	QQLFLNTLSF	87	96	10	0.02762
	EIDGVNHQHL	40	49	10	0.02679
	KATLQDIV	5	12	8	0.02184
	PVDLLCHEQ	22	30	9	0.02029
	ESSADDLR	77	84	8	0.01879
	IPVDLLCHEQL	21	31	11	0.00889
	EIPVDLLCH	20	28	9	0.00824
	DLRAFQQLFL	82	91	10	0.00737
	RAEPQRHTM	53	61	9	0.00724
	CEARIKLVV	68	76	9	0.00614
	RRAEPQRHTML	52	62	11	0.00086
	IDGVNHQHL	41	49	9	-0.00217
	AEPQRHTM	54	61	8	-0.00655
	FLNTLSFVC	90	98	9	-0.00665
	GVNHQHLPARR	43	53	11	-0.00883
	LRAFQQLFLNT	83	93	11	-0.00884
	EARIKLVVE	69	77	9	-0.01076
	DDLRAFQQLF	81	90	10	-0.0127
	HLEPQNEI	14	21	8	-0.01305
	LRAFQQLFLN	83	92	10	-0.01322
	RIKLVVESS	71	79	9	-0.01426
	ADDLRAFQQLF	80	90	11	-0.01474
	VLHLEPQNE	12	20	9	-0.01514
	GPKATLQDIV	3	12	10	-0.01619
	CEARIKLV	68	75	8	-0.01798
	VDLLCHEQL	23	31	9	-0.01999
	FQQLFLNTLSF	86	96	11	-0.02134
	QLFLNTLSFV	88	97	10	-0.02332
	FLNTLSFV	90	97	8	-0.03077
	LRAFQQLFL	83	91	9	-0.0323
	VNHQHLPARR	44	53	10	-0.03254
	FLNTLSFVCPW	90	100	11	-0.03406
	EARIKLVV	69	76	8	-0.03488
	FVCPWCASQQ	96	105	10	-0.03593
	DLRAFQQL	82	89	8	-0.03663
	DGVNHQHLPAR	42	52	11	-0.03985
	AFQQLFLNTLS	85	95	11	-0.04157
	DLRAFQQLF	82	90	9	-0.04311
	DGVNHQHL	42	49	8	-0.04335
	AFQQLFLNTL	85	94	10	-0.04418
	GVNHQHLPAR	43	52	10	-0.04779
	QLFLNTLSF	88	96	9	-0.04894
	PKATLQDI	4	11	8	-0.04936
	ARIKLVVES	70	78	9	-0.0524
	LFLNTLSFV	89	97	9	-0.05397
	IKLVVESSA	72	80	9	-0.06389
	EPQRHTML	55	62	8	-0.06568
	GVNHQHLPA	43	51	9	-0.06774
	AFQQLFLNT	85	93	9	-0.0679
	NTLSFVCPW	92	100	9	-0.06919
	VNHQHLPAR	44	52	9	-0.0715
	EPQRHTMLC	55	63	9	-0.07216
	CMCCKCEARIK	63	73	11	-0.07848
	RAEPQRHTML	53	62	10	-0.08045
	RAFQQLFLNTL	84	94	11	-0.08138
	VESSADDLRAF	76	86	11	-0.08277
	GPKATLQDI	3	11	9	-0.08807
	VNHQHLPA	44	51	8	-0.09436
	LRAFQQLF	83	90	8	-0.1007
	RAFQQLFL	84	91	8	-0.103
	RAFQQLFLNT	84	93	10	-0.1051
	AEPQRHTML	54	62	9	-0.10915
	RAFQQLFLN	84	92	9	-0.10948
	ARIKLVVESS	70	79	10	-0.1177
	VESSADDLRA	76	85	10	-0.11871
	PQRHTMLCM	56	64	9	-0.11901
	LFLNTLSF	89	96	8	-0.12237
	EPQRHTMLCM	55	64	10	-0.12238
	RAEPQRHTMLC	53	63	11	-0.1277
	LVVESSADDLR	74	84	11	-0.13683
	LVVESSADDL	74	83	10	-0.13954
	MHGPKATL	1	8	8	-0.14057
	VESSADDL	76	83	8	-0.14247
	MHGPKATLQ	1	9	9	-0.14705
	VESSADDLR	76	84	9	-0.14895
	HGPKATLQ	2	9	8	-0.15532
	AEPQRHTMLC	54	63	10	-0.1564
	LVVESSADD	74	82	9	-0.1567
	MCCKCEAR	64	71	8	-0.15973
	EQLSDSEEE	29	37	9	-0.1612
	HGPKATLQDIV	2	12	11	-0.16806
	QRHTMLCM	57	64	8	-0.17738
	CPWCASQQ	98	105	8	-0.19774
	AEPQRHTMLCM	54	64	11	-0.20662
	HGPKATLQD	2	10	9	-0.223
	VVESSADDLR	75	84	10	-0.22385
	CMCCKCEAR	63	71	9	-0.22514
	VVESSADDL	75	83	9	-0.22656
	MHGPKATLQDI	1	11	11	-0.2295
	HGPKATLQDI	2	11	10	-0.23994
	EPQRHTMLCMC	55	65	11	-0.24576
	ARIKLVVESSA	70	80	11	-0.24623
	LCMCCKCEARI	62	72	11	-0.26874
	HEQLSDSEE	28	36	9	-0.2701
	QRHTMLCMC	57	65	9	-0.27998
	LCMCCKCEAR	62	71	10	-0.31714
	TMLCMCCK	60	67	8	-0.3251
	HEQLSDSE	28	35	8	-0.3286
	HTMLCMCC	59	66	8	-0.33146
	HTMLCMCCK	59	67	9	-0.36296
	RHTMLCMC	58	65	8	-0.37385
	QRHTMLCMCCK	57	67	11	-0.42704
	TMLCMCCKC	60	68	9	-0.4511
	MLCMCCKCEAR	61	71	11	-0.45259
	RHTMLCMCCK	58	67	10	-0.4697
	MLCMCCKCEA	61	70	10	-0.4892
	HTMLCMCCKC	59	68	10	-0.51391
	HTMLCMCCKCE	59	69	11	-0.60841
	RHTMLCMCCKC	58	68	11	-0.62065

## Sheet: HPV 31-E7
	HPV 31-E7 8-11mer peptides
	Peptides				MHC-I Immunogenicity
		Position			IEDB
	Peptides	Start	End	Length	score
	SSDEEDVID	31	39	9	0.33893
	TQVDIRIL	72	79	8	0.32636
	TQVDIRILQ	72	80	9	0.31988
	STQVDIRILQ	71	80	10	0.3097
	NYNIVTFC	51	58	8	0.30736
	TQVDIRILQEL	72	82	11	0.29562
	NYNIVTFCC	51	59	9	0.27586
	STQVDIRIL	71	79	9	0.27226
	QVDIRILQEL	73	82	10	0.27142
	SNYNIVTFC	50	58	9	0.26191
	SSDEEDVI	31	38	8	0.26117
	QVDIRILQE	73	81	9	0.23976
	MGSFGIVCPN	84	93	10	0.21358
	QSTQVDIRIL	70	79	10	0.20456
	DSSDEEDVI	30	38	9	0.20321
	SNYNIVTF	50	57	8	0.19351
	LQPEATDL	15	22	8	0.19051
	GSFGIVCPN	85	93	9	0.18858
	LQPEATDLH	15	23	9	0.18403
	VDIRILQELL	74	83	10	0.18306
	LQPEATDLHCY	15	25	11	0.18001
	VDIRILQELLM	74	84	11	0.17969
	VDIRILQEL	74	82	9	0.17518
	MRGETPTL	1	8	8	0.17187
	TSNYNIVTF	49	57	9	0.17068
	MRGETPTLQ	1	9	9	0.16539
	YNIVTFCCQ	52	60	9	0.15574
	DEEDVIDSP	33	41	9	0.14236
	DLQPEATDL	14	22	9	0.13129
	QPEATDLHCY	16	25	10	0.11663
	DIRILQEL	75	82	8	0.11538
	DTSNYNIVTF	48	57	10	0.11269
	DIRILQELL	75	83	9	0.1089
	DIRILQELLM	75	84	10	0.10553
	QPEATDLHCYE	16	26	11	0.10326
	LMGSFGIV	83	90	8	0.10275
	QSTQVDIRI	70	78	9	0.09968
	DEEDVIDSPA	33	42	10	0.0994
	LLMGSFGIVC	82	91	10	0.09834
	MRGETPTLQDY	1	11	11	0.08131
	VQSTQVDIRI	69	78	10	0.0762
	SPAGQAEPDT	40	49	10	0.06995
	QSTQVDIR	70	77	8	0.06944
	DTSNYNIVT	48	56	9	0.06654
	PEATDLHCY	17	25	9	0.05872
	SPAGQAEP	40	47	8	0.05533
	EEDVIDSPA	34	42	9	0.05312
	VLDLQPEATDL	12	22	11	0.05249
	LQDYVLDL	8	15	8	0.05196
	DSPAGQAEP	39	47	9	0.05125
	LDLQPEATDL	13	22	10	0.04909
	LQDYVLDLQ	8	16	9	0.04548
	LLMGSFGIV	82	90	9	0.03256
	ATDLHCYEQ	19	27	9	0.03217
	TLQDYVLDL	7	15	9	0.02358
	KSTLRLCVQ	62	70	9	0.02002
	GQAEPDTSNY	43	52	10	0.01739
	PDTSNYNIVTF	47	57	11	0.01273
	EATDLHCY	18	25	8	0.00907
	VQSTQVDIR	69	77	9	0.0079
	EATDLHCYE	18	26	9	0.00691
	IRILQELL	76	83	8	0.00413
	YNIVTFCCQCK	52	62	11	0.00403
	RGETPTLQDY	2	11	10	0.00332
	AGQAEPDTSNY	42	52	11	0.00321
	NIVTFCCQC	53	61	9	0.00253
	GQAEPDTSNYN	43	53	11	-0.0013
	IRILQELLM	76	84	9	-0.00235
	KSTLRLCV	62	69	8	-0.0041
	RGETPTLQDYV	2	12	11	-0.00472
	TDLHCYEQL	20	28	9	-0.01021
	FGIVCPNCS	87	95	9	-0.01516
	CKSTLRLCV	61	69	9	-0.01758
	VLDLQPEAT	12	20	9	-0.01984
	ETPTLQDYVLD	4	14	11	-0.04166
	AEPDTSNYNIV	45	55	11	-0.04206
	RILQELLM	77	84	8	-0.04246
	GETPTLQDYVL	3	13	11	-0.04248
	LLMGSFGI	82	89	8	-0.0452
	STLRLCVQS	63	71	9	-0.04591
	ETPTLQDYVL	4	13	10	-0.04626
	DLHCYEQL	21	28	8	-0.05086
	TPTLQDYVLDL	5	15	11	-0.0509
	YVLDLQPEA	11	19	9	-0.05198
	EPDTSNYNIV	46	55	10	-0.05232
	DVIDSPAGQ	36	44	9	-0.0532
	GETPTLQDY	3	11	9	-0.056
	PTLQDYVLDL	6	15	10	-0.0597
	QAEPDTSNY	44	52	9	-0.06392
	GETPTLQDYV	3	12	10	-0.06404
	TPTLQDYVLD	5	14	10	-0.06488
	ETPTLQDY	4	11	8	-0.06566
	NIVTFCCQCK	53	62	10	-0.06605
	PTLQDYVL	6	13	8	-0.0672
	ETPTLQDYV	4	12	9	-0.06782
	TPTLQDYVL	5	13	9	-0.06948
	IDSPAGQAE	38	45	9	-0.06976
	ILQELLMGS	78	86	9	-0.08649
	DYVLDLQPE	10	18	9	-0.09084
	ELLMGSFGIV	81	90	10	-0.09184
	QAEPDTSNYNI	44	54	11	-0.09335
	TPTLQDYV	5	12	8	-0.0936
	QELLMGSFGIV	80	90	11	-0.0973
	IVTFCCQCK	54	62	9	-0.10211
	AEPDTSNY	45	52	8	-0.10467
	IRILQELLMG	76	85	10	-0.10566
	AEPDTSNYN	45	53	9	-0.10683
	LPDSSDEEDV	28	37	10	-0.10706
	DVIDSPAGQA	36	45	10	-0.10863
	AEPDTSNYNI	45	54	10	-0.11757
	LQELLMGS	79	86	8	-0.12616
	EPDTSNYNI	46	54	9	-0.12783
	IRILQELLMGS	76	86	11	-0.1329
	CPNCSTRL	91	98	8	-0.13723
	CVQSTQVDIR	68	77	10	-0.14373
	FGIVCPNCSTR	87	97	11	-0.15255
	VCPNCSTRL	90	98	9	-0.15534
	LPDSSDEED	28	36	9	-0.15649
	LQELLMGSFGI	79	89	11	-0.16459
	QCKSTLRL	60	67	8	-0.16543
	KSTLRLCVQST	62	72	11	-0.16702
	ILQELLMGSFG	78	88	11	-0.16877
	PDTSNYNI	47	54	8	-0.16911
	STLRLCVQST	63	72	10	-0.17038
	RILQELLMGS	77	86	10	-0.1723
	VIDSPAGQA	37	45	9	-0.17232
	IVCPNCSTRL	89	98	10	-0.18019
	CYEQLPDSS	24	32	9	-0.18324
	ELLMGSFGI	81	89	9	-0.18443
	VCPNCSTR	90	97	8	-0.18558
	QELLMGSFGI	80	89	10	-0.18989
	ILQELLMGSF	78	87	10	-0.19181
	LQELLMGSFG	79	88	10	-0.19978
	TLRLCVQST	64	72	9	-0.20242
	IVCPNCSTR	89	97	9	-0.20265
	LPDSSDEE	28	35	8	-0.21499
	LQELLMGSF	79	87	9	-0.22282
	VTFCCQCK	55	62	8	-0.22329
	QELLMGSFG	80	88	9	-0.22508
	GIVCPNCSTR	88	97	10	-0.22564
	CVQSTQVDI	68	76	9	-0.22751
	LRLCVQSTQ	65	73	9	-0.24363
	LRLCVQST	65	72	8	-0.26631
	YEQLPDSSD	25	33	9	-0.27496
	EQLPDSSDE	26	34	9	-0.27555
	RILQELLMGSF	77	87	11	-0.27762
	RLCVQSTQV	66	74	9	-0.27941
	QELLMGSF	80	87	8	-0.29348
	YEQLPDSSDE	25	34	10	-0.32035
	LRLCVQSTQV	65	74	10	-0.3211
	CQCKSTLRL	59	67	9	-0.33818
	CQCKSTLR	59	66	8	-0.36842
	CCQCKSTLRL	58	67	10	-0.40553
	CCQCKSTL	58	65	8	-0.42482
	CCQCKSTLR	58	66	9	-0.4313
	FCCQCKSTL	57	65	9	-0.5065
	FCCQCKSTLR	57	66	10	-0.52601
	VTFCCQCKSTL	55	65	11	-0.55399
	TFCCQCKSTL	56	65	10	-0.55699
	TFCCQCKSTLR	56	66	11	-0.5765

## Sheet: HPV 45-E7
	HPV 45-E7 8-11mer peptides
	Peptides				MHC-I Immunogenicity
		Position			IEDB
	Peptides	Start	End	Length	score
	KCDGRIELTV	68	77	10	0.32887
	SEEENDEADGV	35	45	11	0.3214
	TLQEIVLHLEP	7	17	11	0.30174
	KCDGRIEL	68	75	8	0.30148
	CDGRIELTV	69	77	9	0.30025
	LQEIVLHLEPQ	8	18	11	0.2949
	GRIELTVES	71	79	9	0.26303
	GPRETLQEIVL	3	13	11	0.26244
	CKCDGRIEL	67	75	9	0.25736
	TLQEIVLHL	7	15	9	0.24115
	LPARRAEP	50	57	8	0.23651
	SEEENDEA	33	42	10	0.23233
	SEEENDEA	35	42	8	0.23233
	LPARRAEPQ	50	58	9	0.23003
	LSESEEENDEA	32	42	11	0.22966
	HGPRETLQEIV	2	12	11	0.2262
	LQEIVLHL	8	15	8	0.22348
	LQEIVLHLE	8	16	9	0.217
	LSFVCPWC	95	102	8	0.20354
	LSFVCPWCAT	95	104	10	0.20211
	PRETLQEIVLH	4	14	11	0.1991
	GPRETLQEIV	3	12	10	0.19777
	GRIELTVESS	71	80	10	0.19765
	EENDEADGV	37	45	9	0.19307
	SSAEDLRTL	79	87	9	0.19097
	PRETLQEIVL	4	13	10	0.17865
	MHGPRETL	1	8	8	0.17725
	TLSFVCPWC	94	102	9	0.17361
	HGPRETLQ	2	9	8	0.17316
	QEIVLHLEPQ	9	18	10	0.17302
	LSFVCPWCA	95	103	9	0.17204
	FVCPWCAT	97	104	8	0.16931
	RETLQEIVLHL	5	15	11	0.16414
	ESSAEDLRTL	78	87	10	0.16069
	ETLQEIVLHL	6	15	10	0.15534
	QEIVLHLEP	9	17	9	0.15353
	PQNELDPVDLL	17	27	11	0.14975
	EENDEADGVSH	37	47	11	0.1475
	PQNELDPVDL	17	26	10	0.14681
	RETLQEIVLH	5	14	10	0.13978
	ETLQEIVL	6	13	8	0.13746
	MHGPRETLQEI	1	11	11	0.13584
	HGPRETLQEI	2	11	10	0.13408
	ETLQEIVLH	6	14	9	0.13098
	ESSAEDLRT	78	86	9	0.12493
	RETLQEIVL	5	13	9	0.11933
	SAEDLRTLQ	80	88	9	0.11902
	PRETLQEIV	4	12	9	0.11398
	EIVLHLEP	10	17	8	0.1078
	GPRETLQEI	3	11	9	0.10565
	HGPRETLQE	2	10	9	0.10548
	EPQNELDPVDL	16	26	11	0.10155
	EIVLHLEPQ	10	18	9	0.10132
	ARRAEPQRHK	52	61	10	0.09641
	RETLQEIV	5	12	8	0.09521
	QEIVLHLE	9	16	8	0.09503
	ESSAEDLR	78	85	8	0.09469
	CPWCATNQ	99	106	8	0.08683
	RIELTVESS	72	80	9	0.08584
	QNELDPVDLL	18	27	10	0.08324
	STLSFVCPWCA	93	103	11	0.07663
	ARRAEPQRH	52	60	9	0.07571
	NELDPVDL	19	26	8	0.0655
	LSTLSFVCPWC	92	102	11	0.06385
	NELDPVDLL	19	27	9	0.05902
	RRAEPQRHK	53	61	9	0.05619
	EPQNELDPV	16	24	9	0.05519
	STLSFVCPWC	93	102	10	0.05344
	NELDPVDLLC	19	28	10	0.05316
	HAQLPARRA	47	55	9	0.05119
	IVLHLEPQNEL	11	21	11	0.04885
	ELDPVDLL	20	27	8	0.04776
	LHLEPQNELD	13	22	10	0.04548
	VLHLEPQNELD	12	22	11	0.04517
	NDEADGVSHA	39	48	10	0.04461
	TLSFVCPW	94	101	8	0.04419
	ELDPVDLLC	20	28	9	0.04128
	RRAEPQRH	53	60	8	0.03729
	PRETLQEI	4	11	8	0.03622
	LHLEPQNEL	13	21	9	0.03035
	IELTVESS	73	80	8	0.03029
	VLHLEPQNEL	12	21	10	0.03004
	VSHAQLPARRA	45	55	11	0.02622
	DPVDLLCYEQL	22	32	11	0.02504
	HAQLPARR	47	54	8	0.02095
	NELDPVDLLCY	19	29	11	0.01842
	ELDPVDLLCY	20	29	10	0.00654
	AEDLRTLQQ	81	89	9	0.00594
	DEADGVSHAQ	40	49	10	0.00265
	HLEPQNELDPV	14	24	11	0.00154
	VESSAEDLRTL	77	87	11	-0.00705
	ELDPVDLLCYE	20	30	11	-0.01106
	HLEPQNEL	14	21	8	-0.01305
	DEADGVSHA	40	48	9	-0.01384
	LSTLSFVC	92	99	8	-0.01462
	RAEPQRHK	54	61	8	-0.01544
	QQLFLSTL	88	95	8	-0.01957
	ARRAEPQRHKI	52	62	11	-0.01991
	VSHAQLPARR	45	54	10	-0.02091
	EADGVSHAQ	41	49	9	-0.02407
	QQLFLSTLS	88	96	9	-0.02605
	CCKCDGRI	66	73	8	-0.02707
	LEPQNELDPV	15	24	10	-0.02716
	LEPQNELDP	15	23	9	-0.02861
	DPVDLLCY	22	29	8	-0.03102
	DEADGVSH	40	47	8	-0.03274
	RRAEPQRHKIL	53	63	11	-0.03354
	RHKILCVCCK	59	68	10	-0.03752
	RIELTVESSA	72	81	10	-0.04269
	SAEDLRTLQQL	80	90	11	-0.04366
	EPQRHKIL	56	63	8	-0.0447
	GVSHAQLPARR	44	54	11	-0.05383
	VDLLCYEQL	24	32	9	-0.05392
	DEADGVSHAQL	40	50	10	-0.05709
	FLSTLSFVC	91	99	9	-0.05825
	LSTLSFVCPW	92	101	10	-0.05878
	VSHAQLPAR	45	53	9	-0.05987
	RRAEPQRHKI	53	62	10	-0.06013
	SHAQLPARR	46	54	9	-0.06184
	LQQLFLSTL	87	95	9	-0.06214
	STLSFVCP	93	100	8	-0.06271
	LTVESSAEDLR	75	85	11	-0.06346
	DLLCYEQL	25	32	8	-0.06496
	IELTVESSA	73	81	9	-0.06637
	VESSAEDL	77	84	8	-0.0691
	STLSFVCPW	93	101	9	-0.06919
	DLLCYEQLS	25	33	9	-0.07144
	LTVESSAEDL	75	84	10	-0.07376
	LQQLFLSTLS	87	96	10	-0.07501
	PQRHKILCV	57	65	9	-0.07623
	EPQRHKILCV	56	65	10	-0.0796
	FLSTLSFV	91	98	8	-0.08237
	VSHAQLPA	45	52	8	-0.08273
	EADGVSHAQL	41	50	10	-0.08381
	LQQLFLST	87	94	8	-0.08482
	EQLSESEEE	30	38	9	-0.0853
	FLSTLSFVCPW	91	101	11	-0.08566
	EDLRTLQQLFL	82	92	11	-0.08732
	EDLRTLQQL	82	90	9	-0.0896
	AEDLRTLQQL	81	90	10	-0.09164
	SHAQLPAR	46	53	8	-0.09208
	GVSHAQLPAR	44	53	10	-0.09279
	DLRTLQQLFLS	83	93	11	-0.09866
	QQLFLSTLSFV	88	98	11	-0.10156
	LCYEQLSES	27	35	9	-0.10481
	RAEPQRHKILC	54	64	11	-0.10672
	GVSHAQLPA	44	52	9	-0.10793
	ADGVSHAQL	42	50	9	-0.11277
	KILCVCCK	61	68	8	-0.1139
	RAEPQRHKIL	54	63	10	-0.11485
	EADGVSHAQLP	41	51	11	-0.11551
	DLRTLQQLFL	83	92	10	-0.11774
	ELTVESSAE	74	82	9	-0.12085
	QQLFLSTLSF	88	97	10	-0.12718
	QRHKILCV	58	65	8	-0.13284
	AEPQRHKILC	55	64	10	-0.13542
	EDLRTLQQLF	82	91	10	-0.1378
	LLCYEQLSE	26	34	9	-0.13878
	AEDLRTLQQLF	81	91	11	-0.13984
	QLFLSTLSFVC	89	99	11	-0.14007
	RAEPQRHKI	54	62	9	-0.14144
	LRTLQQLFLS	84	93	10	-0.14228
	AEPQRHKIL	55	63	9	-0.14355
	RTLQQLFL	85	92	8	-0.1446
	TVESSAEDLR	76	85	10	-0.15048
	RTLQQLFLS	85	93	9	-0.15108
	TVESSAEDL	76	84	9	-0.16078
	TLQQLFLST	86	94	9	-0.16078
	LRTLQQLFL	84	92	9	-0.16136
	DLRTLQQL	83	90	8	-0.16174
	AEPQRHKILCV	55	65	11	-0.16384
	DLRTLQQLF	83	91	9	-0.16822
	LQQLFLSTLSF	87	97	11	-0.17614
	QLFLSTLSFV	89	98	10	-0.17812
	TLQQLFLSTL	86	95	10	-0.17834
	TLQQLFLSTLS	86	96	11	-0.19121
	YEQLSESEE	29	37	9	-0.19673
	QLFLSTLSF	89	97	9	-0.20374
	LFLSTLSFV	90	98	9	-0.21393
	AEPQRHKI	55	62	8	-0.22131
	LRTLQQLF	84	91	8	-0.22976
	LRTLQQLFLST	84	94	11	-0.23078
	VCCKCDGR	65	72	8	-0.23752
	KILCVCCKC	61	69	9	-0.2399
	YEQLSESE	29	36	8	-0.25523
	RTLQQLFLSTL	85	95	11	-0.25714
	CYEQLSESE	28	36	9	-0.26275
	LFLSTLSF	90	97	8	-0.28233
	CVCCKCDGR	64	72	9	-0.29398
