# Supplementary material for: A comprehensive in silico analysis for identification of therapeutic epitopes in HPV16, 18, 31 and 45 oncoproteins
Source: PLoS One. 2018 Oct 24;13(10):e0205933. doi: 10.1371/journal.pone.0205933 (PMC6200245; doi:10.1371/journal.pone.0205933)
Supplement: S5 File — (ZIP) [file pone.0205933.s005.zip › S5 File (MHC-I population coverages predictions)/S5A File (MHC-I population coverages of E5 oncoprotein epitopes) .xlsx]

## Sheet: HPV 16-E5
	HPV 16-E5 8-11mer peptides
	Peptides				MHC-I Population coverage
		Position			IEDB
	Peptides	Start	End	Length	World	IRAN
	IIFVYIPLF	64	72	9	99.99	87.07
	YTSLIILVL	39	47	9	99.93	99.59
	VYIIFVYIPLF	62	72	11	99.9	97.9
	HTHARFLI	75	82	8	99.87	98.29
	NLDTASTTL	3	11	9	99.85	99.01
	VYIIFVYI	62	69	8	99.85	97.16
	VYIPLFLI	67	74	8	99.85	97.15
	TTLLACFLL	9	17	9	99.85	97
	ASAFRCFI	54	61	8	99.81	97.49
	STTLLACFLL	8	17	10	99.8	96.77
	STYTSLIIL	37	45	9	99.7	97.19
	SVSTYTSLI	35	43	9	98.11	90.54
	IFVYIPLFL	65	73	9	97.96	91.46
	FLIHTHARF	72	80	9	97.75	95.12
	FVYIPLFL	66	73	8	97.22	93.95
	LSVSTYTSL	34	42	9	93.47	66.22
	FVYIPLFLI	66	74	9	89.59	84.26
	LIHTHARFL	73	81	9	87.34	56.92
	ITAASAFRCF	51	60	10	82.18	28.38
	TYTSLIILV	38	46	9	81.77	81.03
	MTNLDTASTTL	1	11	11	80.64	79.97
	WITAASAFRCF	50	60	11	80.48	19.47
	ITAASAFRCFI	51	61	11	79.89	35.16
	LIRPLLLSV	28	36	9	79.12	82.51
	LLIRPLLL	27	34	8	78.86	17.37
	VCLLIRPLLL	25	34	10	77.45	14.62
	CLLIRPLL	26	33	8	77.45	14.62
	TLLACFLL	10	17	8	76.93	2.19
	YIIFVYIPL	63	71	9	76.67	66.24
	ITAASAFRC	51	59	9	75.56	7.84
	TLLACFLLC	10	18	9	74.79	-
	TAASAFRCF	52	60	9	71.9	63.8
	VYIIFVYIPL	62	71	10	70.79	68.47
	SAFRCFIVY	55	63	9	70.69	72.3
	FRCFIVYIIF	57	66	10	69.8	71.35
	FRCFIVYI	57	64	8	67.7	63.76
	LWITAASAF	49	57	9	67.27	65.99
	YTSLIILVLL	39	48	10	66.82	60.25
	LFLIHTHARFL	71	81	11	66.24	54.1
	SAFRCFIVYI	55	64	10	64.64	58.17
	FLLCFCVLL	15	23	9	62.23	68.03
	LLSVSTYTSL	33	42	10	62.18	44.2
	VLLCVCLLI	21	29	9	62.12	52.11
	FIVYIIFVYI	60	69	10	62	66.56
	LLWITAASAF	48	57	10	61.7	64
	LLLWITAASAF	47	57	11	60.28	61.28
	AFRCFIVYIIF	56	66	11	58.9	70.63
	ASAFRCFIVY	54	63	10	58.68	45.93
	FRCFIVYIIFV	57	67	11	57.58	53.67
	STYTSLIILV	37	46	10	57.5	69.08
	IVYIIFVY	61	68	8	56.8	63.3
	SAFRCFIVYII	55	65	11	55.64	54.97
	WITAASAF	50	57	8	54.3	55.53
	LFLIHTHARF	71	80	10	54.22	39.91
	FIVYIIFVY	60	68	9	53.36	49.14
	YIIFVYIPLF	63	72	10	53.3	44.3
	TLLACFLLCF	10	19	10	51.58	38.06
	IIFVYIPL	64	71	8	51.4	50
	IVYIIFVYI	61	69	9	48.93	61.77
	YTSLIILV	39	46	8	47.98	56.8
	FLLCFCVLLCV	15	25	11	46.73	46.1
	NLDTASTTLL	3	12	10	46.7	48.15
	CLLIRPLLL	26	34	9	45.51	45.63
	LLLWITAASA	47	56	10	45.51	45.63
	LIILVLLLWI	42	51	10	45.02	47.69
	RCFIVYIIFVY	58	68	11	44.99	51.13
	TNLDTASTTL	2	11	10	44.18	54.03
	AASAFRCFIVY	53	63	11	43.95	45.81
	AFRCFIVY	56	63	8	43.79	39.39
	CFLLCFCVLL	14	23	10	43.75	50.78
	IFVYIPLF	65	72	8	43.62	43.66
	RPLLLSVSTY	30	39	10	42.91	53.52
	LLIRPLLLSV	27	36	10	42.31	39.91
	IIFVYIPLFL	64	73	10	42.1	36.32
	FLIHTHARFLI	72	82	11	41.86	34.81
	FRCFIVYII	57	65	9	41.35	32.33
	AFRCFIVYII	56	65	10	40.67	32.47
	FLLCFCVLLC	15	24	10	40.62	47.38
	SLIILVLLL	41	49	9	40.6	38.1
	VLLLWITAA	46	54	9	40.6	38.1
	LLACFLLCFCV	11	21	11	40.6	38.06
	LLWITAAS	48	55	8	40.6	38.06
	CLLIRPLLLSV	26	36	11	40.06	38.06
	FLLCFCVL	15	22	8	40.01	23.67
	LLLSVSTYT	32	40	9	39.8	36.32
	LLACFLLC	11	18	8	39.08	36.32
	LLCFCVLLCV	16	25	10	39.08	36.32
	LLSVSTYTS	33	41	9	39.08	36.32
	SLIILVLLLWI	41	51	11	39.08	36.32
	LLWITAASA	48	56	9	39.08	36.32
	CFIVYIIFV	59	67	9	39.08	36.32
	LLWITAASAFR	48	58	11	38.64	51.28
	STYTSLII	37	44	8	38.45	54.3
	IVYIIFVYIPL	61	71	11	38.36	39.22
	LIHTHARFLI	73	82	10	38.06	30.96
	IHTHARFL	74	81	8	38.06	30.96
	LLLSVSTYTSL	32	42	11	37.91	12.37
	YIIFVYIPLFL	63	73	11	37.13	18.58
	LWITAASAFR	49	58	10	36.29	56.85
	LIHTHARFLIT	73	83	11	35.46	30.96
	SVSTYTSL	35	42	8	35.35	30.55
	IFVYIPLFLI	65	74	10	34.73	31.41
	CFIVYIIFVY	59	68	10	34.26	26.7
	CFLLCFCVL	14	22	9	33.97	22.13
	NLDTASTTLLA	3	13	11	33.88	40.3
	LLACFLLCF	11	19	9	33.53	8.8
	TYTSLIILVL	38	47	10	32.95	13.74
	IHTHARFLI	74	82	9	32.74	14
	RCFIVYII	58	65	8	32.58	43.51
	RCFIVYIIF	58	66	9	32.53	27.33
	LIHTHARF	73	80	8	32.48	28.5
	ITAASAFR	51	58	8	31.59	48.16
	VYIPLFLIH	67	75	9	31.56	14.07
	TYTSLIIL	38	45	8	30.83	13.74
	AASAFRCFI	53	61	9	30.66	23.71
	LDTASTTL	4	11	8	30.63	43.97
	CFIVYIIF	59	66	8	30.47	12.41
	TASTTLLACF	6	15	10	30.23	27.59
	LSVSTYTSLI	34	43	10	29.28	55.5
	LLCVCLLIR	22	30	9	28.71	25
	YTSLIILVLLL	39	49	11	28.53	18.06
	SAFRCFIV	55	62	8	27.8	39.73
	LLLSVSTY	32	39	8	27.4	23.91
	AFRCFIVYI	56	64	9	27.38	42.23
	ASAFRCFIVYI	54	64	11	27.16	32.66
	VYIIFVYIP	62	70	9	26.18	8.8
	ACFLLCFCVLL	13	23	11	26.1	38.22
	TSLIILVLL	40	48	9	24.56	35.83
	RPLLLSVSTYT	30	40	11	23.96	7.84
	STYTSLIILVL	37	47	11	23.78	23.45
	VLLCVCLLIR	21	30	10	23.63	20.08
	LIILVLLLW	42	50	9	23.58	29.5
	DTASTTLLACF	5	15	11	23.26	30.06
	IRPLLLSV	29	36	8	22.17	19.85
	TYTSLIILVLL	38	48	11	21.38	6.68
	VYIPLFLIHTH	67	77	11	21.38	6.68
	SLIILVLLLW	41	50	10	21.36	30.44
	IIFVYIPLFLI	64	74	11	21.11	28.72
	TTLLACFLLCF	9	19	11	20.47	21.66
	TNLDTASTTLL	2	12	11	20.02	38.22
	IRPLLLSVSTY	29	39	11	19.22	1.99
	VSTYTSLI	36	43	8	18.63	28.31
	LSVSTYTSLII	34	44	11	18.05	29.71
	WITAASAFR	50	58	9	17.55	25
	FLIHTHAR	72	79	8	17.55	25
	TAASAFRCFI	52	61	10	16.25	11.52
	RPLLLSVST	30	38	9	16.25	7.84
	IPLFLIHTHA	69	78	10	16.25	7.84
	VSTYTSLII	36	44	9	15.76	32.21
	LACFLLCF	12	19	8	15.47	4.64
	AASAFRCF	53	60	8	15.45	6.54
	ACFLLCFCVL	13	22	10	15.11	-
	PLFLIHTHARF	70	80	11	14.91	12.95
	IILVLLLW	43	50	8	14.56	13.57
	PLLLSVSTY	31	39	9	14.42	5.52
	FIVYIIFV	60	67	8	14.33	18.93
	ASTTLLACF	7	15	9	13.81	15.74
	CFIVYIIFVYI	59	69	11	13.06	12.97
	TSLIILVLLL	40	49	10	12.91	16.46
	LLCVCLLI	22	29	8	12.79	7.97
	FVYIPLFLIH	66	75	10	12.59	28.09
	STTLLACF	8	15	8	11.75	13.94
	TASTTLLACFL	6	16	11	10.98	6.47
	SVSTYTSLIIL	35	45	11	10.98	6.47
	FCVLLCVCLL	19	28	10	10.45	18.92
	FVYIPLFLIHT	66	76	11	10.31	12.97
	IILVLLLWI	43	51	9	10.26	20.08
	LFLIHTHAR	71	79	9	10.01	14.99
	VSTYTSLIIL	36	45	10	9.64	23.63
	FLIHTHARFL	72	81	10	9.62	84.17
	VSTYTSLIILV	36	46	11	8.56	23.66
	CVLLCVCLLIR	20	30	11	7.95	10.89
	TSLIILVLLLW	40	50	11	7.26	9.75
	IHTHARFLIT	74	83	10	6.99	4.35
	LDTASTTLL	4	12	9	6.98	1
	DTASTTLLA	5	13	9	6.98	1
	TSLIILVL	40	47	8	6.73	4.94
	IPLFLIHTHAR	69	79	11	6.71	10.89
	IPLFLIHTH	69	77	9	6.21	21.85
	FCVLLCVCL	19	27	9	6.06	1.99
	SLIILVLL	41	48	8	5.57	1.99
	CVLLCVCLLI	20	29	10	5.44	21.85
	VYIPLFLIHT	67	76	10	5.43	2.19
	LCVCLLIR	23	30	8	5.36	4.35
	WITAASAFRC	50	59	10	3.9	1.99
	ILVLLLWITA	44	53	10	3.89	4.35
	HTHARFLIT	75	83	9	3.89	4.35
	RPLLLSVS	30	37	8	3.72	4.94
	YIPLFLIHTHA	68	78	11	3.72	4.94
	YIPLFLIHTH	68	77	10	3.36	-
	SVSTYTSLII	35	44	10	2.99	4.64
	TAASAFRCFIV	52	62	11	2.99	4.64
	LACFLLCFC	12	20	9	2.88	2.98
	MTNLDTAST	1	9	9	2.5	2.19
	ASTTLLACFL	7	16	10	2.49	1.99
	STTLLACFL	8	16	9	2.49	1.99
	CVCLLIRPL	24	32	9	2.49	1.99
	RCFIVYIIFV	58	67	10	2.49	1.99
	LIRPLLLSVS	28	37	10	2.02	-
	IRPLLLSVST	29	38	10	2.02	-
	LVLLLWITAA	45	54	10	1.95	2.19
	YIPLFLIHT	68	76	9	1.95	2.19
	IPLFLIHT	69	76	8	1.95	2.19
	LLCFCVLL	16	23	8	1.7	-
	DTASTTLLAC	5	14	10	0	0
	TASTTLLAC	6	14	9	0	0
	ASTTLLACFLL	7	17	11	0	0
	TTLLACFL	9	16	8	0	0
	LACFLLCFCVL	12	22	11	0	0
	LLCFCVLLC	16	24	9	0	0
	LCFCVLLCV	17	25	9	0	0
	LCFCVLLCVCL	17	27	11	0	0
	CVLLCVCL	20	27	8	0	0
	CVLLCVCLL	20	28	9	0	0
	VLLCVCLL	21	28	8	0	0
	LLCVCLLIRPL	22	32	11	0	0
	LCVCLLIRP	23	31	9	0	0
	LCVCLLIRPL	23	32	10	0	0
	LCVCLLIRPLL	23	33	11	0	0
	CVCLLIRPLL	24	33	10	0	0
	CVCLLIRPLLL	24	34	11	0	0
	VCLLIRPLL	25	33	9	0	0
	LLIRPLLLS	27	35	9	0	0
	IRPLLLSVS	29	37	9	0	0
	LLSVSTYTSLI	33	43	11	0	0
	LIILVLLL	42	49	8	0	0
	ILVLLLWIT	44	52	9	0	0
	LVLLLWITA	45	53	9	0	0
	LLLWITAAS	47	55	9	0	0
	AASAFRCFIV	53	62	10	0	0
	ASAFRCFIV	54	62	9	0	0
	PLFLIHTHA	70	78	9	0	0
	PLFLIHTHAR	70	79	10	0	0

## Sheet: HPV 18-E5
	HPV 18-E5 8-11mer peptides
	Peptides				MHC-I Population coverage
		Position			IEDB
	Peptides	Start	End	Length	World	IRAN
	ATAFTVYVF	47	55	9	100	99.57
	TSPATAFTV	44	52	9	100	98.19
	FLLPMLLL	57	64	8	99.99	98.6
	CMYVCCHVPLL	13	23	11	99.98	98.91
	ITSPATAFTV	43	52	10	99.97	98.11
	VYVFCFLL	52	59	8	99.96	97.36
	MYVCCHVPLL	14	23	10	99.95	99.26
	AYAWVLVF	30	37	8	99.95	99.25
	ITSPATAF	43	50	8	99.95	98.56
	MYVCCHVPL	14	22	9	99.87	97.78
	AYAWVLVFV	30	38	9	99.87	97.14
	VITSPATAF	42	50	9	99.28	95.99
	TSPATAFTVYV	44	54	11	98.71	76.03
	MCAYAWVLVF	28	37	10	96.23	97.25
	YVFCFLLPML	53	62	10	95.05	98.01
	YVCCHVPLL	15	23	9	94.68	74.49
	CMCAYAWVLVF	27	37	11	93.54	77.54
	ITSPATAFTVY	43	53	11	92.46	78.82
	YVFCFLLPMLL	53	63	11	91.24	80.81
	YVCCHVPL	15	22	8	91.08	85.95
	TSPATAFTVY	44	53	10	90.18	51.16
	VCMCAYAWVL	26	35	10	89.63	41.63
	CMCAYAWVLV	27	36	10	88.41	55.74
	FLFCFCVCMY	6	15	10	86.1	82.86
	MLLLHIHAI	61	69	9	85.9	78.05
	LLPMLLLHI	58	66	9	85.03	38.06
	LHIHAILSL	64	72	9	84.77	73.88
	MCAYAWVL	28	35	8	84.55	31.66
	SPATAFTV	45	52	8	84.18	37.12
	MLSLIFLFCF	1	10	10	83.33	72.66
	SPATAFTVY	45	53	9	82.84	79.32
	YVFCFLLPM	53	61	9	80.31	72.35
	FTVYVFCFL	50	58	9	79.2	75.35
	CAYAWVLVF	29	37	9	78.1	78.31
	SVCMCAYAWVL	25	35	11	77.78	12.95
	VITSPATAFTV	42	52	11	76.72	20.75
	VCMCAYAWVLV	26	36	11	75.91	-
	FTVYVFCFLL	50	59	10	71.48	71.08
	CMYVCCHVPL	13	22	10	71.1	75.99
	CAYAWVLVFV	29	38	10	70.62	66.95
	YAWVLVFVYI	31	40	10	69.31	75.65
	AYAWVLVFVY	30	39	10	66.62	41.72
	FLFCFCVCMYV	6	16	11	66.29	65.61
	VVITSPATAF	41	50	10	65	58.62
	CAYAWVLVFVY	29	39	11	63.69	60.63
	LFCFCVCMYV	7	16	10	63.56	72.35
	IFLFCFCVCM	5	14	10	62.97	60.35
	VYVFCFLLPM	52	61	10	62.71	64.14
	TAFTVYVF	48	55	8	62.07	80.65
	YAWVLVFVY	31	39	9	62.06	60.78
	FLFCFCVCM	6	14	9	59.26	50.17
	TAFTVYVFCF	48	57	10	58.13	57.2
	LLLHIHAIL	62	70	9	57.57	59.8
	LLHIHAILSL	63	72	10	57	48.8
	VVITSPATA	41	49	9	53.59	55.65
	CAYAWVLV	29	36	8	53.39	58.6
	SPATAFTVYVF	45	55	11	52.01	42.65
	TVYVFCFLL	51	59	9	51.59	51.28
	LLPSVCMCAY	22	31	10	51.5	44.5
	VYVFCFLLPML	52	62	11	50.14	39.96
	MLLLHIHAIL	61	70	10	49.35	47.12
	FLLPMLLLHI	57	66	10	48.12	60.06
	IFLFCFCVCMY	5	15	11	47.61	40.56
	TVYVFCFLLPM	51	61	11	46.96	6.66
	PMLLLHIHAI	60	69	10	46.87	47.12
	FTVYVFCF	50	57	8	46.09	31.45
	FCFCVCMY	8	15	8	45.65	45.99
	LSLIFLFCF	2	10	9	45.25	20.59
	SPATAFTVYV	45	54	10	44.09	43.27
	MLSLIFLF	1	8	8	43.13	37.9
	SLIFLFCFCV	3	12	10	42.53	39.78
	LIFLFCFCV	4	12	9	42.53	39.78
	FCFCVCMYV	8	16	9	42.53	39.78
	WVLVFVYIV	33	41	9	42.53	39.78
	YAWVLVFV	31	38	8	41.29	49.85
	AWVLVFVYI	32	40	9	40.96	43.66
	CFLLPMLLL	56	64	9	40.96	43.66
	LSLIFLFCFCV	2	12	11	40.6	38.06
	CFLLPMLLLHI	56	66	11	40.6	38.06
	FLLPMLLLHIH	57	67	11	40.6	38.06
	WVLVFVYIVV	33	42	10	40.06	38.06
	CCHVPLLPSV	17	26	10	39.08	36.32
	PLLPSVCMCA	21	30	10	39.08	36.32
	LLPSVCMC	22	29	8	39.08	36.32
	VLVFVYIVV	34	42	9	39.08	36.32
	FVYIVVITS	37	45	9	39.08	36.32
	VFCFLLPM	54	61	8	38.47	29.62
	HIHAILSL	65	72	8	35.99	26.28
	ATAFTVYV	47	54	8	35.81	48.3
	FCFLLPML	55	62	8	35.47	36.02
	AFTVYVFCFL	49	58	10	35.36	38.36
	VPLLPSVCM	20	28	9	35.27	51.4
	LPMLLLHIHAI	59	69	11	34.68	39.47
	PLLPSVCMCAY	21	31	11	33.91	18.39
	YVCCHVPLLP	15	24	10	33.31	30.96
	AYAWVLVFVYI	30	40	11	32.7	29.62
	LPMLLLHI	59	66	8	32.26	35.52
	MCAYAWVLVFV	28	38	11	31.32	42.09
	LPSVCMCAY	23	31	9	28.22	33.75
	PATAFTVYVF	46	55	10	28.02	10.61
	LLPSVCMCAYA	22	32	11	27.26	8.14
	AFTVYVFCF	49	57	9	26.18	8.8
	VYVFCFLLP	52	60	9	26.18	8.8
	PSVCMCAY	24	31	8	25.97	8.8
	HVPLLPSVCM	19	28	10	25.38	20.08
	VFCFLLPML	54	62	9	24.36	39.57
	SLIFLFCF	3	10	8	24.09	28.83
	VCMYVCCHVPL	12	22	11	24.05	42.47
	AFTVYVFCFLL	49	59	11	24	17.92
	LVFVYIVVI	35	43	9	23.22	39.45
	LFCFCVCMY	7	15	9	23.03	8.8
	MYVCCHVPLLP	14	24	11	22.17	19.99
	ATAFTVYVFCF	47	57	11	21.82	31.3
	VYIVVITSPA	38	47	10	21.38	6.68
	FCFLLPMLL	55	63	9	21.17	12.97
	FLLPMLLLH	57	65	9	20.35	10.89
	AWVLVFVY	32	39	8	20.19	14.73
	LIFLFCFCVCM	4	14	11	20	12.97
	LPMLLLHIH	59	67	9	19.68	44.2
	YVCCHVPLLPS	15	25	11	19.44	14.99
	YVFCFLLP	53	60	8	17.78	14.87
	FCFCVCMYVC	8	17	10	17.11	29.59
	LPMLLLHIHA	59	68	10	16.25	7.84
	LLHIHAILSLQ	63	73	11	16.15	14.62
	PATAFTVY	46	53	8	15.97	23.69
	VFVYIVVI	36	43	8	15.91	24.24
	LLLHIHAILSL	62	72	11	15.79	2.19
	LLLHIHAI	62	69	8	14.67	25.68
	FCFCVCMYVCC	8	18	11	14.49	29.59
	WVLVFVYIVVI	33	43	11	14.44	24.24
	LVFVYIVV	35	42	8	14.44	24.24
	LPSVCMCA	23	30	8	14.35	35.52
	TAFTVYVFCFL	48	58	11	13.31	4.02
	FCFLLPMLLL	55	64	10	13.21	12.97
	YAWVLVFVYIV	31	41	11	13.06	12.97
	IVVITSPATAF	40	50	11	12.65	4.64
	LLHIHAIL	63	70	8	12.6	14.62
	VPLLPSVCMCA	20	30	11	12.58	17.37
	PMLLLHIHAIL	60	70	11	12.16	14.62
	LPSVCMCAYA	23	32	10	11.98	20.08
	LPSVCMCAYAW	23	33	11	11.89	30.44
	HVPLLPSVCMC	19	29	11	11.63	17.37
	SVCMCAYAW	25	33	9	11.53	21.44
	HIHAILSLQ	65	73	9	11.48	14.07
	HVPLLPSV	19	26	8	10.54	15.54
	VLVFVYIVVI	34	43	10	10.31	12.97
	LVFVYIVVITS	35	45	11	10.31	12.97
	FVYIVVIT	37	44	8	10.31	12.97
	PSVCMCAYAW	24	33	10	9.65	11.64
	VCMCAYAW	26	33	8	9.65	11.64
	CFCVCMYV	9	16	8	9.54	21.45
	FVYIVVITSPA	37	47	11	9.43	19.15
	YIVVITSPA	39	47	9	9.06	7.02
	CHVPLLPSV	18	26	9	8.78	4.94
	LHIHAILSLQ	64	73	10	8.72	2.98
	LLPMLLLHIH	58	67	10	8.42	15.54
	TVYVFCFL	51	58	8	8.2	9.5
	FTVYVFCFLLP	50	60	11	8.12	1.87
	PATAFTVYVFC	46	56	11	6.98	14.68
	CHVPLLPSVCM	18	28	11	6.53	1.99
	VPLLPSVCMC	20	29	10	5.85	19.18
	VYIVVITSP	38	46	9	5.43	2.19
	VFCFLLPMLL	54	63	10	5.43	2.19
	CFLLPMLL	56	63	8	5.43	2.19
	IFLFCFCV	5	12	8	5.36	4.35
	LSLIFLFC	2	9	8	3.9	1.99
	LLPMLLLHIHA	58	68	11	3.72	4.94
	PLLPSVCM	21	28	8	3.36	1.99
	VFCFLLPMLLL	54	64	11	3.23	-
	YIVVITSP	39	46	8	3.06	-
	CMYVCCHV	13	20	8	2.94	4.94
	MCAYAWVLV	28	36	9	2.5	2.19
	ITSPATAFT	43	51	9	2.5	2.19
	SLIFLFCFC	3	11	9	1.95	2.19
	CVCMYVCCHV	11	20	10	1.95	2.19
	SVCMCAYAWV	25	34	10	1.95	2.19
	MLLLHIHAILS	61	71	11	1.95	2.19
	LIFLFCFC	4	11	8	0	0
	IFLFCFCVC	5	13	9	0	0
	VCMYVCCHV	12	20	9	0	0
	CMYVCCHVP	13	21	9	0	0
	VCCHVPLL	16	23	8	0	0
	CCHVPLLPS	17	25	9	0	0
	VCMCAYAWV	26	34	9	0	0
	CMCAYAWV	27	34	8	0	0
	CMCAYAWVL	27	35	9	0	0
	AWVLVFVYIV	32	41	10	0	0
	AWVLVFVYIVV	32	42	11	0	0
	WVLVFVYI	33	40	8	0	0
	LVFVYIVVIT	35	44	10	0	0
	VFVYIVVIT	36	44	9	0	0
	VYIVVITSPAT	38	48	11	0	0
	IVVITSPAT	40	48	9	0	0
	IVVITSPATA	40	49	10	0	0
	ATAFTVYVFC	47	56	10	0	0
	TAFTVYVFC	48	56	9	0	0
	LLHIHAILS	63	71	9	0	0

## Sheet: HPV 31-E5
	HPV 31-E5 8-11mer peptides
	Peptides				MHC-I Population coverage
		Position			IEDB
	Peptides	Start	End	Length	World	IRAN
	VIHTHASFL	73	81	9	100	97.92
	VSVYATLLL	36	44	9	100	97.25
	LSVSVYATL	34	42	9	100	95.5
	FVIHTHASF	72	80	9	100	94.97
	VYATLLLL	38	45	8	99.98	98.61
	VYATLLLLI	38	46	9	99.96	99.41
	ATSPLRCFCI	53	62	10	99.86	97.78
	TSPLRCFCI	54	62	9	99.85	96.93
	TSPLRCFCIYV	54	64	11	99.82	96.85
	SVYATLLLL	37	45	9	99.8	99.5
	VVFIYIPLF	64	72	9	99.59	97.08
	SVSVYATLL	35	43	9	99.53	95.57
	VIRPLVLSV	28	36	9	97.98	91.08
	SVYATLLL	37	44	8	92.21	66.21
	VSVYATLLLL	36	45	10	88.86	50.31
	FVIHTHASFL	72	81	10	88.49	81.42
	LVIRPLVL	27	34	8	84.33	35.6
	LFVIHTHASFL	71	81	11	83.52	78.86
	SVSVYATL	35	42	8	83.15	29.04
	STVSIVLCF	7	15	9	82.51	82.82
	MIELNISTV	1	9	9	82.23	78.28
	VSIVLCFLL	9	17	9	79.23	14.89
	YVVFIYIPL	63	71	9	77.99	71.49
	VCLVIRPLVL	25	34	10	77.45	14.62
	FLLCFCVLLF	15	24	10	76.22	71.79
	FVCLVIRPLVL	24	34	11	74.79	-
	VLSVSVYATLL	33	43	11	74.79	-
	NISTVSIVL	5	13	9	73.01	64.15
	WVIATSPL	50	57	8	72.93	66.9
	FIYIPLFVI	66	74	9	70.9	74.17
	SVYATLLLLI	37	46	10	70.82	55.03
	VFIYIPLFV	65	73	9	70.12	70.66
	LFVIHTHASF	71	80	10	67.99	52.81
	YVVFIYIPLF	63	72	10	64.79	55.52
	FLLCFCVL	15	22	8	64.78	52.21
	FIYIPLFV	66	73	8	63.38	70.32
	YATLLLLI	39	46	8	62.03	72.55
	IYVVFIYIPLF	62	72	11	61.86	42.51
	RPLVLSVSV	30	38	9	58.57	58.42
	YVVFIYIPLFV	63	73	11	58.21	59.37
	FLLCFCVLL	15	23	9	57.05	61.74
	FCIYVVFIYI	60	69	10	56.87	71.63
	IYVVFIYIPL	62	71	10	56.26	41.34
	FVIHTHASFLS	72	82	11	54.43	47.16
	IATSPLRCF	52	60	9	53.94	59.78
	ILWVIATSPL	48	57	10	53.68	45.1
	LLIVILWVI	44	52	9	52.03	57.55
	CFLLCFCVLL	14	23	10	51.27	60.66
	VLLFVCLVI	21	29	9	50.72	56.22
	SPLRCFCIYV	55	64	10	50.26	42.92
	LLFVCLVI	22	29	8	48.76	40.08
	LLCFCVLLF	16	24	9	48.67	12.02
	VVFIYIPLFV	64	73	10	48.45	47.59
	LVIRPLVLSV	27	36	10	48.28	53.01
	FLLCFCVLLFV	15	25	11	48.04	46.1
	LSVSVYATLL	34	43	10	47.45	34.51
	VFIYIPLF	65	72	8	46.82	52.36
	CFCIYVVFIYI	59	69	11	46.72	45.68
	IYIPLFVI	67	74	8	46.54	29.59
	YATLLLLIV	39	47	9	46.08	42.75
	VLSVSVYATL	33	42	10	45.49	40.21
	CIYVVFIYI	61	69	9	45.41	47.69
	LLLIVILWVI	43	52	10	45.2	41.7
	ATSPLRCFCIY	53	63	11	44.16	26.66
	LLLLIVILWVI	42	52	11	44.14	48.16
	LLLIVILWVIA	43	53	11	44.14	48.16
	FCIYVVFI	60	67	8	42.74	36.81
	CFLLCFCVLLF	14	24	11	42.41	43.66
	LLLIVILWV	43	51	9	42.2	38.06
	VSVYATLL	36	43	8	41.22	43.44
	IVLCFLLCFCV	11	21	11	40.6	38.06
	VLCFLLCFCV	12	21	10	40.6	38.06
	LLCFCVLLFV	16	25	10	40.6	38.06
	LFVCLVIRPLV	23	33	11	40.6	38.06
	FVCLVIRPLV	24	33	10	40.6	38.06
	SVYATLLLLIV	37	47	11	40.6	38.06
	TLLLLIVILWV	41	51	11	40.6	38.06
	LLLLIVILWV	42	51	10	40.6	38.06
	ILWVIATS	48	55	8	40.6	38.06
	VFIYIPLFVI	65	74	10	40.59	36.56
	FVCLVIRPL	24	32	9	40.41	33.56
	IELNISTVSI	2	11	10	40.26	23.08
	TLLLLIVIL	41	49	9	39.08	36.32
	LLIVILWV	44	51	8	39.08	36.32
	IRPLVLSV	29	36	8	38.84	33.02
	IELNISTV	2	9	8	38.23	20.08
	RPLVLSVSVY	30	39	10	38.19	41.33
	RCFCIYVVF	58	66	9	37.48	30.32
	ILWVIATSPLR	48	58	11	37.39	60.56
	CFCIYVVFIY	59	68	10	37.14	29.36
	LRCFCIYV	57	64	8	37	33.96
	WVIATSPLR	50	58	9	36.38	54.44
	IVLCFLLCF	11	19	9	35.06	34.84
	FCIYVVFIY	60	68	9	34.9	44.63
	LRCFCIYVVF	57	66	10	34.51	22.89
	RCFCIYVVFIY	58	68	11	34.13	39.8
	VYATLLLLIV	38	47	10	33.8	20.63
	VIHTHASF	73	80	8	32.84	36.33
	LSVSVYATLLL	34	44	11	32.81	15.1
	LWVIATSPLR	49	58	10	32.45	50.69
	VSVYATLLLLI	36	46	11	31.86	30.98
	SVSVYATLLL	35	44	10	31.81	39.36
	ELNISTVSI	3	11	9	31.8	34.98
	CFCIYVVF	59	66	8	31.66	31.38
	PLFVIHTHASF	70	80	11	31.03	19.26
	WVIATSPLRCF	50	60	11	30.38	41.86
	LVLSVSVY	32	39	8	30.18	30.39
	IYIPLFVIH	67	75	9	29.52	8.8
	YATLLLLIVI	39	48	10	27.94	43.88
	IELNISTVSIV	2	12	11	27.88	6.88
	PLRCFCIYVVF	56	66	11	27.5	28.55
	LRCFCIYVVFI	57	67	11	27.5	28.55
	RCFCIYVV	58	65	8	27.5	28.55
	TSPLRCFCIY	54	63	10	26.32	22.97
	VYATLLLLIVI	38	48	11	26.18	8.8
	IYVVFIYI	62	69	8	26.18	8.8
	IYVVFIYIP	62	70	9	26.18	8.8
	ISTVSIVL	6	13	8	24.85	30.87
	MIELNISTVSI	1	11	11	24.77	18.94
	WVIATSPLRC	50	59	10	24.68	41.63
	IPLFVIHTH	69	77	9	24.1	47.87
	CIYVVFIYIPL	61	71	11	24.04	21.47
	VLLFVCLVIR	21	30	10	23.63	20.08
	PLVLSVSVY	31	39	9	22.73	14.07
	STVSIVLCFL	7	16	10	22.56	18.76
	IYIPLFVIHTH	67	77	11	21.38	6.68
	SPLRCFCI	55	62	8	21.22	28.7
	ATSPLRCF	53	60	8	20.87	15.49
	LLLLIVILW	42	50	9	20.75	35.77
	ISTVSIVLCF	6	15	10	19.11	11.64
	VVFIYIPL	64	71	8	16.77	16.28
	VSIVLCFLLCF	9	19	11	16.51	9.86
	NISTVSIVLCF	5	15	11	15.67	4.13
	LFVCLVIR	23	30	8	15.54	20.08
	CFLLCFCVL	14	22	9	15.41	16.49
	IELNISTVS	2	10	9	14.93	1
	LNISTVSIV	4	12	9	14.92	20.97
	VILWVIATSPL	47	57	11	14.64	18.26
	SPLRCFCIY	55	63	9	14.59	39.08
	LLLIVILW	43	50	8	14.56	13.57
	LVLSVSVYATL	32	42	11	14.46	2.19
	LLFVCLVIR	22	30	9	13.63	16.09
	ATLLLLIVILW	40	50	11	13.25	9.75
	VIATSPLR	51	58	8	13.09	14.99
	CIYVVFIY	61	68	8	13	7.4
	RCFCIYVVFI	58	67	10	12.54	14.7
	FCIYVVFIYIP	60	70	11	12.54	14.7
	LWVIATSPL	49	57	9	12.11	7.49
	IRPLVLSVSVY	29	39	11	11.46	-
	IRPLVLSVSV	29	38	10	11.01	20.08
	PLRCFCIY	56	63	8	10.8	-
	LCFCVLLF	17	24	8	10.64	4.13
	CLVIRPLV	26	33	8	10.55	14.62
	CLVIRPLVL	26	34	9	10.55	14.62
	CVLLFVCLVIR	20	30	11	10.47	16.09
	FIYIPLFVIH	66	75	10	10.33	12.97
	FCVLLFVCLV	19	28	10	10.31	12.97
	VVFIYIPLFVI	64	74	11	10.31	12.97
	VFIYIPLFVIH	65	75	11	10.31	12.97
	FIYIPLFVIHT	66	76	11	10.31	12.97
	CVLLFVCLVI	20	29	10	10.22	22.74
	RPLVLSVSVYA	30	40	11	10.09	4.94
	HTHASFLSQ	75	83	9	9.6	9.75
	SIVLCFLLCF	10	19	10	9.59	8.8
	TVSIVLCFLL	8	17	10	9.39	4.13
	IHTHASFL	74	81	8	9.03	-
	TVSIVLCF	8	15	8	9.03	9.75
	ATLLLLIVI	40	48	9	8.82	28.52
	VLCFLLCF	12	19	8	8.44	-
	LLFVCLVIRPL	22	32	11	8.44	-
	LVLSVSVYA	32	40	9	8.23	8.61
	LNISTVSI	4	11	8	7.79	5.91
	TVSIVLCFL	8	16	9	7.71	4.35
	LRCFCIYVV	57	65	9	7.46	1.99
	YATLLLLIVIL	39	49	11	7.43	15.54
	VSIVLCFL	9	16	8	7.26	9.75
	CFCIYVVFI	59	67	9	5.62	2.19
	CFLLCFCV	14	21	8	5.36	4.35
	TLLLLIVILW	41	50	10	4.99	19.18
	STVSIVLCFLL	7	17	11	4.93	4.13
	LLIVILWVIA	44	53	10	4.61	12.95
	LIVILWVI	45	52	8	4.61	12.95
	SVSVYATLLLL	35	45	11	4.41	17.88
	IHTHASFLSQ	74	83	10	3.89	4.35
	HTHASFLS	75	82	8	3.89	4.35
	VIRPLVLSVSV	28	38	11	3.72	4.94
	RPLVLSVS	30	37	8	3.72	4.94
	SPLRCFCIYVV	55	65	11	3.72	4.94
	YIPLFVIHTHA	68	78	11	3.72	4.94
	IPLFVIHT	69	76	8	3.72	4.94
	IPLFVIHTHA	69	78	10	3.72	4.94
	IPLFVIHTHAS	69	79	11	3.72	4.94
	PLVLSVSV	31	38	8	3.52	4.94
	SIVLCFLL	10	17	8	3.42	7.84
	FVIHTHAS	72	79	8	3.36	-
	FCVLLFVCL	19	27	9	3.36	1.99
	NISTVSIV	5	12	8	2.5	2.19
	CVLLFVCLV	20	28	9	1.95	2.19
	YIPLFVIHT	68	76	9	1.95	2.19
	LLCFCVLL	16	23	8	1.7	-
	MIELNISTVS	1	10	10	1.69	-
	ELNISTVSIV	3	12	10	0	0
	ISTVSIVLC	6	14	9	0	0
	SIVLCFLLC	10	18	9	0	0
	IVLCFLLC	11	18	8	0	0
	LCFCVLLFV	13	21	9	0	0
	CFCVLLFVC	18	26	9	0	0
	CVLLFVCL	20	27	8	0	0
	VLLFVCLV	21	28	8	0	0
	LFVCLVIRPL	23	32	10	0	0
	VCLVIRPL	25	32	8	0	0
	VCLVIRPLV	25	33	9	0	0
	CLVIRPLVLSV	26	36	11	0	0
	LVIRPLVLS	27	35	9	0	0
	VIRPLVLSVS	28	37	10	0	0
	IRPLVLSVS	29	37	9	0	0
	VLSVSVYAT	33	41	9	0	0
	ATLLLLIVIL	40	49	10	0	0
	LIVILWVIA	45	53	9	0	0
	IVILWVIAT	46	50	9	0	0
	IVILWVIATS	46	55	10	0	0
	VILWVIATS	47	55	9	0	0
	ILWVIATSP	48	56	9	0	0
	VIATSPLRC	51	59	9	0	0
	VIATSPLRCF	51	60	10	0	0
	IATSPLRCFCI	52	62	11	0	0
	TSPLRCFC	54	61	8	0	0
	PLRCFCIYV	56	64	9	0	0
	PLRCFCIYVV	56	65	10	0	0
	PLFVIHTHA	70	78	9	0	0
	PLFVIHTHAS	70	79	10	0	0
	LFVIHTHAS	71	79	9	0	0
	VIHTHASFLS	73	82	10	0	0
	IHTHASFLS	74	82	9	0	0

## Sheet: HPV 45-E5
	HPV 45-E5 8-11mer peptides
	Peptides				MHC-I Population coverage
		Position			IEDB
	Peptides	Start	End	Length	World	IRAN
	YLLPMFVL	57	64	8	99.99	99.44
	HMHALHTL	65	72	8	99.98	98.58
	MLSLVFLL	1	8	8	99.98	98.17
	VYVCAFAWLL	26	35	10	99.98	97.99
	TSPLTAFAV	44	52	9	99.96	64.7
	SVYVCAFAWL	25	34	10	99.93	97.09
	ITSPLTAFAV	43	52	10	99.9	98.21
	VYICCYLL	52	59	8	99.9	97.82
	YVCAFAWL	27	34	8	99.9	97.79
	AFAWLLVFL	30	38	9	99.89	98.15
	VYVCAFAWLLV	26	36	11	99.89	22.15
	SVYVCAFAWLL	25	35	11	99.87	97.09
	VYVCAFAWL	26	34	9	99.86	97.16
	TSPLTAFAVYI	44	54	11	99.84	96.97
	QSVYVCAFAWL	24	34	11	99.83	97.09
	LHMHALHTL	64	72	9	99.56	96.38
	VITSPLTAF	42	50	9	98.75	90.73
	MFVLHMHAL	61	69	9	92.98	92.34
	LLPMFVLHM	58	66	9	88.88	42.77
	FVLHMHAL	62	69	8	88.1	79.37
	ITSPLTAF	43	50	8	86.14	78.85
	YVCCNVPL	15	22	8	85.27	81.07
	VQSVYVCAF	23	31	9	83.63	33.26
	FIVVITSPL	39	47	9	81.97	70.45
	YVCAFAWLLVF	27	37	11	81.33	73.84
	FVLHMHALHTL	62	72	11	79.11	61.96
	FLLCFSVCLY	6	15	10	78.05	70.86
	YICCYLLPM	53	61	9	75.19	60.45
	VCAFAWLL	28	35	8	74.79	-
	FLFIVVITSPL	37	47	11	73.99	64.16
	CAFAWLLVF	29	37	9	69.65	70.46
	VVITSPLTAF	41	50	10	69.15	61.49
	FAVYICCYL	50	58	9	68.79	70.68
	YLLPMFVLHM	57	66	10	68.2	62.28
	YVCAFAWLLV	27	36	10	64.5	70.88
	YICCYLLPMFV	53	63	11	64.5	64.65
	NVPLVQSVY	19	27	9	63.65	62.26
	YVCCNVPLV	15	23	9	63.36	61.99
	CAFAWLLVFL	29	38	10	62.76	74.24
	CAFAWLLV	29	36	8	60.6	68.37
	FAVYICCYLL	50	59	10	60.38	55.99
	FAWLLVFLF	31	39	9	59.9	64.92
	YICCYLLPMF	53	62	10	59.36	45.79
	AFAWLLVF	30	37	8	59.34	48.86
	FAVYICCY	50	57	8	59.13	67.51
	CAFAWLLVFLF	29	39	11	59.05	58.07
	VLHMHALHTL	63	72	10	58.95	54.64
	MLSLVFLLCF	1	10	10	58.62	36.98
	SPLTAFAVY	45	53	9	57.26	69.67
	FLLCFSVCL	6	14	9	56.13	48.81
	ITSPLTAFAVY	43	53	11	55.95	46.9
	FAWLLVFLFI	31	40	10	55.92	65.67
	VVITSPLTA	41	49	9	55.7	57.6
	VYICCYLLPM	52	61	10	55.26	43.42
	VCAFAWLLVF	28	37	10	53.17	44.99
	CLYVCCNVPL	13	22	10	52.93	63.36
	YVCAFAWLL	27	35	9	52.04	50.4
	LPMFVLHMHAL	59	69	11	51.16	58.64
	FLLCFSVCLYV	6	16	11	50.83	49.14
	FAWLLVFL	31	38	8	50.38	29.69
	VYICCYLLPMF	52	62	11	50.38	29.61
	LSLVFLLCF	2	10	9	49.87	44.02
	TAFAVYICCY	48	57	10	49.86	42.82
	AFAWLLVFLF	30	39	10	49.57	43.66
	LVFLLCFSV	4	12	9	46.8	49.14
	VFLLCFSVCL	5	14	10	46.29	39.78
	AVYICCYLL	51	59	9	45.71	39.78
	LLVFLFIVVI	34	43	10	45.36	44.58
	TSPLTAFAVY	44	53	10	44.24	43.23
	CYLLPMFVL	56	64	9	43.98	26.63
	LLCFSVCLY	7	15	9	43.89	19.18
	CYLLPMFVLH	56	65	10	43.23	29.46
	LLCFSVCLYV	7	16	10	43.22	49.14
	LLVFLFIVV	34	42	9	42.53	39.78
	AVYICCYLLPM	51	61	11	40.86	28.17
	SLVFLLCFSV	3	12	10	40.6	38.06
	LVFLLCFS	4	11	8	40.6	38.06
	WLLVFLFIV	33	41	9	40.6	38.06
	WLLVFLFIVV	33	42	10	40.6	38.06
	LLVFLFIV	34	41	8	40.6	38.06
	LFIVVITS	38	45	8	40.6	36.06
	VPLVQSVYV	20	28	9	40.53	54.84
	AWLLVFLFIV	32	41	10	40.06	38.06
	LTAFAVYICCY	47	57	11	39.86	24.64
	CLYVCCNVPLV	13	23	11	39.08	36.32
	FLFIVVITS	37	45	9	39.08	36.32
	FLFIVVITSP	37	46	10	39.08	36.32
	ITSPLTAFA	43	51	9	38.92	33.87
	SPLTAFAV	45	52	8	37.23	37.12
	AWLLVFLF	32	39	8	36.88	30.32
	LPMFVLHM	59	66	8	35.6	41.78
	SPLTAFAVYI	45	54	10	34.93	53.49
	IVVITSPL	40	47	8	34.47	14.12
	LVQSVYVCAF	22	31	10	34.42	42.22
	TAFAVYICCYL	48	58	11	34.03	17.64
	VYVCAFAW	26	33	8	33.62	22.15
	AFAVYICCYL	49	58	10	33.21	20.61
	QSVYVCAF	24	31	8	32.58	28.83
	FAWLLVFLFIV	31	41	11	32.23	43.18
	VCAFAWLLVFL	28	38	11	32.06	26.91
	AFAVYICCYLL	49	59	11	30.85	43.02
	CYLLPMFVLHM	56	66	11	30.56	22.82
	AWLLVFLFI	32	40	9	29.81	9.71
	LYVCCNVPL	14	22	9	29.65	13.74
	CCYLLPMFVL	55	64	10	28.13	19.71
	VYICCYLLP	52	60	9	26.18	8.8
	LTAFAVYI	47	54	8	23.9	34.44
	VFLLCFSVCLY	5	15	11	23.83	20.21
	VCLYVCCNVPL	12	22	11	22.73	42.47
	VPLVQSVY	20	27	8	22.57	47.28
	VQSVYVCAFAW	23	33	11	22.46	16.28
	YLLPMFVLH	57	65	9	22.3	16.09
	FAVYICCYLLP	50	60	11	22.05	19.42
	SVYVCAFAW	25	33	9	21.71	40.9
	PLTAFAVY	46	53	8	21.52	21.93
	AFAWLLVFLFI	30	40	11	21.38	6.68
	WLLVFLFIVVI	33	43	11	21.11	28.72
	AFAVYICCY	49	57	9	20.86	3.37
	CCNVPLVQSVY	17	27	11	19.55	8.8
	LPMFVLHMH	59	67	9	18.94	33.9
	VLHMHALHTLQ	63	73	11	18.79	17.37
	VFLFIVVI	36	43	8	18.41	27.98
	CNVPLVQSVY	18	27	10	18.12	15.78
	LVFLFIVVI	35	43	9	16.59	32.6
	LPMFVLHMHA	59	68	10	16.25	7.84
	QSVYVCAFAW	24	33	10	16.1	37.3
	IVVITSPLTAF	40	50	11	15.47	4.64
	LYVCCNVPLV	14	23	10	15.18	14.87
	LFIVVITSPL	38	47	10	13.76	7.24
	SLVFLLCF	3	10	8	11.72	7.84
	AVYICCYL	51	58	8	11.03	7.24
	FIVVITSPLT	39	48	10	10.93	1.87
	LCFSVCLY	8	15	8	10.67	5.52
	YVCCNVPLVQ	15	24	10	10.31	12.97
	LVFLFIVV	35	42	8	10.31	12.97
	LVFLFIVVIT	35	44	10	10.31	12.97
	LVFLFIVVITS	35	45	11	10.31	12.97
	VQSVYVCA	23	30	8	10.06	-
	NVPLVQSV	19	26	8	9.75	17.39
	NVPLVQSVYV	19	28	10	9.75	17.39
	LHMHALHTLQ	64	73	10	8.72	2.98
	PLVQSVYVCAF	21	31	11	8.44	-
	LVQSVYVCAFA	22	32	11	8.44	-
	VVITSPLTAFA	41	51	11	8.44	-
	WLLVFLFI	33	40	8	7.79	5.91
	PMFVLHMHAL	60	69	10	7.64	5.42
	PLVQSVYV	21	28	8	7.43	15.54
	YICCYLLP	53	60	8	5.43	2.19
	LSLVFLLCFSV	2	12	11	4.84	7.02
	SVCLYVCCNV	11	20	10	4.43	4.35
	LSLVFLLC	2	9	8	3.9	1.99
	TAFAVYIC	48	55	8	3.9	1.99
	FVLHMHALH	62	70	9	3.89	-
	LLPMFVLHMHA	58	68	11	3.7	4.94
	VITSPLTAFAV	42	52	11	3.3	3.17
	LFIVVITSPLT	38	48	11	3.06	-
	FIVVITSP	39	46	8	3.06	-
	FIVVITSPLTA	39	49	11	3.06	-
	CNVPLVQSV	18	26	9	2.94	4.94
	QSVYVCAFA	24	32	9	2.5	2.19
	MFVLHMHA	61	68	8	2.5	2.19
	CCYLLPMF	55	62	8	2.49	1.99
	VPLVQSVYVC	20	29	10	2.3	17.37
	CNVPLVQSVYV	18	28	11	2.02	-
	VPLVQSVYVCA	20	30	11	2.02	-
	SPLTAFAVYIC	45	55	11	2.02	-
	PMFVLHMHALH	60	70	11	1.77	5.52
	CYLLPMFV	56	63	8	1.72	-
	MLSLVFLLC	1	9	9	0	0
	SLVFLLCFS	3	11	8	0	0
	LVFLLCFSVCL	4	14	11	0	0
	VFLLCFSV	5	12	8	0	0
	VFLLCFSVC	5	13	9	0	0
	LLCFSVCL	7	14	8	0	0
	LCFSVCLYV	8	16	9	0	0
	FSVCLYVCCNV	10	20	11	0	0
	VCLYVCCNV	12	20	8	0	0
	CLYVCCNV	13	20	8	0	0
	CCNVPLVQS	17	25	9	0	0
	CCYLLPMFV	17	63	9	0	0
	NVPLVQSVYVC	19	29	11	0	0
	SVYVCAFA	25	32	8	0	0
	VCAFAWLLV	28	36	9	0	0
	VFLFIVVIT	36	44	9	0	0
	LFIVVITSP	38	46	9	0	0
	IVVITSPLT	40	48	9	0	0
	IVVITSPLTA	40	49	10	0	0
	PLTAFAVYI	46	54	9	0	0
	LTAFAVYIC	47	55	9	0	0
	AVYICCYLLP	51	60	10	0	0
	ICCYLLPM	54	61	8	0	0
	ICCYLLPMFV	54	63	10	0	0
	VLHMHALH	63	70	8	0	0
	VLHMHALHT	63	71	9	0	0
	AWLLVFLFIVV	32	42	11
