# Supplementary material for: A comprehensive in silico analysis for identification of therapeutic epitopes in HPV16, 18, 31 and 45 oncoproteins
Source: PLoS One. 2018 Oct 24;13(10):e0205933. doi: 10.1371/journal.pone.0205933 (PMC6200245; doi:10.1371/journal.pone.0205933)
Supplement: S5 File — (ZIP) [file pone.0205933.s005.zip › S5 File (MHC-I population coverages predictions)/S5B File (MHC-I population coverages of E6 oncoprotein epitopes) .xlsx]

## Sheet: HPV 16-E6
	HPV 16-E6 8-11mer peptides
	Peptides				MHC-I Population coverage
		Position			IEDB
	Peptides	Start	End	Length	World	IRAN
	YCYSLYGTTL	86	95	10	99.99	99.79
	VYDFAFRDL	49	57	9	99.99	99.37
	KLPQLCTEL	18	26	9	99.98	99.98
	VYCKQQLL	38	45	8	99.97	97.79
	YRDGNPYAV	61	69	9	99.96	99.64
	SEYRHYCYSL	81	90	10	99.96	99.04
	RPRKLPQL	15	22	8	99.96	97.43
	CYSLYGTTL	87	95	9	99.94	98.97
	EYRHYCYSL	82	90	9	99.91	98.09
	HYCYSLYGTTL	85	95	11	99.9	97.93
	QYNKPLCDLL	98	107	10	99.87	97.16
	FYSKISEYR	76	84	9	99.85	97.53
	RKLPQLCTE	17	25	9	99.85	96.97
	QYNKPLCDLLI	98	108	11	99.85	96.93
	VYDFAFRDLCI	49	59	11	99.84	97
	REVYDFAFRDL	47	57	11	99.84	96.71
	QQYNKPLCDLL	97	107	11	99.83	96.87
	YNKPLCDLL	99	107	9	99.81	96.71
	KFYSKISEY	75	83	9	99.57	98.58
	VYRDGNPYAV	60	69	10	93.78	93.44
	MHQKRTAMF	1	9	9	91.56	91.29
	RHLDKKQRF	124	132	9	87.52	79.44
	RFHNIRGRW	131	139	9	87.27	83.47
	YSLYGTTL	88	95	8	87.15	78.5
	IVYRDGNPY	59	67	9	86.66	88.8
	ERPRKLPQL	14	22	9	86.46	33.48
	QERPRKLPQL	13	22	10	86.23	48.95
	SEYRHYCYSLY	81	91	11	83.46	81.26
	FAFRDLCIVY	52	61	10	83.26	77.5
	YRHYCYSL	83	90	8	83	83.89
	QERPRKLPQLC	13	23	11	81.1	40.06
	FYSKISEY	76	83	8	80.61	78.39
	PQERPRKLPQL	12	22	11	80.42	40.06
	IVYRDGNPYAV	59	69	11	78.43	74.5
	FAFRDLCI	52	59	8	77.91	80.21
	YRHYCYSLY	83	91	9	76.43	75.33
	QYNKPLCDL	98	106	9	76.26	66.84
	ERPRKLPQLC	14	23	10	75.52	2.98
	RREVYDFAF	46	54	9	73.27	76.67
	FAFRDLCIV	52	60	9	72.67	65.56
	FAFRDLCIVYR	52	62	11	71.22	81.3
	FRDLCIVY	54	61	8	66.03	65.74
	SLYGTTLEQQY	89	99	11	65.27	62.92
	YAVCDKCLKFY	67	77	11	64.91	54.24
	SRTRRETQL	150	158	9	64.44	56.11
	RHYCYSLY	84	91	8	63.32	51.97
	DFAFRDLCIVY	51	61	11	60.85	56.58
	IVYRDGNPYA	59	68	10	59.77	62.89
	EYRHYCYSLY	82	91	10	59.7	56.75
	KISEYRHYCY	79	88	10	59.54	52.56
	YRDGNPYA	61	68	8	58.93	48.76
	LRREVYDFAF	45	54	10	58.65	48.38
	ISEYRHYCYSL	80	90	11	58.03	56.28
	YRHYCYSLYG	83	92	10	57.36	46.78
	GRWTGRCM	137	144	8	57.2	48.38
	VYRDGNPYA	60	68	9	57.15	68.55
	REVYDFAF	47	54	8	56.2	42.25
	CVYCKQQLLR	37	46	10	55.98	62.52
	YRDGNPYAVC	61	70	10	55.09	49.55
	QRHLDKKQRF	123	132	10	53.72	46.78
	EYRHYCYSLYG	82	92	11	52.73	49.68
	YAVCDKCLKF	67	76	10	52.57	53.52
	KFYSKISEYR	75	84	10	51.99	66.77
	LRREVYDF	45	52	8	51.36	45.7
	CRSSRTRRE	147	155	9	50.6	45.7
	YRDGNPYAVCD	61	71	11	49.74	48.83
	SKISEYRHY	78	86	9	48.52	36.22
	TTLEQQYNK	93	101	9	48.22	58.78
	SEYRHYCY	81	88	8	47.84	50.07
	AMFQDPQER	7	15	9	45.36	55.91
	QRFHNIRGR	130	138	9	45.22	40.12
	FRDLCIVYR	54	62	9	43.48	55.28
	YGTTLEQQY	91	99	9	43.39	54.39
	TIHDIILECVY	29	39	11	43.34	30.06
	VYRDGNPYAVC	60	70	11	42.55	43.01
	TIHDIILEC	29	37	9	42.53	39.78
	TIHDIILECV	29	38	10	42.53	39.78
	AFRDLCIVY	53	61	9	42.11	30.35
	YSKISEYRHY	77	86	10	41.85	26.83
	VYRDGNPY	60	67	8	40.15	30.35
	CRSSRTRR	147	154	8	39.9	35.28
	YCYSLYGTTLE	86	96	11	39.71	35.68
	LECVYCKQQLL	35	45	11	39.23	20.02
	AVCDKCLKFY	68	77	10	39.22	18.75
	KQRHLDKKQRF	122	132	11	38.94	30.96
	LEQQYNKPL	95	103	9	38.34	19.18
	QRFHNIRGRW	130	139	10	37.53	32.33
	TELQTTIHDI	24	33	10	37.38	11.64
	YDFAFRDLCIV	50	60	11	37.07	34.1
	YRHYCYSLYGT	83	93	11	36.5	32.33
	IRGRWTGRCM	135	144	10	36.5	32.33
	DPQERPRKL	11	19	9	36.38	49.31
	QQLLRREVY	42	50	9	35.65	22.79
	CVYCKQQLL	37	45	9	35.37	28.06
	LPQLCTEL	19	26	8	35.27	51.42
	NIRGRWTGRCM	134	144	11	35.23	33.02
	YDFAFRDL	50	57	8	34.72	25.56
	CLKFYSKISEY	73	83	11	34.54	13.74
	EVYDFAFR	48	55	8	34.36	48.16
	YAVCDKCL	67	74	8	34.3	20.61
	PYAVCDKCLKF	66	76	11	34.25	10.5
	CPEEKQRHL	118	126	9	34.05	47.15
	HLDKKQRF	125	132	8	33.61	51.53
	CVYCKQQLLRR	37	47	11	33.58	36.25
	LLRREVYDFAF	44	54	11	33.49	17.92
	IRGRWTGRCMS	135	145	11	33.31	30.96
	CRSSRTRRET	147	156	10	33.31	30.96
	FYSKISEYRHY	76	86	11	33.26	22.82
	AFRDLCIVYR	53	62	10	33.04	51.61
	CMSCCRSSR	143	151	9	32.74	34.39
	IILECVYCK	33	41	9	32.73	40.71
	SLYGTTLEQ	89	97	9	32.73	40.71
	GTTLEQQYNK	92	101	10	32.73	40.71
	LLIRCINCQK	106	115	10	32.73	40.7
	RREVYDFAFR	46	55	10	32.7	23.05
	LCIVYRDGNPY	57	67	11	30.59	3.37
	MHQKRTAM	1	8	8	30.39	21.85
	ECVYCKQQLLR	36	46	11	29.55	32.97
	PYAVCDKCL	66	74	9	28.28	24.51
	RCMSCCRSSR	142	151	10	27.9	29.78
	TELQTTIHDII	24	34	11	27.88	6.88
	YDFAFRDLCI	50	59	10	27.81	21.46
	RTRRETQL	151	158	8	26.52	42.04
	LLRREVYDF	44	52	9	26.38	16.49
	QDPQERPRKL	10	19	10	25.57	19.18
	ISEYRHYCY	80	88	9	24.94	10.61
	FYSKISEYRH	76	85	10	24.82	6.68
	YDFAFRDLC	50	58	9	24.76	15.84
	LQTTIHDII	26	34	9	24.02	6.88
	ILECVYCK	34	41	8	22.79	35.36
	CIVYRDGNPY	58	67	10	22.73	14.07
	NPYAVCDKCL	65	74	10	22.7	39.45
	KPLCDLLI	101	108	8	22.34	22.74
	LIRCINCQK	107	115	9	22.3	20.08
	RREVYDFAFRD	46	56	11	21.47	17.92
	VYDFAFRDLC	49	58	10	21.38	6.68
	CYSLYGTTLE	87	96	10	21.38	6.68
	DIILECVYCK	32	41	10	20.88	31.77
	QRFHNIRGRWT	130	140	11	20.86	19.3
	DLLIRCINCQK	105	115	11	20.35	14.99
	MFQDPQERPRK	8	18	11	20.02	38.22
	AFRDLCIVYRD	53	63	11	20.02	38.22
	CRSSRTRRETQ	147	157	11	19.44	30.96
	ECVYCKQQLL	36	45	10	19.44	14.99
	CVYCKQQL	37	44	8	19.44	14.99
	HDIILECVY	31	39	9	18.25	28.09
	LKFYSKISEY	74	83	10	18.17	10.65
	MSCCRSSR	144	151	8	17.55	25
	CTELQTTIH	23	31	9	17.34	3.37
	VCDKCLKFY	69	77	9	17.34	3.37
	KQRFHNIRGRW	129	139	11	16.86	17.39
	QQYNKPLCDL	97	106	10	16.77	14.62
	RPRKLPQLC	15	23	9	16.25	7.84
	RGRWTGRCM	136	144	9	16.17	7.2
	HQKRTAMF	2	9	8	15.7	4.35
	DFAFRDLCIV	51	60	10	15.6	15.56
	LKFYSKISEYR	74	84	11	15.54	20.08
	YSKISEYR	77	84	8	15.54	20.08
	MSCCRSSRTR	144	153	10	15.54	20.08
	KQRFHNIRGR	129	138	10	15.47	15.6
	TTLEQQYNKPL	93	103	11	15.09	7.49
	RPRKLPQLCT	15	24	10	14.38	7.84
	RDGNPYAV	62	69	8	14.33	7.36
	IRGRWTGR	135	142	8	14.32	16.68
	CIVYRDGNPYA	58	68	11	14.26	4.35
	AVCDKCLKF	68	76	9	14.11	12.96
	MFQDPQERPR	8	17	10	13.83	20.43
	AFRDLCIV	53	60	8	13.8	16.76
	RFHNIRGR	131	138	8	13.7	19
	RWTGRCMSCCR	138	148	11	13.7	19
	YAVCDKCLK	67	75	9	13.48	7.29
	RTAMFQDPQER	5	15	11	13.39	14.99
	DKKQRFHNI	127	135	9	13.28	17.35
	SSRTRRETQL	149	158	10	13.28	1.99
	IRCINCQK	108	115	8	13.09	10.43
	RPRKLPQLCTE	15	25	11	12.78	2.98
	RGRWTGRCMS	136	145	10	12.78	2.98
	REVYDFAFR	47	55	9	12.76	4.35
	TLEQQYNKPL	94	103	10	12.71	5.42
	TAMFQDPQER	6	15	10	12.54	21.15
	KQQLLRREVY	41	50	10	12.15	5.52
	AMFQDPQERPR	7	17	11	12.08	20.08
	CMSCCRSSRTR	143	153	11	12.08	20.08
	LIRCINCQKPL	107	117	11	12	4.35
	FQDPQERPRKL	9	19	11	11.93	6.39
	FQDPQERPR	9	17	9	11.92	7.36
	VCDKCLKF	69	76	8	11.92	7.36
	NPYAVCDKC	65	73	9	11.79	31.44
	EVYDFAFRDL	48	57	10	11.46	10.89
	KQRFHNIR	129	136	8	11.22	13.88
	SEYRHYCYS	81	89	9	11.21	4.94
	QLLRREVY	43	50	8	10.8	-
	IHDIILECVY	30	39	10	10.67	5.52
	KISEYRHY	79	86	8	10.67	5.52
	CLKFYSKIS	73	81	9	10.55	14.62
	CDKCLKFY	70	77	8	10.09	6.46
	MFQDPQER	8	15	8	10.01	14.99
	VYCKQQLLR	38	46	9	10.01	14.99
	FHNIRGRWTGR	132	142	11	10.01	14.99
	HNIRGRWTGR	133	142	10	10.01	14.99
	NIRGRWTGR	134	142	9	10.01	14.99
	WTGRCMSCCR	139	148	10	10.01	14.99
	TGRCMSCCR	140	148	9	10.01	14.99
	IHDIILECV	30	38	9	9.92	6.39
	QLLRREVYDF	43	52	10	9.91	14.99
	KKQRFHNIRGR	128	138	11	9.89	6.26
	ELQTTIHDIIL	25	35	11	9.45	-
	KCLKFYSK	72	79	8	9.14	8.61
	KQRHLDKK	122	129	8	9.14	8.61
	GRWTGRCMSC	137	146	10	9.12	4.94
	GTTLEQQY	92	99	8	8.6	7.4
	CKQQLLRREVY	40	50	11	8.44	-
	KQQLLRREVYD	41	51	11	8.44	-
	QQLLRREVYDF	42	52	11	8.44	-
	YSKISEYRHYC	77	87	11	8.44	-
	HDIILECV	31	38	8	8.28	1
	TTIHDIILE	28	36	9	8.26	7.65
	YNKPLCDL	99	106	8	8.12	1.87
	RDLCIVYR	55	62	8	8.09	9.75
	VCDKCLKFYS	69	78	10	7.85	1
	PLCDLLIRCI	102	111	10	7.85	1
	ILECVYCKQQL	34	44	11	7.81	-
	LQTTIHDI	26	33	8	7.59	5.91
	EQQYNKPL	96	103	8	6.83	-
	CDLLIRCI	104	111	8	6.59	1
	KQQLLRREV	41	49	9	6.58	1
	SKISEYRHYCY	78	88	11	6.27	5.52
	LYGTTLEQQY	90	99	10	6.27	5.52
	LPQLCTELQT	19	28	10	6.21	21.85
	VYCKQQLLRR	38	47	10	5.36	4.35
	AVCDKCLK	68	75	8	5.36	4.35
	KQRHLDKKQR	122	131	10	5.36	4.35
	LDKKQRFHNIR	126	136	11	5.36	4.35
	KKQRFHNIR	128	136	9	5.36	4.35
	MSCCRSSRTRR	144	154	11	5.36	4.35
	CCRSSRTRR	146	154	9	5.36	4.35
	CDKCLKFYSKI	70	80	11	4.92	1
	EQQYNKPLCDL	96	106	11	4.9	-
	KRTAMFQD	4	11	8	4.78	1.99
	FRDLCIVYRD	54	63	10	4.78	1.99
	IRCINCQKPL	108	117	10	4.78	1.99
	IRCINCQKPLC	108	118	11	4.78	1.99
	GRWTGRCMS	137	145	9	4.78	1.99
	SRTRRETQ	150	157	8	4.78	1.99
	YCKQQLLRR	39	47	9	4.78	1.89
	KCLKFYSKI	72	80	9	4.61	12.95
	TTIHDIILECV	28	38	11	4.43	4.35
	QTTIHDIIL	27	35	9	4.41	17.88
	RSSRTRRET	148	156	9	4.41	1.99
	FQDPQERP	9	16	8	4.24	6.39
	FQDPQERPRK	9	18	10	4.24	6.39
	CTELQTTI	23	30	8	4.24	6.39
	HLDKKQRFH	125	133	9	4.24	6.39
	HLDKKQRFHNI	125	135	11	4.24	6.39
	LYGTTLEQQYN	90	100	11	3.9	1.99
	RSSRTRRE	148	155	8	3.9	1.99
	RREVYDFA	46	53	8	3.89	4.35
	KCLKFYSKIS	72	81	10	3.89	4.35
	LLIRCINCQKP	106	116	11	3.89	4.35
	KKQRFHNI	128	135	8	3.89	4.35
	KKQRFHNIRG	128	137	10	3.89	4.35
	KQRFHNIRG	129	137	9	3.89	4.35
	SSRTRRETQ	149	157	9	3.89	1.99
	REVYDFAFRD	47	56	10	3.45	-
	RSSRTRRETQ	148	157	10	3.42	1.99
	DIILECVY	32	39	8	3.36	-
	PEEKQRHL	119	126	8	3.36	1.99
	RHYCYSLYG	84	92	9	3.23	-
	NKPLCDLLI	100	108	9	3.23	-
	YSLYGTTLEQ	88	97	10	3.04	5.42
	YNKPLCDLLI	99	108	10	2.94	4.94
	ERPRKLPQ	14	21	8	2.88	2.98
	DFAFRDLCI	51	59	9	2.88	2.98
	IRGRWTGRC	135	143	9	2.88	2.98
	RSSRTRRETQL	148	158	11	2.88	1.99
	EVYDFAFRD	48	56	9	2.5	2.19
	LCDLLIRCI	103	111	9	2.5	2.19
	LECVYCKQQL	35	44	10	1.72	-
	PRKLPQLCTEL	16	26	11	1.7	-
	LQTTIHDIIL	26	35	10	1.7	-
	LQTTIHDIILE	26	36	11	1.7	-
	RCINCQKPL	109	117	9	1.7	-
	QKRTAMFQD	3	11	9	0	0
	RTAMFQDP	5	12	8	0	0
	TAMFQDPQE	6	14	8	0	0
	QERPRKLPQ	13	21	9	0	0
	PRKLPQLCT	16	24	9	0	0
	LPQLCTELQ	19	27	9	0	0
	QLCTELQTTI	21	30	10	0	0
	LCTELQTTI	22	30	9	0	0
	CTELQTTIHDI	23	33	11	0	0
	TELQTTIHD	24	32	9	0	0
	ELQTTIHDI	25	33	9	0	0
	IILECVYCKQ	33	42	10	0	0
	ECVYCKQQL	36	44	9	0	0
	YCKQQLLRREV	39	49	11	0	0
	CKQQLLRRE	40	48	9	0	0
	CKQQLLRREV	40	49	10	0	0
	QQLLRREV	42	49	8	0	0
	QLLRREVYD	43	51	9	0	0
	QLLRREVYDFAFR	43	55	13	0	0
	QLLRREVYDFAFRDL	43	57	15	0	0
	LRREVYDFA	45	53	9	0	0
	LRREVYDFAFR	45	55	11	0	0
	DKCLKFYS	71	78	8	0	0
	CLKFYSKI	73	80	8	0	0
	LKFYSKISE	74	82	9	0	0
	YSKISEYRH	77	85	9	0	0
	ISEYRHYCYS	80	89	10	0	0
	YCYSLYGTT	86	94	9	0	0
	CYSVYGTTL	87	95	9	0	0
	YSLYGTTLE	88	96	9	0	0
	LYGTTLEQQ	90	98	9	0	0
	LEQQYNKPLC	95	104	10	0	0
	EQQYNKPLC	96	104	9	0	0
	PLCDLLIRC	102	110	9	0	0
	LLIRCINCQ	106	114	9	0	0
	IRCINCQKP	108	116	9	0	0
	EEKQRHLD	120	127	8	0	0
	EEKQRHLDK	120	128	9	0	0
	QRHLDKKQR	123	131	9	0	0
	FHNIRGRWT	132	140	9	0	0
	RWTGRCMSCC	138	147	10	0	0
	RCMSCCRSS	142	150	9	0	0
	MSCCRSSRT	144	152	9	0	0

## Sheet: HPV 18-E6
	HPV 18-E6 8-11mer peptides
	Peptides				MHC-I Population coverage
		Position			IEDB
	Peptides	Start	End	Length	World	IRAN
	KLPDLCTEL	13	21	9	99.99	99.74
	VYGDTLEKL	85	93	9	99.99	99.26
	RRPYKLPDL	9	17	9	99.95	48.38
	HYSDSVYGDTL	80	90	11	99.94	98.15
	YSDSVYGDTL	81	90	10	99.54	96.03
	TVLELTEVF	37	45	9	99.27	93.35
	LTNTGLYNL	93	101	9	98.49	91.87
	SVYGDTLEKL	84	93	10	97.86	96.71
	FYSRIREL	71	78	8	97.65	94.36
	YKLPDLCTEL	12	21	10	96.64	90.98
	FAFKDLFVV	47	55	9	96.6	95.2
	VFEFAFKDLF	44	53	10	96.24	89.57
	AFKDLFVVY	48	56	9	95.4	96.94
	RFHNIAGHY	126	134	9	91.52	89.62
	TRRPYKLPDL	8	17	10	90.12	56.11
	FYSRIRELR	71	79	9	90.08	80.42
	DFYSRIREL	70	78	9	87.51	87.06
	FAFKDLFVVY	47	56	10	86.98	85.96
	YRDSIPHAA	56	64	9	86.39	86.28
	RPYKLPDL	10	17	8	83.97	37.12
	FEDPTRRPY	4	12	9	83.37	83.08
	LNPAEKLRHL	112	121	10	82.85	33.09
	VYCKTVLEL	33	41	9	81.77	81.03
	FAFKDLFV	47	54	8	76.07	75.04
	RRPYKLPDLC	9	18	10	76	1.99
	RRPYKLPDLCT	9	19	11	76	1.99
	VFEFAFKDL	44	52	9	75.8	75.28
	FEFAFKDLF	45	53	9	75.51	66.69
	FEFAFKDLFV	45	54	10	73.37	65.82
	RFEDPTRRPY	3	12	10	71.36	70.23
	SRIRELRHY	73	81	9	69.96	56.55
	KTVLELTEV	36	44	9	68.6	73.83
	YSRIRELRHY	72	81	10	65.37	50.55
	FEFAFKDLFVV	45	55	11	63.94	47.73
	ARFEDPTRRPY	2	12	11	63.35	56.35
	LRHYSDSVY	78	86	9	61.21	22.79
	RRFHNIAGHY	125	134	10	60.41	49.72
	EFAFKDLFVVY	46	56	11	59.1	58.87
	RRFHNIAGHYR	125	135	11	58.36	54.76
	SVYGDTLEK	84	92	9	58.01	60.75
	EFAFKDLFVV	46	55	10	57.97	66.91
	FYSRIRELRHY	71	81	11	57.25	45.7
	FEDPTRRPYKL	4	14	11	57.07	57.08
	RFEDPTRRPYK	3	13	11	53.99	56.62
	TRRPYKLPDLC	8	18	11	52.96	46.78
	QDIEITCVY	26	34	9	51.67	43.91
	LQDIEITCVY	25	34	10	51.48	46.4
	PTRRPYKLPDL	7	17	11	50.6	45.7
	ERLQRRRET	148	156	9	50.06	45.7
	LELTEVFEF	39	47	9	49.8	39.47
	KLTNTGLYNL	92	101	10	49.53	54.19
	SLQDIEITCVY	24	34	11	47.99	35.07
	VLELTEVFEF	38	47	10	46.77	23.74
	FEFAFKDL	45	52	8	46.34	32.06
	NPAEKLRHL	113	121	9	45.86	63.28
	FAFKDLFVVYR	47	57	11	45.65	56.6
	NRARQERL	143	150	8	45.34	42.32
	IDFYSRIRELR	69	79	11	44.64	44.82
	IDFYSRIREL	69	78	10	44.2	38.01
	VVYRDSIPHA	54	63	10	43.59	41.48
	KRRFHNIAGHY	124	134	11	43.06	38.51
	CIDFYSRIREL	68	78	11	42.84	36.02
	LYNLLIRCL	98	106	9	42.63	27.98
	ELTEVFEFA	40	48	9	42.53	39.78
	VYRDSIPHA	55	63	9	42.52	40.7
	LEKLTNTGL	90	98	9	42.19	20.08
	YSRIRELRHYS	72	82	11	41.31	45.7
	SLQDIEITC	24	32	9	40.6	38.06
	GLYNLLIRCL	97	106	10	40.6	38.06
	EVFEFAFKDLF	43	53	11	40.26	27.98
	LLIRCLRCQK	101	110	10	40.19	47.29
	SLQDIEITCV	24	33	10	40.06	38.06
	GLYNLLIRC	97	105	9	40.06	38.06
	RELRHYSDSVY	76	86	11	40.06	22.79
	FEDPTRRPYK	4	13	10	39.36	53.6
	TSLQDIEITCV	23	33	11	39.08	36.32
	KTVLELTE	36	43	8	39.08	36.32
	NLLIRCLRC	100	108	9	39.08	36.32
	LPDLCTEL	14	21	8	39.06	48.39
	RHYSDSVY	79	86	8	38.73	22.45
	LRHLNEKRRF	118	127	10	37.53	32.33
	SDSVYGDTLEK	82	92	11	37.5	44.94
	DSVYGDTLEK	83	92	10	37.5	44.94
	TEVFEFAF	42	49	8	36.99	19.18
	TVLELTEVFEF	37	47	11	36.87	42.42
	YRGQCHSCC	134	142	9	36.5	32.33
	DPTRRPYKL	6	14	9	36.38	49.31
	NEKRRFHNI	122	130	9	36.02	32.27
	FKDLFVVY	49	56	8	35.84	31.46
	LTEVFEFAFK	41	50	10	35.75	40.71
	SIPHAACHK	59	67	9	35.75	40.71
	FVVYRDSI	53	60	8	34.93	36.11
	LTEVFEFAF	41	49	9	34.31	38.71
	PYKLPDLCTEL	11	21	11	33.83	22.82
	TELNTSLQDI	19	28	10	33.61	6.88
	LRHLNEKRRFH	118	128	11	33.31	30.96
	NRARQERLQ	143	151	9	33.31	30.96
	LELTEVFEFAF	39	49	11	33.11	15.54
	YKLPDLCTELN	12	22	11	32.87	19.61
	ELRHYSDSVY	77	86	10	32.62	22.79
	KPLNPAEKL	110	118	9	32.32	39.47
	LIRCLRCQKPL	102	112	11	31.25	21.11
	LIRCLRCQK	102	110	9	31.09	33.41
	KLRHLNEKR	117	125	9	31.09	33.41
	VYGDTLEK	85	92	8	30.92	36.32
	VVYRDSIPH	54	62	9	30.92	36.23
	FKDLFVVYR	49	57	9	30.63	43.97
	EVFEFAFK	43	50	8	29.88	44.94
	LEKLTNTGLY	90	99	10	29.69	22.79
	VFEFAFKDLFV	44	54	11	29.34	6.88
	KTVLELTEVF	36	45	10	28.75	36.84
	ARFEDPTRR	2	10	9	28.59	20.31
	GLYNLLIRCLR	97	107	11	27.8	29.78
	YSDSVYGDT	81	89	9	27.19	10.48
	KLRHLNEK	117	124	8	27.02	23.96
	HAACHKCIDFY	62	72	11	26.97	22.05
	TEVFEFAFK	42	50	9	26.9	31.77
	YRDSIPHA	56	63	8	26.59	21.49
	YSDSVYGDTLE	81	91	11	26.56	12.18
	RELRHYSDSV	76	85	10	26.11	6.26
	IEITCVYCKTV	28	38	11	25.7	6.88
	IRCLRCQKPL	103	112	10	25.56	19.19
	ARQERLQRR	145	153	9	25.56	19.19
	VYRDSIPHAA	55	64	10	25.23	40.91
	RFEDPTRR	3	10	8	24.3	40.91
	HYRGQCHSC	133	141	9	24.16	22.82
	RHLNEKRRF	119	127	9	24	17.9
	GLYNLLIR	97	104	8	23.63	20.08
	KPLNPAEKLR	110	119	10	23.63	20.08
	YRDSIPHAAC	56	65	10	23.62	17.92
	YRDSIPHAACH	56	66	11	23.62	17.92
	RRFHNIAGH	125	133	9	23.3	16.68
	RFHNIAGHYR	126	135	10	23.23	33.41
	SDSVYGDTL	82	90	9	23.13	1.99
	TLEKLTNTGLY	89	99	11	23.03	8.8
	RIRELRHYSD	74	83	10	22.61	17.37
	EFAFKDLFV	46	54	9	22.02	39.57
	MARFEDPTR	1	9	9	21.7	28.77
	IRCLRCQKPLN	103	113	11	21.7	17.52
	TRRPYKLP	8	15	8	21.47	17.92
	TRRPYKLPD	8	16	9	21.47	17.92
	HYSDSVYGD	80	88	9	21.47	17.9
	VYCKTVLELTE	33	43	11	21.38	6.68
	MARFEDPTRR	1	10	10	20.89	21.67
	EITCVYCK	29	36	8	20.88	31.77
	ELTEVFEFAFK	40	50	11	20.88	31.77
	DSIPHAACHK	58	67	10	20.88	17.92
	NLLIRCLRCQK	100	110	11	20.35	14.99
	NTGLYNLLI	95	103	9	19.61	5.52
	YRGQCHSCCN	134	143	10	19.56	19.03
	AACHKCIDFY	63	72	10	19.55	8.8
	FHNIAGHY	127	134	8	19.25	5.52
	TLEKLTNTGL	89	98	10	18.29	-
	DFYSRIRELR	70	79	10	17.98	44.82
	ERLQRRRETQ	148	157	10	17.95	19.85
	ERLQRRRETQV	148	158	11	17.95	19.85
	QRRRETQV	151	158	8	17.95	19.85
	LQDIEITCV	25	33	9	17.88	10.29
	KLTNTGLY	92	99	8	17.79	5.2
	LRHYSDSVYG	78	87	10	17.6	17.39
	AFKDLFVVYR	48	57	10	17.55	25
	NLLIRCLR	100	107	8	17.55	25
	AFKDLFVV	48	55	8	17.4	13.84
	LQDIEITCVYC	25	35	11	17.02	1
	HLNEKRRFH	120	128	9	16.81	10.89
	KDLFVVYRDSI	50	60	11	16.36	18.94
	RPYKLPDLC	10	18	9	16.25	7.84
	QKPLNPAEKL	109	118	10	15.92	4.94
	RARQERLQR	144	152	9	15.72	23.95
	RIRELRHY	74	81	8	15.6	9.75
	YSRIRELR	72	79	8	15.54	20.08
	YNLLIRCLR	99	107	9	15.54	20.08
	FHNIAGHYR	127	135	9	15.54	20.08
	HNIAGHYR	128	135	8	15.54	20.08
	KLRHLNEKRRF	117	127	11	15.52	17.39
	RQERLQRRRET	146	156	11	15.52	17.39
	QERLQRRRET	147	156	10	15.52	17.39
	ERLQRRRE	148	155	8	15.52	17.39
	RLQRRRET	149	156	8	15.52	17.39
	VLELTEVF	38	45	8	15.46	12.95
	LRHYSDSV	78	85	8	15.25	22.79
	YCKTVLEL	34	41	8	15.19	24.43
	CTELNTSLQDI	18	28	11	15.11	-
	EKLTNTGLY	91	99	9	14.89	25.84
	IEITCVYCK	28	36	9	14.64	13.7
	IRCLRCQK	103	110	8	13.49	10.43
	RARQERLQRR	144	153	10	13.49	10.43
	EFAFKDLF	46	53	8	13.47	14.62
	EKRRFHNI	123	130	8	13.28	17.37
	CNRARQERL	142	150	9	13.28	17.37
	LQRRRETQV	150	158	9	13.28	17.37
	CVYCKTVL	32	39	8	13.09	8.9
	HLNEKRRF	120	127	8	12.88	14.62
	ELRHYSDSV	77	85	9	12.79	22.79
	RPYKLPDLCTE	10	20	11	12.78	2.98
	ELTEVFEF	40	47	8	11.98	15.54
	CVYCKTVLEL	32	41	10	11.95	3.96
	YSDSVYGD	81	88	8	11.92	7.36
	YGDTLEKL	86	93	8	11.92	7.36
	YGDTLEKLT	86	94	9	11.92	7.36
	EVFEFAFKDL	43	52	10	11.46	10.89
	TEVFEFAFKDL	42	52	11	11.13	-
	HSCCNRAR	139	146	8	11.03	9.75
	IPHAACHKC	60	68	9	11.01	40.71
	TELNTSLQDIE	19	29	11	10.93	-
	ELRHYSDSVYG	77	87	11	10.8	22.79
	TEVFEFAFKD	42	51	10	10.64	13.7
	PTRRPYKL	7	14	8	10.55	14.62
	CLRCQKPL	105	112	8	10.55	14.62
	HLNEKRRFHNI	120	130	11	10.55	14.62
	NEKRRFHNIA	122	131	10	10.55	14.62
	NTGLYNLLIR	95	104	10	10.47	16.09
	HAACHKCI	62	69	8	10.31	12.97
	CQKPLNPA	108	115	8	10.06	-
	CHKCIDFYSR	65	74	10	10.01	40.71
	LYNLLIRCLR	98	107	10	10.01	14.99
	EKLRHLNEKR	116	125	10	10.01	14.99
	HSCCNRARQER	139	149	11	10.01	14.99
	RRFHNIAG	125	132	8	9.97	6.26
	LRHLNEKR	118	125	8	9.89	6.26
	KTVLELTEVFE	36	46	11	9.87	14.68
	CKTVLELTEVF	35	45	11	9.87	14.67
	CHKCIDFY	65	72	8	9.29	5.52
	RIRELRHYS	74	82	9	9.14	8.61
	LELTEVFEFA	39	48	10	8.85	1.99
	CKTVLELTEV	35	44	10	8.65	21.45
	CQKPLNPAEKL	108	118	11	8.44	-
	FVVYRDSIPH	53	62	10	8.42	15.54
	HAACHKCIDF	62	71	10	8.42	15.54
	VYCKTVLELT	33	42	10	8.31	7.49
	ELTEVFEFAF	40	49	10	8.16	10.61
	HYSDSVYGDT	80	89	10	7.85	1
	DTLEKLTNTGL	88	98	11	7.81	-
	IRELRHYSDSV	75	85	11	7.81	2.98
	EVFEFAFKDLFVV	43	55	13	7.73	4.35
	IEITCVYC	28	35	8	7.61	-
	AEKLRHLN	115	122	8	7.61	-
	KCIDFYSRIR	67	76	10	7.49	9.75
	CIDFYSRIR	68	76	9	7.49	9.75
	KLRHLNEKRR	117	126	10	7.49	9.75
	IPHAACHKCI	60	69	10	7.43	40.71
	EDPTRRPY	5	12	8	7.32	13.7
	LELTEVFE	39	46	8	7.32	13.7
	KCIDFYSRI	67	75	9	7.23	21.93
	RCLRCQKPL	104	112	9	6.45	1.99
	YCKTVLELTEV	34	44	11	6.28	19.68
	DIEITCVYCK	27	36	10	5.83	5.52
	DIEITCVY	27	34	8	5.75	5.52
	LTNTGLYNLL	93	102	10	5.72	5.29
	HKCIDFYSR	66	74	9	5.36	4.35
	AFKDLFVVYRD	48	58	11	5.36	4.35
	KDLFVVYR	50	57	8	5.36	4.35
	KCIDFYSR	67	74	8	5.36	4.35
	RHLNEKRR	119	126	8	5.36	4.35
	RFHNIAGH	126	133	8	5.36	4.35
	RFHNIAGHYRG	126	136	11	5.36	4.35
	RGQCHSCCNR	135	144	10	5.36	4.35
	GQCHSCCNR	136	144	9	5.36	4.35
	QCHSCCNR	137	144	8	5.36	4.35
	QCHSCCNRAR	137	146	10	5.36	4.35
	CNRARQER	142	149	8	5.36	4.35
	RQERLQRR	146	153	8	5.36	4.35
	RQERLQRRR	146	154	9	5.36	4.35
	IEITCVYCKT	28	37	10	5.11	-
	ARQERLQRRR	145	154	10	4.78	10.99
	TGLYNLLI	96	103	8	4.78	10.89
	ARFEDPTR	2	9	8	4.78	1.99
	LRHYSDSVYGD	78	88	11	4.78	1.99
	LRHLNEKRR	118	126	9	4.78	1.99
	KRRFHNIAGH	124	133	10	4.78	1.99
	YRGQCHSC	134	141	8	4.78	1.99
	YRGQCHSCCNR	134	144	11	4.78	1.99
	NRARQERLQR	143	152	10	4.78	1.99
	NRARQERLQRR	143	153	11	4.78	1.99
	DFYSRIRELRH	70	80	11	4.78	1.89
	DSIPHAACH	58	66	9	4.41	17.92
	FEDPTRRP	4	11	8	4.24	6.39
	CIDFYSRI	68	75	8	4.24	6.39
	RIRELRHYSDS	74	84	11	3.89	4.35
	LLIRCLRCQKP	101	111	11	3.89	4.35
	RCQKPLNPAEK	107	117	11	3.89	4.35
	KRRFHNIA	124	131	8	3.89	4.35
	KRRFHNIAG	124	132	9	3.89	4.35
	RARQERLQ	144	151	8	3.89	4.35
	RPYKLPDLCT	10	19	10	3.72	4.94
	AEKLRHLNE	115	123	9	3.45	-
	CTELNTSL	18	25	8	3.3	3.17
	LTNTGLYNLLI	93	103	11	3.3	3.17
	PHAACHKCI	61	69	9	3.23	-
	CHKCIDFYSRI	65	75	11	3.23	-
	HKCIDFYSRI	66	75	10	3.23	-
	GHYRGQCHSC	132	141	10	3.23	-
	GHYRGQCHSCC	132	142	11	3.23	-
	TCVYCKTVLEL	31	41	11	3.04	5.42
	DSVYGDTLEKL	83	93	11	3.04	5.42
	LCTELNTSL	17	25	9	2.88	2.98
	IRELRHYSD	75	83	9	2.88	2.98
	RELRHYSDS	76	84	9	2.88	2.98
	IRCLRCQKP	103	111	9	2.88	2.98
	RLQRRRETQV	149	158	10	2.88	2.98
	LQRRRETQ	150	157	8	2.88	2.98
	VVYRDSIPHAA	54	64	11	2.75	-
	VYRDSIPHAAC	55	65	11	2.75	-
	LPDLCTELN	14	22	9	2.53	17.37
	LPDLCTELNT	14	23	10	2.53	17.37
	NTSLQDIEI	22	30	9	2.5	2.19
	EITCVYCKTV	29	38	10	2.5	2.19
	EVFEFAFKD	43	51	9	2.5	2.19
	DTLEKLTNT	88	96	9	2.5	2.19
	ACHKCIDFY	64	72	9	2.43	5.52
	FVVYRDSIPHA	53	63	11	1.95	2.19
	FVVYRDSIPHA	53	63	11	1.95	2.19
	TNTGLYNLLI	94	103	10	1.72	-
	RRFHNIAGH	125	133	9	1.58	-
	EDPTRRPYKL	5	14	10	0	0
	DPTRRPYK	6	13	8	0	0
	LPDLCTELNTSL	14	25	12	0	0
	DLCTELNTSL	16	25	10	0	0
	TELNTSLQD	19	27	9	0	0
	ELNTSLQDI	20	28	9	0	0
	LNTSLQDIE	21	29	9	0	0
	EITCVYCKTVL	29	39	11	0	0
	ITCVYCKTV	30	38	9	0	0
	ITCVYCKTVL	30	39	10	0	0
	TCVYCKTVL	31	39	9	0	0
	CVYCKTVLE	32	40	9	0	0
	YCKTVLELT	34	42	9	0	0
	TVLELTEV	37	44	8	0	0
	VLELTEVFE	38	46	9	0	0
	KDLFVVYRD	50	58	9	0	0
	DLFVVYRDSI	51	60	10	0	0
	LFVVYRDSI	52	60	9	0	0
	LFVVYRDSIP	52	61	10	0	0
	FVVYRDSIP	53	61	9	0	0
	RDSIPHAA	57	64	8	0	0
	RDSIPHAAC	57	65	9	0	0
	DSIPHAACHKC	58	68	11	0	0
	SIPHAACHKC	59	68	10	0	0
	SIPHAACHKCI	59	69	11	0	0
	IPHAACHK	60	67	8	0	0
	IPHAACHKCID	60	70	11	0	0
	AACHKCIDF	63	71	9	0	0
	ACHKCIDF	64	71	8	0	0
	IDFYSRIRE	69	77	9	0	0
	YSRIRELRH	72	80	9	0	0
	LEKLTNTG	90	97	8	0	0
	EKLTNTGL	91	98	8	0	0
	KLTNTGLYN	92	100	9	0	0
	TNTGLYNL	94	101	8	0	0
	TNTGLYNLL	94	102	9	0	0
	NTGLYNLL	95	102	8	0	0
	TGLYNLLIRCL	96	106	11	0	0
	YNLLIRCL	99	106	8	0	0
	LLIRCLRCQ	101	109	9	0	0
	LIRCLRCQ	102	109	8	0	0
	LRCQKPLNP	106	114	9	0	0
	RCQKPLNPA	107	115	9	0	0
	LNPAEKLRH	112	120	9	0	0
	PAEKLRHL	114	121	8	0	0
	EKLRHLNEKRR	116	126	11	0	0
	LNEKRRFHN	121	129	9	0	0
	LNEKRRFHNI	121	130	10	0	0
	EKRRFHNIA	123	131	9	0	0
	AGHYRGQCH	131	139	9	0	0
	QCHSCCNRA	137	145	9	0	0
	HSCCNRARQ	139	147	9	0	0
	QERLQRRRE	147	155	9	0	0
	RLQRRRETQ	149	157	9	0	0

## Sheet: HPV 31-E6
	HPV 31-E6 8-11mer peptides
	Peptides				MHC-I Population coverage
		Position			IEDB
	Peptides	Start	End	Length	World	IRAN
	RYSVYGTTL	80	88	9	100	99.88
	YRYSVYGTTL	79	88	10	100	99.83
	RFYSKVSEF	68	76	9	100	99.1
	WYRYSVYGTTL	78	88	11	99.98	99.68
	FYSKVSEF	69	76	8	99.98	99.58
	RPRKLHEL	8	15	8	99.97	97.89
	KLHELSSAL	11	19	9	99.96	99.74
	RFYSKVSEFR	68	77	10	99.95	99.31
	VYGTTLEKL	83	91	9	99.92	98.67
	KVSEFRWYR	72	80	9	99.91	99.02
	FYSKVSEFRW	69	78	10	99.88	97.96
	YRDDTPHGV	54	62	9	99.85	99.34
	FYSKVSEFR	69	77	9	99.84	97.53
	AFTDLTIVY	46	54	9	97.64	97.97
	VLDFAFTDL	42	50	9	97.48	89.68
	ALEIPYDEL	18	26	9	96.31	85.24
	FAFTDLTIV	45	53	9	95.45	94.22
	SVYGTTLEKL	82	91	10	94.99	92.57
	FAFTDLTIVY	45	54	10	93.1	90.91
	RFHNIGGRW	124	132	9	91.56	92.54
	YSVYGTTL	81	88	8	87.09	76.79
	IPYDELRL	21	28	8	86.36	64.48
	LEIPYDELRL	19	28	10	85.67	24.48
	SEFRWYRYSVY	74	84	11	83.74	80.29
	RYSVYGTTLE	80	89	10	83.32	29.61
	LRFYSKVSEF	67	76	10	82.32	84.13
	FAFTDLTI	45	52	8	81.27	84.49
	YRYSVYGTTLE	79	89	11	81.11	83.32
	KNPAERPRKL	3	12	10	80.49	17.37
	ALEIPYDELRL	18	28	11	76.76	-
	CLRFYSKVSEF	66	76	11	76.42	79.95
	EIPYDELRL	20	28	9	76.26	2.19
	KNPAERPRKLH	3	13	11	74.79	-
	EIPYDELRLN	20	29	10	74.79	-
	VYRDDTPHGV	53	62	10	73.52	72.22
	RWYRYSVY	77	84	8	73.37	77.96
	FTDLTIVY	47	54	8	72.95	62.3
	LRFYSKVSEFR	67	77	11	70.57	80.39
	FRWYRYSV	76	83	8	69.72	63.74
	KVSEFRWYRY	72	81	10	68.2	73.08
	FTDLTIVYR	47	55	9	67.97	76.23
	IVYRDDTPHGV	52	62	11	67.72	60.5
	FRWYRYSVY	76	84	9	66.21	65.65
	FKNPAERPRKL	2	12	11	64.95	56.11
	RFYSKVSEFRW	68	78	11	64.76	68.04
	ERPRKLHEL	7	15	9	61.76	55.13
	LSSALEIPY	15	23	9	61.25	60.68
	EFRWYRYSVY	75	84	10	60.45	52.92
	KLHELSSALEI	11	21	11	59.18	50.24
	RYSVYGTTLEK	80	90	11	58.04	62.4
	RHLDKKKRF	117	125	9	57.72	51.17
	YSVYGTTLEKL	81	91	11	57.09	45.76
	YRYSVYGTT	79	87	9	56.39	48.38
	FAFTDLTIVYR	45	55	11	56.26	68.33
	SEFRWYRY	74	81	8	55.85	58.11
	WRRPRTETQV	140	149	10	55.77	47.31
	FRWYRYSVYG	76	85	10	55.52	48.38
	FRWYRYSVYGT	76	86	11	55.52	48.38
	EFRWYRYSVYG	75	85	11	54.05	50.22
	YRYSVYGT	79	86	8	53.72	46.78
	SVYGTTLEK	82	90	9	53.33	59.33
	RRPRTETQV	141	149	9	52.96	46.78
	AERPRKLHEL	6	15	10	52.76	34.32
	WRRPRTETQ	140	148	9	52.02	47.31
	WRRPRTET	140	147	8	52.02	2.98
	HELSSALEI	13	21	9	50.63	39.47
	SALEIPYDEL	17	26	10	49.66	35.6
	NPAERPRKL	4	12	9	49.59	63.28
	AFTDLTIVYR	46	55	10	49.49	59.55
	TETEVLDFAF	38	47	10	49.01	22.77
	CTKCLRFYSK	63	72	10	48.22	58.78
	TTLEKLTNK	86	94	9	48.22	58.78
	DFAFTDLTIVY	44	54	11	47.43	44.45
	ELSSALEIPY	14	23	10	45.41	32.02
	DFAFTDLTI	44	52	9	45.35	52.41
	YRDDTPHGVC	54	63	10	44.53	37.05
	HELSSALEIPY	13	23	11	43.2	32.27
	KRFHNIGGRW	123	132	10	43.01	39.06
	YSKVSEFRWY	70	79	10	42.59	30.33
	SSALEIPY	16	23	8	41.88	31.13
	YRDDTPHGVCT	54	64	11	41.34	31.79
	SEFRWYRYSV	74	83	10	40.86	33.63
	YSVYGTTLEK	81	90	10	40.56	48.16
	SKVSEFRWYRY	71	81	11	40.28	47.29
	GRWTGRCI	130	137	8	40.05	32.33
	CPEEKQRHL	111	119	9	39.8	45.7
	LLIRCITC	99	106	8	39.08	36.32
	ETEVLDFAF	39	47	9	38.84	40.28
	VSEFRWYRYSV	73	83	11	37.71	42.47
	QRHLDKKKRF	116	125	10	37.53	32.33
	TEVLDFAF	40	47	8	36.99	19.18
	DFAFTDLTIV	44	53	10	36.74	50.47
	GQLTETEVL	35	43	9	36.07	3.16
	FYSKVSEFRWY	69	79	11	35.56	28.31
	CWRRPRTETQV	139	149	11	35.23	2.98
	YDELRLNCVY	23	32	10	34.83	34.55
	LHELSSALEI	12	21	10	33.34	21.85
	SKVSEFRWYR	71	80	10	33.05	52.11
	GTTLEKLTNK	85	94	10	32.73	40.71
	RWTGRCIACW	131	140	10	31.54	17.69
	LEIPYDEL	19	26	8	29.99	20.08
	LEKLTNKGI	88	96	9	28.93	5.91
	KRFHNIGGR	123	131	9	28.59	20.31
	VYRDDTPHGVC	53	63	11	28.49	15.91
	RLNCVYCK	27	34	8	27.02	23.96
	LDFAFTDLTI	43	52	10	26.54	23.56
	PYDELRLNCVY	22	32	11	26.34	8.8
	LDFAFTDLTIV	43	53	11	26.24	20.73
	RKLHELSSAL	10	19	10	26.22	19.25
	KVSEFRWY	72	79	8	26.21	30.59
	LTETEVLDF	37	45	9	25.72	6.24
	RRPRTETQ	141	148	8	25.56	47.31
	VLDFAFTDLTI	42	52	11	24.85	12.56
	TETEVLDF	38	45	8	24.73	20.08
	RPRTETQV	142	149	8	24.12	21.85
	FKNPAERPR	2	10	9	24.11	19.55
	FTDLTIVYRD	47	56	10	23.82	4.33
	RWYRYSVYG	77	85	9	23.12	40.91
	VSEFRWYRY	73	81	9	23.03	8.8
	VYGTTLEK	83	90	8	22.12	16.09
	SEFRWYRYS	74	82	9	22.05	5.91
	CWRRPRTETQ	139	148	10	21.77	2.98
	WYRYSVYGTT	78	87	10	21.47	17.92
	RCITCQRPL	102	110	9	21.32	4.79
	YSKVSEFRWYR	70	80	11	21.17	31.17
	TETEVLDFAFT	38	48	11	20.88	4.94
	DELRLNCVY	24	32	9	20.42	18.28
	LTETEVLDFA	37	46	10	19.61	5.52
	ETEVLDFAFT	39	48	10	19.61	5.52
	IRCITCQR	101	108	8	19.58	21.67
	GVCTKCLRFY	61	70	10	19.55	8.8
	SALEIPYDELR	17	27	11	19.28	22.62
	VSEFRWYR	73	80	8	19.16	29.78
	DLLIRCITCQR	98	108	11	19.16	29.78
	LLIRCITCQR	99	108	10	19.16	29.78
	LIRCITCQR	100	108	9	19.16	29.78
	CIACWRRPR	136	144	9	19.16	29.78
	TPHGVCTKCL	58	67	10	18.43	4.94
	TEVLDFAFTDL	40	50	11	18.29	-
	CTKCLRFY	63	70	8	18.2	13.88
	QLTETEVLDF	36	45	10	17.34	3.37
	QLTETEVLDFA	36	46	11	17.34	3.37
	VLDFAFTDLT	42	51	10	17.34	3.37
	ELRLNCVY	25	32	8	17.333	5.52
	TDLTIVYR	48	55	8	17.17	25
	YSKVSEFR	70	77	8	17.17	25
	HNIGGRWTGR	126	135	10	17.17	25
	TGRCIACWR	133	141	9	17.17	25
	NIGGRWTGR	127	135	9	17.17	5.52
	RWTGRCIACWR	131	141	11	17.17	5.52
	WTGRCIACWR	132	141	10	17.17	5.52
	IPYDELRLNCV	21	31	11	16.91	26.21
	TLEKLTNK	87	94	8	16.81	10.89
	RPRKLHELSSA	8	18	11	16.25	7.84
	YSKVSEFRW	70	78	9	16.11	37.26
	MFKNPAER	1	8	8	15.54	20.08
	HGVCTKCLR	60	68	9	15.54	20.08
	YGTTLEKLTNK	84	94	11	15.53	27.07
	LRFYSKVS	67	74	8	15.52	17.39
	EFRWYRYSV	75	83	9	15.04	19.34
	LDFAFTDL	43	50	8	14.95	5.91
	ELRLNCVYCK	25	34	10	14.76	17.76
	VCTKCLRFYSK	62	72	11	14.7	13.88
	RPRKLHELS	8	16	9	14.38	7.84
	RPRKLHELSS	8	17	10	14.38	7.84
	GRCIACWRRPR	134	144	11	13.75	25
	RCIACWRRPR	135	144	10	13.75	25
	IACWRRPR	137	144	8	13.75	25
	LIRCITCQRPL	100	110	11	13.58	9.07
	IPYDELRLNC	21	30	10	13.4	35.52
	HELSSALEIP	13	22	10	13.36	1
	DKKKRFHNI	120	128	9	13.28	17.37
	GVCTKCLR	61	68	8	13.09	14.99
	HLDKKKRF	118	125	8	12.88	14.62
	PRKLHELSSAL	9	19	11	12.68	-
	KVSEFRWYRYS	72	82	11	11.92	22.03
	TGRCIACWRR	133	142	10	11.7	20.07
	CDLLIRCI	97	104	8	11.69	6.88
	GRCIACWR	134	141	8	11.53	11.55
	EVLDFAFTDL	41	50	10	11.46	10.89
	LHELSSAL	12	19	8	11.1	5.42
	GQLTETEVLDF	35	45	11	10.72	-
	DELRLNCV	24	31	8	10.64	13.7
	TEVLDFAFTD	40	49	10	10.64	13.7
	CITCQRPL	103	110	8	10.55	14.62
	HLDKKKRFHN	118	127	10	10.55	14.62
	HLDKKKRFHNI	118	128	11	10.55	14.62
	LDKKKRFHNI	119	128	10	10.55	14.62
	DKKKRFHN	120	127	8	10.55	14.62
	RDDTPHGV	55	62	8	10.38	1
	AFTDLTIV	46	53	8	10.31	12.97
	LHELSSALEIP	12	22	11	10.09	1
	SKVSEFRWY	71	79	9	10.04	10.19
	MFKNPAERPR	1	10	10	10.01	14.99
	CIACWRRPRT	136	145	10	10.01	14.99
	RHLDKKKR	117	124	8	9.89	6.26
	KKKRFHNIGGR	121	131	11	9.89	6.26
	KKRFHNIGGR	122	131	10	9.89	6.26
	SKVSEFRW	71	78	8	9.65	11.64
	WTGRCIACW	132	140	9	9.65	11.64
	GRWTGRCIACW	130	140	11	9.64	9.75
	IPYDELRLN	21	29	9	9.38	15.54
	RWYRYSVYGT	77	86	10	9.21	6.49
	GICDLLIR	95	102	8	9.19	14.99
	CTKCLRFYS	63	71	9	9.14	8.61
	CTKCLRFYSKV	63	73	11	9.14	8.61
	KCLRFYSK	65	72	8	9.14	8.61
	KQRHLDKK	115	122	8	9.14	8.61
	DTPHGVCTK	57	65	9	9.09	5.52
	KRFHNIGG	123	130	8	8.48	6.26
	KQRHLDKKKRF	115	125	11	8.44	-
	DELRLNCVYCK	24	34	11	7.93	10.19
	RDDTPHGVC	55	63	9	7.85	1
	GICDLLIRCI	95	104	10	7.85	1
	LEIPYDELRLN	19	29	11	7.81	-
	AERPRKLH	6	13	8	7.61	-
	EIPYDELR	20	27	8	7.56	10.89
	TETEVLDFA	38	46	9	7.42	1
	TEVLDFAFT	40	48	9	7.42	1
	DELRLNCVYC	24	33	10	7.32	13.7
	TGRCIACW	133	140	8	7.26	9.75
	ELSSALEI	14	21	8	7.23	1.99
	IGGRWTGR	128	135	8	7.09	9.75
	RCIACWRR	135	142	8	7.09	9.75
	LDFAFTDLT	43	51	9	6.59	1
	TNKGICDLLIR	92	102	11	6.51	16.09
	WTGRCIACWRR	132	142	11	6.51	16.09
	LRLNCVYCK	26	34	9	6.33	1.99
	IRCITCQRPL	101	110	10	6.33	1.99
	KRFHNIGGRWT	123	133	11	6.33	1.99
	GRWTGRCIA	130	138	9	6.33	1.99
	GRWTGRCIAC	130	139	10	6.33	1.99
	AERPRKLHELS	6	16	11	6.28	2.98
	HGVCTKCLRFY	60	70	11	6.27	5.52
	LEIPYDELR	19	27	9	5.83	5.52
	DDTPHGVCTK	56	65	10	5.83	5.52
	KGICDLLIR	94	102	9	5.36	4.35
	LIRCITCQRP	100	109	10	5.36	4.35
	KQRHLDKKKR	115	124	10	5.36	4.35
	RFHNIGGR	124	131	8	5.36	4.35
	RCIACWRRPRT	135	145	11	5.36	4.35
	LRLNCVYC	26	33	8	4.78	1.99
	LRLNCVYCKG	26	35	10	4.78	1.99
	LRLNCVYCKGQ	26	36	11	4.78	1.99
	RWYRYSVYGTT	77	87	11	4.78	1.99
	IRCITCQRPLC	101	111	11	4.78	1.99
	QRPLCPEEK	107	115	9	4.78	1.99
	QRHLDKKK	116	123	8	4.78	1.99
	QRHLDKKKR	116	124	9	4.78	1.99
	GGRWTGRCIA	129	138	10	4.78	1.99
	RWTGRCIA	131	138	8	4.78	1.99
	GRCIACWRR	134	142	9	4.78	1.99
	RKLHELSSALE	10	20	11	4.43	-
	LTNKGICDL	91	99	9	4.41	17.88
	ICDLLIRCI	96	104	9	4.24	6.39
	MFKNPAERPRK	1	11	11	3.89	4.35
	KNPAERPRK	3	11	9	3.89	4.35
	IVYRDDTPHG	52	61	10	3.89	4.35
	TKCLRFYS	64	71	8	3.89	4.35
	KCLRFYSKVS	65	74	10	3.89	4.35
	EKQRHLDKKK	114	123	10	3.89	4.35
	KQRHLDKKK	115	123	9	3.89	4.35
	KKKRFHNI	121	128	8	3.89	4.35
	KKKRFHNIG	121	129	9	3.89	4.35
	KKKRFHNIGG	121	130	10	3.89	4.35
	KKRFHNIG	122	129	8	3.89	4.35
	KKRFHNIGG	122	130	9	3.89	4.35
	TPHGVCTKC	58	66	9	3.72	4.94
	CDLLIRCIT	97	105	9	3.45	-
	LSSALEIP	15	22	8	3.42	7.84
	SSALEIPYDE	16	25	10	3.42	7.84
	CPEEKQRHLD	111	120	10	3.36	1.99
	PEEKQRHL	112	119	8	3.36	1.99
	LTNKGICDLL	91	100	10	3.3	3.17
	LTNKGICDLLI	91	101	11	3.3	3.17
	NKGICDLL	93	100	8	3.23	-
	NKGICDLLI	93	101	9	3.23	-
	FHNIGGRW	125	132	8	3.23	-
	FHNIGGRWTG	125	134	10	3.23	-
	KLHELSSALE	11	20	10	3.04	5.42
	SVYGTTLEKLT	82	92	11	3.04	5.42
	PAERPRKLHEL	5	15	11	2.88	2.98
	ERPRKLHELS	7	16	10	2.88	2.98
	ERPRKLHELSS	7	17	11	2.88	2.98
	TKCLRFYSK	64	72	9	2.88	2.98
	ACWRRPRTE	138	146	9	2.88	2.98
	ACWRRPRTETQ	138	148	11	2.88	2.98
	LTETEVLDFAF	37	47	11	2.85	15.54
	QLTETEVL	36	43	8	2.75	-
	ALEIPYDELR	18	27	10	2.18	5.52
	AFTDLTIVYRD	46	56	11	1.77	5.52
	TPHGVCTKCLR	58	68	11	1.77	5.52
	LLIRCITCQRP	99	109	11	1.77	5.52
	FHNIGGRWTGR	125	135	11	1.77	5.52
	HNIGGRWTGRC	126	136	11	1.77	5.52
	TGRCIACWRRP	133	143	11	1.77	5.52
	YDELRLNCV	23	31	9	1.72	-
	LNCVYCKGQL	28	37	10	1.72	-
	VSEFRWYRYS	73	82	10	1.72	-
	KGQLTETEVL	34	43	10	1.7	-
	KKRFHNIGGRW	122	132	11	1.58	-
	PAERPRKL	5	12	8	0	0
	AERPRKLHE	6	14	9	0	0
	LHELSSALE	12	20	9	0	0
	HELSSALE	13	20	8	0	0
	SSALEIPYDEL	16	26	11	0	0
	PYDELRLNCV	22	31	10	0	0
	CVYCKGQL	30	37	8	0	0
	CVYCKGQLTE	30	39	10	0	0
	QLTETEVLD	36	44	9	0	0
	EVLDFAFTD	41	49	9	0	0
	TDLTIVYRD	48	56	9	0	0
	IVYRDDTPH	52	60	9	0	0
	VYRDDTPH	53	60	8	0	0
	VYRDDTPHG	53	61	9	0	0
	DTPHGVCTKCL	57	67	11	0	0
	PHGVCTKCL	59	67	9	0	0
	KCLRFYSKV	65	73	9	0	0
	CLRFYSKV	66	73	8	0	0
	CLRFYSKVS	66	74	9	0	0
	LRFYSKVSE	67	75	9	0	0
	WYRYSVYGT	78	86	9	0	0
	YSVYGTTLE	81	89	9	0	0
	YGTTLEKLT	84	92	9	0	0
	TTLEKLTNKGI	86	96	11	0	0
	TLEKLTNKGI	87	96	10	0	0
	TLEKLTNKGIC	87	97	11	0	0
	LEKLTNKGIC	88	97	10	0	0
	EKLTNKGI	89	96	8	0	0
	KLTNKGICDL	90	99	10	0	0
	TNKGICDLL	92	100	9	0	0
	LLIRCITCQ	99	107	9	0	0
	IRCITCQRP	101	109	9	0	0
	TCQRPLCPE	105	113	9	0	0
	CQRPLCPEEK	106	115	10	0	0
	EEKQRHLD	113	120	8	0	0
	EEKQRHLDK	113	121	9	0	0
	HLDKKKRFH	118	126	9	0	0
	LDKKKRFHN	119	127	9	0	0
	FHNIGGRWT	125	133	9	0	0
	IGGRWTGRC	128	136	9	0	0
	IACWRRPRT	137	145	9	0	0
	CWRRPRTET	139	147	9	0	0

## Sheet: HPV 45-E6
	HPV 45-E6 8-11mer peptides
	Peptides				MHC-I Population coverage
		Position			IEDB
	Peptides	Start	End	Length	World	IRAN
	KLPDLCTEL	13	21	9	99.99	99.74
	RTEVYQFAF	41	49	9	99.99	99.3
	ITNTELYNL	93	101	9	99.99	98.74
	YYSNSVYGETL	80	90	11	99.98	99.79
	FYSRIREL	71	78	8	99.97	99.37
	YSNSVYGETL	81	90	10	99.95	98.92
	YKLPDLCTEL	12	21	10	99.95	98.86
	VYQFAFKDL	44	52	9	99.92	98.67
	VYGETLEKI	85	93	9	99.9	98.27
	LYNLLIRCL	98	106	9	99.89	97.63
	AYAACHKCIDF	61	71	11	99.89	97.59
	PYKLPDLCTEL	11	21	11	99.86	97.46
	FYSRIRELR	71	79	9	99.84	97.53
	ITNTELYNLL	93	102	10	99.84	97.44
	DFYSRIREL	70	78	9	98.61	93.9
	ATLERTEVY	37	45	9	97.51	97.99
	RFHSIAGQY	126	134	9	94.7	96.35
	QRPYKLPDL	9	17	9	88.79	47.31
	SVYGETLEKI	84	93	10	87.82	87.8
	FAFKDLCIV	47	55	9	87.58	86.11
	YSRIRELRY	72	80	9	85.96	82.1
	RPYKLPDL	10	17	8	83.97	37.12
	FAFKDLCIVY	47	56	10	83.3	82.32
	PKQRPYKLPDL	7	17	11	82.89	21.49
	KQRPYKLPDLC	8	18	11	82.2	17.92
	IVYRDCIAY	54	62	9	81.72	86
	KQRPYKLPDL	8	17	10	81.3	21.49
	RFDDPKQRPY	3	12	10	81.23	82.84
	YSRIRELRYY	72	81	10	80.75	71.51
	LRYYSNSVY	78	86	9	80.7	78.55
	LRYYSNSVYG	78	87	10	80.7	78.55
	YQFAFKDL	45	52	8	80.7	64.2
	QRPYKLPDLC	9	18	10	74.79	-
	FAFKDLCI	47	54	8	74.18	79.64
	YAACHKCIDFY	62	72	11	73.05	64.7
	SRIRELRYY	73	81	9	72.54	62.7
	YQFAFKDLCI	45	54	10	70.66	60.13
	LERTEVYQFAF	39	49	11	69.66	67.06
	YQFAFKDLCIV	45	55	11	69.45	59.96
	ELRYYSNSVY	77	86	10	65.84	52.76
	YAACHKCIDF	62	71	10	64.73	62.14
	FDDPKQRPY	4	12	9	64.49	59.83
	RIRELRYY	74	81	8	60	48.55
	ERTEVYQFAF	40	49	10	59.03	49.43
	RELRYYSNSVY	76	86	11	58.57	41.08
	ARFDDPKQRPY	2	12	11	58.19	51.37
	FAFKDLCIVYR	47	57	11	58	75.25
	LERTEVYQF	39	47	9	57.33	26.21
	FYSRIRELRYY	71	81	11	57.19	55.15
	RRFHSIAGQYR	125	135	11	57	51.97
	RRFHSIAGQY	125	134	10	56.63	49.72
	RFDDPKQRPYK	3	13	11	56.15	71,46
	ATLERTEV	37	44	8	54.28	66.3
	RRHLKDKRRF	118	127	10	53.72	46.78
	TEVYQFAF	42	49	8	53.31	32.92
	ERLRRRRET	148	156	9	52.02	47.31
	YRDCIAYA	56	63	8	51.96	45.7
	SVYGETLEK	84	92	9	51.01	58.78
	RTEVYQFAFK	41	50	10	50.91	54.81
	KATLERTEVY	36	45	10	48.73	35.83
	LQDVSIACV	25	33	9	47.68	42.62
	LIRCLRCQKPL	102	112	11	47.68	35.01
	CVYCKATLER	32	41	10	46.67	59.55
	NPAEKRRHL	113	121	9	45.86	63.28
	IDFYSRIRELR	69	79	11	45.71	48.22
	LRYYSNSV	78	85	8	45.65	38.64
	IVYRDCIAYA	54	63	10	45.46	43.15
	YAACHKCI	62	69	8	45.42	53.91
	VYQFAFKDLCI	44	54	11	45.36	25.24
	SLQDVSIACV	24	33	10	45.26	38.68
	SLQDVSIACVY	24	34	11	45.25	37.46
	SIACVYCK	29	36	8	44.68	51.28
	IAYAACHK	60	67	8	44.68	51.28
	IAYAACHKCI	60	69	10	44.49	50.31
	IDFYSRIREL	69	78	10	44.2	38.1
	VYRDCIAY	55	62	8	44.19	38.42
	FYSRIRELRY	71	80	10	43.62	35.13
	EVYQFAFK	43	50	8	42.62	56.7
	LEKITNTEL	90	98	9	42.19	20.08
	LRRRRETQV	150	158	9	42.16	42.95
	LPDLCTEL	14	21	8	42.01	48.39
	VSIACVYCK	28	36	9	41.72	48.16
	SLQDVSIAC	24	32	9	40.6	38.06
	AFKDLCIVY	48	56	9	39.69	27.09
	EKITNTELY	91	99	9	38.96	25.47
	DPKQRPYKL	6	14	9	37.75	52.8
	SNSVYGETLEK	82	92	11	37.5	44.94
	NSVYGETLEK	83	92	10	37.5	44.94
	TELYNLLI	96	103	8	37.38	11.64
	CIDFYSRIREL	68	78	11	37.1	33.59
	KRRFHSIAGQY	124	134	11	37.06	23.99
	RRHLKDKRRFH	118	128	11	36.5	32.33
	YRGQCNTCC	134	142	9	36.5	32.33
	ARQERLRR	145	152	8	36.5	32.33
	QDVSIACVY	26	34	9	36.03	21.03
	YSRIRELRYYS	72	82	11	35.9	33.96
	CIAYAACHK	59	67	9	35.75	40.71
	RFHSIAGQYR	126	135	10	35.66	58.86
	HSIAGQYR	128	135	8	35.66	53.07
	RPYKLPDLCTEL	10	21	12	35.16	14.34
	RYYSNSVY	79	86	8	34.76	18.1
	ERTEVYQF	40	47	8	34.75	32.92
	SRIRELRYYS	73	82	10	34.36	30.96
	FDDPKQRPYKL	4	14	11	34.26	52.57
	ELYNLLIRCLR	97	107	11	34.2	38.85
	QFAFKDLCIVY	46	56	11	34.06	43.63
	YRDCIAYAA	56	64	9	33.68	14.02
	ATLERTEVYQF	37	47	11	33.56	32.13
	ERTEVYQFAFK	40	50	11	33.4	37.27
	LQDVSIACVY	25	34	10	33.24	9.71
	YKLPDLCTELN	12	22	11	32.87	19.61
	KATLERTEV	36	44	9	32.81	34.57
	LLIRCLRCQK	101	110	10	32.73	40.71
	CVYCKATL	32	39	8	32.04	26.73
	LEKITNTELY	90	99	10	31.08	22.79
	AFKDLCIVYR	48	57	10	31.01	53.67
	VYGETLEK	85	92	8	30.92	36.32
	TLERTEVYQF	38	47	10	30.31	18.28
	CIVYRDCIAY	53	62	10	29.66	27.42
	RLRRRRETQV	149	158	10	29.58	34.71
	TLEKITNTELY	89	99	11	29.53	8.8
	FKDLCIVY	49	56	8	28.9	21.76
	ITNTELYNLLI	93	103	11	28.86	44.27
	FKDLCIVYR	49	57	9	28.74	47.43
	TLERTEVY	38	45	8	28.65	3.37
	RYYSNSVYGE	79	88	10	28.27	14.07
	IRELRYYSNSV	75	85	11	27.83	20.98
	NTELYNLLI	95	103	9	27.19	10.48
	ELRYYSNSVYG	77	87	11	27.17	17.39
	RYYSNSVYG	79	87	9	27.1	15.72
	RELRYYSNSV	76	85	10	26.66	14.68
	TEVYQFAFK	42	50	9	26.4	18.46
	AYAACHKCI	61	69	9	26.18	8.8
	TLEKITNTEL	89	98	10	26.11	1
	DFYSRIRELRY	70	80	11	25.88	22.45
	AFKDLCIVYRD	48	58	11	25.68	44.24
	IRCLRCQKPL	103	112	10	25.56	19.19
	ARQERLRRR	145	153	9	25.56	19.19
	LIRCLRCQK	102	110	9	25.13	19
	TELNTSLQDV	19	28	10	25.08	6.88
	ERLRRRRETQV	148	158	11	24.97	24.89
	ARFDDPKQR	2	10	9	24.54	16.68
	RRFHSIAGQ	125	133	9	24.54	16.68
	DVSIACVYCK	27	36	10	24.33	35.36
	QYRGQCNTC	133	141	9	24.16	22.82
	TELYNLLIRCL	96	106	11	23.78	14,62
	VYQFAFKDLC	44	53	10	23.75	11.77
	YRDCIAYAACH	56	66	11	23.62	17.92
	RRRRETQV	151	158	8	23.22	21.47
	LNPAEKRRHL	112	121	10	22.61	17.37
	QDVSIACVYCK	26	36	11	22.46	36.32
	TEVYQFAFKDL	42	52	11	22.28	5.42
	CKATLERTEVY	35	45	11	22.01	8.8
	IRCLRCQKPLN	103	113	11	21.77	17.52
	LRYYSNSVYGE	78	88	11	21.59	19.03
	YYSNSVYG	80	87	8	21.47	17.92
	YYSNSVYGE	80	88	9	21.13	22.82
	MARFDDPKQR	1	10	10	20.89	21.67
	SRIRELRY	73	80	8	20.86	19.03
	YSRIRELR	72	79	8	20.7	28.77
	QFAFKDLCIV	46	55	10	20.5	14.71
	NLLIRCLRCQK	100	110	11	20.35	14.99
	LCIVYRDCIAY	52	62	11	19.73	15.54
	DFYSRIRELR	70	79	10	19.56	27.24
	AACHKCIDFY	63	72	10	19.55	8.8
	LKDKRRFH	121	128	8	19.44	14.99
	ELYNLLIR	97	104	8	19.16	29.78
	NLLIRCLR	100	107	8	19.16	29.78
	DVSIACVY	27	34	8	18.85	27.42
	KDKRRFHSI	122	130	9	18.06	17.37
	YNLLIRCLR	99	107	9	17.17	25
	NTCCDQAR	139	146	8	17.17	25
	HLKDKRRFHSI	120	130	11	16.64	20.97
	KDKRRFHSIA	122	131	10	16.64	20.97
	RLRRRRET	149	156	8	16.64	20.97
	RPYKLPDLC	10	18	9	16.25	7.84
	CIDFYSRIRELR	68	79	12	15.54	20.04
	SRIRELRYYSN	73	83	11	15.52	17.39
	YRGQCNTC	134	141	8	15.52	17.39
	YSNSVYGETLE	81	91	11	15.35	25.88
	RLRRRRETQ	149	157	9	14.03	20.97
	QARQERLRR	144	152	9	13.7	19
	IRCLRCQK	103	110	8	13.49	10.43
	PAEKRRHL	114	121	8	13.28	17.37
	DKRRFHSI	123	130	8	13.28	17.37
	KDLCIVYRDCI	50	60	11	12.81	1.99
	ELRYYSNSV	77	85	9	12.79	16.49
	HLKDKRRF	120	127	8	12.78	14.62
	RPYKLPDLCTE	10	20	11	12.78	2.98
	NPAEKRRHLK	113	122	10	12.78	2.98
	RELRYYSNS	76	84	9	12.72	-
	NTELYNLLIR	95	104	10	12.15	21.15
	NTCCDQARQER	139	149	11	12.15	21.15
	KQRPYKLP	8	15	8	12	4.35
	VYCKATLER	33	41	9	11.7	20.08
	CHKCIDFYSR	65	74	10	11.7	20.08
	LYNLLIRCLR	98	107	10	11.7	20.08
	FHSIAGQY	127	134	8	11.5	5.52
	EVYQFAFKDL	43	52	10	11.04	15.72
	IACVYCKATL	30	39	10	10.98	6.47
	KITNTELY	92	99	8	10.94	12.93
	TELYNLLIR	96	104	9	10.64	13.7
	DDPKQRPYKL	5	14	10	10.55	14.62
	PKQRPYKL	7	14	8	10.55	14.62
	CIVYRDCIA	53	61	9	10.55	14.62
	CLRCQKPL	105	112	8	10.55	14.62
	FHSIAGQYRG	127	136	10	10.36	9.75
	AFKDLCIV	48	55	8	10.31	12.97
	ETLEKITNTEL	88	98	11	10.12	2.19
	RRFHSIAG	125	132	8	9.97	6.26
	KRRHLKDKRR	117	126	10	9.89	6.26
	RRHLKDKR	118	125	8	9.89	6.26
	ARQERLRRRR	145	154	10	9.89	6.26
	MARFDDPK	1	8	8	9.6	9.75
	GETLEKITN	87	95	9	9.44	-
	VYRDCIAYAA	55	64	10	9.37	9.54
	CHKCIDFY	65	72	8	9.29	5.52
	RIRELRYYS	74	82	9	9.14	8.61
	FHSIAGQYR	127	135	9	8.82	16.58
	KRRHLKDK	117	124	8	8.48	6.26
	LQDVSIACVYC	25	35	11	8.44	-
	CQKPLNPA	108	115	8	8.44	-
	RTEVYQFAFKD	41	51	11	8.4	17.01
	YQFAFKDLC	45	53	9	8.24	1
	KITNTELYNL	92	101	10	8.14	19.51
	ACVYCKATL	31	39	9	8.12	1.87
	IAYAACHKCID	60	70	11	8.12	1.87
	RHLKDKRRF	119	127	9	7.93	1.99
	TLERTEVYQFA	38	48	11	7.61	-
	LRRRRETQ	150	157	8	7.59	4.94
	ACVYCKATLER	31	41	11	7.56	10.89
	KCIDFYSR	67	74	8	7.49	9.75
	KCIDFYSRIR	67	76	10	7.49	9.75
	KPLNPAEKRR	110	119	10	7.49	9.75
	CIDFYSRI	68	75	8	7.47	9.46
	IAYAACHKC	60	68	9	7.43	15.54
	TEVYQFAFKD	42	51	10	7.32	13.7
	SIACVYCKATL	29	39	11	7.29	8.79
	HSIAGQYRG	128	136	9	7.26	9.75
	KCIDFYSRI	67	75	9	7.23	21.93
	YCKATLER	34	41	8	7.09	9.75
	KDLCIVYR	50	57	8	7.09	9.75
	ACHKCIDFYSR	64	74	11	7.09	9.75
	HKCIDFYSR	66	74	9	7.09	9.75
	IVYRDCIAYAA	54	64	11	7.06	4.35
	NSVYGETLEKI	83	93	11	6.81	19.68
	VYRDCIAYA	55	63	9	6.81	9.54
	KRRFHSIAG	124	132	9	6.65	7.2
	SNSVYGETL	82	90	9	6.58	-
	RCLRCQKPL	104	112	9	6.45	1.99
	KRRHLKDKRRF	117	127	11	6.33	1.99
	TELYNLLIRC	96	105	10	6.27	4.94
	YRDCIAYAAC	56	65	10	5.93	-
	ETLEKITNT	88	96	9	5.83	5.52
	QFAFKDLCI	46	54	9	5.43	2.1
	RFDDPKQR	3	10	8	5.36	4.35
	CQKPLNPAEKR	108	118	11	5.36	4.35
	GQCNTCCDQAR	136	146	11	5.36	4.35
	QARQERLRRR	144	153	10	5.36	4.35
	RQERLRRR	146	153	8	5.36	4.35
	RQERLRRRR	146	154	9	5.36	4.35
	QERLRRRR	147	154	8	5.36	4.35
	CHKCIDFYSRI	65	75	11	4.94	5.52
	TNTELYNLL	94	102	9	4.92	-
	DQARQERLR	143	151	9	4.78	10.89
	KRRHLKDKR	117	125	9	4.78	1.99
	RRHLKDKRR	118	126	9	4.78	1.99
	KRRFHSIAGQ	124	133	10	4.78	1.99
	YRGQCNTCCD	134	143	10	4.78	1.99
	KITNTELYNLL	92	102	11	4.61	12.95
	SIACVYCKA	29	37	9	4.43	4.35
	CIVYRDCIAYA	53	63	11	4.43	4.35
	CIAYAACHKCI	59	69	11	4.41	17.88
	FDDPKQRP	4	11	8	4.24	6.39
	FDDPKQRPYK	4	13	10	4.24	6.39
	TCCDQARQERL	140	150	11	4.24	6.39
	CCDQARQERL	141	150	10	4.24	6.39
	CCDQARQERLR	141	151	11	4.24	6.39
	NTSLQDVSIA	22	31	10	3.9	1.99
	HSIAGQYRGQC	128	138	11	3.9	1.99
	KQRPYKLPD	8	16	9	3.89	4.35
	RTEVYQFA	41	48	8	3.89	4.35
	RIRELRYYSNS	74	84	11	3.89	4.35
	LLIRCLRCQKP	101	111	11	3.89	4.35
	LIRCLRCQ	102	109	8	3.89	4.35
	RCQKPLNPAEK	107	117	11	3.89	4.35
	CQKPLNPAEK	108	117	10	3.89	4.35
	AEKRRHLKDK	115	124	10	3.89	4.35
	HLKDKRRFH	120	128	9	3.89	4.35
	RPYKLPDLCT	10	19	10	3.72	4.94
	YNLLIRCL	99	106	8	3.3	-
	HKCIDFYSRI	66	75	10	3.23	-
	KATLERTEVYQ	36	46	11	3.06	-
	YYSNSVYGET	80	89	10	3.04	5.42
	LCTELNTSL	17	25	9	2.88	2.98
	IRELRYYSN	75	83	9	2.88	2.98
	LKDKRRFHSI	121	130	10	2.88	2.98
	LKDKRRFHSIA	121	131	11	2.88	2.98
	QERLRRRRETQ	147	157	11	2.88	2.98
	ERLRRRRETQ	148	157	10	2.88	2.98
	VYRDCIAYAAC	55	65	11	2.75	-
	EKITNTEL	91	98	8	2.75	-
	LPDLCTELN	14	22	9	2.53	17.37
	LPDLCTELNT	14	23	10	2.53	17.37
	NTSLQDVSI	22	30	9	2.5	2.19
	TSLQDVSIACV	23	33	11	2.5	2.19
	ACHKCIDFY	64	72	9	2.43	0.06
	CIDFYSRIR	68	76	9	2.18	5.52
	CVYCKATLERT	32	42	11	1.77	5.52
	IDFYSRIR	69	76	8	1.77	5.52
	TNTELYNLLIR	94	104	11	1.77	5.52
	LYNLLIRCLRC	98	108	11	1.77	5.52
	YNLLIRCLRCQ	99	109	11	1.77	5.52
	CNTCCDQAR	138	146	9	1.77	5.52
	DQARQERLRR	143	152	10	1.77	5.52
	CDQARQERL	142	150	9	1.72	-
	TNTELYNLLI	94	103	10	1.71	-
	LERTEVYQFA	39	48	10	1.69	-
	DPKQRPYK	6	13	8	0	0
	DLCTELNTSL	16	25	10	0	0
	CTELNTSL	18	25	8	0	0
	TELNTSLQD	19	27	9	0	0
	ELNTSLQDV	20	28	9	0	0
	TSLQDVSI	23	30	8	0	0
	TSLQDVSIA	23	31	9	0	0
	VYCKATLE	33	40	8	0	0
	CKATLERTEV	35	44	10	0	0
	ERTEVYQFA	40	48	9	0	0
	EVYQFAFKD	43	51	9	0	0
	EVYQFAFKDLC	43	53	11	0	0
	KDLCIVYRD	50	58	9	0	0
	DLCIVYRDCI	51	60	10	0	0
	CIVYRDCI	53	60	8	0	0
	RDCIAYAA	57	64	8	0	0
	YAACHKCID	62	70	9	0	0
	ACHKCIDF	64	71	8	0	0
	IDFYSRIRE	69	77	9	0	0
	YSNSVYGET	81	89	9	0	0
	NSVYGETL	83	90	8	0	0
	ETLEKITNTE	88	97	10	0	0
	TLEKITNTE	89	97	9	0	0
	TNTELYNL	94	101	8	0	0
	NTELYNLL	95	102	8	0	0
	ELYNLLIRC	97	105	9	0	0
	ELYNLLIRCL	97	106	10	0	0
	NLLIRCLRC	100	108	9	0	0
	LLIRCLRCQ	101	109	9	0	0
	IRCLRCQKP	103	111	9	0	0
	LRCQKPLNP	106	114	9	0	0
	RCQKPLNPA	107	115	9	0	0
	KPLNPAEKR	110	118	9	0	0
	LKDKRRFHS	121	129	9	0	0
	AGQYRGQCN	131	139	9	0	0
	AGQYRGQCNTC	131	141	11	0	0
	CCDQARQER	141	149	9	0	0
	QARQERLR	144	151	8	0	0
	QARQERLRRRR	144	154	11	0	0
	QERLRRRRE	147	155	9	0	0
