# Supplementary material for: A comprehensive in silico analysis for identification of therapeutic epitopes in HPV16, 18, 31 and 45 oncoproteins
Source: PLoS One. 2018 Oct 24;13(10):e0205933. doi: 10.1371/journal.pone.0205933 (PMC6200245; doi:10.1371/journal.pone.0205933)
Supplement: S5 File — (ZIP) [file pone.0205933.s005.zip › S5 File (MHC-I population coverages predictions)/S5C File (MHC-I population coverages of E7 oncoprotein epitopes).xlsx]

## Sheet: HPV 16-E7
	HPV 16-E7 8-11mer peptides
	Peptides				MHC-I Population coverage
		Position			IEDB
	Peptides	Start	End	Length	World	IRAN
	RAHYNIVTF	49	57	9	99.98	99.92
	DTPTLHEYM	4	12	9	99.83	97.07
	HGDTPTLHEYM	2	12	11	99.83	96.74
	STHVDIRTL	71	79	9	99.35	95.11
	TLHEYMLDL	7	15	9	96.26	65.86
	LQPETTDLY	15	23	9	81.48	76.85
	DRAHYNIVTF	48	57	10	80.89	87.21
	MHGDTPTL	1	8	8	78.09	42.95
	LQPETTDL	15	22	8	74.79	-
	AHYNIVTF	50	57	8	69.79	53.26
	MGTLGIVCPI	84	93	10	61.67	61.19
	IRTLEDLLM	76	84	9	57.89	48.38
	QAEPDRAHY	44	52	9	57.01	59.64
	LEDLLMGTL	79	87	9	51.13	52.05
	LMGTLGIVCPI	83	93	11	50.57	49.73
	HGDTPTLHEY	2	11	10	50.34	38.84
	GQAEPDRAHY	43	52	10	49.47	21.28
	GDTPTLHEY	3	11	9	48.67	25.47
	LLMGTLGI	82	89	8	48.49	51.22
	TLEDLLMGTL	78	87	10	47.21	38.06
	TPTLHEYML	5	13	9	45.76	61.44
	IVCPICSQK	89	97	9	45.36	55.91
	TLEDLLMGT	78	86	9	45.26	38.68
	AEPDRAHYNI	45	54	10	45.23	9.75
	YMLDLQPET	11	19	9	44.32	40.03
	MLDLQPETT	12	20	9	43.86	36.95
	GTLGIVCPI	85	93	9	42.66	46.56
	TLGIVCPI	86	93	8	42.66	46.56
	QPETTDLYCY	16	25	10	42.18	48.22
	LLMGTLGIV	82	90	9	40.6	38.06
	YMLDLQPETT	11	20	10	40.06	38.06
	DLLMGTLGIV	81	90	10	39.08	36.32
	LLMGTLGIVC	82	91	10	39.08	36.32
	HYNIVTFCC	51	59	9	38.25	23.4
	DLQPETTDLY	14	23	10	36.79	17.19
	GIVCPICSQK	88	97	10	35.75	40.71
	EPDRAHYNI	46	54	9	35.27	51.42
	AHYNIVTFCCK	50	60	11	34.14	39.78
	ETTDLYCY	18	25	8	32.31	18.84
	DTPTLHEY	4	11	8	31.01	24.07
	LDLQPETTDLY	13	23	11	29.53	8.8
	AGQAEPDRAHY	42	52	11	28.23	8.8
	AEPDRAHY	45	52	8	27.93	18.28
	HEYMLDLQP	9	17	9	27.2	19.18
	RTLEDLLM	77	84	8	26.62	33.73
	MHGDTPTLHEY	1	11	11	25.51	8.8
	RTLEDLLMGTL	77	87	11	25.21	25.15
	RAHYNIVTFC	49	58	10	24.29	25.76
	EPDRAHYNIV	46	55	10	22.72	20.08
	LHEYMLDL	8	15	8	22.04	14.99
	LEDLLMGTLGI	79	89	11	21.14	6.88
	PETTDLYCY	17	25	9	20.42	18.28
	PDRAHYNIVTF	47	57	11	19.63	26.5
	HEYMLDLQ	9	16	8	19.54	13.7
	HYNIVTFCCK	51	60	10	19.11	23.96
	QPETTDLY	16	23	8	18.8	31.44
	YEQLNDSSE	25	33	9	18.02	13.7
	TTDLYCYEQL	19	28	10	17.34	3.37
	VCPICSQKP	90	98	9	17.34	3.37
	DRAHYNIVTFC	48	58	11	17.21	24.24
	RAHYNIVTFCC	49	59	11	17.21	24.24
	TPTLHEYM	5	12	8	15.92	4.94
	HVDIRTLEDL	73	82	10	15.01	10.41
	ETTDLYCYE	18	26	9	14.63	14.07
	TFCCKCDSTL	56	65	10	13.6	14.62
	THVDIRTL	72	79	8	11.74	2.98
	FCCKCDSTLR	57	66	10	11.08	1.87
	QSTHVDIR	70	77	8	11.03	9.75
	MLDLQPETTDL	12	22	11	11.02	4.16
	GQAEPDRAHYN	43	53	11	10.8	-
	LQPETTDLYCY	15	25	11	10.67	5.52
	LEDLLMGT	79	86	8	10.64	13.7
	DLQPETTDL	14	22	9	10.55	14.62
	CCKCDSTL	58	65	8	10.55	14.62
	GQAEPDRAH	43	51	9	9.96	-
	DLLMGTLGI	81	89	9	9.75	17.39
	DEIDGPAGQA	36	45	10	8.94	13.7
	THVDIRTLEDL	72	82	11	8.72	2.98
	AGQAEPDRAH	42	51	10	8.44	-
	IRTLEDLL	76	83	8	7.93	1.99
	HGDTPTLHE	2	10	9	7.85	1
	KCDSTLRL	60	67	8	7.85	1
	KCDSTLRLCV	60	69	10	7.85	1
	HVDIRTLED	73	81	9	7.85	1
	QAEPDRAHYNI	44	54	11	7.81	-
	TLEDLLMGTLG	78	88	11	7.81	-
	YEQLNDSS	25	32	8	7.32	13.7
	EEDEIDGP	34	41	8	7.32	13.7
	DEIDGPAG	36	43	8	7.32	13.7
	DEIDGPAGQ	36	44	9	7.32	13.7
	EDLLMGTL	80	87	8	6.69	-
	FCCKCDSTL	57	65	9	6.53	1.99
	LRLCVQSTHV	65	74	10	6.33	1.99
	YNIVTFCCK	52	60	9	5.83	5.52
	ETTDLYCYEQL	18	28	11	5.82	2.19
	PTLHEYML	6	13	8	5.81	3.96
	DRAHYNIVT	48	56	9	5.59	2.98
	VDIRTLEDL	74	82	9	5.53	-
	CKCDSTLR	59	66	8	5.36	4.35
	VQSTHVDIR	69	77	9	5.36	4.35
	AEPDRAHYNIV	45	55	11	5.14	-
	TFCCKCDSTLR	56	66	11	4.78	10.89
	CVQSTHVDIR	68	77	10	4.78	10.89
	LRLCVQST	65	72	8	4.78	1.99
	LRLCVQSTH	65	73	9	4.78	1.99
	IRTLEDLLMGT	76	86	11	4.78	1.99
	MGTLGIVCPIC	84	94	11	4.61	12.95
	GTLGIVCPICS	85	95	11	4.61	12.95
	RAHYNIVT	49	56	8	3.89	4.35
	HYNIVTFCCKC	51	61	11	3.89	4.35
	HEYMLDLQPE	9	18	10	3.45	-
	NDSSEEEDEI	29	38	10	3.42	7.84
	SSEEEDEI	31	38	8	3.42	7.84
	ETTDLYCYEQ	18	27	10	3.36	-
	GDTPTLHEYML	3	13	11	3.36	1.99
	DTPTLHEYMLD	4	14	11	3.36	1.99
	TPTLHEYMLD	5	14	10	3.36	1.99
	TPTLHEYMLDL	5	15	11	3.36	1.99
	CPICSQKP	91	98	8	3.36	1.99
	HVDIRTLEDLL	73	83	11	3.3	3.17
	AHYNIVTFCC	50	59	10	3.23	-
	HYNIVTFC	51	58	8	3.23	-
	EYMLDLQPE	10	18	9	3.04	5.42
	DSTLRLCV	62	69	8	2.88	2.98
	DSTLRLCVQ	62	70	9	2.88	2.98
	AHYNIVTFC	50	58	9	2.75	-
	EIDGPAGQA	37	45	9	2.5	2.19
	QAEPDRAH	44	51	8	2.46	-
	RTLEDLLMGT	77	86	10	1.95	2.19
	TDLYCYEQL	20	28	9	1.72	-
	CDSTLRLCV	61	69	9	1.72	-
	EDLLMGTLGI	80	89	10	1.72	-
	HEYMLDLQPET	9	19	11	1.69	-
	EEDEIDGPA	34	42	9	1.69	-
	GDTPTLHEYM	3	12	10	0	0
	DTPTLHEYML	4	13	10	0	0
	PTLHEYMLD	6	14	9	0	0
	LHEYMLDLQ	8	16	9	0	0
	LDLQPETTDL	13	22	10	0	0
	DLYCYEQL	21	28	8	0	0
	DLYCYEQLND	21	30	10	0	0
	YCYEQLNDS	23	31	9	0	0
	CYEQLNDSS	24	32	9	0	0
	EQLNDSSEE	26	34	9	0	0
	DSSEEEDEI	30	38	9	0	0
	SEEEDEIDGP	32	41	10	0	0
	EEEDEIDGP	33	41	9	0	0
	EEEDEIDGPA	33	42	10	0	0
	IDGPAGQAE	38	46	9	0	0
	DGPAGQAEP	39	47	9	0	0
	AEPDRAHYN	45	53	9	0	0
	EPDRAHYNIVT	46	56	11	0	0
	PDRAHYNI	47	54	8	0	0
	NIVTFCCKC	53	61	9	0	0
	VTFCCKCDS	55	63	9	0	0
	VTFCCKCDSTL	55	65	11	0	0
	CCKCDSTLRLC	58	68	11	0	0
	CKCDSTLRL	59	67	9	0	0
	STLRLCVQS	63	71	9	0	0
	RLCVQSTHV	66	74	9	0	0
	LCVQSTHVD	67	75	9	0	0
	LCVQSTHVDI	67	76	10	0	0
	CVQSTHVDI	68	76	9	0	0
	VQSTHVDI	69	76	8	0	0
	QSTHVDIRT	70	78	9	0	0
	QSTHVDIRTL	70	79	10	0	0
	THVDIRTLE	72	80	9	0	0
	VDIRTLEDLL	74	83	10	0	0
	DIRTLEDLL	75	83	9	0	0
	LMGTLGIVC	83	91	9	0	0
	TLGIVCPIC	86	94	9	0	0
	TLRLCVQSTH	64	73	10

## Sheet: HPV 18-E7
	HPV 18-E7 8-11mer peptides
	Peptides				MHC-I Population coverage
		Position			IEDB
	Peptides	Start	End	Length	World	IRAN
	TLQDIVLHL	7	15	9	99.98	99.77
	RAFQQLFL	84	91	8	99.98	99.67
	RAEPQRHTML	53	62	10	99.98	98.42
	RAEPQRHTM	53	61	9	99.95	99.78
	SSADDLRAF	78	86	9	99.69	97.78
	FQQLFLNTL	86	94	9	95.89	63.75
	QLFLNTLSF	88	96	9	88.83	99
	AEPQRHTML	54	62	9	86.74	22.74
	AEPQRHTM	54	61	8	85.19	23.32
	MHGPKATL	1	8	8	82.62	23.36
	ATLQDIVLHL	6	15	10	82.39	84.51
	EPQRHTML	55	62	8	81.86	21.85
	RRAEPQRHTM	52	61	10	78.71	64.12
	SADDLRAF	79	86	8	74.99	78.15
	KATLQDIVL	5	13	9	66.39	60.57
	FQQLFLNTLSF	86	96	11	66.31	50.24
	RAFQQLFLNTL	84	94	11	64.77	58.67
	LRAFQQLFL	83	91	9	62.34	52.16
	RRAEPQRHTML	52	62	11	62.31	51.62
	LFLNTLSF	89	96	8	62.11	44.94
	FLNTLSFV	90	97	8	60.59	53.47
	QRHTMLCM	57	64	8	60.31	48.38
	ARRAEPQRHTM	51	61	11	59.58	49.69
	LRAFQQLF	83	90	8	56.37	45.7
	LHLEPQNEI	13	21	9	54.01	44.59
	HTMLCMCCK	59	67	9	52.99	59.6
	RRAEPQRHT	52	60	9	52.96	46.78
	SADDLRAFQQL	79	89	11	47.89	22.1
	NEIPVDLL	19	26	8	45.57	24.48
	LFLNTLSFV	89	97	9	44.77	39.78
	QLFLNTLSFV	88	97	10	44.11	39.9
	VLHLEPQNEI	12	21	10	42.69	36.32
	KATLQDIVLH	5	14	10	41.46	37.59
	RHTMLCMCCK	58	67	10	40.19	47.29
	QQLFLNTLSF	87	96	10	39.85	23.28
	MLCMCCKCEA	61	70	10	39.08	36.32
	NEIPVDLLC	19	27	9	37.67	20.08
	VESSADDLRAF	76	86	11	34.25	18.28
	QQLFLNTL	87	94	8	33.45	20.02
	CKCEARIKLV	66	75	10	33.31	30.96
	LRAFQQLFLN	83	92	10	33.31	30.96
	CEARIKLVV	68	76	9	33.06	6.88
	ATLQDIVLH	6	14	9	32.93	40.71
	DLRAFQQLFL	82	91	10	32.56	29.76
	EENDEIDGV	36	44	9	32.24	19.18
	DEIDGVNHQHL	39	49	11	31.74	18.28
	AFQQLFLNTL	85	94	10	31.6	13.74
	LQDIVLHL	8	15	8	31.06	13.73
	TMLCMCCK	60	67	8	30.83	43.15
	DLRAFQQLF	82	90	9	29.22	22.13
	EIDGVNHQH	40	48	9	27.74	17.19
	IPVDLLCHEQL	21	31	11	25.83	35.52
	LPARRAEPQ	49	57	9	25.14	20.08
	FLNTLSFVCPW	90	100	11	24.96	24.24
	EPQRHTMLCM	55	64	10	24.84	33.09
	QQLFLNTLSFV	87	97	11	24.13	20.02
	ARRAEPQRH	51	59	9	23.3	16.68
	GPKATLQDI	3	11	9	21.52	18.28
	LEPQNEIPV	15	23	9	21	1.99
	NEIPVDLLCH	19	28	10	20.42	18.28
	DEIDGVNHQ	39	47	9	20.42	18.28
	DEIDGVNHQH	39	48	10	20.42	18.28
	LEPQNEIPVDL	15	25	11	19.75	1.99
	ESSADDLRAF	77	86	10	19.39	22.97
	NTLSFVCPW	92	100	9	18.99	37.26
	EARIKLVV	69	76	8	17.57	28.94
	MLCMCCKCEAR	61	71	11	17.55	25
	EPQNEIPVDL	16	25	10	17.48	4.94
	ESSADDLRA	77	85	9	17.34	3.37
	CMCCKCEARIK	63	73	11	16.81	10.89
	TLSFVCPW	93	100	8	16.05	23.08
	CEARIKLV	68	75	8	15.86	15.54
	ADDLRAFQQLF	80	90	11	15.72	-
	QRHTMLCMC	57	65	9	15.52	17.39
	DDLRAFQQL	81	89	9	14.96	16.46
	KCEARIKLVV	67	76	10	14.93	1
	GPKATLQDIV	3	12	10	14.38	7.84
	EENDEIDGVNH	36	46	11	13.63	4.94
	HGPKATLQDI	2	11	10	12.78	2.98
	GPKATLQDIVL	3	13	11	12.78	2.98
	LPARRAEP	49	56	8	12.78	2.98
	EPQRHTMLCMC	55	65	11	12.78	2.89
	DDLRAFQQLF	81	90	10	12.35	15.58
	GVNHQHLPAR	43	52	10	12.08	20.08
	HLPARRAEPQR	48	58	11	12.08	20.08
	LSDSEEENDEI	31	41	11	11.92	7.36
	VVESSADDL	75	83	9	11.92	7.36
	EPQNEIPV	16	23	8	10.67	17.37
	SSADDLRAFQ	78	87	10	10.67	1
	DGVNHQHL	42	49	8	10.55	17.19
	DLRAFQQL	82	89	8	10.55	14.62
	QRHTMLCMCCK	57	67	11	10.52	11.55
	EIDGVNHQHL	40	49	10	10.15	17.19
	VNHQHLPAR	44	52	9	10.01	14.99
	HQHLPARR	46	53	8	10.01	14.99
	AEPQRHTMLCM	54	64	11	8.44	-
	RAEPQRHTMLC	53	63	11	8.12	1.87
	SADDLRAFQ	79	87	9	7.85	1
	SADDLRAFQQ	79	88	10	7.85	1
	SEEENDEIDGV	34	44	11	7.81	-
	HTMLCMCC	59	66	8	7.62	17.88
	CEARIKLVVES	68	78	11	7.61	-
	DEIDGVNH	39	46	8	7.32	13.7
	LSFVCPWC	94	101	8	7.26	9.75
	PQNEIPVDL	17	25	9	7.23	-
	RHTMLCMCCKC	58	68	11	6.99	4.35
	GVNHQHLPARR	43	53	11	6.91	16.09
	ARIKLVVES	70	78	9	6.33	1.99
	AEPQRHTMLC	54	63	10	6.27	4,94
	NEIPVDLLCHE	19	29	11	6.27	4.94
	LVVESSADDLR	74	84	11	5.83	5.52
	VVESSADDLR	75	84	10	5.83	5.52
	ESSADDLR	77	84	8	5.83	5.52
	LCMCCKCEAR	62	71	10	5.36	4.35
	MCCKCEAR	64	71	8	5.36	4.35
	EPQNEIPVDLL	16	26	11	5.04	1.99
	NHQHLPARRA	45	53	9	4.78	10.89
	RRAEPQRH	52	59	8	4.78	1.99
	ARIKLVVESS	70	79	10	4.78	1.99
	ARIKLVVESSA	70	80	11	4.78	1.99
	LRAFQQLFLNT	83	93	11	4.78	1.99
	RHTMLCMC	58	65	8	4.75	1.99
	LNTLSFVCPWC	91	101	11	4.61	12.95
	FQQLFLNTLS	86	95	10	4.43	-
	DSEEENDEI	33	41	9	4.41	17.88
	HLEPQNEI	14	21	8	4.24	6.39
	RAFQQLFLN	84	92	9	3.9	1.99
	GVNHQHLPA	43	51	9	3.89	4.35
	VNHQHLPARR	44	53	10	3.89	4.35
	HTMLCMCCKCE	59	69	11	3.89	4.35
	CMCCKCEAR	63	71	9	3.89	4.35
	RIKLVVESS	71	79	9	3.89	4.35
	HEQLSDSEE	28	36	9	3.45	-
	VESSADDL	76	83	8	3.45	-
	DIVLHLEPQ	10	18	9	3.36	-
	EIPVDLLCH	20	28	9	3.36	-
	HTMLCMCCKC	59	68	10	3.36	-
	MHGPKATLQDI	1	11	11	3.23	-
	LHLEPQNEIPV	13	23	11	3.23	-
	DDLRAFQQLFL	81	91	11	3.23	-
	IVLHLEPQNEI	11	21	11	3.23	0
	SSADDLRAFQQ	78	88	11	3.06	-
	ATLQDIVL	6	13	8	2.99	4.64
	AFQQLFLNTLS	85	95	11	2.75	-
	IPVDLLCHEQ	21	30	10	2.53	17.37
	CPWCASQQ	98	105	8	2.02	-
	VDLLCHEQL	23	31	9	1.72	-
	ADDLRAFQQL	80	89	10	1.72	-
	IDGVNHQHL	41	49	9	1.72	17.19
	EPQRHTMLC	55	63	9	1.72	4.94
	PQNEIPVDLL	17	26	10	1.7	-
	PQNEIPVDLLC	17	27	11	1.7	-
	QNEIPVDL	18	25	8	1.7	-
	HQHLPARRA	46	54	9	1.69	-
	VESSADDLRA	76	85	10	1.69	-
	PQRHTMLCM	56	64	9	1.58	-
	MHGPKATLQ	1	9	9	0	0
	HGPKATLQ	2	9	8	0	0
	HGPKATLQD	2	10	9	0	0
	HGPKATLQDIV	2	12	11	0	0
	PKATLQDI	4	11	8	0	0
	PKATLQDIV	4	12	9	0	0
	PKATLQDIVL	4	13	10	0	0
	KATLQDIV	5	12	8	0	0
	LQDIVLHLE	8	16	9	0	0
	VLHLEPQNE	12	20	9	0	0
	HLEPQNEIPV	14	23	10	0	0
	PVDLLCHEQ	22	30	9	0	0
	HEQLSDSE	28	35	8	0	0
	EQLSDSEEE	29	37	9	0	0
	QLSDSEEEN	30	38	9	0	0
	SEEENDEI	34	41	8	0	0
	EEENDEIDGV	35	44	10	0	0
	DGVNHQHLPAR	42	52	11	0	0
	VNHQHLPA	44	51	8	0	0
	HLPARRAEPQ	48	57	10	0	0
	TMLCMCCKC	60	68	9	0	0
	LCMCCKCEARI	62	72	11	0	0
	CKCEARIKL	66	74	9	0	0
	CKCEARIKLVV	66	76	11	0	0
	KCEARIKLV	67	75	9	0	0
	CEARIKLVVE	68	77	10	0	0
	EARIKLVVE	69	77	9	0	0
	IKLVVESSA	72	80	9	0	0
	LVVESSADD	74	82	9	0	0
	LVVESSADDL	74	83	10	0	0
	VESSADDLR	76	84	9	0	0
	ADDLRAFQQ	80	88	9	0	0
	RAFQQLFLNT	84	93	10	0	0
	AFQQLFLNT	85	93	9	0	0
	FLNTLSFVC	90	98	9	0	0
	NTLSFVCPWCA	92	102	11	0	0
	FVCPWCAS	96	103	8	0	0
	FVCPWCASQQ	96	105	10	0	0

## Sheet: HPV 31-E7
	HPV 31-E7 8-11mer peptides
	Peptides				MHC-I Population coverage
		Position			IEDB
	Peptides	Start	End	Length	World	IRAN
	TSNYNIVTF	49	57	9	99.95	99.77
	TLQDYVLDL	7	15	9	99.77	98.13
	MRGETPTL	1	8	8	90.28	50.63
	STQVDIRIL	71	79	9	87.1	39.76
	YVLDLQPEA	11	19	9	79.18	74.99
	IVCPNCSTRL	89	98	10	77.44	6.1
	VLDLQPEATDL	12	22	11	76.77	1
	CQCKSTLRL	59	67	9	75.22	-
	LQPEATDL	15	22	8	74.79	-
	QCKSTLRL	60	67	8	74.79	-
	IRILQELLM	76	84	9	62.34	52.16
	QELLMGSFGI	80	89	10	61.4	42.32
	LQELLMGSFGI	79	89	11	56.99	40.7
	QAEPDTSNY	44	52	9	56.83	54.72
	MRGETPTLQDY	1	11	11	50.68	44.52
	LLMGSFGI	82	89	8	49.77	51.22
	GETPTLQDY	3	11	9	48.82	23.64
	LLMGSFGIV	82	90	9	46.52	38.06
	TPTLQDYVL	5	13	9	45.76	61.44
	VTFCCQCK	55	62	8	44.68	51.28
	GQAEPDTSNY	43	52	10	44.68	21.28
	ELLMGSFGI	81	89	9	42.53	39.78
	QPEATDLHCY	16	25	10	42.18	48.22
	ILQELLMGS	78	86	9	40.6	38.06
	QELLMGSF	80	87	8	39.1	19.18
	LLMGSFGIVC	82	91	10	39.08	36.32
	NYNIVTFCC	51	59	9	38.25	23.4
	RGETPTLQDY	2	11	10	35.97	25.47
	IVTFCCQCK	54	62	9	35.75	40.71
	AEPDTSNYNI	45	54	10	35.01	6.88
	SNYNIVTF	50	57	8	34.77	39.45
	MRGETPTLQ	1	9	9	33.31	30.96
	GETPTLQDYV	3	12	10	31.64	6.88
	QELLMGSFGIV	80	90	11	28.32	1.99
	AGQAEPDTSNY	42	52	11	28.23	8.8
	RILQELLMGSF	77	87	11	27.77	26.63
	ETPTLQDY	4	11	8	27.66	17.19
	VDIRILQEL	74	82	9	27.17	6.88
	IRILQELL	76	83	8	27.06	16.68
	GETPTLQDYVL	3	13	11	25.95	6.88
	CPNCSTRL	91	98	8	25.63	42.47
	LQPEATDLHCY	15	25	11	25.29	20.21
	EPDTSNYNI	46	54	9	24.2	49.31
	ILQELLMGSF	78	87	10	23.38	24.87
	PEATDLHCY	17	25	9	20.42	18.28
	AEPDTSNY	45	52	8	20.42	18.28
	TQVDIRIL	72	79	8	18.82	5.91
	FCCQCKSTLR	57	66	10	17.99	14.71
	DTSNYNIVTF	48	57	10	17.78	36.27
	IVCPNCSTR	89	97	9	17.55	25
	ATDLHCYEQ	19	27	9	17.34	3.34
	CVQSTQVDIR	68	77	10	15.54	20.08
	ETPTLQDYV	4	12	9	15.37	26.82
	SSDEEDVI	31	38	8	14.993	14.62
	DVIDSPAGQ	36	44	9	14.63	14.07
	QSTQVDIRI	70	78	9	13.64	27.44
	QELLMGSFG	80	88	9	13.63	4.94
	GIVCPNCSTR	88	97	10	13.09	14.99
	SPAGQAEP	40	47	8	12.78	2.98
	SPAGQAEPDT	40	49	10	12.78	2.98
	LQELLMGSF	79	87	9	12.29	-
	TQVDIRILQEL	72	82	11	11.63	2.19
	EATDLHCY	18	25	8	11.49	15.54
	VCPNCSTR	90	97	8	11.03	9.75
	GQAEPDTSNYN	43	53	11	10.8	0
	EPDTSNYNIV	46	55	10	10.67	17.37
	CCQCKSTLRL	58	67	10	10.55	14.62
	DIRILQEL	75	82	8	10.55	14.62
	DIRILQELL	75	83	9	10.55	14.62
	FGIVCPNCSTR	87	97	11	10.47	16.09
	EEDVIDSPA	34	42	9	8.94	13.7
	LPDSSDEE	28	35	8	8.42	15.54
	DVIDSPAGQA	36	45	10	8.25	10.89
	LQDYVLDL	8	15	8	8.14	6.39
	KSTLRLCV	62	69	8	8.13	21.45
	LQDYVLDLQ	8	16	9	7.85	1
	VLDLQPEAT	12	20	9	7.85	1
	VIDSPAGQA	37	45	9	7.85	1
	RGETPTLQDYV	2	12	11	7.81	-
	QAEPDTSNYNI	44	54	11	7.81	-
	AEPDTSNYNIV	45	55	11	7.81	-
	VQSTQVDIRI	69	78	10	7.79	5.91
	QPEATDLHCYE	16	26	11	7.61	-
	YEQLPDSSDE	25	34	10	7.61	-
	TPTLQDYV	5	12	8	7.43	15.54
	LPDSSDEEDV	28	37	10	7.43	15.54
	DEEDVIDSP	33	41	9	7.32	13.7
	DEEDVIDSPA	33	42	10	7.32	13.7
	LRLCVQSTQV	65	74	10	6.33	1.99
	DIRILQELLM	75	84	10	6.06	2.98
	EATDLHCYE	18	26	9	5.83	5.52
	YNIVTFCCQCK	52	62	11	5.83	5.52
	NIVTFCCQCK	53	62	10	5.83	5.52
	QSTQVDIR	70	77	8	5.83	5.52
	STQVDIRILQ	71	80	10	5.83	5.52
	ETPTLQDYVL	4	13	10	5.78	4.13
	CQCKSTLR	59	66	8	5.36	4.35
	TFCCQCKSTLR	56	66	11	4.78	10.89
	LRLCVQST	65	72	8	4.78	1.99
	IRILQELLMG	76	85	10	4.78	1.99
	IRILQELLMGS	76	86	11	4.78	1.99
	VTFCCQCKSTL	55	65	11	4.74	1.34
	PDTSNYNIVTF	47	57	11	4.61	12.95
	ILQELLMGSFG	78	88	11	4.61	12.95
	GSFGIVCPN	85	93	9	4.61	12.95
	ELLMGSFGIV	81	90	10	4.43	4.35
	DSSDEEDVI	30	38	9	4.41	17.88
	KSTLRLCVQ	62	70	9	4.41	17.88
	YEQLPDSSD	25	33	9	3.45	-
	MGSFGIVCPN	84	93	10	3.42	7.84
	ETPTLQDYVLD	4	14	11	3.36	1.99
	TPTLQDYVLD	5	14	10	3.36	1.99
	TPTLQDYVLDL	5	15	11	3.36	1.99
	PTLQDYVL	6	13	8	3.36	1.99
	FCCQCKSTL	57	65	9	3.36	1.99
	LPDSSDEED	28	36	9	2.53	17.37
	DTSNYNIVT	48	56	9	2.5	2.19
	RILQELLMGS	77	86	10	1.95	2.19
	LQELLMGS	79	86	8	1.95	2.19
	TDLHCYEQL	20	28	9	1.72	-
	VDIRILQELL	74	83	10	1.72	0
	VDIRILQELLM	74	84	11	1.58	-
	PTLQDYVLDL	6	15	10	0	0
	DYVLDLQPE	10	18	9	0	0
	LDLQPEATDL	13	22	10	0	0
	DLQPEATDL	14	22	9	0	0
	LQPEATDLH	15	23	9	0	0
	DLHCYEQL	21	28	8	0	0
	CYEQLPDSS	24	32	9	0	0
	EQLPDSSDE	26	34	9	0	0
	SSDEEDVID	31	39	9	0	0
	IDSPAGQAE	38	45	9	0	0
	DSPAGQAEP	39	47	9	0	0
	AEPDTSNYN	45	53	9	0	0
	PDTSNYNI	47	54	8	0	0
	SNYNIVTFC	50	58	9	0	0
	NYNIVTFC	51	58	8	0	0
	YNIVTFCCQ	52	60	9	0	0
	NIVTFCCQC	53	61	9	0	0
	TFCCQCKSTL	56	65	10	0	0
	CCQCKSTL	58	65	8	0	0
	CCQCKSTLR	58	66	9	0	0
	CKSTLRLCV	61	69	9	0	0
	KSTLRLCVQST	62	72	11	0	0
	STLRLCVQS	63	71	9	0	0
	STLRLCVQST	63	72	10	0	0
	TLRLCVQST	64	72	9	0	0
	LRLCVQSTQ	65	73	9	0	0
	RLCVQSTQV	66	74	9	0	0
	CVQSTQVDI	68	76	9	0	0
	VQSTQVDIR	69	77	9	0	0
	QSTQVDIRIL	70	79	10	0	0
	TQVDIRILQ	72	80	9	0	0
	QVDIRILQE	73	81	9	0	0
	QVDIRILQEL	73	82	10	0	0
	RILQELLM	77	84	8	0	0
	LQELLMGSFG	79	88	10	0	0
	LMGSFGIV	83	90	8	0	0
	FGIVCPNCS	87	95	9	0	0
	VCPNCSTRL	90	98	9	0	0

## Sheet: HPV 45-E7
	HPV 45-E7 8-11mer peptides
	Peptides				MHC-I Population coverage
		Position			IEDB
	Peptides	Start	End	Length	World	IRAN
	TLQEIVLHL	7	15	9	99.96	99.75
	RTLQQLFL	85	92	8	99.89	98.37
	RTLQQLFLSTL	85	95	11	99.85	97.31
	QLFLSTLSF	89	97	9	99.33	95.75
	SSAEDLRTL	79	87	9	99.03	93.76
	RAEPQRHKI	54	62	9	98.48	92.57
	RRAEPQRHKIL	53	63	11	88.88	46.78
	RAEPQRHKIL	54	63	10	80.24	31.34
	MHGPRETL	1	8	8	79.24	4.79
	EPQRHKIL	56	63	8	78.25	16.46
	AEPQRHKILC	55	64	10	76.37	4.94
	RAEPQRHKILC	54	64	11	74.79	-
	LHLEPQNEL	13	21	9	74.5	77.38
	LFLSTLSF	90	97	8	60.15	44.77
	LRTLQQLFL	84	92	9	59.86	48.38
	RETLQEIVLHL	5	15	11	57.93	40.08
	ELDPVDLLCY	20	29	10	57.92	57.34
	FLSTLSFV	91	98	8	57.66	54.21
	RRAEPQRHKI	53	62	10	57.36	46.78
	ELDPVDLL	20	27	8	52.73	48.15
	NELDPVDLL	19	27	9	51.21	26.21
	LFLSTLSFV	90	98	9	50.43	51.9
	QLFLSTLSFV	89	98	10	49.59	39.78
	VSHAQLPAR	45	53	9	48.22	58.78
	ETLQEIVLHL	6	15	10	47.95	44.94
	VLHLEPQNEL	12	21	10	46.92	40.03
	RETLQEIVL	5	13	9	46.68	20.08
	HLEPQNELDPV	14	24	11	45.24	38.06
	RRAEPQRHK	53	61	9	43.79	35.73
	QNELDPVDLL	18	27	10	43.36	20.08
	TLQEIVLHLEP	7	17	11	39.08	36.32
	FLSTLSFVC	91	99	9	39.08	36.32
	AEPQRHKIL	55	63	9	37.78	20.08
	LQQLFLSTL	87	95	9	37.63	11.72
	QRHKILCV	58	65	8	37.53	32.33
	LRTLQQLF	84	91	8	37.53	32.33
	QQLFLSTLSF	88	97	10	37.17	20.02
	GPRETLQEI	3	11	9	37.06	50.72
	NELDPVDLLCY	19	29	11	37.02	21.03
	ARRAEPQRHKI	52	62	11	36.5	32.33
	STLSFVCPW	93	101	9	35.59	44.41
	GVSHAQLPAR	44	53	10	34.79	51.28
	EADGVSHAQL	41	50	10	34.53	40.55
	AEDLRTLQQLF	81	91	11	32.71	4.94
	FLSTLSFVCPW	91	101	11	31.39	31.63
	AEDLRTLQQL	81	90	10	30.93	5.91
	LQQLFLSTLSF	87	97	11	30.88	23.73
	DEADGVSHAQL	40	50	10	29.71	18.28
	VESSAEDLRTL	77	87	11	29.52	5.91
	EENDEADGV	37	45	9	29.39	19.18
	MHGPRETLQEI	1	11	11	28.32	22.74
	DLRTLQQLF	83	91	9	27.94	22.13
	QEIVLHLEP	9	17	9	27.2	19.18
	ELDPVDLLC	20	28	9	27.19	10.48
	IELTVESSA	73	81	9	26.01	15.54
	HGPRETLQEI	2	11	10	25.99	24.48
	KILCVCCK	61	68	8	25.81	38.85
	NELDPVDL	19	26	8	25.18	18.28
	LPARRAEPQ	50	58	9	25.14	20.08
	QQLFLSTL	88	95	8	25.08	17.25
	DEADGVSHA	40	48	9	24.02	19.18
	QEIVLHLEPQ	9	18	10	23.95	4.94
	ARRAEPQRH	52	60	9	23.3	16.68
	LRTLQQLFLS	84	93	10	23.3	16.68
	LTVESSAEDL	75	84	10	22.33	4.02
	DLRTLQQLFL	83	92	10	22.04	14.99
	PRETLQEI	4	11	8	21.8	30.23
	LQEIVLHL	8	15	8	21.74	6.88
	QQLFLSTLSFV	88	98	11	20.58	19.19
	GPRETLQEIVL	3	13	11	20.06	2.98
	HLEPQNEL	14	21	8	17.39	8.2
	ELDPVDLLCYE	20	30	11	17.34	3.37
	LSESEEENDEA	32	42	11	17.34	3.37
	GPRETLQEIV	3	12	10	16.25	7.84
	LSTLSFVCPW	92	101	10	16.11	37.26
	TLSFVCPW	94	101	8	16.05	23.08
	KCDGRIEL	68	75	8	15.63	2.86
	VSHAQLPARR	45	54	10	15.54	20.08
	HAQLPARR	47	54	8	15.54	20.08
	RETLQEIV	5	12	8	14.93	1
	ETLQEIVLH	6	14	9	14.63	14.07
	NELDPVDLLC	19	28	10	13.83	4.94
	LPARRAEP	50	57	8	12.78	2.98
	EPQNELDPV	16	24	9	12.58	17.37
	LSTLSFVCPWC	92	102	11	11.53	21.44
	AEPQRHKI	55	62	8	11.52	1
	DPVDLLCY	22	29	8	11.49	15.54
	PRETLQEIVL	4	13	10	11.13	-
	RETLQEIVLH	5	14	10	11.13	-
	CVCCKCDGR	64	72	9	11.03	9.75
	DLRTLQQL	83	90	8	10.55	14.62
	RHKILCVCCK	59	68	10	9.14	8.61
	EIVLHLEPQ	10	18	9	9.07	8.8
	GVSHAQLPA	44	52	9	9	9
	EADGVSHAQ	41	49	9	8.42	15.54
	STLSFVCPWCA	93	103	11	8.4	13.01
	EDLRTLQQL	82	90	9	7.95	2.98
	EDLRTLQQLFL	82	92	11	7.93	1.99
	PRETLQEIVLH	4	14	11	7.81	-
	LQEIVLHLEPQ	8	18	11	7.81	-
	QEIVLHLE	9	16	8	7.81	-
	PQNELDPVDLL	17	27	11	7.81	-
	SEEENDEADGV	35	45	11	7.81	-
	SAEDLRTLQQL	80	90	11	7.81	-
	AEDLRTLQQ	81	89	9	7.61	-
	EDLRTLQQLF	82	91	10	7.61	-
	YEQLSESE	29	36	8	7.32	13.7
	SEEENDEA	35	42	8	7.32	13.7
	DEADGVSH	40	47	8	7.32	13.7
	DEADGVSHAQ	40	49	10	7.32	13.7
	IELTVESS	73	80	8	7.32	13.7
	STLSFVCPWC	93	102	10	7.26	9.75
	LSFVCPWC	95	102	8	7.26	9.75
	ESSAEDLRTL	78	87	10	6.66	7.84
	GRIELTVES	71	79	9	6.33	1.99
	EENDEADGVSH	37	47	11	6.27	4.94
	IVLHLEPQNEL	11	21	11	5.93	-
	CKCDGRIEL	67	75	9	5.93	-
	LTVESSAEDLR	75	85	11	5.83	5.52
	TVESSAEDLR	76	85	10	5.83	5.52
	ESSAEDLR	78	85	8	5.83	5.52
	SHAQLPAR	46	53	8	5.36	4.35
	RAEPQRHK	54	61	8	5.36	4.35
	VCCKCDGR	65	72	8	5.36	4.35
	ADGVSHAQL	42	50	9	5.14	-
	RIELTVESSA	72	81	10	5.11	-
	CDGRIELTV	69	77	9	4.92	1
	SHAQLPARR	46	54	9	4.78	10.89
	ARRAEPQRHK	52	61	10	4.78	1.99
	RRAEPQRH	53	60	8	4.78	1.99
	GRIELTVESS	71	80	10	4.78	1.99
	LRTLQQLFLST	84	94	11	4.78	1.99
	QLFLSTLSFVC	89	99	11	4.61	12.95
	VSHAQLPA	45	52	8	3.89	4.35
	VSHAQLPARRA	45	55	11	3.89	4.35
	RTLQQLFLS	85	93	9	3.89	4.35
	STLSFVCP	93	100	8	3.89	4.35
	HAQLPARRA	47	55	9	3.72	4.94
	CPWCATNQ	99	106	8	3.72	4.94
	YEQLSESEE	29	37	9	3.45	-
	AEPQRHKILCV	55	65	11	3.45	-
	VESSAEDL	77	84	8	3.45	-
	LSTLSFVC	92	99	8	3.42	7.84
	EIVLHLEP	10	17	8	3.36	-
	EPQNELDPVDL	16	26	11	3.36	1.99
	DPVDLLCYEQL	22	32	11	3.36	1.99
	FVCPWCAT	97	104	8	3.36	1.99
	VLHLEPQNELD	12	22	11	3.23	-
	LHLEPQNELD	13	22	10	3.23	-
	DLRTLQQLFLS	83	93	11	3.23	-
	EADGVSHAQLP	41	51	11	2.75	-
	LEPQNELDPV	15	24	10	2.02	-
	ETLQEIVL	6	13	8	1.72	-
	VDLLCYEQL	24	32	9	1.72	-
	TLQQLFLSTL	86	95	10	1.7	-
	LQQLFLSTLS	87	96	10	1.7	-
	NDEADGVSHA	39	48	10	1.69	-
	LQQLFLST	87	94	8	1.69	-
	QQLFLSTLS	88	96	9	1.69	-
	HGPRETLQ	2	9	8	0	0
	HGPRETLQE	2	10	9	0	0
	HGPRETLQEIV	2	12	11	0	0
	PRETLQEIV	4	12	9	0	0
	LQEIVLHLE	8	16	9	0	0
	LEPQNELDP	15	23	9	0	0
	PQNELDPVDL	17	26	10	0	0
	DLLCYEQL	25	32	8	0	0
	DLLCYEQLS	25	33	9	0	0
	LLCYEQLSE	26	34	9	0	0
	LCYEQLSES	27	35	9	0	0
	CYEQLSESE	28	36	9	0	0
	EQLSESEEE	30	38	9	0	0
	SEEENDEA	33	42	10	0	0
	GVSHAQLPARR	44	54	11	0	0
	EPQRHKILCV	56	65	10	0	0
	PQRHKILCV	57	65	9	0	0
	KILCVCCKC	61	69	9	0	0
	CCKCDGRI	66	73	8	0	0
	KCDGRIELTV	68	77	10	0	0
	RIELTVESS	72	80	9	0	0
	ELTVESSAE	74	82	9	0	0
	TVESSAEDL	76	84	9	0	0
	ESSAEDLRT	78	86	9	0	0
	SAEDLRTLQ	80	88	9	0	0
	TLQQLFLST	86	94	9	0	0
	TLQQLFLSTLS	86	96	11	0	0
	TLSFVCPWC	94	102	9	0	0
	LSFVCPWCA	95	103	9	0	0
	LSFVCPWCAT	95	104	10	0	0
