# Supplementary material for: A comprehensive in silico analysis for identification of therapeutic epitopes in HPV16, 18, 31 and 45 oncoproteins
Source: PLoS One. 2018 Oct 24;13(10):e0205933. doi: 10.1371/journal.pone.0205933 (PMC6200245; doi:10.1371/journal.pone.0205933)
Supplement: S6 File — (ZIP) [file pone.0205933.s006.zip]

Archive with 4 entries (3 files):
- S6 Files (MHC-I and II molecular docking analyses)/
- S6 Files (MHC-I and II molecular docking analyses)/S6A File (docking results of E5 oncoprotein epitopes) .xlsx
- S6 Files (MHC-I and II molecular docking analyses)/S6B File (docking results of E6 oncoprotein epitopes) .xlsx
- S6 Files (MHC-I and II molecular docking analyses)/S6C File (docking results of E7 oncoprotein epitopes) .xlsx
