# Supplementary material for: A comprehensive in silico analysis for identification of therapeutic epitopes in HPV16, 18, 31 and 45 oncoproteins
Source: PLoS One. 2018 Oct 24;13(10):e0205933. doi: 10.1371/journal.pone.0205933 (PMC6200245; doi:10.1371/journal.pone.0205933)
Supplement: S6 File — (ZIP) [file pone.0205933.s006.zip › S6 Files (MHC-I and II molecular docking analyses)/S6A File (docking results of E5 oncoprotein epitopes) .xlsx]

## Sheet: HPV16-E5
	No	Protein	Epitope	Location	HLA-I	PDB file	CD	RMSD	PC*	Score	HLA-II	PDB file	CD	RMSD	PC	Score	H2-I	PDB file	CD	RMSD	H2-II	PDB file	CD	RMSD
	1	HPV16-E5	FLIHTHARF	72-80	A0201	4UQ3	53.9	2.97	39.08	21.0641	DRB1*0101	4AH2	80	2.6	11.53	9.224	Db	1JUF	74.9	2.02	IAb	4P23	79	2.75
					A2402	5HGA	89.1	2.02	21.38	19.0496	DRB1*0301	2Q6W	85.2	2.73	17.84	15.1997	Dd	5IVX	65.2	3.94	IAd	2IAD	57.7	3.04
					A0101	4NQV	67.5	3.81	17.34	11.7045	DRB1*0401	5LAX	93.2	1.3	11.21	10.4477	Kb	4PV9	70.8	3.11	IAg7	1ES0	43.1	3.52
					A0301	3RL2	57.4	2.73	16.81	9.64894	DRB1*1101	6CPL	110.8	1.26	10.54	11.6783	Kd	5GSV	60.7	2.93	IEk	1FNG	83	1.91
					A1101	1X7Q	67.6	1.8	15.53	10.4983	DRB1*1501	5V4M	65.9	2.38	18.41	12.1322	Kk	1ZT7	124.219	1.72977
					B0702	5EO1	90.4	1.42	12.78	11.5531	DRB5*0101	1FV1	63.4	2.4	23.54	14.9244	Ld	1LDP	86.2	1.7
					B0801	3SPV	78.6	1.61	10.55	8.2923
					B2705	1OGT	90.2	1.47	4.78	4.31156
					B3501	3LKN	79.8	2.04	8.42	6.71916
					B5101	1E27	91.1	3.3	7.43	6.76873
						MAX	91.1		TDS	109.61		MAX	110.8		TDS	73.6063		MAX	124.219			MAX	83
	2	HPV16-5	SAFRCFIVY	55-63	A0201	4UQ3	80	2	39.08	31.264	DRB1*0101	4AH2	108	1.73	11.53	12.4524	Db	1JUF	121	0.69	IAb	4P23	65	2.79
					A2402	5HGA	87	1.34	21.38	18.6006	DRB1*0301	2Q6W	68	1.61	17.84	12.1312	Dd	5IVX	70	3.34	IAd	2IAD	61	2.36
					A0101	4NQV	57	4.11	17.34	9.8838	DRB1*0401	5LAX	67	1.88	11.21	7.5107	Kb	4PV9	88	1.78	IAg7	1ES0	37	3.1
					A0301	3RL2	71	1.34	16.81	11.9351	DRB1*1101	6CPL	69	2.55	10.54	7.2726	Kd	5GSV	59	3.07	IEk	1FNG	57	2.24
					A1101	1X7Q	84	2.2	15.53	13.0452	DRB1*1501	5V4M	85	2.45	18.41	15.6485	Kk	1ZT7	53	2.24
					B0702	5EO1	51	3.51	12.78	6.5178	DRB5*0101	1FV1	75	2.89	23.54	17.655	Ld	1LDP	75	1.89
					B0801	3SPV	55	3.17	10.55	5.8025
					B2705	1OGT	80	1.17	4.78	3.824
					B3501	3LKN	59	3.49	8.42	4.9678
					B5101	1E27	69	1.69	7.43	5.1267
						MAX	87		TDS	110.967		MAX	108		TDS	72.6704		MAX	121			MAX	65
	3	HPV16-5	STYTSLIIL	37-45	A0201	4UQ3	99	2.15	39.08	38.6892	DRB1*0101	4AH2	94	1.34	11.53	10.8382	Db	1JUF	85	1.07	IAb	4P23	56	4.74
					A2402	5HGA	44	1.63	21.38	9.4072	DRB1*0301	2Q6W	61	2.51	17.84	10.8824	Dd	5IVX	50	2.55	IAd	2IAD	73	2.12
					A0101	4NQV	61	1.56	17.34	10.5774	DRB1*0401	5LAX	60	3.61	11.21	6.726	Kb	4PV9	123	1.99	IAg7	1ES0	80	1.38
					A0301	3RL2	124	1.53	16.81	20.8444	DRB1*1101	6CPL	62	2.58	10.54	6.5348	Kd	5GSV	60	2.66	IEk	1FNG	83	1.57
					A1101	1X7Q	109	2.03	15.53	16.9277	DRB1*1501	5V4M	64	1.79	18.41	11.7824	Kk	1ZT7	76	1.95
					B0702	5EO1	95	1.55	12.78	12.141	DRB5*0101	1FV1	66	2.39	23.54	15.5364	Ld	1LDP	53	2.44
					B0801	3SPV	61	2.68	10.55	6.4355
					B2705	1OGT	68	2.11	4.78	3.2504
					B3501	3LKN	97	2.19	8.42	8.1674
					B5101	1E27	63	3.34	7.43	4.6809
						MAX	124		TDS	131.121		MAX	94		TDS	62.3002		MAX	123			MAX	83
	4	HPV16-5	YTSLIILVL	39-47	A0201	4UQ3	80.2	2.31	39.08	31.3422	DRB1*0101	4AH2	64.9	2.68	11.53	7.48297	Db	1JUF	52.9	3.06	IAb	4P23	47.8	2.89
					A2402	5HGA	70.1	2.23	21.38	14.9874	DRB1*0301	2Q6W	75.8	2.66	17.84	13.5227	Dd	5IVX	61.4	4.06	IAd	2IAD	72.8	3.23
					A0101	4NQV	85.9	1.65	17.34	14.8951	DRB1*0401	5LAX	69.9	4.07	11.21	7.83579	Kb	4PV9	72.1	2.09	IAg7	1ES0	67.4	2.07
					A0301	3RL2	56.5	2.19	16.81	9.49765	DRB1*1101	6CPL	77.7	1.72	10.54	8.18958	Kd	5GSV	51.3	2.42	IEk	1FNG	56.4	2.49
					A1101	1X7Q	55.1	3.12	15.53	8.55703	DRB1*1501	5V4M	42.6	3.15	18.41	7.84266	Kk	1ZT7	58.7	2.89
					B0702	5EO1	67.9	2.07	12.78	8.67762	DRB5*0101	1FV1	94.2	1.42	23.54	22.1747	Ld	1LDP	71.5	1.89
					B0801	3SPV	63.2	1.49	10.55	6.6676
					B2705	1OGT	80.2	2.63	4.78	3.83356
					B3501	3LKN	86.3	1.67	8.42	7.26646
					B5101	1E27	83.3	1.49	7.43	6.18919
						MAX	86.3		TDS	111.914		MAX	94.2		TDS	67.0484		MAX	72.1			MAX	72.8
	5	HPV16-5	FLLCFCVLL	15-23	A0201	4UQ3	71.6978	3.22287	39.08	28.0195	DRB1*0101	4AH2	85.2091	2.98063	11.53	9.82461	Db	1JUF	72.4537	2.6848	IAb	4P23	62.2992	2.51886
					A2402	5HGA	92.234	1.60312	21.38	19.7196	DRB1*0301	2Q6W	82.8315	1.57946	17.84	14.7771	Dd	5IVX	84.0668	2.32247	IAd	2IAD	65.8922	3.9003
					A0101	4NQV	114.153	2.042	17.34	19.7941	DRB1*0401	5LAX	82.8469	2.92273	11.21	9.28713	Kb	4PV9	100.891	2.48797	IAg7	1ES0	63.9169	2.62669
					A0301	3RL2	82.0322	1.53437	16.81	13.7896	DRB1*1101	6CPL	52.8329	3.05709	10.54	5.56858	Kd	5GSV	81.5239	1.50503	IEk	1FNG	109.13	1.57607
					A1101	1X7Q	65.1817	2.91451	15.53	10.1227	DRB1*1501	5V4M	74.8168	2.42024	18.41	13.7738	Kk	1ZT7	86.7168	2.31474
					B0702	5EO1	66.7081	3.29748	12.78	8.5253	DRB5*0101	1FV1	60.0352	2.25719	23.54	14.1323	Ld	1LDP	71.5911	2.32212
					B0801	3SPV	58.0345	3.73721	10.55	6.12265
					B2705	1OGT	64.3773	2.20255	4.78	3.07723
					B3501	3LKN	90.0694	1.89954	8.42	7.58384
					B5101	1E27	71.357	2.9333	7.43	5.30183
						MAX	114.153		TDS	122.056		MAX	85.2091		TDS	67.3635		MAX	100.891			MAX	109.13
	6	HPV16-5	YIIFVYIPL	63-71	A0201	4UQ3	95	1.28	39.08	37.126	DRB1*0101	4AH2	105	1.85	11.53	12.1065	Db	1JUF	76	1.95	IAb	4P23	73	1.58
					A2402	5HGA	120	1	21.38	25.656	DRB1*0301	2Q6W	105	1.9	17.84	18.732	Dd	5IVX	77	1.58	IAd	2IAD	56	3.62
					A0101	4NQV	100	1.46	17.34	17.34	DRB1*0401	5LAX	97	1.68	11.21	10.8737	Kb	4PV9	73	2.05	IAg7	1ES0	49.8	3.55
					A0301	3RL2	60	3	16.81	10.086	DRB1*1101	6CPL	77	2.27	10.54	8.1158	Kd	5GSV	83	1.89	IEk	1FNG	104.9	1.41
					A1101	1X7Q	71	3.97	15.53	11.0263	DRB1*1501	5V4M	101	2.36	18.41	18.5941	Kk	1ZT7	155	0.76
					B0702	5EO1	121	1.14	12.78	15.4638	DRB5*0101	1FV1	41	1.34	23.54	9.6514	Ld	1LDP	115	1.88
					B0801	3SPV	93	1.34	10.55	9.8115
					B2705	1OGT	80	2.1	4.78	3.824
					B3501	3LKN	105	2.73	8.42	8.841
					B5101	1E27	111	2.3	7.43	8.2473
						MAX	121		TDS	147.422		MAX	105		TDS	78.0735		MAX	155			MAX	104.9
	7	HPV16-5	LSVSTYTSL	34-42	A0201	4UQ3	66.7	2.73	39.08	26.0664	DRB1*0101	4AH2	82.4	1.75	11.53	9.50072	Db	1JUF	101.6	2.38	IAb	4P23	79.3	2.01
					A2402	5HGA	60	2.87	21.38	12.828	DRB1*0301	2Q6W	64.7	2.57	17.84	11.5425	Dd	5IVX	64.1	1.76	IAd	2IAD	34.1	3.92
					A0101	4NQV	80.8	2.78	17.34	14.0107	DRB1*0401	5LAX	109.4	1.96	11.21	12.2637	Kb	4PV9	80	3.84	IAg7	1ES0	52.4	3.38
					A0301	3RL2	63.7	2.39	16.81	10.708	DRB1*1101	6CPL	73.3	1.71	10.54	7.72582	Kd	5GSV	100.2	1.31	IEk	1FNG	118.7	1.56
					A1101	1X7Q	102.3	1.13	15.53	15.8872	DRB1*1501	5V4M	99.3	2.23	18.41	18.2811	Kk	1ZT7	59.8	3.11
					B0702	5EO1	81.7	1.99	12.78	10.4413	DRB5*0101	1FV1	80.8	2.17	23.54	19.0203	Ld	1LDP	73.5	3.16
					B0801	3SPV	89.3	1.45	10.55	9.42115
					B2705	1OGT	74.7	2.54	4.78	3.57066
					B3501	3LKN	88.9	3.17	8.42	7.48538
					B5101	1E27	51.3	3.5	7.43	3.81159
						MAX	102.3		TDS	114.23		MAX	109.4		TDS	78.3342		MAX	101.6			MAX	118.7
	8	HPV16-5	FVYIPLFLI	66-74	A0201	4UQ3	100.3	1.35	39.08	39.1972	DRB1*0101	4AH2	123.9	1.16	11.53	14.2857	Db	1JUF	105.1	2.36	IAb	4P23	51.2	2.96
					A2402	5HGA	64.6	3.02	21.38	13.8115	DRB1*0301	2Q6W	69.1	2.02	17.84	12.3274	Dd	5IVX	73.2	2.73	IAd	2IAD	64.3	3.22
					A0101	4NQV	72.1	2.16	17.34	12.5021	DRB1*0401	5LAX	52	3.55	11.21	5.8292	Kb	4PV9	107.5	2.59	IAg7	1ES0	82	3.42
					A0301	3RL2	88.4	1.35	16.81	14.86	DRB1*1101	6CPL	61.5	2.31	10.54	6.4821	Kd	5GSV	86	1.97	IEk	1FNG	109.5	1.08
					A1101	1X7Q	70.5	2.2	15.53	10.9487	DRB1*1501	5V4M	65.6	2.9	18.41	12.077	Kk	1ZT7	83.5	1.96
					B0702	5EO1	90.9	1.48	12.78	11.617	DRB5*0101	1FV1	75.7	2.03	23.54	17.8198	Ld	1LDP	98.3	1.67
					B0801	3SPV	67.3	1.7	10.55	7.10015
					B2705	1OGT	62.8	2.62	4.78	3.00184
					B3501	3LKN	121.9	1.46	8.42	10.264
					B5101	1E27	74.1	2.05	7.43	5.50563
						MAX	121.9		TDS	128.808		MAX	123.9		TDS	68.8211		MAX	107.5			MAX	109.5
	9	HPV16-5	FIVYIIFVY	60-68	A0201	4UQ3	100.614	1.70045	39.08	39.32	DRB1*0101	4AH2	77.6862	2.70318	11.53	8.95722	Db	1JUF	72.5232	2.10967	IAb	4P23	48.5418	2.65751
					A2402	5HGA	52.4791	2.89639	21.38	11.22	DRB1*0301	2Q6W	86.4512	1.60784	17.84	15.4229	Dd	5IVX	98.7421	1.43809	IAd	2IAD	126.961	1.66192
					A0101	4NQV	79.9283	0.975875	17.34	13.8596	DRB1*0401	5LAX	95.6044	2.75352	11.21	10.7173	Kb	4PV9	112.731	1.23303	IAg7	1ES0	50.116	2.57403
					A0301	3RL2	59.8673	2.52225	16.81	10.0637	DRB1*1101	6CPL	86.8222	1.46276	10.54	9.15106	Kd	5GSV	74.1511	1.83409	IEk	1FNG	59.8863	3.27287
					A1101	1X7Q	57.9452	4.40071	15.53	8.99889	DRB1*1501	5V4M	63.4712	4.50598	18.41	11.685	Kk	1ZT7	128.578	0.878844
					B0702	5EO1	94.3322	2.16641	12.78	12.0556	DRB5*0101	1FV1	68.1899	2.801	23.54	16.0519	Ld	1LDP	74.4257	1.65266
					B0801	3SPV	62.4846	1.26431	10.55	6.59213
					B2705	1OGT	60.1096	4.0523	4.78	2.87324
					B3501	3LKN	112.279	1.52299	8.42	9.45389
					B5101	1E27	155.563	0.591402	7.43	11.5583
						MAX	155.563		TDS	125.995		MAX	95.6044		TDS	71.9854		MAX	128.578			MAX	126.961
	10	HPV16-5	IIFVYIPLF	64-72	A0201	4UQ3	64.892	1.78972	39.08	25.3598	DRB1*0101	4AH2	44.1492	6.13827	11.53	5.0904	Db	1JUF	82.4621	1.45521	IAb	4P23	48.2363	2.36337
					A2402	5HGA	83.0396	2.42053	21.38	17.7539	DRB1*0301	2Q6W	90.1252	2.20804	17.84	16.0783	Dd	5IVX	104.511	1.6936	IAd	2IAD	71.7604	1.95094
					A0101	4NQV	65.8044	2.29468	17.34	11.4105	DRB1*0401	5LAX	70.1089	1.45488	11.21	7.85921	Kb	4PV9	106.32	1.52	IAg7	1ES0	85.6401	1.75152
					A0301	3RL2	80.6232	3.00162	16.81	13.5528	DRB1*1101	6CPL	73.94	1.91	10.54	7.79328	Kd	5GSV	74.5836	3.12401	IEk	1FNG	82.61	2.05
					A1101	1X7Q	127.662	0.626652	15.53	19.8259	DRB1*1501	5V4M	59.6806	3.61927	18.41	10.9872	Kk	1ZT7	120.805	1.22512
					B0702	5EO1	100.325	1.43534	12.78	12.8215	DRB5*0101	1FV1	82.7094	1.46295	23.54	19.4698	Ld	1LDP	88.2108	1.4284
					B0801	3SPV	95.2304	1.50162	10.55	10.0468
					B2705	1OGT	88.5714	2.08871	4.78	4.23371
					B3501	3LKN	83.2979	2.53308	8.42	7.01368
					B5101	1E27	80.5676	1.75008	7.43	5.98617
						MAX	127.662		TDS	128.005		MAX	90.1252		TDS	67.2782		MAX	120.805			MAX	85.6401
		* PC: population coverage

## Sheet: HPV18-E5
	No	Protein	Epitope	Location	HLA-I	PDB file	CD	RMSD	PC	Score	HLA-II	PDB file	CD	RMSD	PC	Score	H2-I	PDB file	CD	RMSD	H2-II	PDB file	CD	RMSD
	1	HPV18-E5	ATAFTVYVF	47-55	A0201	4UQ3	86.8	1.71	39.08	33.9214	DRB1*0101	4AH2	79.1	1.52	11.53	9.12023	Db	1JUF	69.9	2.74	IAb	4P23	49.2524	2.69445
					A2402	5HGA	42	3.32	21.38	8.9796	DRB1*0301	2Q6W	99.1	1.76	17.84	17.6794	Dd	5IVX	68.2	2.22	IAd	2IAD	78.4	1.45
					A0101	4NQV	80	1.99	17.34	13.872	DRB1*0401	5LAX	62.8	1.97	11.21	7.03988	Kb	4PV9	112.9	1.56	IAg7	1ES0	77.5	2.5
					A0301	3RL2	79.0405	1.72507	16.81	13.2867	DRB1*1101	6CPL	77.6	2.08	10.54	8.17904	Kd	5GSV	74.8	1.31	IEk	1FNG	91.15	0.665
					A1101	1X7Q	72.3	1.66	15.53	11.2282	DRB1*1501	5V4M	69.9	2.38	18.41	12.8686	Kk	1ZT7	93.4	1.98
					B0702	5EO1	91.8	2.47	12.78	11.732	DRB5*0101	1FV1	107.1	2.6	23.54	25.2113	Ld	1LDP	77.9	1.64
					B0801	3SPV	73.4801	2.52699	10.55	7.75215
					B2705	1OGT	59	3.49	4.78	2.8202
					B3501	3LKN	69.1	3.29	8.42	5.81822
					B5101	1E27	62.4	2.31	7.43	4.63632
						MAX	91.8		TDS	114.047		MAX	107.1		TDS	80.0985		MAX	112.9			MAX	91.15
	2	HPV18-E5	CAYAWVLVF	29-37	A0201	4UQ3	87	1.38	39.08	33.9996	DRB1*0101	4AH2	77	1.65	11.53	8.8781	Db	1JUF	73	3.08	IAb	4P23	51.1118	2.37958
					A2402	5HGA	80	2.56	21.38	17.104	DRB1*0301	2Q6W	94	1.33	17.84	16.7696	Dd	5IVX	115	1.55	IAd	2IAD	75.9743	2.578
					A0101	4NQV	84	1.73	17.34	14.5656	DRB1*0401	5LAX	70	2.61	11.21	7.847	Kb	4PV9	146	2	IAg7	1ES0	57.8114	2.64756
					A0301	3RL2	113	0.98	16.81	18.9953	DRB1*1101	6CPL	60	1.01	10.54	6.324	Kd	5GSV	59	1.55	IEk	1FNG	63.9785	3.25315
					A1101	1X7Q	108	1.58	15.53	16.7724	DRB1*1501	5V4M	62	4.04	18.41	11.4142	Kk	1ZT7	62	2.34
					B0702	5EO1	51	3.42	12.78	6.5178	DRB5*0101	1FV1	79	1.58	23.54	18.5966	Ld	1LDP	70	1.83
					B0801	3SPV	101	1.21	10.55	10.6555
					B2705	1OGT	78	1.58	4.78	3.7284
					B3501	3LKN	89	1.72	8.42	7.4938
					B5101	1E27	76	1.71	7.43	5.6468
						MAX	113		TDS	135.479		MAX	94		TDS	69.8295		MAX	146			MAX	75.9743
	3	HPV18-E5	SPATAFTVY	45-53	A0201	4UQ3	53	2.92	39.08	20.7124	DRB1*0101	4AH2	70	2.93	11.53	8.071	Db	1JUF	53	2.53	IAb	4P23	56	2.41
					A2402	5HGA	51	2.63	21.38	10.9038	DRB1*0301	2Q6W	56	2.91	17.84	9.9904	Dd	5IVX	49	3.46	IAd	2IAD	53	3.23
					A0101	4NQV	66	3.19	17.34	11.4444	DRB1*0401	5LAX	65	3.05	11.21	7.2865	Kb	4PV9	96	1.98	IAg7	1ES0	46.9283	3.602
					A0301	3RL2	80	2.19	16.81	13.448	DRB1*1101	6CPL	71	1.58	10.54	7.4834	Kd	5GSV	56	1.86	IEk	1FNG	65	3.2
					A1101	1X7Q	106	1.41	15.53	16.4618	DRB1*1501	5V4M	89	1.98	18.41	16.3849	Kk	1ZT7	94	3.03
					B0702	5EO1	61	3.03	12.78	7.7958	DRB5*0101	1FV1	49	2..68	23.54	11.5346	Ld	1LDP	101	1.82
					B0801	3SPV	177	0.8	10.55	18.6735
					B2705	1OGT	72	2.47	4.78	3.4416
					B3501	3LKN	84	1.49	8.42	7.0728
					B5101	1E27	98	2.01	7.43	7.2814
						MAX	177		TDS	117.236		MAX	89		TDS	60.7508		MAX	101			MAX	65
	4	HPV18-E5	MCAYAWVLVF	28-37	A0201	4UQ3	60.7904	2.37057	39.08	23.7569	DRB1*0101	4AH2	69.1	3.38	11.53	7.96723	Db	1JUF	69.1626	3.2714	IAb	4P23	76.7	2
					A2402	5HGA	117.4	2.46	21.38	25.1001	DRB1*0301	2Q6W	77.6182	2.98339	17.84	13.8471	Dd	5IVX	72.0926	2.62296	IAd	2IAD	77	2.45
					A0101	4NQV	73.6	1.79	17.34	12.7622	DRB1*0401	5LAX	134.4	2.52	11.21	15.0662	Kb	4PV9	61.8781	1.99778	IAg7	1ES0	92.2	2.24
					A0301	3RL2	131.98	2.04122	16.81	22.1858	DRB1*1101	6CPL	78.1	2.35	10.54	8.23174	Kd	5GSV	70.2994	2.4899	IEk	1FNG	69.4	2.82
					A1101	1X7Q	77.1338	1.85095	15.53	11.9789	DRB1*1501	5V4M	61.9	2.64	18.41	11.3958	Kk	1ZT7	70.886	2.05068
					B0702	5EO1	45.7	3.01	12.78	5.84046	DRB5*0101	1FV1	60.44	2.53	23.54	14.2276	Ld	1LDP	73.5695	1.45709
					B0801	3SPV	105.4	2.82	10.55	11.1197
					B2705	1OGT	110.4	4.06	4.78	5.27712
					B3501	3LKN	80.2	1.37	8.42	6.75284
					B5101	1E27	71.1	2.78	7.43	5.28273
						MAX	131.98		TDS	130.057		MAX	134.4		TDS	70.7357		MAX	73.5695			MAX	92.2
	5	HPV18-E5	YAWVLVFVY	31-39	A0201	4UQ3	99.3	1.16	39.08	38.8064	DRB1*0101	4AH2	80.8115	1.95151	11.53	9.31756	Db	1JUF	67.2	3.87	IAb	4P23	83.3	1.16
					A2402	5HGA	60	3.64	21.38	12.828	DRB1*0301	2Q6W	83.8	2.33	17.84	14.9499	Dd	5IVX	98.7	2.24	IAd	2IAD	135.4	1.04
					A0101	4NQV	130.5	1.65	17.34	22.6287	DRB1*0401	5LAX	55.9	2.13	11.21	6.26639	Kb	4PV9	72.4	3.14	IAg7	1ES0	70.9	2.15
					A0301	3RL2	70.1	2.02	16.81	11.7838	DRB1*1101	6CPL	89.4	2.04	10.54	9.42276	Kd	5GSV	92.4	2.15	IEk	1FNG	95.4147	1.46841
					A1101	1X7Q	76.4	1.57	15.53	11.8649	DRB1*1501	5V4M	67.0627	2.62935	18.41	12.3462	Kk	1ZT7	74.8	1.48
					B0702	5EO1	82.6	1.87	12.78	10.5563	DRB5*0101	1FV1	65	1.84	23.54	15.301	Ld	1LDP	97.3	1.81
					B0801	3SPV	87.6	1.73	10.55	9.2418
					B2705	1OGT	108.1	2.01	4.78	5.16718
					B3501	3LKN	70.8	1.92	8.42	5.96136
					B5101	1E27	111.8	1.49	7.43	8.30674
						MAX	130.5		TDS	137.145		MAX	89.4		TDS	67.6039		MAX	98.7			MAX	135.4
	6	HPV18-E5	LHIHAILSL	64-72	A0201	4UQ3	105.411	1.42418	39.08	41.1947	DRB1*0101	4AH2	55.4526	3.4	11.53	6.39368	Db	1JUF	37.0772	3.37134	IAb	4P23	157.301	1.17253
					A2402	5HGA	82.526	1.53808	21.38	17.6441	DRB1*0301	2Q6W	81.0001	1.78699	17.84	14.4504	Dd	5IVX	156.063	0.69203	IAd	2IAD	53.9092	4.26577
					A0101	4NQV	72.3494	2.60749	17.34	12.5454	DRB1*0401	5LAX	69.6917	4.20911	11.21	7.81244	Kb	4PV9	96.2165	1.76634	IAg7	1ES0	49.5213	4.27748
					A0301	3RL2	70.0648	2.31125	16.81	11.7779	DRB1*1101	6CPL	61.7327	4.05038	10.54	6.50662	Kd	5GSV	69.0934	1.48701	IEk	1FNG	85.2398	2.41705
					A1101	1X7Q	101.728	1.6326	15.53	15.7984	DRB1*1501	5V4M	82.5153	2.11473	18.41	15.1911	Kk	1ZT7	49.9525	2.10113
					B0702	5EO1	100.79	2.08096	12.78	12.8809	DRB5*0101	1FV1	80.7955	1.21608	23.54	19.0192	Ld	1LDP	99.9672	1.87402
					B0801	3SPV	97.1823	1.86573	10.55	10.2527
					B2705	1OGT	68.1228	2.62574	4.78	3.25627
					B3501	3LKN	94.843	2.66533	8.42	7.98578
					B5101	1E27	84.7731	2.44515	7.43	6.29864
						MAX	105.411		TDS	139.635		MAX	82.5153		TDS	69.3735		MAX	156.063			MAX	157.301
	7	HPV18-E5	FTVYVFCFL	50-58	A0201	4UQ3	79.3	2.59	39.08	30.9904	DRB1*0101	4AH2	111.6	1.39	11.53	12.8675	Db	1JUF	60.9	2.25	IAb	4P23	72.9	2.02
					A2402	5HGA	94.9	2.46	21.38	20.2896	DRB1*0301	2Q6W	85	1.99	17.84	15.164	Dd	5IVX	68.3	2.11	IAd	2IAD	56.5	3.02
					A0101	4NQV	74.8	2.58	17.34	12.9703	DRB1*0401	5LAX	62.2	3.21	11.21	6.97262	Kb	4PV9	79.2	1.7	IAg7	1ES0	55.1	2.06
					A0301	3RL2	54.3	2.77	16.81	9.12783	DRB1*1101	6CPL	72.3	2.76	10.54	7.62042	Kd	5GSV	105.221	1.95796	IEk	1FNG	107.5	1.63
					A1101	1X7Q	102.7	0.98	15.53	15.9493	DRB1*1501	5V4M	75.4	2.75	18.41	13.8811	Kk	1ZT7	70.2	2.56
					B0702	5EO1	81.5	1.78	12.78	10.4157	DRB5*0101	1FV1	144.2	1.11	23.54	33.9447	Ld	1LDP	93	1.17
					B0801	3SPV	67.2	4.06	10.55	7.0896
					B2705	1OGT	72.1	3.05	4.78	3.44638
					B3501	3LKN	84.4	2.35	8.42	7.10648
					B5101	1E27	112.3	2.17	7.43	8.34389
						MAX	112.3		TDS	125.73		MAX	144.2		TDS	90.4503		MAX	105.221			MAX	107.5
	8	HPV18-E5	LLLHIHAIL	62-70	A0201	4UQ3	79.7414	2.82048	39.08	31.1629	DRB1*0101	4AH2	87.9448	2.24113	11.53	10.14	Db	1JUF	101.466	1.20654	IAb	4P23	78.9044	2.34182
					A2402	5HGA	65.7819	2.18277	21.38	14.0642	DRB1*0301	2Q6W	73.6154	1.78047	17.84	13.133	Dd	5IVX	66.0387	3.19539	IAd	2IAD	89.1443	1.86163
					A0101	4NQV	72.2193	2.45634	17.34	12.5228	DRB1*0401	5LAX	79.5988	2.45019	11.21	8.92303	Kb	4PV9	86.2525	2.00973	IAg7	1ES0	59.4808	2.3382
					A0301	3RL2	84.043	1.63307	16.81	14.1276	DRB1*1101	6CPL	90.323	1.59871	10.54	9.52004	Kd	5GSV	103.945	1.70033	IEk	1FNG	85.1306	2.35854
					A1101	1X7Q	106.175	1.83661	15.53	16.489	DRB1*1501	5V4M	92.6108	2.0365	18.41	17.0497	Kk	1ZT7	84.3598	2.26411
					B0702	5EO1	90.0623	1.84842	12.78	11.51	DRB5*0101	1FV1	63.0013	1.67216	23.54	14.8305	Ld	1LDP	98.099	0.978603
					B0801	3SPV	82.5962	1.93898	10.55	8.7139
					B2705	1OGT	84.831	3.45234	4.78	4.05492
					B3501	3LKN	68.5958	2.22023	8.42	5.77577
					B5101	1E27	103.205	2.26094	7.43	7.66813
						MAX	106.175		TDS	126.089		MAX	92.6108		TDS	73.5962		MAX	103.945			MAX	89.1443
	9	HPV18-E5	TSPATAFTVY	44-53	A0201	4UQ3	77.3599	0.786346	39.08	30.2323	DRB1*0101	4AH2	56.5672	3.18205	11.53	6.5222	Db	1JUF	52.39	2.49	IAb	4P23	55.64	2.39
					A2402	5HGA	80.6645	2.08941	21.38	17.2461	DRB1*0301	2Q6W	78.1097	3.23904	17.84	13.9348	Dd	5IVX	51.05	3.37	IAd	2IAD	53.5	3.19
					A0101	4NQV	95.147	2.43833	17.34	16.4985	DRB1*0401	5LAX	34.0773	1.40856	11.21	3.82007	Kb	4PV9	95.64	2.06	IAg7	1ES0	46.67	3.76
					A0301	3RL2	49.0054	3.469	16.81	8.23781	DRB1*1101	6CPL	68.0205	2.0582	10.54	7.16936	Kd	5GSV	57.86	1.94	IEk	1FNG	64.95	3.18
					A1101	1X7Q	99.98	1.53	15.53	15.5269	DRB1*1501	5V4M	58.8596	2.9392	18.41	10.8361	Kk	1ZT7	93.42	2.97
					B0702	5EO1	136.152	1.81415	12.78	17.4002	DRB5*0101	1FV1	47.8468	1.7974	23.54	11.2631	Ld	1LDP	99.08	2.15
					B0801	3SPV	86.5443	1.28258	10.55	9.13042
					B2705	1OGT	90.9613	2.99028	4.78	4.34795
					B3501	3LKN	40.7017	3.02199	8.42	3.42708
					B5101	1E27	78.7305	2.33487	7.43	5.84968
						MAX	136.152		TDS	127.897		MAX	78.1097		TDS	53.5456		MAX	99.08			MAX	64.95
	10	HPV18-E5	MLLLHIHAI	61-69	A0201	4UQ3	97.2	1.31	39.08	37.9858	DRB1*0101	4AH2	96	3.04	11.53	11.0688	Db	1JUF	90	2.38	IAb	4P23	79.4	3.53
					A2402	5HGA	77.8	3.08	21.38	16.6336	DRB1*0301	2Q6W	118.6	3.12	17.84	21.1582	Dd	5IVX	57.2	4.02	IAd	2IAD	53	4.09
					A0101	4NQV	70.2	2.02	17.34	12.1727	DRB1*0401	5LAX	77.8	2.49	11.21	8.72138	Kb	4PV9	83	2.3	IAg7	1ES0	63.5	1.9
					A0301	3RL2	66.3	2.62	16.81	11.145	DRB1*1101	6CPL	182	0.79	10.54	19.1828	Kd	5GSV	121.4	1.44	IEk	1FNG	83.5	1.34
					A1101	1X7Q	70.9	4.03	15.53	11.0108	DRB1*1501	5V4M	107.3	2.31	18.41	19.7539	Kk	1ZT7	87.6	2.15
					B0702	5EO1	94.2	1.33	12.78	12.0388	DRB5*0101	1FV1	75.9	2.89	23.54	17.8669	Ld	1LDP	65	2.61
					B0801	3SPV	58.1	2	10.55	6.12955
					B2705	1OGT	101.2	1.32	4.78	4.83736
					B3501	3LKN	52.3	2.17	8.42	4.40366
					B5101	1E27	96.8	1.02	7.43	7.19224
						MAX	101.2		TDS	123.549		MAX	182		TDS	97.752		MAX	121.4			MAX	83.5

## Sheet: HPV31-E5
	No	Protein	Epitope	Location	HLA-I	PDB file	CD	RMSD	PC	Score	HLA-II	PDB file	CD	RMSD	PC	Score	H2-I	PDB file	CD	RMSD	H2-II	PDB file	CD	RMSD
	1	HPV31-E5	FVIHTHASF	72-80	A0201	4UQ3	110	1.29	39.08	42.988	DRB1*0101	4AH2	93	2.17	11.53	10.7229	Db	1JUF	89	2.53	IAb	4P23	65	2.12
					A2402	5HGA	139	0.57	21.38	29.7182	DRB1*0301	2Q6W	69	2.19	17.84	12.3096	Dd	5IVX	76	2.29	IAd	2IAD	39	3.81
					A0101	4NQV	56	2.94	17.34	9.7104	DRB1*0401	5LAX	98	1.18	11.21	10.9858	Kb	4PV9	72	2.59	IAg7	1ES0	52	3.61
					A0301	3RL2	56	1.96	16.81	9.4136	DRB1*1101	6CPL	88	2.73	10.54	9.2752	Kd	5GSV	72	2.01	IEk	1FNG	105	2
					A1101	1X7Q	94	1.27	15.53	14.5982	DRB1*1501	5V4M	90	1.82	18.41	16.569	Kk	1ZT7	95	2.25
					B0702	5EO1	81	2.22	12.78	10.3518	DRB5*0101	1FV1	44	2.79	23.54	10.3576	Ld	1LDP	64	2.55
					B0801	3SPV	86	2.31	10.55	9.073
					B2705	1OGT	91	1.38	4.78	4.3498
					B3501	3LKN	76	2.08	8.42	6.3992
					B5101	1E27	85	3.34	7.43	6.3155
						MAX	139		TDS	142.918		MAX	98		TDS	70.2201		MAX	95			MAX	105
	2	H31E5OK3	LSVSVYATL	34-42	A0201	4UQ3	135.5	1.46	39.08	52.9534	DRB1*0101	4AH2	80	2.26	11.53	9.224	Db	1JUF	70	2.72	IAb	4P23	80	1.83
					A2402	5HGA	67	2.81	21.38	14.3246	DRB1*0301	2Q6W	95	1.87	17.84	16.948	Dd	5IVX	81	2.46	IAd	2IAD	47	2.6
					A0101	4NQV	69	3.04	17.34	11.9646	DRB1*0401	5LAX	95	1.62	11.21	10.6495	Kb	4PV9	83	1.88	IAg7	1ES0	51	3.26
					A0301	3RL2	85	2.43	16.81	14.2885	DRB1*1101	6CPL	65	1.65	10.54	6.851	Kd	5GSV	91	1.27	IEk	1FNG	102	1.54
					A1101	1X7Q	102	1.87	15.53	15.8406	DRB1*1501	5V4M	59	2.93	18.41	10.8619	Kk	1ZT7	83	1.57
					B0702	5EO1	108	1.1	12.78	13.8024	DRB5*0101	1FV1	55	3.11	23.54	12.947	Ld	1LDP	80	2.84
					B0801	3SPV	93	1.73	10.55	9.8115
					B2705	1OGT	76	1.7	4.78	3.6328
					B3501	3LKN	55	3.64	8.42	4.631
					B5101	1E27	101	1.07	7.43	7.5043
						MAX	135.5		TDS	148.754		MAX	95		TDS	67.4814		MAX	91			MAX	102
	3	HPV31-E5	SVYATLLLL	37-45	A0201	4UQ3	108.1	1.27	39.08	42.2455	DRB1*0101	4AH2	68.6	2.1	11.53	7.90958	Db	1JUF	60.4	2.68	IAb	4P23	49.4	3.07
					A2402	5HGA	122.6	1.43	21.38	26.2119	DRB1*0301	2Q6W	67.9	2.98	17.84	12.1134	Dd	5IVX	58.3	4.51	IAd	2IAD	50.3	5.8
					A0101	4NQV	49.4	2.36	17.34	8.56596	DRB1*0401	5LAX	57.5	2.07	11.21	6.44575	Kb	4PV9	66.8	3.56	IAg7	1ES0	42.1	3.59
					A0301	3RL2	85.5	2.1	16.81	14.3725	DRB1*1101	6CPL	108.4	3.32	10.54	11.4254	Kd	5GSV	50.7	2	IEk	1FNG	73.4	1.97
					A1101	1X7Q	84.4	2.92	15.53	13.1073	DRB1*1501	5V4M	84.8	2.11	18.41	15.6117	Kk	1ZT7	112.5	1.42
					B0702	5EO1	76.9	2.58	12.78	9.82782	DRB5*0101	1FV1	77.4	2.5	23.54	18.22	Ld	1LDP	84.7	2.01
					B0801	3SPV	77.1	3.01	10.55	8.13405
					B2705	1OGT	63.4	2.2	4.78	3.03052
					B3501	3LKN	94.5	1.48	8.42	7.9569
					B5101	1E27	73.7	2.25	7.43	5.47591
						MAX	122.6		TDS	138.928		MAX	108.4		TDS	71.7257		MAX	112.5			MAX	73.4
	4	HPV31-E5	VVFIYIPLF	64-72	A0201	4UQ3	81	1.89	39.08	31.6548	DRB1*0101	4AH2	106.1	2.04	11.53	12.2333	Db	1JUF	72.1	1.73	IAb	4P23	76.7	1.51
					A2402	5HGA	98.2	1.62	21.38	20.9952	DRB1*0301	2Q6W	77.4	2.27	17.84	13.8082	Dd	5IVX	76.2	2.56	IAd	2IAD	68	1.79
					A0101	4NQV	94.1	1.66	17.34	16.3169	DRB1*0401	5LAX	99.1	1.15	11.21	11.1091	Kb	4PV9	107.5	1.48	IAg7	1ES0	70.4	2.11
					A0301	3RL2	59	3.62	16.81	9.9179	DRB1*1101	6CPL	74.7	1.87	10.54	7.87338	Kd	5GSV	77.6	2.19	IEk	1FNG	83.7	1.93
					A1101	1X7Q	68.5	2.56	15.53	10.638	DRB1*1501	5V4M	93	1.9	18.41	17.1213	Kk	1ZT7	96.5	2.43
					B0702	5EO1	84.1	2.84	12.78	10.748	DRB5*0101	1FV1	67.5	3.19	23.54	15.8895	Ld	1LDP	92.8	1.68
					B0801	3SPV	106.4	2.17	10.55	11.2252
					B2705	1OGT	67.6	2.21	4.78	3.23128
					B3501	3LKN	91.9	1.89	8.42	7.73798
					B5101	1E27	102.2	2.6	7.43	7.59346
						MAX	106.4		TDS	130.059		MAX	106.1		TDS	78.0348		MAX	107.5			MAX	83.7
	5	HPV31-E5	VSVYATLLL	36-44	A0201	4UQ3	83.7	2.1	39.08	32.71	DRB1*0101	4AH2	68.8296	1.93345	11.53	7.93606	Db	1JUF	66.3	2.47	IAb	4P23	65.2	3.56
					A2402	5HGA	68.915	3.01113	21.38	14.734	DRB1*0301	2Q6W	78.2	3.04	17.84	13.9509	Dd	5IVX	75.3	2.75	IAd	2IAD	56.7	2.74
					A0101	4NQV	76.8125	2.27157	17.34	13.3193	DRB1*0401	5LAX	56.4113	2.86015	11.21	6.32371	Kb	4PV9	79.3	2.1	IAg7	1ES0	61.8307	2.32548
					A0301	3RL2	91.4629	1.43322	16.81	15.3749	DRB1*1101	6CPL	108.044	1.37272	10.54	11.3878	Kd	5GSV	77.0281	3.3646	IEk	1FNG	115.3	1.42
					A1101	1X7Q	94.4902	2.31908	15.53	14.6743	DRB1*1501	5V4M	78.6378	1.71249	18.41	14.4772	Kk	1ZT7	83.4	1.94
					B0702	5EO1	115.134	1.79563	12.78	14.7141	DRB5*0101	1FV1	66.7886	2.39714	23.54	15.722	Ld	1LDP	85.8254	2.06668
					B0801	3SPV	101.635	1.67258	10.55	10.7225
					B2705	1OGT	91.43	1.45	4.78	4.37035
					B3501	3LKN	93.1013	1.59089	8.42	7.83913
					B5101	1E27	93.5	1.86	7.43	6.94705
						MAX	115.134		TDS	135.406		MAX	108.044		TDS	69.7978		MAX	85.8254			MAX	115.3
	6	HPV31-E5	VYATLLLLI	38-46	A0201	4UQ3	66.1	3.13	39.08	25.8319	DRB1*0101	4AH2	93.7	1.75	11.53	10.8036	Db	1JUF	79.4	1.77	IAb	4P23	63.1	2.35
					A2402	5HGA	79.5	2.17	21.38	16.9971	DRB1*0301	2Q6W	89.3	2.59	17.84	15.9311	Dd	5IVX	67.7	2.4	IAd	2IAD	70.6	1.69
					A0101	4NQV	112	1.6	17.34	19.4208	DRB1*0401	5LAX	68.2	2.24	11.21	7.64522	Kb	4PV9	97.9	1.01	IAg7	1ES0	78.8	1.39
					A0301	3RL2	49.5	5.01	16.81	8.32095	DRB1*1101	6CPL	79.7	3.41	10.54	8.40038	Kd	5GSV	90.8	2.76	IEk	1FNG	76.8	1.96
					A1101	1X7Q	88.1	1.91	15.53	13.6819	DRB1*1501	5V4M	76.2	3.77	18.41	14.0284	Kk	1ZT7	134.3	0.97
					B0702	5EO1	50	3.66	12.78	6.39	DRB5*0101	1FV1	86.9	2.48	23.54	20.4563	Ld	1LDP	68.2	2.07
					B0801	3SPV	72.9	1.86	10.55	7.69095
					B2705	1OGT	78	1.64	4.78	3.7284
					B3501	3LKN	86	2.97	8.42	7.2412
					B5101	1E27	81	1.12	7.43	6.0183
						MAX	112		TDS	115.322		MAX	93.7		TDS	77.265		MAX	134.3			MAX	78.8
	7	HPV31-E5	YVVFIYIPL	63-71	A0201	4UQ3	87	1.78	39.08	33.9996	DRB1*0101	4AH2	62	1.67	11.53	7.1486	Db	1JUF	73	2.09	IAb	4P23	63	2.29
					A2402	5HGA	62	2.6	21.38	13.2556	DRB1*0301	2Q6W	102	0.98	17.84	18.1968	Dd	5IVX	70	2.56	IAd	2IAD	64	2.84
					A0101	4NQV	78	2.35	17.34	13.5252	DRB1*0401	5LAX	70	1.91	11.21	7.847	Kb	4PV9	152	0.84	IAg7	1ES0	54	3.6
					A0301	3RL2	108	1.13	16.81	18.1548	DRB1*1101	6CPL	87	1.11	10.54	9.1698	Kd	5GSV	110	1.28	IEk	1FNG	104	2.33
					A1101	1X7Q	97	2.57	15.53	15.0641	DRB1*1501	5V4M	64	2	18.41	11.7824	Kk	1ZT7	104	1.77
					B0702	5EO1	91	1.78	12.78	11.6298	DRB5*0101	1FV1	78	1.94	23.54	18.3612	Ld	1LDP	92	1.88
					B0801	3SPV	108	3.26	10.55	11.394
					B2705	1OGT	92	1.76	4.78	4.3976
					B3501	3LKN	89	1.77	8.42	7.4938
					B5101	1E27	90	1.47	7.43	6.687
						MAX	108		TDS	135.602		MAX	102		TDS	72.5058		MAX	152			MAX	104
	8	HPV31-E5	VIHTHASFL	73-81	A0201	4UQ3	84.3223	3.22979	39.08	32.9532	DRB1*0101	4AH2	65.8596	3.78077	11.53	7.59361	Db	1JUF	79.831	1.94837	IAb	4P23	56.0039	3.49976
					A2402	5HGA	85.1177	2.26423	21.38	18.1982	DRB1*0301	2Q6W	80.9696	1.7161	17.84	14.445	Dd	5IVX	46.5219	2.9038	IAd	2IAD	50.0012	4.3599
					A0101	4NQV	62.078	1.53504	17.34	10.7643	DRB1*0401	5LAX	74.1212	1.03884	11.21	8.30899	Kb	4PV9	58.1385	3.63688	IAg7	1ES0	74.8866	3.36509
					A0301	3RL2	58.885	2.6451	16.81	9.89857	DRB1*1101	6CPL	82.3086	1.68877	10.54	8.67533	Kd	5GSV	76.8123	2.42254	IEk	1FNG	98.834	1.41652
					A1101	1X7Q	55.8551	5.63959	15.53	8.6743	DRB1*1501	5V4M	104.271	1.05149	18.41	19.1963	Kk	1ZT7	123.81	1.01769
					B0702	5EO1	95.1716	3.30369	12.78	12.1629	DRB5*0101	1FV1	58.7554	3.35068	23.54	13.831	Ld	1LDP	89.3977	1.64434
					B0801	3SPV	47.9609	3.26849	10.55	5.05987
					B2705	1OGT	75.8528	1.93999	4.78	3.62576
					B3501	3LKN	65.0349	3.73889	8.42	5.47593
					B5101	1E27	93.4429	1.5922	7.43	6.94281
						MAX	95.1716		TDS	113.756		MAX	104.271		TDS	72.0502		MAX	123.81			MAX	98.834
	9	HPV31-E5	FLLCFCVLL	15-23	A0201	4UQ3	71.6978	3.22287	39.08	28.0195	DRB1*0101	4AH2	85.2091	2.98063	11.53	9.82461	Db	1JUF	72.4537	2.6848	IAb	4P23	62.2992	2.51886
					A2402	5HGA	92.234	1.60312	21.38	19.7196	DRB1*0301	2Q6W	82.8315	1.57946	17.84	14.7771	Dd	5IVX	84.0668	2.32247	IAd	2IAD	65.8922	3.9003
					A0101	4NQV	114.153	2.042	17.34	19.7941	DRB1*0401	5LAX	82.8469	2.92273	11.21	9.28713	Kb	4PV9	100.891	2.48797	IAg7	1ES0	63.9169	2.62669
					A0301	3RL2	82.0322	1.53437	16.81	13.7896	DRB1*1101	6CPL	52.8329	3.05709	10.54	5.56858	Kd	5GSV	81.5239	1.50503	IEk	1FNG	109.13	1.57607
					A1101	1X7Q	65.1817	2.91451	15.53	10.1227	DRB1*1501	5V4M	74.8168	2.42024	18.41	13.7738	Kk	1ZT7	86.7168	2.31474
					B0702	5EO1	66.7081	3.29748	12.78	8.5253	DRB5*0101	1FV1	60.0352	2.25719	23.54	14.1323	Ld	1LDP	71.5911	2.32212
					B0801	3SPV	58.0345	3.73721	10.55	6.12265
					B2705	1OGT	64.3773	2.20255	4.78	3.07723
					B3501	3LKN	90.0694	1.89954	8.42	7.58384
					B5101	1E27	71.357	2.9333	7.43	5.30183
						MAX	114.153		TDS	122.056		MAX	85.2091		TDS	67.3635		MAX	100.891			MAX	109.13
	10	HPV31-E5	FIYIPLFVI	66-74	A0201	4UQ3	81.3096	1.90853	39.08	31.7758	DRB1*0101	4AH2	85.8984	2.0955	11.53	9.90409	Db	1JUF	102.64	2.29	IAb	4P23	53.26	2.86
					A2402	5HGA	100.581	1.16002	21.38	21.5042	DRB1*0301	2Q6W	108.962	1.61524	17.84	19.4388	Dd	5IVX	75.62	2.61	IAd	2IAD	65.62	3.15
					A0101	4NQV	59.0761	3.96099	17.34	10.2438	DRB1*0401	5LAX	81.2679	2.54713	11.21	9.11013	Kb	4PV9	104.39	2.48	IAg7	1ES0	79.85	3.37
					A0301	3RL2	69.415	1.06605	16.81	11.6687	DRB1*1101	6CPL	163.288	0.76552	10.54	17.2106	Kd	5GSV	87.62	2.06	IEk	1FNG	105.67	1.29
					A1101	1X7Q	96.7917	1.26044	15.53	15.0318	DRB1*1501	5V4M	113.333	0.917649	18.41	20.8646	Kk	1ZT7	84.65	2.04
					B0702	5EO1	81.0215	2.48082	12.78	10.3545	DRB5*0101	1FV1	67.216	1.80723	23.54	15.8226	Ld	1LDP	97.98	1.79
					B0801	3SPV	67.3607	2.19713	10.55	7.10655
					B2705	1OGT	101.024	1.18784	4.78	4.82895
					B3501	3LKN	81.2429	1.47705	8.42	6.84065
					B5101	1E27	154.201	0.849542	7.43	11.4571
						MAX	154.201		TDS	130.812		MAX	163.288		TDS	92.3508		MAX	104.39			MAX	105.67

## Sheet: HPV45-E5
	No	Protein	Epitope	Location	HLA-I	PDB file	CD	RMSD	PC	Score	HLA-II	PDB file	CD	RMSD	PC	Score	H2-I	PDB file	CD	RMSD	H2-II	PDB file	CD	RMSD
	1	HPV45-E5	CAFAWLLVF	29-37	A0201	4UQ3	72	2.39	39.08	28.1376	DRB1*0101	4AH2	103	1.95	11.53	11.8759	Db	1JUF	110	1.21	IAb	4P23	66	4.45
					A2402	5HGA	90	1.03	21.38	19.242	DRB1*0301	2Q6W	112	0.82	17.84	19.9808	Dd	5IVX	96	2.4	IAd	2IAD	25	7.71
					A0101	4NQV	66	1.99	17.34	11.4444	DRB1*0401	5LAX	72	2.97	11.21	8.0712	Kb	4PV9	52	2.92	IAg7	1ES0	34.9	5.61
					A0301	3RL2	71	4.08	16.81	11.9351	DRB1*1101	6CPL	66	2.82	10.54	6.9564	Kd	5GSV	80	2.12	IEk	1FNG	79	1.34
					A1101	1X7Q	78	1.67	15.53	12.1134	DRB1*1501	5V4M	73	2.83	18.41	13.4393	Kk	1ZT7	113	2.46
					B0702	5EO1	107	1.68	12.78	13.6746	DRB5*0101	1FV1	75	1.71	23.54	17.655	Ld	1LDP	135	1.26
					B0801	3SPV	116	1.55	10.55	12.238
					B2705	1OGT	63	2.71	4.78	3.0114
					B3501	3LKN	73	1.95	8.42	6.1466
					B5101	1E27	122	0.81	7.43	9.0646
						MAX	122		TDS	127.008		MAX	112		TDS	77.9786		MAX	135			MAX	79
	2	HPV45-E5	YVCAFAWLL	27-35	A0201	4UQ3	84	1.94	39.08	32.8272	DRB1*0101	4AH2	93	1.82	11.53	10.7229	Db	1JUF	100	1.23	IAb	4P23	43	2.63
					A2402	5HGA	73	2.5	21.38	15.6074	DRB1*0301	2Q6W	79	1.99	17.84	14.0936	Dd	5IVX	71	2.61	IAd	2IAD	51	2.53
					A0101	4NQV	59	3.22	17.34	10.2306	DRB1*0401	5LAX	63	2.02	11.21	7.0623	Kb	4PV9	61	2.38	IAg7	1ES0	58	2.23
					A0301	3RL2	76	2.78	16.81	12.7756	DRB1*1101	6CPL	57	3.24	10.54	6.0078	Kd	5GSV	102	1.3	IEk	1FNG	73	1.87
					A1101	1X7Q	61	3.84	15.53	9.4733	DRB1*1501	5V4M	71	2.41	18.41	13.0711	Kk	1ZT7	87	2.75
					B0702	5EO1	59	2.41	12.78	7.5402	DRB5*0101	1FV1	48	2.78	23.54	11.2992	Ld	1LDP	70	3.15
					B0801	3SPV	48	2.54	10.55	5.064
					B2705	1OGT	68	1.99	4.78	3.2504
					B3501	3LKN	73	2.37	8.42	6.1466
					B5101	1E27	78	2.35	7.43	5.7954
						MAX	84		TDS	108.711		MAX	93		TDS	62.2569		MAX	102			MAX	73
	3	HPV45-E5	VYVCAFAWLL	26-35	A0201	4UQ3	71	2.47	39.08	27.7468	DRB1*0101	4AH2	62	2.44	11.53	7.1486	Db	1JUF	94	2.42	IAb	4P23	61	4.08
					A2402	5HGA	107	0.91.	21.38	22.8766	DRB1*0301	2Q6W	56	4.31	17.84	9.9904	Dd	5IVX	53	3.07	IAd	2IAD	59	3.14
					A0101	4NQV	81	2.16	17.34	14.0454	DRB1*0401	5LAX	73	1.78	11.21	8.1833	Kb	4PV9	84	0.95	IAg7	1ES0	53.9	3.19
					A0301	3RL2	99	1.44	16.81	16.6419	DRB1*1101	6CPL	58	3.33	10.54	6.1132	Kd	5GSV	65	2.05	IEk	1FNG	82	1.13
					A1101	1X7Q	75	1.7	15.53	11.6475	DRB1*1501	5V4M	70	2.6	18.41	12.887	Kk	1ZT7	89	1.41
					B0702	5EO1	97	1.2	12.78	12.3966	DRB5*0101	1FV1	48	2.95	23.54	11.2992	Ld	1LDP	88	2.66
					B0801	3SPV	50	4.84	10.55	5.275
					B2705	1OGT	69	2.12	4.78	3.2982
					B3501	3LKN	77	1.48	8.42	6.4834
					B5101	1E27	84	1.83	7.43	6.2412
						MAX	107		TDS	126.653		MAX	73		TDS	55.6217		MAX	94			MAX	82
	4	HPV45-E5	LHMHALHTL	67-72	A0201	4UQ3	68.5	2.58	39.08	26.7698	DRB1*0101	4AH2	69	2.57	11.53	7.9557	Db	1JUF	43.5	4.34	IAb	4P23	54.6	2.01
					A2402	5HGA	64.3	1.8	21.38	13.7473	DRB1*0301	2Q6W	56.3	4.25	17.84	10.0439	Dd	5IVX	61.5	2.86	IAd	2IAD	49.3	2.72
					A0101	4NQV	64.2	2.41	17.34	11.1323	DRB1*0401	5LAX	131.2	1.95	11.21	14.7075	Kb	4PV9	78.2	1.48	IAg7	1ES0	62.8	2.56
					A0301	3RL2	64.3	2.94	16.81	10.8088	DRB1*1101	6CPL	67.5	2.14	10.54	7.1145	Kd	5GSV	62.2	3.21	IEk	1FNG	65.8	1.81
					A1101	1X7Q	72.8	1.92	15.53	11.3058	DRB1*1501	5V4M	151.2	1.56	18.41	27.8359	Kk	1ZT7	45.9	4.36
					B0702	5EO1	72.3	2.16	12.78	9.23994	DRB5*0101	1FV1	58.3	2.38	23.54	13.7238	Ld	1LDP	67.1	2.83
					B0801	3SPV	109.3	2.79	10.55	11.5312
					B2705	1OGT	57.1	2.63	4.78	2.72938
					B3501	3LKN	54.4	2.2	8.42	4.58048
					B5101	1E27	123.3	1.33	7.43	9.16119
						MAX	123.3		TDS	111.006		MAX	151.2		TDS	81.3814		MAX	78.2			MAX	65.8
	5	HPV45-E5	VITSPLTAF	42-50	A0201	4UQ3	79.3	2.3	39.08	30.9904	DRB1*0101	4AH2	94.2	2.25	11.53	10.8613	H2-Db	1JUF	58.7	2.77	IAb	4P23	58.2	3.16
					A2402	5HGA	57	3.81	21.38	12.1866	DRB1*0301	2Q6W	80.1	2.22	17.84	14.2898	H-2Dd	5IVX	114.3	1.44	IAd	2IAD	46	3.21
					A0101	4NQV	62	2.17	17.34	10.7508	DRB1*0401	5LAX	64.7	2.68	11.21	7.25287	H2-Kb	4PV9	85.8	2.78	IAg7	1ES0	86.1834	1.61053
					A0301	3RL2	65.6	2.46	16.81	11.0274	DRB1*1101	6CPL	75.8	2.24	10.54	7.98932	H2-Kd	5GSV	71.7	2.89	IEk	1FNG	70.2	1.67
					A1101	1X7Q	118.3	1.99	15.53	18.372	DRB1*1501	5V4M	96.7	1.82	18.41	17.8025	H2-Kk	1ZT7	71.6	3.25
					B0702	5EO1	102.9	2.54	12.78	13.1506	DRB5*0101	1FV1	47.4	2.72	23.54	11.158	H2-Ld	1LDP	76.5	1.27
					B0801	3SPV	74.8	2.37	10.55	7.8914
					B2705	1OGT	67.1	2.11	4.78	3.20738
					B3501	3LKN	114.3	1.5	8.42	9.62406
					B5101	1E27	100.982	2.13818	7.43	7.50298
						MAX	118.3		TDS	124.704		MAX	96.7		TDS	69.3537		MAX	114.3			MAX	86.1834
	6	HPV45-E5	FLLCFSVCL	6-14	A0201	4UQ3	100.864	0.942375	39.08	39.4175	DRB1*0101	4AH2	105.7	0.93	11.53	12.1872	Db	1JUF	73.4	1.44	IAb	4P23	61.8	2.52
					A2402	5HGA	131.4	2.06	21.38	28.0933	DRB1*0301	2Q6W	71.4	1.87	17.84	12.7378	Dd	5IVX	58.3	2.4	IAd	2IAD	51.3	2.76
					A0101	4NQV	82.8	1.85	17.34	14.3575	DRB1*0401	5LAX	239.2	0.99	11.21	26.8143	Kb	4PV9	73.4	2.64	IAg7	1ES0	70.6	2.12
					A0301	3RL2	73.1	2.39	16.81	12.2881	DRB1*1101	6CPL	80.4	1.12	10.54	8.47416	Kd	5GSV	75.9	1.03	IEk	1FNG	76	1.38
					A1101	1X7Q	80	2.4	15.53	12.424	DRB1*1501	5V4M	92.8	2.91	18.41	17.0845	Kk	1ZT7	123.3	2.2
					B0702	5EO1	70	2.49	12.78	8.946	DRB5*0101	1FV1	66.1	2.94	23.54	15.5599	Ld	1LDP	86.8	2.88
					B0801	3SPV	79.6	2.69	10.55	8.3978
					B2705	1OGT	97.4	1.74	4.78	4.65572
					B3501	3LKN	94.9	1.81	8.42	7.99058
					B5101	1E27	129	1.61	7.43	9.5847
						MAX	131.4		TDS	146.155		MAX	239.2		TDS	92.8579		MAX	123.3			MAX	76
	7	HPV45-E5	FAWLLVFLF	31-39	A0201	4UQ3	103.829	1.00148	39.08	40.5762	DRB1*0101	4AH2	80.8115	1.95151	11.53	9.31756	Db	1JUF	67.319	2.14182	IAb	4P23	83.3231	1.15639
					A2402	5HGA	85.4172	1.08558	21.38	18.2622	DRB1*0301	2Q6W	78.0126	2.11642	17.84	13.9174	Dd	5IVX	72.3835	2.98104	IAd	2IAD	113.499	1.13586
					A0101	4NQV	67.3427	2.33136	17.34	11.6772	DRB1*0401	5LAX	61.7464	2.25943	11.21	6.92177	Kb	4PV9	84.4942	1.97015	IAg7	1ES0	74.4754	1.73989
					A0301	3RL2	130.963	1.44315	16.81	22.0149	DRB1*1101	6CPL	104.243	1.77875	10.54	10.9873	Kd	5GSV	88.4132	2.01479	IEk	1FNG	80.339	1.77257
					A1101	1X7Q	78.5062	2.624	15.53	12.192	DRB1*1501	5V4M	67.9582	2.43307	18.41	12.5111	Kk	1ZT7	71.9519	1.95135
					B0702	5EO1	69.3263	1.38476	12.78	8.8599	DRB5*0101	1FV1	64.8411	2.46359	23.54	15.2636	Ld	1LDP	100.439	1.97275
					B0801	3SPV	62.1378	1.9151	10.55	6.55554
					B2705	1OGT	128.375	0.989291	4.78	6.13633
					B3501	3LKN	216.457	0.517423	8.42	18.2257
					B5101	1E27	115.737	0.959073	7.43	8.59926
						MAX	216.457		TDS	153.099		MAX	104.243		TDS	68.9187		MAX	100.439			MAX	113.499
	8	HPV45-E5	VYVCAFAWL	26-34	A0201	4UQ3	79	2.54	39.08	30.8732	DRB1*0101	4AH2	76	2.26	11.53	8.7628	Db	1JUF	77	2.09	IAb	4P23	57	2.03
					A2402	5HGA	71	1.49	21.38	15.1798	DRB1*0301	2Q6W	56	3.99	17.84	9.9904	Dd	5IVX	58	3.31	IAd	2IAD	65	3.93
					A0101	4NQV	112	1.53	17.34	19.4208	DRB1*0401	5LAX	82	2.08	11.21	9.1922	Kb	4PV9	135	2	IAg7	1ES0	45	4.73
					A0301	3RL2	110	2.37	16.81	18.491	DRB1*1101	6CPL	96	1.43	10.54	10.1184	Kd	5GSV	93	1.55	IEk	1FNG	97	1.32
					A1101	1X7Q	81	1.77	15.53	12.5793	DRB1*1501	5V4M	162	0.64	18.41	29.8242	Kk	1ZT7	102	1.22
					B0702	5EO1	83	4.37	12.78	10.6074	DRB5*0101	1FV1	76	1.28	23.54	17.8904	Ld	1LDP	100	2.8
					B0801	3SPV	84	1.6	10.55	8.862
					B2705	1OGT	90	2.39	4.78	4.302
					B3501	3LKN	71	2.6	8.42	5.9782
					B5101	1E27	114	1.97	7.43	8.4702
						MAX	114		TDS	134.764		MAX	162		TDS	85.7784		MAX	135			MAX	97
	9	HPV45-E5	SPLTAFAVY	45-53	A0201	4UQ3	126.278	1.72553	39.08	49.3494	DRB1*0101	4AH2	77.3098	1.25469	11.53	8.91382	Db	1JUF	52.36	2.53	IAb	4P23	55.54	2.39
					A2402	5HGA	68.3227	3.1877	21.38	14.6074	DRB1*0301	2Q6W	68.5467	1.25462	17.84	12.2287	Dd	5IVX	50.17	3.46	IAd	2IAD	52.39	3.17
					A0101	4NQV	88.4074	1.8098	17.34	15.3298	DRB1*0401	5LAX	77.594	0.721705	11.21	8.69829	Kb	4PV9	94.68	1.98	IAg7	1ES0	46.61	3.86
					A0301	3RL2	97.0968	1.14319	16.81	16.322	DRB1*1101	6CPL	87.3267	1.12222	10.54	9.20423	Kd	5GSV	57.01	1.86	IEk	1FNG	63.34	3.31
					A1101	1X7Q	56.395	2.34063	15.53	8.75814	DRB1*1501	5V4M	48.3739	4.52723	18.41	8.90563	Kk	1ZT7	92.68	3.03
					B0702	5EO1	83.2474	1.98204	12.78	10.639	DRB5*0101	1FV1	44.1174	3.12802	23.54	10.3852	Ld	1LDP	98.39	1.82
					B0801	3SPV	64.899	2.17261	10.55	6.84684
					B2705	1OGT	55.6692	3.5208	4.78	2.66099
					B3501	3LKN	78.3747	2.14355	8.42	6.59915
					B5101	1E27	147.407	1.12613	7.43	10.9523
						MAX	147.407		TDS	142.065		MAX	87.3267		TDS	58.3359		MAX	98.39			MAX	63.34
	10	HPV45-E5	MFVLHMHAL	61-69	A0201	4UQ3	61.4895	2.59791	39.08	24.0301	DRB1*0101	4AH2	73.6559	1.58847	11.53	8.49253	Db	1JUF	45.32	4.26	IAb	4P23	55.34	2.12
					A2402	5HGA	72.1041	2.32559	21.38	15.4159	DRB1*0301	2Q6W	98.3174	1.47481	17.84	17.5398	Dd	5IVX	59.62	2.96	IAd	2IAD	50.62	2.82
					A0101	4NQV	97.8487	1.13669	17.34	16.967	DRB1*0401	5LAX	75.3469	1.44664	11.21	8.44639	Kb	4PV9	77.36	1.57	IAg7	1ES0	59.94	2.69
					A0301	3RL2	62.82	3.03	16.81	10.56	DRB1*1101	6CPL	63.9245	1.9085	10.54	6.73764	Kd	5GSV	59.67	3.19	IEk	1FNG	64.85	1.93
					A1101	1X7Q	69.65	2.04	15.53	10.8166	DRB1*1501	5V4M	96.2106	1.1849	18.41	17.7124	Kk	1ZT7	46.99	4.28
					B0702	5EO1	69.68	2.26	12.78	8.9051	DRB5*0101	1FV1	65.1171	3.22496	23.54	15.3286	Ld	1LDP	65.62	2.93
					B0801	3SPV	105.31	2.85	10.55	11.1102
					B2705	1OGT	58.69	2.76	4.78	2.80538
					B3501	3LKN	53.85	2.34	8.42	4.53417
					B5101	1E27	99.79	1.46	7.43	7.4144
						MAX	105.31		TDS	112.559		MAX	98.3174		TDS	74.2573		MAX	77.36			MAX	64.85
