# Supplementary material for: A comprehensive in silico analysis for identification of therapeutic epitopes in HPV16, 18, 31 and 45 oncoproteins
Source: PLoS One. 2018 Oct 24;13(10):e0205933. doi: 10.1371/journal.pone.0205933 (PMC6200245; doi:10.1371/journal.pone.0205933)
Supplement: S6 File — (ZIP) [file pone.0205933.s006.zip › S6 Files (MHC-I and II molecular docking analyses)/S6B File (docking results of E6 oncoprotein epitopes) .xlsx]

## Sheet: HPV16-E6
	No	Protein	Epitope	Location	HLA-I	PDB file	CD	RMSD	PC*	Score	HLA-II	PDB file	CD	RMSD	PC	Score	H2-I	PDB file	CD	RMSD	H2-II	PDB file	CD	RMSD
	1	HPV16-E6	FAFRDLCIVY	52-61	A0201	4UQ3	66	2.84	39.08	25.7928	DRB1*0101	4AH2	76	1.48	11.53	8.7628	Db	1JUF	57	3.77	IAb	4P23	69	3.14
					A2402	5HGA	100.76	1.387	21.38	21.5425	DRB1*0301	2Q6W	68	2.04	17.84	12.1312	Dd	5IVX	51	2.85	IAd	2IAD	53	2.54
					A0101	4NQV	62	4.06	17.34	10.7508	DRB1*0401	5LAX	86	1.41	11.21	9.6406	Kb	4PV9	61	3.12	IAg7	1ES0	32.6	4.6
					A0301	3RL2	60	3.1	16.81	10.086	DRB1*1101	6CPL	69	2.32	10.54	7.2726	Kd	5GSV	66.1	2.28	IEk	1FNG	73.8	2
					A1101	1X7Q	93	1.32	15.53	14.4429	DRB1*1501	5V4M	51	2.16	18.41	9.3891	Kk	1ZT7	92	2.16
					B0702	5EO1	57	3.51	12.78	7.2846	DRB5*0101	1FV1	81	1.69	23.54	19.0674	Ld	1LDP	72	2.49
					B0801	3SPV	115	1.08	10.55	12.1325
					B2705	1OGT	82	2.63	4.78	3.9196
					B3501	3LKN	75	1.94	8.42	6.315
					B5101	1E27	61	2.59	7.43	4.5323
						MAX	115		TDS	116.799		MAX	86		TDS	66.2637		MAX	92			MAX	73.8
	2	HPV16-E6	IVYRDGNPY	59-67	A0201	4UQ3	120.962	1.33489	39.08	47.2718	DRB1*0101	4AH2	60	2.2	11.53	6.918	Db	1JUF	89	1.2	IAb	4P23	34	4.81
					A2402	5HGA	97	1.38	21.38	20.7386	DRB1*0301	2Q6W	82	1.75	17.84	14.6288	Dd	5IVX	100	2.39	IAd	2IAD	42	3.69
					A0101	4NQV	64	2.96	17.34	11.0976	DRB1*0401	5LAX	54	2.42	11.21	6.0534	Kb	4PV9	81	2.08	IAg7	1ES0	23.7	5.02
					A0301	3RL2	108	1.19	16.81	18.1548	DRB1*1101	6CPL	86	0.97	10.54	9.0644	Kd	5GSV	76	1.27	IEk	1FNG	65.8	2.35
					A1101	1X7Q	95	2.05	15.53	14.7535	DRB1*1501	5V4M	75	2.77	18.41	13.8075	Kk	1ZT7	60	2.69
					B0702	5EO1	75	2.27	12.78	9.585	DRB5*0101	1FV1	48	3.74	23.54	11.2992	Ld	1LDP	65	2.3
					B0801	3SPV	80	2.5	10.55	8.44
					B2705	1OGT	74	3.55	4.78	3.5372
					B3501	3LKN	81	1.87	8.42	6.8202
					B5101	1E27	84	2.9	7.43	6.2412
						MAX	120.962		TDS	146.64		MAX	86		TDS	61.7713		MAX	100			MAX	65.8
	3	HPV16-E6	CYSLYGTTL	87-95	A0201	4UQ3	67	2.17	39.08	26.1836	DRB1*0101	4AH2	70	2.02	11.53	8.071	Db	1JUF	50	2.81	IAb	4P23	94	0.99
					A2402	5HGA	56	1.98	21.38	11.9728	DRB1*0301	2Q6W	61	2.68	17.84	10.8824	Dd	5IVX	60	2.9	IAd	2IAD	38	3.41
					A0101	4NQV	77	2.64	17.34	13.3518	DRB1*0401	5LAX	86	2.38	11.21	9.6406	Kb	4PV9	75	2.36	IAg7	1ES0	43.3	2.91
					A0301	3RL2	51	1.61	16.81	8.5731	DRB1*1101	6CPL	95	1.5	10.54	10.013	Kd	5GSV	88	1.62	IEk	1FNG	92	1.85
					A1101	1X7Q	89	1.8	15.53	13.8217	DRB1*1501	5V4M	76	0.93	18.41	13.9916	Kk	1ZT7	61	2.68
					B0702	5EO1	81	2.21	12.78	10.3518	DRB5*0101	1FV1	85	2.33	23.54	20.009	Ld	1LDP	78	2.37
					B0801	3SPV	71	3.24	10.55	7.4905
					B2705	1OGT	42	3.7	4.78	2.0076
					B3501	3LKN	93	2.1	8.42	7.8306
					B5101	1E27	71	1.78	7.43	5.2753
						MAX	93		TDS	106.859		MAX	95		TDS	72.6076		MAX	88			MAX	94
	4	HPV16-E6	VYDFAFRDL	49-57	A0201	4UQ3	54.7	2.39	39.08	21.3768	DRB1*0101	4AH2	88.7	1.55	11.53	10.2271	Db	1JUF	52.5	4.76	IAb	4P23	47.7	2.24
					A2402	5HGA	54.8	3.43	21.38	11.7162	DRB1*0301	2Q6W	69.4	2.06	17.84	12.381	Dd	5IVX	70.6	1.73	IAd	2IAD	60.5	3.01
					A0101	4NQV	96.5	3.27	17.34	16.7331	DRB1*0401	5LAX	78.5	1.98	11.21	8.79985	Kb	4PV9	80.4	1.59	IAg7	1ES0	45.1	3.18
					A0301	3RL2	74.9	1.72	16.81	12.5907	DRB1*1101	6CPL	53.1	3.02	10.54	5.59674	Kd	5GSV	59.1	3.74	IEk	1FNG	64.8	2.04
					A1101	1X7Q	88	2.75	15.53	13.6664	DRB1*1501	5V4M	68.8	2.09	18.41	12.6661	Kk	1ZT7	70.9	3.37
					B0702	5EO1	63.7	2.9	12.78	8.14086	DRB5*0101	1FV1	48	2.85	23.54	11.2992	Ld	1LDP	65.7	2.51
					B0801	3SPV	82	1.39	10.55	8.651
					B2705	1OGT	49.7	3.51	4.78	2.37566
					B3501	3LKN	79.6	3.52	8.42	6.70232
					B5101	1E27	42.4	3.16	7.43	3.15032
						MAX	96.5		TDS	105.103		MAX	88.7		TDS	60.9699		MAX	80.4			MAX	64.8
	5	HPV16-E6	KFYSKISEY	75-83	A0201	4UQ3	59.6	2.08	39.08	23.2917	DRB1*0101	4AH2	53.8023	2.8383	11.53	6.2034	Db	1JUF	51.18	3.79	IAb	4P23	54.62	2.57
					A2402	5HGA	70.8	1.79	21.38	15.137	DRB1*0301	2Q6W	93.6	2.95	17.84	16.6982	Dd	5IVX	49.27	3	IAd	2IAD	68.07	2.46
					A0101	4NQV	64.7	2.32	17.34	11.219	DRB1*0401	5LAX	39.9	3.86	11.21	4.47279	Kb	4PV9	76.84	3.45	IAg7	1ES0	75.95	2.36
					A0301	3RL2	61.5	2.6	16.81	10.3381	DRB1*1101	6CPL	76.9	2.73	10.54	8.10526	Kd	5GSV	75.52	1.75	IEk	1FNG	67.765	2.1365
					A1101	1X7Q	57	3.24	15.53	8.8521	DRB1*1501	5V4M	78.4	1.96	18.41	14.4334	Kk	1ZT7	73.92	1.53
					B0702	5EO1	59.94	2.61	12.78	7.66033	DRB5*0101	1FV1	55.7	3.74	23.54	13.1118	Ld	1LDP	47.4	2.47
					B0801	3SPV	54.4139	3.05621	10.55	5.74066
					B2705	1OGT	61.55	3.54	4.78	2.94209
					B3501	3LKN	77.42	2.11	8.42	6.51876
					B5101	1E27	57.37	3.9	7.43	4.26259
						MAX	77.42		TDS	95.9624		MAX	93.6		TDS	63.0249		MAX	76.84			MAX	75.95
	6	HPV16-E6	SEYRHYCYSL	81-90	A0201	4UQ3	75	1.88	39.08	29.31	DRB1*0101	4AH2	66	1.62	11.53	7.6098	Db	1JUF	51	2.77	IAb	4P23	47	3.8
					A2402	5HGA	68	1.7	21.38	14.5384	DRB1*0301	2Q6W	66	2.57	17.84	11.7744	Dd	5IVX	64	2.91	IAd	2IAD	84	2.13
					A0101	4NQV	54	3.51	17.34	9.3636	DRB1*0401	5LAX	50	3.19	11.21	5.605	Kb	4PV9	54	2.55	IAg7	1ES0	38.2	4.86
					A0301	3RL2	81	2.25	16.81	13.6161	DRB1*1101	6CPL	84	1.33	10.54	8.8536	Kd	5GSV	47.7	2.38	IEk	1FNG	46	2.47
					A1101	1X7Q	61	2.97	15.53	9.4733	DRB1*1501	5V4M	61	2.02	18.41	11.2301	Kk	1ZT7	41	4.29
					B0702	5EO1	67	1.74	12.78	8.5626	DRB5*0101	1FV1	76	2.29	23.54	17.8904	Ld	1LDP	83	1.89
					B0801	3SPV	54	2.57	10.55	5.697
					B2705	1OGT	72	2.07	4.78	3.4416
					B3501	3LKN	57	3.75	8.42	4.7994
					B5101	1E27	88	1.86	7.43	6.5384
						MAX	88		TDS	105.34		MAX	84		TDS	62.9633		MAX	83			MAX	84
	7	HPV16-E6	KLPQLCTEL	18-26	A0201	4UQ3	59.4945	3.19903	39.08	23.2504	DRB1*0101	4AH2	52.1043	2.51419	11.53	6.00763	Db	1JUF	30.8046	5.94067	IAb	4P23	63.6654	1.6966
					A2402	5HGA	44.2216	3.13095	21.38	9.45458	DRB1*0301	2Q6W	59.665	2.21235	17.84	10.6442	Dd	5IVX	56.0003	2.76784	IAd	2IAD	66.9428	2.23604
					A0101	4NQV	49.6449	2.15531	17.34	8.60843	DRB1*0401	5LAX	44.4212	1.37322	11.21	4.97962	Kb	4PV9	57.6965	2.96379	IAg7	1ES0	44.0711	2.99516
					A0301	3RL2	53.2648	3.79237	16.81	8.95381	DRB1*1101	6CPL	63.3337	3.48945	10.54	6.67537	Kd	5GSV	81.6593	1.3838	IEk	1FNG	59.9405	4.35431
					A1101	1X7Q	50.3864	2.3816	15.53	7.82501	DRB1*1501	5V4M	77.7138	1.60847	18.41	14.3071	Kk	1ZT7	50.3897	4.34612
					B0702	5EO1	71.6766	1.88346	12.78	9.16027	DRB5*0101	1FV1	54.2365	1.97284	23.54	12.7673	Ld	1LDP	55.8288	2.39924
					B0801	3SPV	41.5216	3.05865	10.55	4.38053
					B2705	1OGT	59.746	2.10893	4.78	2.85586
					B3501	3LKN	54.1244	4.85917	8.42	4.55727
					B5101	1E27	39.1935	6.30207	7.43	2.91208
						MAX	71.6766		TDS	81.9583		MAX	77.7138		TDS	55.3812		MAX	81.6593			MAX	66.9428
	8	HPV16-E6	ISEYRHYCY	80-88	A0201	4UQ3	75.7125	1.95476	39.08	29.5884	DRB1*0101	4AH2	73.5406	1.49577	11.53	8.47923	Db	1JUF	55.3541	2.2775	IAb	4P23	53.9774	3.03831
					A2402	5HGA	51.0226	2.12309	21.38	10.9086	DRB1*0301	2Q6W	86.5048	1.91897	17.84	15.4325	Dd	5IVX	69.8551	1.60332	IAd	2IAD	27.3195	3.22115
					A0101	4NQV	76.8598	2.51106	17.34	13.3275	DRB1*0401	5LAX	49.4978	4.56586	11.21	5.5487	Kb	4PV9	35.4967	3.63414	IAg7	1ES0	46.9911	4.35822
					A0301	3RL2	92.2856	1.25697	16.81	15.5132	DRB1*1101	6CPL	40.2984	2.08445	10.54	4.24745	Kd	5GSV	45.1359	3.1239	IEk	1FNG	69.6481	2.52699
					A1101	1X7Q	117.992	0.881414	15.53	18.3242	DRB1*1501	5V4M	78.835	3.56441	18.41	14.5135	Kk	1ZT7	51.985	2.61614
					B0702	5EO1	57.4064	2.2123	12.78	7.33654	DRB5*0101	1FV1	32.0315	5.838	23.54	7.54022	Ld	1LDP	51.6208	4.41682
					B0801	3SPV	84.9741	1.80055	10.55	8.96477
					B2705	1OGT	114.344	0.804592	4.78	5.46564
					B3501	3LKN	82.7745	1.1477	8.42	6.96961
					B5101	1E27	60.146	1.44648	7.43	4.46885
						MAX	117.992		TDS	120.867		MAX	86.5048		TDS	55.7616		MAX	69.8551			MAX	69.6481
	9	HPV16-E6	EYRHYCYSL	82-90	A0201	4UQ3	75.0536	1.97192	39.08	29.3309	DRB1*0101	4AH2	74.5992	2.02841	11.53	8.60129	Db	1JUF	56.8754	3.4813	IAb	4P23	108.565	0.690833
					A2402	5HGA	86.2112	1.33418	21.38	18.4319	DRB1*0301	2Q6W	51.9749	3.50169	17.84	9.27232	Dd	5IVX	69.8551	1.60332	IAd	2IAD	82.63	2.24
					A0101	4NQV	49.1545	2.92954	17.34	8.52339	DRB1*0401	5LAX	71.7368	1.15701	11.21	8.0417	Kb	4PV9	60.5907	2.55815	IAg7	1ES0	39.28	4.67
					A0301	3RL2	58.4023	3.64712	16.81	9.81743	DRB1*1101	6CPL	87.5511	1.05082	10.54	9.22789	Kd	5GSV	39.9061	5.78858	IEk	1FNG	43.7069	2.53964
					A1101	1X7Q	30.6752	2.86876	15.53	4.76386	DRB1*1501	5V4M	44.5542	3.61357	18.41	8.20243	Kk	1ZT7	58.8769	2.34387
					B0702	5EO1	52.6163	2.56574	12.78	6.72436	DRB5*0101	1FV1	64.4761	3.30355	23.54	15.1777	Ld	1LDP	73.8328	2.13997
					B0801	3SPV	67.6128	1.76002	10.55	7.13315
					B2705	1OGT	88.8484	1.80082	4.78	4.24695
					B3501	3LKN	107.283	0.997358	8.42	9.03323
					B5101	1E27	62.6233	5.12589	7.43	4.65291
						MAX	107.283		TDS	102.658		MAX	87.5511		TDS	58.5233		MAX	73.8328			MAX	108.565
	10	HPV16-E6	YCYSLYGTTL	86-95	A0201	4UQ3	77.6389	3.81279	39.08	30.3413	DRB1*0101	4AH2	116.959	2.36835	11.53	13.4854	Db	1JUF	65.658	1.90423	IAb	4P23	43.4471	3.73011
					A2402	5HGA	48.7986	2.5623	21.38	10.4331	DRB1*0301	2Q6W	85.5752	2.37218	17.84	15.2666	Dd	5IVX	43.6545	5.84132	IAd	2IAD	63.0082	1.86115
					A0101	4NQV	65.8283	1.54949	17.34	11.4146	DRB1*0401	5LAX	91.8831	2.17668	11.21	10.3001	Kb	4PV9	50.1954	2.56996	IAg7	1ES0	48.1969	3.54794
					A0301	3RL2	78.0101	1.1537	16.81	13.1135	DRB1*1101	6CPL	70.6191	1.85502	10.54	7.44325	Kd	5GSV	70.6525	3.11383	IEk	1FNG	48.1591	2.47097
					A1101	1X7Q	100.389	1.08578	15.53	15.5904	DRB1*1501	5V4M	46.7722	2.52286	18.41	8.61076	Kk	1ZT7	101.382	1.2231
					B0702	5EO1	71.62	1.92	12.78	9.15304	DRB5*0101	1FV1	124.719	2.27712	23.54	29.3589	Ld	1LDP	77.108	3.22924
					B0801	3SPV	73.65	1.83	10.55	7.77008
					B2705	1OGT	59.82	2.34	4.78	2.8594
					B3501	3LKN	65.37	2.16	8.42	5.50415
					B5101	1E27	64.91	2.77	7.43	4.82281
						MAX	100.389		TDS	111.002		MAX	124.719		TDS	84.465		MAX	101.382			MAX	63.0082
		* PC: population coverage
	21

## Sheet: HPV18-E6
	No	Protein	Epitope	Location	HLA-I	PDB file	CD	RMSD	PC	Score	HLA-II	PDB file	CD	RMSD	PC	Score	H2-I	PDB file	CD	RMSD	H2-II	PDB file	CD	RMSD
	1	HPV18-E6	KLPDLCTEL	13-21	A0201	4UQ3	71.9231	2.84581	39.08	28.1075	DRB1*0101	4AH2	67.6603	3.32296	11.53	7.80124	Db	1JUF	72.6424	2.23777	IAb	4P23	55.9077	3.16716
					A2402	5HGA	93.6622	1.71342	21.38	20.025	DRB1*0301	2Q6W	68.9892	2.84192	17.84	12.3077	Dd	5IVX	60.5417	2.58299	IAd	2IAD	43.01	2.96427
					A0101	4NQV	91.9793	1.52845	17.34	15.9492	DRB1*0401	5LAX	67.3085	2.20887	11.21	7.54528	Kb	4PV9	74.6335	2.06869	IAg7	1ES0	61.7725	1.79087
					A0301	3RL2	73.4746	1.54112	16.81	12.3511	DRB1*1101	6CPL	78.7657	2.2862	10.54	8.30191	Kd	5GSV	55.4108	2.27533	IEk	1FNG	90.3203	1.84751
					A1101	1X7Q	52.95	2.48	15.53	8.22313	DRB1*1501	5V4M	63.3187	2.45927	18.41	11.657	Kk	1ZT7	68.4617	1.65827
					B0702	5EO1	86.99	2.75	12.78	11.1173	DRB5*0101	1FV1	63.1175	2.78845	23.54	14.8579	Ld	1LDP	51.9171	3.94877
					B0801	3SPV	51.83	2.76	10.55	5.46807
					B2705	1OGT	64.2178	3.22846	4.78	3.06961
					B3501	3LKN	82.8243	2.07634	8.42	6.9738
					B5101	1E27	124.908	0.882639	7.43	9.28066
						MAX	124.908		TDS	120.565		MAX	78.7657		TDS	62.4709		MAX	74.6335			MAX	90.3203
	2	HPV18-E6	TVLELTEVF	37-45	A0201	4UQ3	112.1	1.04	39.08	43.8087	DRB1*0101	4AH2	61.72	2.6	11.53	7.11632	Db	1JUF	78	2.44	IAb	4P23	83.8	1.655
					A2402	5HGA	73.2	2.48	21.38	15.6502	DRB1*0301	2Q6W	148	0.69	17.84	26.4032	Dd	5IVX	87.5	2.9	IAd	2IAD	66.75	3.64
					A0101	4NQV	86.8	1.9	17.34	15.0511	DRB1*0401	5LAX	83.33	1.72	11.21	9.34129	Kb	4PV9	72	2.5	IAg7	1ES0	43.8	3.39
					A0301	3RL2	71.4	2.16	16.81	12.0023	DRB1*1101	6CPL	80.8	1.59	10.54	8.51632	Kd	5GSV	95.84	2.387	IEk	1FNG	89.8	1.65
					A1101	1X7Q	129.5	1.4	15.53	20.1114	DRB1*1501	5V4M	90.1	2.09	18.41	16.5874	Kk	1ZT7	76.7	1.92
					B0702	5EO1	94.7896	1.59389	12.78	12.1141	DRB5*0101	1FV1	63.2	2.96	23.54	14.8773	Ld	1LDP	105.7	2.18
					B0801	3SPV	88.4	2.26	10.55	9.3262
					B2705	1OGT	91.05	2.173	4.78	4.35219
					B3501	3LKN	144.8	1.37	8.42	12.1922
					B5101	1E27	86.3	3.09	7.43	6.41209
						MAX	144.8		TDS	151.02		MAX	148		TDS	82.8418		MAX	105.7			MAX	89.8
	3	HPV18-E6	FAFKDLFVVY	47-56	A0201	4UQ3	72	2.18	39.08	28.1376	DRB1*0101	4AH2	98	1.43	11.53	11.2994	Db	1JUF	67	1.98	IAb	4P23	48	2.71
					A2402	5HGA	61	4.22	21.38	13.0418	DRB1*0301	2Q6W	94	2.06	17.84	16.7696	Dd	5IVX	158	1.7	IAd	2IAD	52	4.12
					A0101	4NQV	89	1.96	17.34	15.4326	DRB1*0401	5LAX	81	2.89	11.21	9.0801	Kb	4PV9	67	1.82	IAg7	1ES0	75.5	1.46
					A0301	3RL2	90	2.38	16.81	15.129	DRB1*1101	6CPL	80	2.02	10.54	8.432	Kd	5GSV	64	2.32	IEk	1FNG	62.2	2.62
					A1101	1X7Q	63	1.85	15.53	9.7839	DRB1*1501	5V4M	84	2.03	18.41	15.4644	Kk	1ZT7	59	2.87
					B0702	5EO1	56	2.58	12.78	7.1568	DRB5*0101	1FV1	72	2.24	23.54	16.9488	Ld	1LDP	77	2.3
					B0801	3SPV	46	2.92	10.55	4.853
					B2705	1OGT	68	1.91	4.78	3.2504
					B3501	3LKN	72	3.38	8.42	6.0624
					B5101	1E27	88	1.8	7.43	6.5384
						MAX	90		TDS	109.386		MAX	98		TDS	77.9943		MAX	158			MAX	75.5
	4	HPV18-E6	LELTEVFEF	39-47	A0201	4UQ3	75.6	3	39.08	29.5445	DRB1*0101	4AH2	70.8	2.33	11.53	8.16324	Db	1JUF	89.1	1.85	IAb	4P23	58.2954	4.67816
					A2402	5HGA	48.02	3.35	21.38	10.2667	DRB1*0301	2Q6W	76.9	2.95	17.84	13.719	Dd	5IVX	53.11	2.54	IAd	2IAD	79.8	2.87
					A0101	4NQV	64.08	3.41	17.34	11.1115	DRB1*0401	5LAX	78.7	1.54	11.21	8.82227	Kb	4PV9	65.6856	2.98391	IAg7	1ES0	57.3	2.62
					A0301	3RL2	74.27	1.92	16.81	12.4848	DRB1*1101	6CPL	73.2	2.78	10.54	7.71528	Kd	5GSV	62.3	4.03	IEk	1FNG	78.1	1.63
					A1101	1X7Q	60.2	2.85	15.53	9.34906	DRB1*1501	5V4M	56.5	3.06	18.41	10.4017	Kk	1ZT7	80.3	1.56
					B0702	5EO1	94.6	1.64	12.78	12.0899	DRB5*0101	1FV1	88.5	1.9	23.54	20.8329	Ld	1LDP	87.91	1.62
					B0801	3SPV	98.5	1.31	10.55	10.3918
					B2705	1OGT	51	3.09	4.78	2.4378
					B3501	3LKN	74.5	1.98	8.42	6.2729
					B5101	1E27	140.5	0.92	7.43	10.4391
						MAX	140.5		TDS	114.388		MAX	88.5		TDS	69.6543		MAX	89.1			MAX	79.8
	5	HPV18-E6	DFYSRIREL	70-78	A0201	4UQ3	43.8862	4.46129	39.08	17.1507	DRB1*0101	4AH2	42.6642	3.1723	11.53	4.91918	Db	1JUF	59.9167	3.52777	IAb	4P23	68.6981	2.15217
					A2402	5HGA	58.6688	3.42259	21.38	12.5434	DRB1*0301	2Q6W	62.894	2.70343	17.84	11.2203	Dd	5IVX	58.776	2.89312	IAd	2IAD	76.0391	3.00791
					A0101	4NQV	50.1267	3.97074	17.34	8.69197	DRB1*0401	5LAX	53.0199	3.16341	11.21	5.94353	Kb	4PV9	65.0984	2.36428	IAg7	1ES0	43.9245	2.7702
					A0301	3RL2	42.8449	3.21681	16.81	7.20223	DRB1*1101	6CPL	55.8806	2.97483	10.54	5.88982	Kd	5GSV	45.9071	4.17533	IEk	1FNG	68.5642	2.02006
					A1101	1X7Q	56.4457	3.23699	15.53	8.76601	DRB1*1501	5V4M	50.8753	2.87197	18.41	9.36615	Kk	1ZT7	41.1139	3.72258
					B0702	5EO1	50.4207	3.22936	12.78	6.44376	DRB5*0101	1FV1	66.9742	3.99493	23.54	15.7657	Ld	1LDP	49.4869	2.71951
					B0801	3SPV	56.8401	3.21654	10.55	5.99663
					B2705	1OGT	53.9661	2.72916	4.78	2.58125
					B3501	3LKN	71.9056	1.94303	8.42	6.05445
					B5101	1E27	52.1386	3.13193	7.43	3.8739
						MAX	71.9056		TDS	79.3043		MAX	66.9742		TDS	53.1047		MAX	65.0984			MAX	76.0391
	6	HPV18-E6	FEFAFKDLF	45-53	A0201	4UQ3	71	2.15	39.08	27.7468	DRB1*0101	4AH2	76	1.54	11.53	8.7628	Db	1JUF	42	2.83	IAb	4P23	44	6.56
					A2402	5HGA	57	3.53	21.38	12.1866	DRB1*0301	2Q6W	67	3.22	17.84	11.9528	Dd	5IVX	53.8	1.46	IAd	2IAD	31	6.19
					A0101	4NQV	47	3.56	17.34	8.1498	DRB1*0401	5LAX	82	1.99	11.21	9.1922	Kb	4PV9	49	3.44	IAg7	1ES0	61.7	2.2
					A0301	3RL2	45	4.22	16.81	7.5645	DRB1*1101	6CPL	60	2.41	10.54	6.324	Kd	5GSV	57	3.55	IEk	1FNG	51	2.64
					A1101	1X7Q	61	1.35	15.53	9.4733	DRB1*1501	5V4M	56	3.03	18.41	10.3096	Kk	1ZT7	95	1.31
					B0702	5EO1	76	1.67	12.78	9.7128	DRB5*0101	1FV1	62	3.17	23.54	14.5948	Ld	1LDP	60	2.49
					B0801	3SPV	75	1.78	10.55	7.9125
					B2705	1OGT	45	2.58	4.78	2.151
					B3501	3LKN	49	4.94	8.42	4.1258
					B5101	1E27	50	3.64	7.43	3.715
						MAX	76		TDS	92.7381		MAX	82		TDS	61.1362		MAX	95			MAX	61.7
	7	HPV18-E6	FAFKDLFVV	47-55	A0201	4UQ3	140	1.47	39.08	54.712	DRB1*0101	4AH2	66	2.27	11.53	7.6098	Db	1JUF	68	3.17	IAb	4P23	61	2.2
					A2402	5HGA	76	2.14	21.38	16.2488	DRB1*0301	2Q6W	85	1.77	17.84	15.164	Dd	5IVX	44	3.64	IAd	2IAD	50	3.85
					A0101	4NQV	77	2.13	17.34	13.3518	DRB1*0401	5LAX	61	2.39	11.21	6.8381	Kb	4PV9	55	3.44	IAg7	1ES0	40.4	4.75
					A0301	3RL2	55	3.84	16.81	9.2455	DRB1*1101	6CPL	69	2.42	10.54	7.2726	Kd	5GSV	105	1.98	IEk	1FNG	123	0.83
					A1101	1X7Q	71	2.36	15.53	11.0263	DRB1*1501	5V4M	83	2.15	18.41	15.2803	Kk	1ZT7	127	1.49
					B0702	5EO1	99	2.41	12.78	12.6522	DRB5*0101	1FV1	61	4.32	23.54	14.3594	Ld	1LDP	57	2.83
					B0801	3SPV	77	3.28	10.55	8.1235
					B2705	1OGT	83	1.82	4.78	3.9674
					B3501	3LKN	68	4.18	8.42	5.7256
					B5101	1E27	110	1.28	7.43	8.173
						MAX	140		TDS	143.226		MAX	85		TDS	66.5242		MAX	127			MAX	123
	8	HPV18-E6	AFKDLFVVY	48-56	A0201	4UQ3	81.4571	2.09926	39.08	31.8334	DRB1*0101	4AH2	51.1813	5.33398	11.53	5.9012	Db	1JUF	65.534	2.22703	IAb	4P23	32.7096	3.1795
					A2402	5HGA	107.511	1.08735	21.38	22.9859	DRB1*0301	2Q6W	99.6418	1.18944	17.84	17.7761	Dd	5IVX	58.2908	2.69339	IAd	2IAD	52.0812	4.07203
					A0101	4NQV	91.0149	2.50759	17.34	15.782	DRB1*0401	5LAX	46.7956	1.92326	11.21	5.24579	Kb	4PV9	58.7875	2.28085	IAg7	1ES0	42.7695	3.78775
					A0301	3RL2	58.2129	2.16756	16.81	9.78558	DRB1*1101	6CPL	63.7168	2.83916	10.54	6.71575	Kd	5GSV	35.1047	4.21945	IEk	1FNG	89.0117	1.41554
					A1101	1X7Q	99.1692	2.34952	15.53	15.401	DRB1*1501	5V4M	62.6144	2.80405	18.41	11.5273	Kk	1ZT7	81.9135	2.14861
					B0702	5EO1	91.0424	1.72769	12.78	11.6352	DRB5*0101	1FV1	148.535	0.760764	23.54	34.9651	Ld	1LDP	45.0866	1.33077
					B0801	3SPV	160.781	2.64554	10.55	16.9624
					B2705	1OGT	81.6302	2.01861	4.78	3.90192
					B3501	3LKN	73.2398	2.7077	8.42	6.16679
					B5101	1E27	85.503	2.04671	7.43	6.35287
						MAX	160.781		TDS	140.807		MAX	148.535		TDS	82.1313		MAX	81.9135			MAX	89.0117
	9	HPV18-E6	LQDIEITCVY	25-34	A0201	4UQ3	100.768	2.64965	39.08	39.3801	DRB1*0101	4AH2	51.7729	1.46795	11.53	5.96942	Db	1JUF	80.7192	2.66355	IAb	4P23	40.6587	1.68089
					A2402	5HGA	63.4642	1.80097	21.38	13.5686	DRB1*0301	2Q6W	57.8146	2.35235	17.84	10.3141	Dd	5IVX	54.2378	3.76702	IAd	2IAD	85.4564	1.56544
					A0101	4NQV	71.9429	2.32129	17.34	12.4749	DRB1*0401	5LAX	94.3054	1.38952	11.21	10.5716	Kb	4PV9	60.6033	3.39916	IAg7	1ES0	45.0615	2.78688
					A0301	3RL2	60.7471	1.66284	16.81	10.2116	DRB1*1101	6CPL	77.7062	1.61416	10.54	8.19024	Kd	5GSV	45.8358	2.15988	IEk	1FNG	84.6803	1.56486
					A1101	1X7Q	88.4645	1.34463	15.53	13.7385	DRB1*1501	5V4M	84.7672	1.56666	18.41	15.6056	Kk	1ZT7	67.5567	2.28171
					B0702	5EO1	61.7625	3.18964	12.78	7.89325	DRB5*0101	1FV1	46.1183	2.88389	23.54	10.8562	Ld	1LDP	75.2271	3.13302
					B0801	3SPV	82.5294	1.98484	10.55	8.70686
					B2705	1OGT	44.4133	3.10718	4.78	2.12296
					B3501	3LKN	70.2225	1.75157	8.42	5.91273
					B5101	1E27	93.1353	2.80375	7.43	6.91996
						MAX	100.768		TDS	120.93		MAX	94.3054		TDS	61.5073		MAX	80.7192			MAX	85.4564
	10	HPV18-E6	SVYGDTLEK	84-92	A0201	4UQ3	74	2.86	39.08	28.9192	DRB1*0101	4AH2	55	2.26	11.53	6.3415	Db	1JUF	66	4.13	IAb	4P23	47	2.69
					A2402	5HGA	38	3.77	21.38	8.1244	DRB1*0301	2Q6W	40	3.99	17.84	7.136	Dd	5IVX	54	3.66	IAd	2IAD	36	5.24
					A0101	4NQV	50	3.91	17.34	8.67	DRB1*0401	5LAX	89	1.67	11.21	9.9769	Kb	4PV9	65	3.38	IAg7	1ES0	48.1	4.17
					A0301	3RL2	44	4.76	16.81	7.3964	DRB1*1101	6CPL	53	3.61	10.54	5.5862	Kd	5GSV	39	4.65	IEk	1FNG	46	3.87
					A1101	1X7Q	82	2.17	15.53	12.7346	DRB1*1501	5V4M	65	3.44	18.41	11.9665	Kk	1ZT7	71	3.33
					B0702	5EO1	91	1.73	12.78	11.6298	DRB5*0101	1FV1	45	4.47	23.54	10.593	Ld	1LDP	54	3.96
					B0801	3SPV	58	2.21	10.55	6.119
					B2705	1OGT	66	2.61	4.78	3.1548
					B3501	3LKN	96	1.37	8.42	8.0832
					B5101	1E27	67	3.05	7.43	4.9781
						MAX	96		TDS	99.8095		MAX	89		TDS	51.6001		MAX	71			MAX	48.1

## Sheet: HPV31-E6
	No	Protein	Epitope	Location	HLA-I	PDB file	CD	RMSD	PC	Score	HLA-II	PDB file	CD	RMSD	PC	Score	H2-I	PDB file	CD	RMSD	H2-II	PDB file	CD	RMSD
	1	HPV31-E6	FAFTDLTIVY	45-54	A0201	4UQ3	76	2.76	39.08	29.7008	DRB1*0101	4AH2	73	2.91	11.53	8.4169	Db	1JUF	73	3.16	IAb	4P23	81	1.35
					A2402	5HGA	160	1.38	21.38	34.208	DRB1*0301	2Q6W	79	1.62	17.84	14.0936	Dd	5IVX	75.3	2.01	IAd	2IAD	130	2.2
					A0101	4NQV	66	1.42	17.34	11.4444	DRB1*0401	5LAX	58	2.15	11.21	6.5018	Kb	4PV9	56	4.16	IAg7	1ES0	57.8	3.02
					A0301	3RL2	75	1.45	16.81	12.6075	DRB1*1101	6CPL	85	2.09	10.54	8.959	Kd	5GSV	70.2	2.61	IEk	1FNG	79.7	3.05
					A1101	1X7Q	66	2.23	15.53	10.2498	DRB1*1501	5V4M	82	2.37	18.41	15.0962	Kk	1ZT7	86	1.88
					B0702	5EO1	87	2.44	12.78	11.1186	DRB5*0101	1FV1	65	2.49	23.54	15.301	Ld	1LDP	65	2.51
					B0801	3SPV	78	1.82	10.55	8.229
					B2705	1OGT	100	1.15	4.78	4.78
					B3501	3LKN	81	1.57	8.42	6.8202
					B5101	1E27	86	16.8	7.43	6.3898
							160		TDS	99.8095		MAX	89		TDS	51.6001		MAX	71			MAX	48.1
	2	HPV31-E6	RYSVYGTTL	80-88	A0201	4UQ3	70	2.72	39.08	27.356	DRB1*0101	4AH2	105	2.38	11.53	12.1065	Db	1JUF	47	3.88	IAb	4P23	76	2.14
					A2402	5HGA	81	2.2	21.38	17.3178	DRB1*0301	2Q6W	66	2.13	17.84	11.7744	Dd	5IVX	53	2.27	IAd	2IAD	45	2.84
					A0101	4NQV	65	2.92	17.34	11.271	DRB1*0401	5LAX	69	2.67	11.21	7.7349	Kb	4PV9	86	1.49	IAg7	1ES0	39.2	4.18
					A0301	3RL2	53	3.76	16.81	8.9093	DRB1*1101	6CPL	67	1.72	10.54	7.0618	Kd	5GSV	38	6.31	IEk	1FNG	95	1.13
					A1101	1X7Q	90	2.23	15.53	13.977	DRB1*1501	5V4M	82	1.71	18.41	15.0962	Kk	1ZT7	55	3.31
					B0702	5EO1	153	1.52	12.78	19.5534	DRB5*0101	1FV1	67	1.88	23.54	15.7718	Ld	1LDP	53	2.65
					B0801	3SPV	71	1.9	10.55	7.4905
					B2705	1OGT	86	2.23	4.78	4.1108
					B3501	3LKN	58	2.99	8.42	4.8836
					B5101	1E27	80	3.28	7.43	5.944
							153		TDS	99.8095		MAX	89		TDS	51.6001		MAX	71			MAX	48.1
	3	HPV31-E6	KVSEFRWYRY	72-81	A0201	4UQ3	168.1	0.54	39.08	65.6935	DRB1*0101	4AH2	44.2	2.16	11.53	5.09626	Db	1JUF	43.2	3.53	IAb	4P23	53.4	1.18
					A2402	5HGA	45.4	4.03	21.38	9.70652	DRB1*0301	2Q6W	47.5	4.64	17.84	8.474	Dd	5IVX	61.8	2.44	IAd	2IAD	48.5	3.58
					A0101	4NQV	73.5	3.22	17.34	12.7449	DRB1*0401	5LAX	43.5	3.24	11.21	4.87635	Kb	4PV9	63.2	2.6	IAg7	1ES0	55.9	1.85
					A0301	3RL2	67.5	1.49	16.81	11.3468	DRB1*1101	6CPL	46.3	2.85	10.54	4.88002	Kd	5GSV	54.4	3.98	IEk	1FNG	38	2.97
					A1101	1X7Q	62.4	2.17	15.53	9.69072	DRB1*1501	5V4M	60.7	5.81	18.41	11.1749	Kk	1ZT7	61.9	2.79
					B0702	5EO1	46.2	3.28	12.78	5.90436	DRB5*0101	1FV1	69.3	1.25	23.54	16.3132	Ld	1LDP	66.4	2.29
					B0801	3SPV	53.3	3.29	10.55	5.62315
					B2705	1OGT	67	2.14	4.78	3.2026
					B3501	3LKN	66.5	1.82	8.42	5.5993
					B5101	1E27	65.9506	2.25199	7.43	4.90013
							168.1		TDS	99.8095		MAX	89		TDS	51.6001		MAX	71			MAX	48.1
	4	HPV31-E6	FRWYRYSVY	76-84	A0201	4UQ3	51.63	3.67	39.08	20.177	DRB1*0101	4AH2	66.66	1.88	11.53	7.6859	Db	1JUF	65.4667	1.82993	IAb	4P23	68.4336	2.03198
					A2402	5HGA	61.18	2.63	21.38	13.0803	DRB1*0301	2Q6W	90.87	1.44	17.84	16.2112	Dd	5IVX	68.1372	2.65753	IAd	2IAD	59.4826	2.39283
					A0101	4NQV	66.4386	2.1363	17.34	11.5205	DRB1*0401	5LAX	102.63	1.52	11.21	11.5048	Kb	4PV9	75.6711	1.87359	IAg7	1ES0	71.6167	3.37803
					A0301	3RL2	48.0526	3.28806	16.81	8.07764	DRB1*1101	6CPL	92.2854	1.88545	10.54	9.72688	Kd	5GSV	172.511	2.83478	IEk	1FNG	78.9221	1.52049
					A1101	1X7Q	65.46	2.75	15.53	10.1659	DRB1*1501	5V4M	88.85	2.57	18.41	16.3573	Kk	1ZT7	52.1761	2.62572
					B0702	5EO1	54.67	3.61	12.78	6.98683	DRB5*0101	1FV1	60.85	3.23	23.54	14.3241	Ld	1LDP	52.8548	3.68429
					B0801	3SPV	59.47	3.16	10.55	6.27409
					B2705	1OGT	73.3898	2.1628	4.78	3.50803
					B3501	3LKN	58.1033	2.30624	8.42	4.8923
					B5101	1E27	63.8718	3.28784	7.43	4.74567
							73.3898		TDS	99.8095		MAX	89		TDS	51.6001		MAX	71			MAX	48.1
	5	HPV31-E6	YRYSVYGTTL	79-88	A0201	4UQ3	82.8186	2.34513	39.08	32.3655	DRB1*0101	4AH2	108.264	1.38614	11.53	12.4829	Db	1JUF	64.19	3.5	IAb	4P23	68.7413	2.32374
					A2402	5HGA	60.6535	4.51971	21.38	12.9677	DRB1*0301	2Q6W	77.3191	2.57306	17.84	13.7937	Dd	5IVX	80.54	2.72	IAd	2IAD	54.39	2.64
					A0101	4NQV	68.28	1.81	17.34	11.8398	DRB1*0401	5LAX	76.9116	1.49522	11.21	8.62179	Kb	4PV9	78.07	2.26	IAg7	1ES0	82.63	1.51
					A0301	3RL2	75.22	2.03	16.81	12.6445	DRB1*1101	6CPL	76.53	2.44	10.54	8.06626	Kd	5GSV	70.6013	2.23537	IEk	1FNG	99.44	1.22
					A1101	1X7Q	121.35	1.27	15.53	18.8457	DRB1*1501	5V4M	79.77	2.69	18.41	14.6857	Kk	1ZT7	61.11	3.61
					B0702	5EO1	69.72	1.86	12.78	8.91022	DRB5*0101	1FV1	75.8551	1.86996	23.54	17.8563	Ld	1LDP	60.4979	1.78991
					B0801	3SPV	74.9542	1.70526	10.55	7.90766
					B2705	1OGT	60.37	2.23	4.78	2.88569
					B3501	3LKN	67.7439	1.1514	8.42	5.70404
					B5101	1E27	66.53	2.88	7.43	4.94318
							121.35		TDS	99.8095		MAX	89		TDS	51.6001		MAX	71			MAX	48.1
	6	HPV31-E6	LSSALEIPY	15-23	A0201	4UQ3	60.0125	2.31285	39.08	23.4529	DRB1*0101	4AH2	73.3972	3.42985	11.53	8.4627	Db	1JUF	57.95	2.36829	IAb	4P23	73.1878	1.81724
					A2402	5HGA	20.812	2.97905	21.38	4.44961	DRB1*0301	2Q6W	68.9546	2.35527	17.84	12.3015	Dd	5IVX	120.133	2.14332	IAd	2IAD	76.3311	1.40757
					A0101	4NQV	27.9328	5.19017	17.34	4.84355	DRB1*0401	5LAX	130.9	1.73767	11.21	14.6738	Kb	4PV9	71.2453	2.72876	IAg7	1ES0	46.1978	4.83432
					A0301	3RL2	45.4325	5.45864	16.81	7.6372	DRB1*1101	6CPL	51.7241	2.84754	10.54	5.45172	Kd	5GSV	66.577	3.33338	IEk	1FNG	64.9422	2.72429
					A1101	1X7Q	39.046	3.99528	15.53	6.06384	DRB1*1501	5V4M	64.0821	3.18234	18.41	11.7975	Kk	1ZT7	77.0865	2.80192
					B0702	5EO1	43.3084	3.33454	12.78	5.53481	DRB5*0101	1FV1	68.2168	3.45858	23.54	16.0582	Ld	1LDP	55.9662	3.30331
					B0801	3SPV	120.175	2.63822	10.55	12.6785
					B2705	1OGT	74.5463	1.99876	4.78	3.56331
					B3501	3LKN	58.0159	1.99518	8.42	4.88494
					B5101	1E27	66.759	2.30681	7.43	4.96019
							120.175		TDS	99.8095		MAX	89		TDS	51.6001		MAX	71			MAX	48.1
	7	HPV31-E6	KVSEFRWYR	72-80	A0201	4UQ3	55.5051	1.04495	39.08	21.6914	DRB1*0101	4AH2	55.0332	3.25258	11.53	6.34533	Db	1JUF	76.1715	2.04801	IAb	4P23	74.4075	1.50523
					A2402	5HGA	57.9986	2.60351	21.38	12.4001	DRB1*0301	2Q6W	124.262	0.901321	17.84	22.1683	Dd	5IVX	66.0221	2.15775	IAd	2IAD	53.242	3.85034
					A0101	4NQV	78.8675	1.38206	17.34	13.6756	DRB1*0401	5LAX	76.0157	0.986638	11.21	8.52136	Kb	4PV9	72.1032	1.91392	IAg7	1ES0	54.67	1.98
					A0301	3RL2	49.3386	2.9912	16.81	8.29382	DRB1*1101	6CPL	57.2816	3.71847	10.54	6.03748	Kd	5GSV	55.29	3.87	IEk	1FNG	34.9213	4.95399
					A1101	1X7Q	57.2232	2.65626	15.53	8.88676	DRB1*1501	5V4M	59.8	5.62	18.41	11.0092	Kk	1ZT7	62.1412	1.85062
					B0702	5EO1	59.3357	1.83701	12.78	7.5831	DRB5*0101	1FV1	58.9127	0.865688	23.54	13.868	Ld	1LDP	31.0758	5.08434
					B0801	3SPV	83.9134	1.5373	10.55	8.85286
					B2705	1OGT	60.3281	2.91738	4.78	2.88368
					B3501	3LKN	66.8155	1.81096	8.42	5.62587
					B5101	1E27	43.9111	4.37247	7.43	3.26259
							83.9134		TDS	99.8095		MAX	89		TDS	51.6001		MAX	71			MAX	48.1
	8	HPV31-E6	AFTDLTIVY	46-54	A0201	4UQ3	101.903	0.961703	39.08	39.8237	DRB1*0101	4AH2	50.934	2.27382	11.53	5.8727	Db	1JUF	141.708	0.804468	IAb	4P23	48.9637	4.02339
					A2402	5HGA	66.6557	2.63943	21.38	14.251	DRB1*0301	2Q6W	66.148	2.09251	17.84	11.8008	Dd	5IVX	42.5061	2.51729	IAd	2IAD	47.8808	3.48783
					A0101	4NQV	63.4584	2.4583	17.34	11.0037	DRB1*0401	5LAX	63.6997	3.48282	11.21	7.14074	Kb	4PV9	67.0439	3.23669	IAg7	1ES0	58.41	2.97
					A0301	3RL2	123.934	0.935984	16.81	20.8333	DRB1*1101	6CPL	103.34	1.15988	10.54	10.892	Kd	5GSV	71.4748	3.20392	IEk	1FNG	78.82	3.17
					A1101	1X7Q	91.3291	2.24477	15.53	14.1834	DRB1*1501	5V4M	123.075	1.34877	18.41	22.6581	Kk	1ZT7	63.6772	2.88957
					B0702	5EO1	63.2891	2.37008	12.78	8.08835	DRB5*0101	1FV1	37.9738	2.23838	23.54	8.93903	Ld	1LDP	57.9141	3.79873
					B0801	3SPV	94.6404	1.73288	10.55	9.98456
					B2705	1OGT	99.09	1.26	4.78	4.7365
					B3501	3LKN	85.184	1.81959	8.42	7.17249
					B5101	1E27	91.0848	1.96957	7.43	6.7676
							123.934		TDS	99.8095		MAX	89		TDS	51.6001		MAX	71			MAX	48.1
	9	HPV31-E6	KLHELSSAL	11-19	A0201	4UQ3	82.5322	2.03557	39.08	32.2536	DRB1*0101	4AH2	76.9064	2.22348	11.53	8.86731	Db	1JUF	82.2666	1.58023	IAb	4P23	45.7419	2.84204
					A2402	5HGA	42.6867	3.65627	21.38	9.12641	DRB1*0301	2Q6W	60.2852	3.8152	17.84	10.7549	Dd	5IVX	32.3263	3.21719	IAd	2IAD	25.3358	5.01267
					A0101	4NQV	45.6211	2.98108	17.34	7.9107	DRB1*0401	5LAX	47.945	4.7763	11.21	5.37463	Kb	4PV9	67.0617	2.78847	IAg7	1ES0	33.0632	4.38555
					A0301	3RL2	70.0136	1.79965	16.81	11.7693	DRB1*1101	6CPL	49.7442	4.10098	10.54	5.24304	Kd	5GSV	33.7118	3.91554	IEk	1FNG	79.2599	3.8481
					A1101	1X7Q	63.86	2.39586	15.53	9.91746	DRB1*1501	5V4M	47.4964	4.44244	18.41	8.74409	Kk	1ZT7	48.9786	2.89923
					B0702	5EO1	62.4388	1.76172	12.78	7.97968	DRB5*0101	1FV1	65.1791	5.17037	23.54	15.3432	Ld	1LDP	50.846	2.2224
					B0801	3SPV	43.2437	3.51496	10.55	4.56221
					B2705	1OGT	41.3155	4.01786	4.78	1.97488
					B3501	3LKN	51.9613	2.98299	8.42	4.37514
					B5101	1E27	48.9517	2.65568	7.43	3.63711
							82.5322		TDS	99.8095		MAX	89		TDS	51.6001		MAX	71			MAX	48.1
	10	HPV31-E6	FAFTDLTIV	45-53	A0201	4UQ3	74	1.74	39.08	28.9192	DRB1*0101	4AH2	66	3.64	11.53	7.6098	Db	1JUF	89	1.91	IAb	4P23	57	2.56
					A2402	5HGA	82	3.31	21.38	17.5316	DRB1*0301	2Q6W	86	2.56	17.84	15.3424	Dd	5IVX	95	1.58	IAd	2IAD	61	1.86
					A0101	4NQV	72	2.6	17.34	12.4848	DRB1*0401	5LAX	70	1.78	11.21	7.847	Kb	4PV9	51	2.87	IAg7	1ES0	51.9	2.52
					A0301	3RL2	79	2.1	16.81	13.2799	DRB1*1101	6CPL	76	1.61	10.54	8.0104	Kd	5GSV	50	3.4	IEk	1FNG	88	1.52
					A1101	1X7Q	64	1.9	15.53	9.9392	DRB1*1501	5V4M	71	2.65	18.41	13.0711	Kk	1ZT7	88	3.67
					B0702	5EO1	66	3.95	12.78	8.4348	DRB5*0101	1FV1	80	1.14	23.54	18.832	Ld	1LDP	75	2.08
					B0801	3SPV	59	3.48	10.55	6.2245
					B2705	1OGT	74	1.67	4.78	3.5372
					B3501	3LKN	96	1.19	8.42	8.0832
					B5101	1E27	56	3.14	7.43	4.1608
							96		TDS	99.8095		MAX	89		TDS	51.6001		MAX	71			MAX	48.1

## Sheet: HPV45-E6
	No	Protein	Epitope	Location	HLA-I	PDB file	CD	RMSD	PC	Score	HLA-II	PDB file	CD	RMSD	PC	Score	H2-I	PDB file	CD	RMSD	H2-II	PDB file	CD	RMSD
	1	HPV45-E6	IVYRDCIAY	54-62	A0201	4UQ3	64	3.48	39.08	25.0112	DRB1*0101	4AH2	78	1.75	11.53	8.9934	Db	1JUF	70	2.63	IAb	4P23	71	2.09
					A2402	5HGA	62	2.9	21.38	13.2556	DRB1*0301	2Q6W	96	2.17	17.84	17.1264	Dd	5IVX	49	3.68	IAd	2IAD	47	3.24
					A0101	4NQV	85	1.77	17.34	14.739	DRB1*0401	5LAX	60	2.38	11.21	6.726	Kb	4PV9	54.9	3.62	IAg7	1ES0	45.8	1.58
					A0301	3RL2	62	4.04	16.81	10.4222	DRB1*1101	6CPL	83	1.78	10.54	8.7482	Kd	5GSV	82	2.35	IEk	1FNG	63.8491	2.81256
					A1101	1X7Q	58	2.22	15.53	9.0074	DRB1*1501	5V4M	79	2.09	18.41	14.5439	Kk	1ZT7	94	2.53
					B0702	5EO1	58	2.62	12.78	7.4124	DRB5*0101	1FV1	53	4.39	23.54	12.4762	Ld	1LDP	66	2.77
					B0801	3SPV	67	3.4	10.55	7.0685
					B2705	1OGT	47	4.09	4.78	2.2466
					B3501	3LKN	63	1.79	8.42	5.3046
					B5101	1E27	82	2.14	7.43	6.0926
						MAX	85		TDS	100.56		MAX	96		TDS	68.6141		MAX	94			MAX	71
	2	HPV45-E6	KLPDLCTEL	13-21	A0201	4UQ3	71.9231	2.84581	39.08	28.1075	DRB1*0101	4AH2	67.6603	3.32296	11.53	7.80124	Db	1JUF	72.6424	2.23777	IAb	4P23	55.9077	3.16716
					A2402	5HGA	93.6622	1.71342	21.38	20.025	DRB1*0301	2Q6W	68.9892	2.84192	17.84	12.3077	Dd	5IVX	60.5417	2.58299	IAd	2IAD	43.01	2.96427
					A0101	4NQV	91.9793	1.52845	17.34	15.9492	DRB1*0401	5LAX	67.3085	2.20887	11.21	7.54528	Kb	4PV9	74.6335	2.06869	IAg7	1ES0	61.7725	1.79087
					A0301	3RL2	73.4746	1.54112	16.81	12.3511	DRB1*1101	6CPL	78.7657	2.2862	10.54	8.30191	Kd	5GSV	55.4108	2.27533	IEk	1FNG	90.3203	1.84751
					A1101	1X7Q	52.95	2.48	15.53	8.22313	DRB1*1501	5V4M	63.3187	2.45927	18.41	11.657	Kk	1ZT7	68.4617	1.65827
					B0702	5EO1	86.99	2.75	12.78	11.1173	DRB5*0101	1FV1	73.9998	2.12465	23.54	17.4195	Ld	1LDP	51.9171	3.94877
					B0801	3SPV	51.83	2.76	10.55	5.46807
					B2705	1OGT	64.2178	3.22846	4.78	3.06961
					B3501	3LKN	82.8243	2.07634	8.42	6.9738
					B5101	1E27	124.908	0.882639	7.43	9.28066
						MAX	124.908		TDS	120.565		MAX	78.7657		TDS	65.0326		MAX	74.6335			MAX	90.3203
	3	HPV45-E6	YSRIRELRY	72-80	A0201	4UQ3	43.0993	3.15133	39.08	16.8432	DRB1*0101	4AH2	49.2413	4.62279	11.53	5.67753	Db	1JUF	54.0241	3.02021	IAb	4P23	117.303	1.72083
					A2402	5HGA	45.7713	2.36959	21.38	9.7859	DRB1*0301	2Q6W	59.6483	3.59819	17.84	10.6412	Dd	5IVX	34.5368	5.60295	IAd	2IAD	62.9489	3.62394
					A0101	4NQV	48.5399	3.33078	17.34	8.41681	DRB1*0401	5LAX	63.6771	3.10403	11.21	7.13821	Kb	4PV9	71.4635	2.4404	IAg7	1ES0	39.308	4.31949
					A0301	3RL2	31.787	4.65097	16.81	5.34339	DRB1*1101	6CPL	75.5537	1.94349	10.54	7.96336	Kd	5GSV	62.4663	1.90397	IEk	1FNG	64.1469	4.32704
					A1101	1X7Q	48.0738	3.09046	15.53	7.46587	DRB1*1501	5V4M	49.6774	3.53317	18.41	9.14562	Kk	1ZT7	58.5043	3.41989
					B0702	5EO1	38.0043	4.24404	12.78	4.85695	DRB5*0101	1FV1	65.7087	3.34798	23.54	15.4678	Ld	1LDP	42.376	3.76182
					B0801	3SPV	65.1369	2.21255	10.55	6.87194
					B2705	1OGT	45.0202	3.47061	4.78	2.15197
					B3501	3LKN	63.2613	2.15914	8.42	5.3266
					B5101	1E27	50.2511	2.44476	7.43	3.73366
						MAX	65.1369		TDS	70.7963		MAX	75.5537		TDS	56.0338		MAX	71.4635			MAX	117.303
	4	HPV45-E6	ATLERTEVY	37-45	A0201	4UQ3	48.0337	3.72389	39.08	18.7716	DRB1*0101	4AH2	62.4774	2.67014	11.53	7.20364	Db	1JUF	72.0714	2.69908	IAb	4P23	49.4238	3.14092
					A2402	5HGA	77.0902	1.97895	21.38	16.4819	DRB1*0301	2Q6W	74.1082	2.15941	17.84	13.2209	Dd	5IVX	37.1778	3.88441	IAd	2IAD	50.9838	3.24892
					A0101	4NQV	59.047	2.07134	17.34	10.2387	DRB1*0401	5LAX	65.5678	2.51778	11.21	7.35016	Kb	4PV9	49.7843	3.30789	IAg7	1ES0	45.9762	2.83217
					A0301	3RL2	68.9261	3.08655	16.81	11.5865	DRB1*1101	6CPL	62.7109	2.58968	10.54	6.60973	Kd	5GSV	57.8268	3.31561	IEk	1FNG	68.272	2.68957
					A1101	1X7Q	58.1608	2.62603	15.53	9.03237	DRB1*1501	5V4M	65.5191	2.58376	18.41	12.0621	Kk	1ZT7	83.9761	2.18396
					B0702	5EO1	56.2926	2.35346	12.78	7.1942	DRB5*0101	1FV1	62.7491	1.94319	23.54	14.7711	Ld	1LDP	64.9793	3.03727
					B0801	3SPV	77.6675	3.57726	10.55	8.19392
					B2705	1OGT	74.0028	3.39581	4.78	3.53733
					B3501	3LKN	71.4838	2.90651	8.42	6.01893
					B5101	1E27	79.7347	2.48859	7.43	5.92429
						MAX	79.7347		TDS	96.9797		MAX	74.1082		TDS	61.2176		MAX	83.9761			MAX	68.272
	5	HPV45-E6	FAFKDLCIVY	47-56	A0201	4UQ3	64.0337	2.45428	39.08	25.0244	DRB1*0101	4AH2	90.1421	1.64555	11.53	10.3934	Db	1JUF	51.5264	2.78883	IAb	4P23	144.966	2.49923
					A2402	5HGA	68.2877	3.76767	21.38	14.5999	DRB1*0301	2Q6W	151.281	1.57345	17.84	26.9886	Dd	5IVX	61.269	3.60877	IAd	2IAD	85.2595	1.84898
					A0101	4NQV	127.421	1.40928	17.34	22.0948	DRB1*0401	5LAX	71.9114	1.94007	11.21	8.06126	Kb	4PV9	51.8205	3.1367	IAg7	1ES0	42.4219	3.07537
					A0301	3RL2	61.9394	2.77874	16.81	10.412	DRB1*1101	6CPL	70.7408	3.20604	10.54	7.45608	Kd	5GSV	91.3188	1.1968	IEk	1FNG	50.9016	2.81742
					A1101	1X7Q	66.9429	2.23742	15.53	10.3962	DRB1*1501	5V4M	74.1527	1.59878	18.41	13.6515	Kk	1ZT7	73.8424	2.48674
					B0702	5EO1	68.6855	1.9122	12.78	8.77801	DRB5*0101	1FV1	68.2856	3.35089	23.54	16.0744	Ld	1LDP	95.5146	2.11428
					B0801	3SPV	65.4167	2.39151	10.55	6.90147
					B2705	1OGT	79.0184	2.31166	4.78	3.77708
					B3501	3LKN	68.763	2.0563	8.42	5.78984
					B5101	1E27	67.62	2.29606	7.43	5.02417
						MAX	127.421		TDS	112.798		MAX	151.281		TDS	82.6253		MAX	95.5146			MAX	144.966
	6	HPV45-E6	DFYSRIREL	70-78	A0201	4UQ3	43.8862	4.46129	39.08	17.1507	DRB1*0101	4AH2	42.6642	3.1723	11.53	4.91918	Db	1JUF	59.9167	3.52777	IAb	4P23	68.6981	2.15217
					A2402	5HGA	58.6688	3.42259	21.38	12.5434	DRB1*0301	2Q6W	62.894	2.70343	17.84	11.2203	Dd	5IVX	58.776	2.89312	IAd	2IAD	76.0391	3.00791
					A0101	4NQV	50.1267	3.97074	17.34	8.69197	DRB1*0401	5LAX	53.0199	3.16341	11.21	5.94353	Kb	4PV9	65.0984	2.36428	IAg7	1ES0	43.9245	2.7702
					A0301	3RL2	42.8449	3.21681	16.81	7.20223	DRB1*1101	6CPL	55.8806	2.97483	10.54	5.88982	Kd	5GSV	45.9071	4.17533	IEk	1FNG	68.5642	2.02006
					A1101	1X7Q	56.4457	3.23699	15.53	8.76601	DRB1*1501	5V4M	50.8753	2.87197	18.41	9.36615	Kk	1ZT7	41.1139	3.72258
					B0702	5EO1	50.4207	3.22936	12.78	6.44376	DRB5*0101	1FV1	66.9742	3.99493	23.54	15.7657	Ld	1LDP	49.4869	2.71951
					B0801	3SPV	56.8401	3.21654	10.55	5.99663
					B2705	1OGT	54.0011	1.86723	4.78	2.58125
					B3501	3LKN	71.9056	1.94303	8.42	6.05445
					B5101	1E27	52.1386	3.13193	7.43	3.8739
						MAX	71.9056		TDS	79.3043		MAX	66.9742		TDS	53.1047		MAX	65.0984			MAX	76.0391
	7	HPV45-E6	YQFAFKDL	45-52	A0201	4UQ3	69	3.08	39.08	26.9652	DRB1*0101	4AH2	87	2.08	11.53	10.0311	Db	1JUF	144	1.61	IAb	4P23	42	3.09
					A2402	5HGA	52	2.79	21.38	11.1176	DRB1*0301	2Q6W	56	2.78	17.84	9.9904	Dd	5IVX	49	3.59	IAd	2IAD	39	3.14
					A0101	4NQV	170	0.87	17.34	29.478	DRB1*0401	5LAX	148	0.67	11.21	16.5908	Kb	4PV9	50	3.63	IAg7	1ES0	28.9	4.19
					A0301	3RL2	90	2.03	16.81	15.129	DRB1*1101	6CPL	72	1.77	10.54	7.5888	Kd	5GSV	78	1.69	IEk	1FNG	45	2.67
					A1101	1X7Q	84	2.7	15.53	13.0452	DRB1*1501	5V4M	72	2.92	18.41	13.2552	Kk	1ZT7	52	3.05
					B0702	5EO1	49	2.52	12.78	6.2622	DRB5*0101	1FV1	99	1.56	23.54	23.3046	Ld	1LDP	65	2.03
					B0801	3SPV	73	2.56	10.55	7.7015
					B2705	1OGT	87	2.36	4.78	4.1586
					B3501	3LKN	61	3.76	8.42	5.1362
					B5101	1E27	64	2.62	7.43	4.7552
						MAX	170		TDS	123.749		MAX	148		TDS	80.7609		MAX	144			MAX	45
	8	HPV45-E6	NPAEKRRHL	113-121	A0201	4UQ3	46.9667	4.02413	39.08	17.1952	DRB1*0101	4AH2	48.1881	4.56544	11.53	6.6874	Db	1JUF	75.3457	3.84892	IAb	4P23	38.2986	3.21161
					A2402	5HGA	71.0229	2.64703	21.38	14.3246	DRB1*0301	2Q6W	177.373	0.174773	17.84	10.3472	Dd	5IVX	58.2717	1.44152	IAd	2IAD	43.8536	4.69744
					A0101	4NQV	30.9718	6.32835	17.34	9.7104	DRB1*0401	5LAX	83.9981	0.833352	11.21	6.0534	Kb	4PV9	48.6334	3.31048	IAg7	1ES0	32.9756	4.21523
					A0301	3RL2	47.1701	2.62879	16.81	6.2197	DRB1*1101	6CPL	55.5938	3.48323	10.54	6.6402	Kd	5GSV	75.2507	3.6013	IEk	1FNG	53.527	2.57814
					A1101	1X7Q	112.315	1.40676	15.53	8.6968	DRB1*1501	5V4M	73.7073	1.56023	18.41	11.046	Kk	1ZT7	51.6932	4.79753
					B0702	5EO1	43.8877	4.64823	12.78	6.5178	DRB5*0101	1FV1	77.4527	1.743	23.54	15.5364	Ld	1LDP	61.2327	3.21723
					B0801	3SPV	51.1219	3.77529	10.55	5.486
					B2705	1OGT	69.1855	2.02354	4.78	2.0554
					B3501	3LKN	77.218	2.16271	8.42	4.4626
					B5101	1E27	47.9804	2.02166	7.43	2.972
						MAX	112.315		TDS	77.6405		MAX	177.373		TDS	56.3106		MAX	75.3457			MAX	53.527
	9	HPV45-E6	RTEVYQFAF	41-49	A0201	4UQ3	42.9194	2.43415	39.08	16.7729	DRB1*0101	4AH2	93.6852	1.1528	11.53	10.8019	Db	1JUF	59.9659	2.61815	IAb	4P23	45.8123	3.75445
					A2402	5HGA	98.7293	1.32755	21.38	21.1083	DRB1*0301	2Q6W	68.3599	3.46694	17.84	12.1954	Dd	5IVX	43.0732	2.29841	IAd	2IAD	78.9785	1.27883
					A0101	4NQV	58.9372	2.1718	17.34	10.2197	DRB1*0401	5LAX	48.4556	2.51777	11.21	5.43187	Kb	4PV9	69.5842	2.1844	IAg7	1ES0	56.9536	2.08942
					A0301	3RL2	55.1397	2.04934	16.81	9.26898	DRB1*1101	6CPL	45.7571	3.54044	10.54	4.8228	Kd	5GSV	53.0181	1.226	IEk	1FNG	65.9865	3.53102
					A1101	1X7Q	72.5124	1.69626	15.53	11.2612	DRB1*1501	5V4M	94.8853	2.43452	18.41	17.4684	Kk	1ZT7	50.9108	3.7713
					B0702	5EO1	60.6182	3.20036	12.78	7.74701	DRB5*0101	1FV1	69.402	2.73767	23.54	16.3372	Ld	1LDP	47.4335	3.07799
					B0801	3SPV	38.288	6.63394	10.55	4.03938
					B2705	1OGT	68.7286	2.2116	4.78	3.28523
					B3501	3LKN	35.2398	4.42682	8.42	2.96719
					B5101	1E27	66.7806	1.79693	7.43	4.9618
						MAX	98.7293		TDS	91.6317		MAX	94.8853		TDS	67.0576		MAX	69.5842			MAX	78.9785
	10	HPV45-E6	YSRIRELRYY	72-81	A0201	4UQ3	66.35	3.37	39.08	25.9296	DRB1*0101	4AH2	90.4844	1.21568	11.53	10.4329	Db	1JUF	35.7726	3.15884	IAb	4P23	43.278	3.78945
					A2402	5HGA	39.1799	3.49439	21.38	8.37665	DRB1*0301	2Q6W	68.682	4.01852	17.84	12.2529	Dd	5IVX	36.54	5.36	IAd	2IAD	33.5628	4.85657
					A0101	4NQV	38.3006	4.75188	17.34	6.64132	DRB1*0401	5LAX	135.649	0.670847	11.21	15.2063	Kb	4PV9	61.7384	1.89509	IAg7	1ES0	38.9951	4.76983
					A0301	3RL2	109.752	0.993148	16.81	18.4493	DRB1*1101	6CPL	32.9399	4.37159	10.54	3.47187	Kd	5GSV	47.9412	2.44049	IEk	1FNG	52.2473	2.71784
					A1101	1X7Q	50.03	2.93	15.53	7.76966	DRB1*1501	5V4M	68.7586	1.29438	18.41	12.6585	Kk	1ZT7	37.9491	4.37428
					B0702	5EO1	40.01	4.15	12.78	5.11328	DRB5*0101	1FV1	71.224	1.62867	23.54	16.7661	Ld	1LDP	43.1442	3.43036
					B0801	3SPV	66.12	2.25	10.55	6.97566
					B2705	1OGT	46.32	3.34	4.78	2.2141
					B3501	3LKN	64.18	2.27	8.42	5.40396
					B5101	1E27	51.75	2.51	7.43	3.84503
						MAX	109.752		TDS	90.7185		MAX	135.649		TDS	70.7884		MAX	61.7384			MAX	52.2473
