# Supplementary material for: A comprehensive in silico analysis for identification of therapeutic epitopes in HPV16, 18, 31 and 45 oncoproteins
Source: PLoS One. 2018 Oct 24;13(10):e0205933. doi: 10.1371/journal.pone.0205933 (PMC6200245; doi:10.1371/journal.pone.0205933)
Supplement: S6 File — (ZIP) [file pone.0205933.s006.zip › S6 Files (MHC-I and II molecular docking analyses)/S6C File (docking results of E7 oncoprotein epitopes) .xlsx]

## Sheet: HPV 16-E7
	No	Protein	Epitope	Location	HLA-I	PDB file	CD	RMSD	PC*	Score	HLA-II	PDB file	CD	RMSD	PC	Score	H2-I	PDB file	CD	RMSD	H2-II	PDB file	CD	RMSD
	1	HPV 16-E7	RAHYNIVTF	49-57	A0201	4UQ3	98	2.7	39.08	38.2984	DRB1*0101	4AH2	69	1.48	11.53	7.9557	Db	1JUF	67	2.38	IAb	4P23	49	2.91
					A2402	5HGA	67	2.31	21.38	14.3246	DRB1*0301	2Q6W	66	2.39	17.84	11.7744	Dd	5IVX	67	2.09	IAd	2IAD	53	3.37
					A0101	4NQV	64	2.46	17.34	11.0976	DRB1*0401	5LAX	67	3.13	11.21	7.5107	Kb	4PV9	46	3.43	IAg7	1ES0	60	3.26
					A0301	3RL2	50	3.36	16.81	8.405	DRB1*1101	6CPL	87	2.29	10.54	9.1698	Kd	5GSV	69	3.27	IEk	1FNG	95.5	1.18
					A1101	1X7Q	78	1.93	15.53	12.1134	DRB1*1501	5V4M	62	3.44	18.41	11.4142	Kk	1ZT7	49	2.98
					B0702	5EO1	76	1.45	12.78	9.7128	DRB5*0101	1FV1	56	3.11	23.54	13.1824	Ld	1LDP	59	3.84
					B0801	3SPV	65	3.38	10.55	6.8575
					B2705	1OGT	55	3.1	4.78	2.629
					B3501	3LKN	125	0.77	8.42	10.525
					B5101	1E27	77	2.27	7.43	5.7211
						MAX	125		TDS	119.684		MAX	87		TDS	61.0072		MAX	69			MAX	95.5
	2	HPV 16-E7	STHVDIRTL	71-79	A0201	4UQ3	57.6991	1.85346	39.08	22.5488	DRB1*0101	4AH2	61.8883	2.99025	11.53	7.13572	Db	1JUF	77.4046	0.871205	IAb	4P23	46.4657	3.29991
					A2402	5HGA	63.7117	2.49076	21.38	13.6216	DRB1*0301	2Q6W	78.9539	2.22664	17.84	14.0854	Dd	5IVX	62.6827	2.88385	IAd	2IAD	53.5952	3.47787
					A0101	4NQV	61.0234	3.37585	17.34	10.5815	DRB1*0401	5LAX	50.6711	2.56845	11.21	5.68023	Kb	4PV9	67.3025	3.86002	IAg7	1ES0	50.7237	3.112
					A0301	3RL2	73.7375	2.97245	16.81	12.3953	DRB1*1101	6CPL	50.5516	2.98263	10.54	5.32814	Kd	5GSV	48.2031	2.54817	IEk	1FNG	65.5533	1.88226
					A1101	1X7Q	75.9973	1.19821	15.53	11.8024	DRB1*1501	5V4M	71.7678	1.8314	18.41	13.2124	Kk	1ZT7	78.4768	2.26097
					B0702	5EO1	74.6486	1.9326	12.78	9.54009	DRB5*0101	1FV1	51.0658	4.20193	23.54	12.0209	Ld	1LDP	66.9945	3.5686
					B0801	3SPV	79.9828	1.24037	10.55	8.43819
					B2705	1OGT	75.4936	2.8443	4.78	3.6086
					B3501	3LKN	94.9139	1.94069	8.42	7.99175
					B5101	1E27	87.5949	1.48769	7.43	6.5083
						MAX	94.9139		TDS	107.036		MAX	78.9539		TDS	57.4628		MAX	78.4768			MAX	65.5533
	3	HPV 16-E7	LEDLLMGTL	79-87	A0201	4UQ3	74.1638	2.37055	39.08	28.9832	DRB1*0101	4AH2	60.7961	2.00797	11.53	7.00979	Db	1JUF	40.7849	4.06962	IAb	4P23	48.7594	2.99388
					A2402	5HGA	56.7345	2.94171	21.38	12.1298	DRB1*0301	2Q6W	58.145	2.88874	17.84	10.3731	Dd	5IVX	57.574	3.21962	IAd	2IAD	44.9392	3.57653
					A0101	4NQV	53.0944	3.46166	17.34	9.20657	DRB1*0401	5LAX	47.8479	3.26313	11.21	5.36375	Kb	4PV9	68.2536	1.82217	IAg7	1ES0	65.423	2.78311
					A0301	3RL2	53.0149	2.65237	16.81	8.9118	DRB1*1101	6CPL	72.225	2.47169	10.54	7.61252	Kd	5GSV	50.9374	4.42855	IEk	1FNG	61.735	2.56646
					A1101	1X7Q	62.6602	2.46254	15.53	9.73113	DRB1*1501	5V4M	78.0527	2.67281	18.41	14.3695	Kk	1ZT7	70.625	2.03833
					B0702	5EO1	77.9141	1.95667	12.78	9.95742	DRB5*0101	1FV1	56.9291	3.7616	23.54	13.4011	Ld	1LDP	54.6162	2.32875
					B0801	3SPV	51.3442	2.58328	10.55	5.41681
					B2705	1OGT	70.4296	2.47956	4.78	3.36654
					B3501	3LKN	94.3933	2.07085	8.42	7.94792
					B5101	1E27	90.9154	1.40851	7.43	6.75501
						MAX	94.3933		TDS	102.406		MAX	78.0527		TDS	58.1297		MAX	70.625			MAX	65.423
	4	HPV 16-E7	LQPETTDLY	15-23	A0201	4UQ3	68.4905	2.94476	39.08	26.7661	DRB1*0101	4AH2	50.9608	2.84402	11.53	5.87578	Db	1JUF	84.1437	1.77667	IAb	4P23	81.6389	1.45442
					A2402	5HGA	65.2248	3.26135	21.38	13.9451	DRB1*0301	2Q6W	73.1093	1.87891	17.84	13.0427	Dd	5IVX	66.2249	2.54984	IAd	2IAD	56.3436	4.0765
					A0101	4NQV	61.0271	2.81795	17.34	10.5821	DRB1*0401	5LAX	76.4565	1.67389	11.21	8.57077	Kb	4PV9	63.0775	2.07639	IAg7	1ES0	57.387	3.24277
					A0301	3RL2	70.2985	2.84612	16.81	11.8172	DRB1*1101	6CPL	97.5758	1.99707	10.54	10.2845	Kd	5GSV	59.2322	3.24744	IEk	1FNG	89.6598	2.1375
					A1101	1X7Q	89.6389	1.93008	15.53	13.9209	DRB1*1501	5V4M	86.5065	1.70271	18.41	15.9258	Kk	1ZT7	90.4326	2.9222
					B0702	5EO1	76.5097	1.88326	12.78	9.77794	DRB5*0101	1FV1	49.1918	2.45774	23.54	11.5797	Ld	1LDP	85.8199	2.65057
					B0801	3SPV	60.1199	2.69881	10.55	6.34265
					B2705	1OGT	71.0473	2.4336	4.78	3.39606
					B3501	3LKN	53.3417	3.4626	8.42	4.49137
					B5101	1E27	77.3988	2.00648	7.43	5.75073
						MAX	89.6389		TDS	106.79		MAX	97.5758		TDS	65.2793		MAX	90.4326			MAX	89.6598
	5	HPV 16-E7	TLHEYMLDL	7-15	A0201	4UQ3	54	3.27	39.08	21.1032	DRB1*0101 4AH2-D	4AH2	47.5504	3.992	11.53	5.48256	Db	1JUF	58	3	IAb	4P23	107	1.96
					A2402	5HGA	71	1.48	21.38	15.1798	DRB1*0301 2Q6W-T	2Q6W	59.8757	2.9159	17.84	10.6818	Dd	5IVX	49	1.8	IAd	2IAD	40	3.33
					A0101	4NQV	49	1.97	17.34	8.4966	DRB1*0401 5LAX-D	5LAX	70.8539	2.41664	11.21	7.94273	Kb	4PV9	53	5.61	IAg7	1ES0	41	3.12
					A0301	3RL2	53	3.88	16.81	8.9093	DRB1*1101	6CPL	71.0369	1.52144	10.54	7.48729	Kd	5GSV	87	1.7	IEk	1FNG	38.7	4.42
					A1101	1X7Q	59	3.54	15.53	9.1627	DRB1*1501 5V4M-D	5V4M	53.8685	2.82587	18.41	9.91719	Kk	1ZT7	51	2.31
					B0702	5EO1	58	2.33	12.78	7.4124	DRB5*0101 1FV1-D	1FV1	55.3934	1.86097	23.54	13.0396	Ld	1LDP	57	3.62
					B0801	3SPV	46	3.67	10.55	4.853
					B2705	1OGT	72	3.39	4.78	3.4416
					B3501	3LKN	77	1.53	8.42	6.4834
					B5101	1E27	72	2.01	7.43	5.3496
						MAX	77		TDS	90.3916		MAX	71.0369		TDS	54.5512		MAX	87			MAX	107
	6	HPV 16-E7	LLMGTLGIV	82-90	A0201	4UQ3	80	1.5	39.08	31.264	DRB1*0101	4AH2	88	2.36	11.53	10.1464	Db	1JUF	91	2.24	IAb	4P23	85	1.99
					A2402	5HGA	75	3.08	21.38	16.035	DRB1*0301	2Q6W	78	2.85	17.84	13.9152	Dd	5IVX	65	3.69	IAd	2IAD	52	2.27
					A0101	4NQV	95	1.43	17.34	16.473	DRB1*0401	5LAX	55	2.87	11.21	6.1655	Kb	4PV9	64	3.59	IAg7	1ES0	56	2.61
					A0301	3RL2	60	3.1	16.81	10.086	DRB1*1101	6CPL	76	2.05	10.54	8.0104	Kd	5GSV	68	2.86	IEk	1FNG	64.3	2.38
					A1101	1X7Q	91	2.57	15.53	14.1323	DRB1*1501	5V4M	64	2.13	18.41	11.7824	Kk	1ZT7	84	2.29
					B0702	5EO1	75	1.94	12.78	9.585	DRB5*0101	1FV1	59	2.7	23.54	13.8886	Ld	1LDP	144	1.54
					B0801	3SPV	64	3.49	10.55	6.752
					B2705	1OGT	57	2.54	4.78	2.7246
					B3501	3LKN	94	3.02	8.42	7.9148
					B5101	1E27	80	2.77	7.43	5.944
						MAX	95		TDS	120.911		MAX	88		TDS	63.9085		MAX	144			MAX	85
	7	HPV 16-E7	DRAHYNIVTF	48-57	A0201	4UQ3	71.7269	1.85703	39.08	28.0309	DRB1*0101	4AH2	109.745	0.96589	11.53	12.6536	Db	1JUF	48.4642	3.7589	IAb	4P23	36.5121	2.28604
					A2402	5HGA	67.805	2.54103	21.38	14.4967	DRB1*0301	2Q6W	63.3064	2.36747	17.84	11.2939	Dd	5IVX	64.6852	2.65943	IAd	2IAD	54.7786	2.72031
					A0101	4NQV	52.7724	2.98418	17.34	9.15073	DRB1*0401	5LAX	60.3914	4.63684	11.21	6.76988	Kb	4PV9	58.5863	2.39681	IAg7	1ES0	57.1645	3.79702
					A0301	3RL2	55.8667	2.2591	16.81	9.39119	DRB1*1101	6CPL	80.6577	2.81436	10.54	8.50132	Kd	5GSV	57.784	4.24371	IEk	1FNG	62.1238	2.43553
					A1101	1X7Q	45.4239	5.73327	15.53	7.05434	DRB1*1501	5V4M	54.407	2.77515	18.41	10.0163	Kk	1ZT7	75.3818	2.57775
					B0702	5EO1	53.9583	3.01532	12.78	6.89587	DRB5*0101	1FV1	53.0765	2.4018	23.54	12.4942	Ld	1LDP	62.2047	2.89144
					B0801	3SPV	72.6505	2.04061	10.55	7.66463
					B2705	1OGT	66.3479	4.24316	4.78	3.17143
					B3501	3LKN	79.7883	1.91735	8.42	6.71817
					B5101	1E27	70.7853	2.05775	7.43	5.25935
						MAX	79.7883		TDS	97.8333		MAX	109.745		TDS	61.7292		MAX	75.3818			MAX	62.1238
	8	HPV 16-E7	GQAEPDRAHY	43-52	A0201	4UQ3	67.7313	1.1852	39.08	26.4694	DRB1*0101	4AH2	32.6851	2.78415	11.53	3.76859	Db	1JUF	30.7647	6.11089	IAb	4P23	53.1148	3.18456
					A2402	5HGA	59.1767	2.67231	21.38	12.652	DRB1*0301	2Q6W	62.8929	2.09266	17.84	11.2201	Dd	5IVX	67.3555	2.936	IAd	2IAD	33.6753	4.70653
					A0101	4NQV	55.4965	2.68293	17.34	9.6231	DRB1*0401	5LAX	53.4176	1.88386	11.21	5.98811	Kb	4PV9	57.6128	4.38722	IAg7	1ES0	64.745	1.7762
					A0301	3RL2	42.5584	3.64219	16.81	7.15407	DRB1*1101	6CPL	77.5652	2.26729	10.54	8.17537	Kd	5GSV	62.9104	2.22548	IEk	1FNG	63.9921	3.71921
					A1101	1X7Q	54.2438	2.80586	15.53	8.42407	DRB1*1501	5V4M	60.8583	2.95484	18.41	11.204	Kk	1ZT7	60.8874	3.50618
					B0702	5EO1	54.7424	1.91838	12.78	6.99608	DRB5*0101	1FV1	39.7264	3.1977	23.54	9.35161	Ld	1LDP	57.0555	3.21716
					B0801	3SPV	62.4393	3.56159	10.55	6.58735
					B2705	1OGT	59.9879	2.69878	4.78	2.86742
					B3501	3LKN	53.4111	3.30822	8.42	4.49721
					B5101	1E27	62.1448	4.43562	7.43	4.61735
						MAX	67.7313		TDS	89.8881		MAX	77.5652		TDS	49.7078		MAX	67.3555			MAX	64.745
	9	HPV 16-E7	QAEPDRAHY	44-52	A0201	4UQ3	52.3583	3.07497	39.08	20.4616	DRB1*0101	4AH2	38.3079	3.83733	11.53	4.4169	Db	1JUF	63.9193	1.25158	IAb	4P23	51.9064	5.02828
					A2402	5HGA	47.2372	4.40331	21.38	10.0993	DRB1*0301	2Q6W	39.8881	2.858	17.84	7.11604	Dd	5IVX	50.656	3.86924	IAd	2IAD	41.9529	3.0272
					A0101	4NQV	56.8946	3.21648	17.34	9.86552	DRB1*0401	5LAX	71.1601	2.52951	11.21	7.97705	Kb	4PV9	41.8808	5.18137	IAg7	1ES0	48.5707	4.87948
					A0301	3RL2	37.7665	2.85968	16.81	6.34855	DRB1*1101	6CPL	67.1136	1.77311	10.54	7.07377	Kd	5GSV	33.3242	2.76075	IEk	1FNG	44.8225	4.28356
					A1101	1X7Q	49.4496	3.31651	15.53	7.67952	DRB1*1501	5V4M	52.2682	2.46804	18.41	9.62258	Kk	1ZT7	81.7174	4.20963
					B0702	5EO1	71.941	2.691	12.78	9.19406	DRB5*0101	1FV1	60.6623	5.96746	23.54	14.2799	Ld	1LDP	45.3941	4.22963
					B0801	3SPV	55.5472	2.19633	10.55	5.86023
					B2705	1OGT	61.413	4.70783	4.78	2.93554
					B3501	3LKN	91.2298	1.34824	8.42	7.68155
					B5101	1E27	54.0787	5.22842	7.43	4.01805
						MAX	91.2298		TDS	84.144		MAX	71.1601		TDS	50.4862		MAX	81.7174			MAX	51.9064
	10	HPV 16-E7	GTLGIVCPI	85-93	A0201	4UQ3	109.414	2.69618	39.08	42.759	DRB1*0101	4AH2	59.2629	2.35889	11.53	6.83302	Db	1JUF	83.167	2.36834	IAb	4P23	49.2384	2.51187
					A2402	5HGA	94.2047	2.44149	21.38	20.141	DRB1*0301	2Q6W	76.4863	2.2469	17.84	13.6452	Dd	5IVX	57.6046	3.5647	IAd	2IAD	85.5683	1.54886
					A0101	4NQV	71.4912	2.22405	17.34	12.3966	DRB1*0401	5LAX	80.2482	2.67919	11.21	8.99582	Kb	4PV9	89.7934	2.2169	IAg7	1ES0	73.1516	2.07542
					A0301	3RL2	85.8723	1.76754	16.81	14.4351	DRB1*1101	6CPL	69.7995	3.10891	10.54	7.35687	Kd	5GSV	95.2172	1.70227	IEk	1FNG	73.6788	1.77494
					A1101	1X7Q	107.87	1.6594	15.53	16.7522	DRB1*1501	5V4M	46.9344	3.0255	18.41	8.64062	Kk	1ZT7	85.1082	4.8174
					B0702	5EO1	74.2759	2.08681	12.78	9.49246	DRB5*0101	1FV1	48.8618	2.21276	23.54	11.5021	Ld	1LDP	69.216	1.53405
					B0801	3SPV	73.9066	2.32255	10.55	7.79715
					B2705	1OGT	108.313	2.32659	4.78	5.17736
					B3501	3LKN	123.334	1.02973	8.42	10.3847
					B5101	1E27	139.662	1.6358	7.43	10.3769
						MAX	139.662		TDS	149.712		MAX	80.2482		TDS	56.9736		MAX	95.2172			MAX	85.5683
		* PC: population coverage

## Sheet: HPV 18-E7
	No	Protein	Epitope	Location	HLA-I	PDB file	CD	RMSD	PC	Score	HLA-II	PDB file	CD	RMSD	PC	Score	H2-I	PDB file	CD	RMSD	H2-II	PDB file	CD	RMSD
	1	HPV18-E7	SSADDLRAF	78-86	A0201	4UQ3	38.0891	3.73998	39.08	14.8852	DRB1*0101	4AH2	49.1799	2.30646	11.53	5.67044	Db	1JUF	42.651	3.63562	IAb	4P23	35.6311	5.27499
					A2402	5HGA	83.3404	2.28458	21.38	17.8182	DRB1*0301	2Q6W	63.6386	4.74962	17.84	11.3531	Dd	5IVX	60.8566	2.96346	IAd	2IAD	38.9618	3.08757
					A0101	4NQV	82.5056	2.77787	17.34	14.3065	DRB1*0401	5LAX	58.5368	3.52723	11.21	6.56198	Kb	4PV9	44.8405	4.05248	IAg7	1ES0	62.8012	2.91137
					A0301	3RL2	44.2192	3.43161	16.81	7.43325	DRB1*1101	6CPL	60.8636	3.33647	10.54	6.41502	Kd	5GSV	41.937	2.88569	IEk	1FNG	68.3105	2.86135
					A1101	1X7Q	73.4985	2.18512	15.53	11.4143	DRB1*1501	5V4M	46.5774	3.36828	18.41	8.57491	Kk	1ZT7	51.2771	3.86345
					B0702	5EO1	53.963	3.10615	12.78	6.89647	DRB5*0101	1FV1	55.4173	4.74028	23.54	13.0452	Ld	1LDP	54.7095	4.86205
					B0801	3SPV	50.6745	2.93501	10.55	5.34616
					B2705	1OGT	110.682	1.96446	4.78	5.29061
					B3501	3LKN	31.9519	4.1312	8.42	2.69035
					B5101	1E27	57.5137	2.81672	7.43	4.27327
						MAX	110.682		TDS	149.712		MAX	80.2482		TDS	56.9736		MAX	95.2172			MAX	85.5683
	2	HPV18-E7	FQQLFLNTL	86-94	A0201	4UQ3	48	2.75	39.08	18.7584	DRB1*0101	4AH2	63	4.04	11.53	7.2639	Db	1JUF	60	3.88	IAb	4P23	58	2.28
					A2402	5HGA	80	2.28	21.38	17.104	DRB1*0301	2Q6W	70	1.63	17.84	12.488	Dd	5IVX	48	2.34	IAd	2IAD	53	4.73
					A0101	4NQV	82	1.78	17.34	14.2188	DRB1*0401	5LAX	79	1.8	11.21	8.8559	Kb	4PV9	69	1.51	IAg7	1ES0	50.7	3.4
					A0301	3RL2	50	3.87	16.81	8.405	DRB1*1101	6CPL	49	4.19	10.54	5.1646	Kd	5GSV	70	2.78	IEk	1FNG	72	2.56
					A1101	1X7Q	98	0.82	15.53	15.2194	DRB1*1501	5V4M	84	1.53	18.41	15.4644	Kk	1ZT7	95	1.94
					B0702	5EO1	81	2.67	12.78	10.3518	DRB5*0101	1FV1	76	2.1	23.54	17.8904	Ld	1LDP	60	2.7
					B0801	3SPV	84	2.34	10.55	8.862
					B2705	1OGT	50	3.86	4.78	2.39
					B3501	3LKN	61	2.59	8.42	5.1362
					B5101	1E27	55	3.8	7.43	4.0865
						MAX	98		TDS	149.712		MAX	80.2482		TDS	56.9736		MAX	95.2172			MAX	85.5683
	3	HPV18-E7	QLFLNTLSF	88-96	A0201	4UQ3	80	2.69	39.08	31.264	DRB1*0101	4AH2	74	2.71	11.53	8.5322	Db	1JUF	76	1.5	IAb	4P23	68	2.02
					A2402	5HGA	76	2.98	21.38	16.2488	DRB1*0301	2Q6W	50	3.48	17.84	8.92	Dd	5IVX	56	3.12	IAd	2IAD	34	4.8
					A0101	4NQV	71	1.96	17.34	12.3114	DRB1*0401	5LAX	59	2.36	11.21	6.6139	Kb	4PV9	59	3.59	IAg7	1ES0	40	2.79
					A0301	3RL2	63	1.91	16.81	10.5903	DRB1*1101	6CPL	56	4.21	10.54	5.9024	Kd	5GSV	154	0.81	IEk	1FNG	74	1.43
					A1101	1X7Q	88	2.58	15.53	13.6664	DRB1*1501	5V4M	124	0.44	18.41	22.8284	Kk	1ZT7	55	3.15
					B0702	5EO1	100	2.09	12.78	12.78	DRB5*0101	1FV1	68	3.46	23.54	16.0072	Ld	1LDP	85	2.66
					B0801	3SPV	83	1.34	10.55	8.7565
					B2705	1OGT	209	0.6	4.78	9.9902
					B3501	3LKN	67	2.04	8.42	5.6414
					B5101	1E27	77	1.68	7.43	5.7211
						MAX	209		TDS	149.712		MAX	80.2482		TDS	56.9736		MAX	95.2172			MAX	85.5683
	4	HPV18-E7	TLQDIVLHL	7-15	A0201	4UQ3	52.6	3.09	39.08	20.5561	DRB1*0101	4AH2	58	3.26	11.53	6.6874	Db	1JUF	64	2.79	IAb	4P23	65	2.19
					A2402	5HGA	62	4.39	21.38	13.2556	DRB1*0301	2Q6W	115	1.45	17.84	20.516	Dd	5IVX	56	2.3	IAd	2IAD	94	2.8
					A0101	4NQV	82	2.07	17.34	14.2188	DRB1*0401	5LAX	58	3.65	11.21	6.5018	Kb	4PV9	62	2.91	IAg7	1ES0	90.4	1.8
					A0301	3RL2	50	3.19	16.81	8.405	DRB1*1101	6CPL	44	3.38	10.54	4.6376	Kd	5GSV	93	1.2	IEk	1FNG	75.4	1.97
					A1101	1X7Q	52	3.53	15.53	8.0756	DRB1*1501	5V4M	51	2.87	18.41	9.3891	Kk	1ZT7	79	1.67
					B0702	5EO1	68	1.75	12.78	8.6904	DRB5*0101	1FV1	46	3.25	23.54	10.8284	Ld	1LDP	43	2.79
					B0801	3SPV	63	2.91	10.55	6.6465
					B2705	1OGT	49	3.3	4.78	2.3422
					B3501	3LKN	78	2.55	8.42	6.5676
					B5101	1E27	66	1.71	7.43	4.9038
						MAX	82		TDS	149.712		MAX	80.2482		TDS	56.9736		MAX	95.2172			MAX	85.5683
	5	HPV18-E7	LRAFQQLFL	83-91	A0201	4UQ3	43.8846	3.46358	39.08	17.1501	DRB1*0101	4AH2	64.6985	2.73951	11.53	7.45973	Db	1JUF	51.8069	3.68746	IAb	4P23	47.126	2.54632
					A2402	5HGA	52.1854	3.35841	21.38	11.1572	DRB1*0301	2Q6W	60.0126	3.0766	17.84	10.7063	Dd	5IVX	57.7879	2.89989	IAd	2IAD	46.5187	2.87473
					A0101	4NQV	60.8319	2.66201	17.34	10.5483	DRB1*0401	5LAX	77.8481	2.01512	11.21	8.72677	Kb	4PV9	42.7485	4.05169	IAg7	1ES0	44.7783	2.76931
					A0301	3RL2	51.7269	2.41985	16.81	8.69529	DRB1*1101	6CPL	83.3638	3.08458	10.54	8.78654	Kd	5GSV	68.3306	2.09407	IEk	1FNG	82.831	1.89884
					A1101	1X7Q	80.8247	1.63094	15.53	12.5521	DRB1*1501	5V4M	67.1788	2.92423	18.41	12.3676	Kk	1ZT7	56.9989	3.38273
					B0702	5EO1	59.7219	1.87602	12.78	7.63246	DRB5*0101	1FV1	118.298	2.07903	23.54	27.8473	Ld	1LDP	56.0314	3.10902
					B0801	3SPV	261.741	1.22925	10.55	27.6137
					B2705	1OGT	52.2493	3.63233	4.78	2.49752
					B3501	3LKN	64.6287	3.18365	8.42	5.44173
					B5101	1E27	58.7069	3.18128	7.43	4.36193
						MAX	261.741		TDS	107.65		MAX	118.298		TDS	75.8942		MAX	68.3306			MAX	82.831
	6	HPV18-E7	RAFQQLFL	84-91	A0201	4UQ3	53.6049	3.73359	39.08	20.9488	DRB1*0101	4AH2	78.9557	2.15556	11.53	9.10359	Db	1JUF	47.9019	4.16877	IAb	4P23	72.8535	2.29093
					A2402	5HGA	150.259	1.2155	21.38	32.1254	DRB1*0301	2Q6W	67.889	2.99207	17.84	12.1114	Dd	5IVX	48.9874	4.00908	IAd	2IAD	47.4373	3.35296
					A0101	4NQV	34.6389	4.48642	17.34	6.00639	DRB1*0401	5LAX	76.4008	3.11605	11.21	8.56453	Kb	4PV9	53.8188	3.03955	IAg7	1ES0	64.4429	1.73237
					A0301	3RL2	52.4865	2.86678	16.81	8.82297	DRB1*1101	6CPL	66.1782	2.43048	10.54	6.97518	Kd	5GSV	70.3716	1.64962	IEk	1FNG	72.7836	4.12129
					A1101	1X7Q	63.4547	3.56248	15.53	9.85452	DRB1*1501	5V4M	67.4238	2.70916	18.41	12.4127	Kk	1ZT7	72.7341	2.42984
					B0702	5EO1	56.1943	2.03804	12.78	7.18163	DRB5*0101	1FV1	61.5667	2.61258	23.54	14.4928	Ld	1LDP	55.2586	2.62402
					B0801	3SPV	69.1193	2.52152	10.55	7.29208
					B2705	1OGT	74.2215	2.09706	4.78	3.54779
					B3501	3LKN	58.9444	3.45096	8.42	4.96312
					B5101	1E27	82.3767	1.87257	7.43	6.12059
						MAX	150.259		TDS	106.863		MAX	78.9557		TDS	63.6602		MAX	72.7341			MAX	72.8535
	7	HPV18-E7	QQLFLNTLSF	87-96	A0201	4UQ3	72.6439	3.04451	39.08	28.3892	DRB1*0101	4AH2	59.6063	2.93482	11.53	6.8726	Db	1JUF	42.2826	3.42043	IAb	4P23	43.6955	2.81847
					A2402	5HGA	70.0324	1.52803	21.38	14.9729	DRB1*0301	2Q6W	52.4158	1.93498	17.84	9.35097	Dd	5IVX	77.4419	1.29807	IAd	2IAD	106.772	1.26793
					A0101	4NQV	81.9974	1.72208	17.34	14.2184	DRB1*0401	5LAX	53.3845	3.03855	11.21	5.9844	Kb	4PV9	50.9278	4.00055	IAg7	1ES0	41.1475	4.15965
					A0301	3RL2	51.1477	3.01202	16.81	8.59793	DRB1*1101	6CPL	88.0288	1.45213	10.54	9.27823	Kd	5GSV	64.4031	3.62308	IEk	1FNG	58.3927	3.71939
					A1101	1X7Q	67.5865	2.01224	15.53	10.4962	DRB1*1501	5V4M	85.4591	1.7995	18.41	15.733	Kk	1ZT7	89.7611	2.24477
					B0702	5EO1	65.4936	2.38987	12.78	8.37008	DRB5*0101	1FV1	54.7665	3.0968	23.54	12.892	Ld	1LDP	69.1687	2.42805
					B0801	3SPV	44.2601	4.48522	10.55	4.66944
					B2705	1OGT	61.8607	3.08647	4.78	2.95694
					B3501	3LKN	52.7909	2.53724	8.42	4.44499
					B5101	1E27	66.0841	3.80253	7.43	4.91005
						MAX	81.9974		TDS	102.026		MAX	88.0288		TDS	60.1113		MAX	89.7611			MAX	106.772
	8	HPV18-E7	RAEPQRHTM	53-61	A0201	4UQ3	158.825	1.20409	39.08	62.0688	DRB1*0101	4AH2	76.7951	1.87512	11.53	8.85448	Db	1JUF	43.0987	4.97668	IAb	4P23	46.2848	3.70712
					A2402	5HGA	46.9564	2.53313	21.38	10.0393	DRB1*0301	2Q6W	69.0033	3.11882	17.84	12.3102	Dd	5IVX	43.9472	2.25992	IAd	2IAD	65.565	1.42599
					A0101	4NQV	66.2776	2.16944	17.34	11.4925	DRB1*0401	5LAX	56.7012	2.39521	11.21	6.3562	Kb	4PV9	49.5451	3.51006	IAg7	1ES0	33.2636	4.12938
					A0301	3RL2	66.7977	1.96265	16.81	11.2287	DRB1*1101	6CPL	74.8035	2.32505	10.54	7.88429	Kd	5GSV	64.243	2.61656	IEk	1FNG	146.444	0.982699
					A1101	1X7Q	87.4938	1.401	15.53	13.5878	DRB1*1501	5V4M	59.6752	3.66701	18.41	10.9862	Kk	1ZT7	81.9346	2.47528
					B0702	5EO1	56.6752	2.55566	12.78	7.2431	DRB5*0101	1FV1	65.4871	1.69834	23.54	15.4157	Ld	1LDP	68.1901	2.25567
					B0801	3SPV	76.5082	1.86735	10.55	8.07162
					B2705	1OGT	83.4649	2.14236	4.78	3.98962
					B3501	3LKN	57.4078	2.66344	8.42	4.83374
					B5101	1E27	62.724	2.56657	7.43	4.6604
						MAX	158.825		TDS	137.216		MAX	76.7951		TDS	61.807		MAX	81.9346			MAX	146.444
	9	HPV18-E7	SADDLRAF	79-86	A0201	4UQ3	50.7819	3.15073	39.08	19.8456	DRB1*0101	4AH2	115.602	1.26296	11.53	13.3289	Db	1JUF	41.7616	5.16951	IAb	4P23	47.923	3.26029
					A2402	5HGA	66.6259	1.636	21.38	14.2446	DRB1*0301	2Q6W	81.8352	3.23998	17.84	14.5994	Dd	5IVX	47.2554	3.89027	IAd	2IAD	121.353	1.665
					A0101	4NQV	39.9395	1.72761	17.34	6.92551	DRB1*0401	5LAX	51.0817	2.9952	11.21	5.72626	Kb	4PV9	58.8828	3.47591	IAg7	1ES0	57.5752	1.79421
					A0301	3RL2	63.6252	2.40471	16.81	10.6954	DRB1*1101	6CPL	59.67	3.28	10.54	6.28922	Kd	5GSV	42.31	2.92	IEk	1FNG	34.2225	3.67562
					A1101	1X7Q	66.7704	3.51952	15.53	10.3694	DRB1*1501	5V4M	61.6057	2.38614	18.41	11.3416	Kk	1ZT7	64.0878	2.52007
					B0702	5EO1	87.3466	1.2708	12.78	11.1629	DRB5*0101	1FV1	55.3299	3.28397	23.54	13.0246	Ld	1LDP	59.9168	2.45154
					B0801	3SPV	60.5311	4.01446	10.55	6.38603
					B2705	1OGT	86.2866	3.59268	4.78	4.1245
					B3501	3LKN	94.6989	1.69948	8.42	7.97365
					B5101	1E27	28.5604	4.9369	7.43	2.12204
						MAX	94.6989		TDS	93.8496		MAX	115.602		TDS	64.31		MAX	64.0878			MAX	121.353
	10	HPV18-E7	RAFQQLFLNTL	84-94	A0201	4UQ3	67	2.46	39.08	26.1836	DRB1*0101	4AH2	46	4.65	11.53	5.3038	Db	1JUF	50	2.21	IAb	4P23	41	4.17
					A2402	5HGA	63	2.54	21.38	13.4694	DRB1*0301	2Q6W	63	1.37	17.84	11.2392	Dd	5IVX	44	4.51	IAd	2IAD	42	5.08
					A0101	4NQV	54	3.81	17.34	9.3636	DRB1*0401	5LAX	63	1.74	11.21	7.0623	Kb	4PV9	55	2.8	IAg7	1ES0	36.4	3.99
					A0301	3RL2	57	3.81	16.81	9.5817	DRB1*1101	6CPL	70	3.41	10.54	7.378	Kd	5GSV	57	1.97	IEk	1FNG	52	2.42
					A1101	1X7Q	46	3.22	15.53	7.1438	DRB1*1501	5V4M	46	3.23	18.41	8.4686	Kk	1ZT7	43	3.02
					B0702	5EO1	43	3.4	12.78	5.4954	DRB5*0101	1FV1	49	3.62	23.54	11.5346	Ld	1LDP	70	3.27
					B0801	3SPV	40	4.61	10.55	4.22
					B2705	1OGT	40	3.73	4.78	1.912
					B3501	3LKN	49	5.14	8.42	4.1258
					B5101	1E27	72	1.53	7.43	5.3496
						MAX	72		TDS	86.8449		MAX	70		TDS	50.9865		MAX	70			MAX	52

## Sheet: HPV 31-E7
	No	Protein	Epitope	Location	HLA-I	PDB file	CD	RMSD	PC	Score	HLA-II	PDB file	CD	RMSD	PC	Score	H2-I	PDB file	CD	RMSD	H2-II	PDB file	CD	RMSD
	1	HPV31-E7	TSNYNIVTF	49-57	A0201	4UQ3	59	2.6	39.08	23.0572	DRB1*0101	4AH2	73	2.79	11.53	8.4169	Db	1JUF	56	2.29	IAb	4P23	47	2.49
					A2402	5HGA	76	1.87	21.38	16.2488	DRB1*0301	2Q6W	48	2.63	17.84	8.5632	Dd	5IVX	89	3.36	IAd	2IAD	43	3.49
					A0101	4NQV	55	2.87	17.34	9.537	DRB1*0401	5LAX	64	3.2	11.21	7.1744	Kb	4PV9	62	2.15	IAg7	1ES0	57.1	3.09
					A0301	3RL2	73	3.65	16.81	12.2713	DRB1*1101	6CPL	64	2.2	10.54	6.7456	Kd	5GSV	58	2.74	IEk	1FNG	62	1.97
					A1101	1X7Q	75	1.67	15.53	11.6475	DRB1*1501	5V4M	68	2.67	18.41	12.5188	Kk	1ZT7	53	2.6
					B0702	5EO1	78	2.12	12.78	9.9684	DRB5*0101	1FV1	69	2.72	23.54	16.2426	Ld	1LDP	59	3.57
					B0801	3SPV	94	1.63	10.55	9.917
					B2705	1OGT	93	1.15	4.78	4.4454
					B3501	3LKN	141	1.85	8.42	11.8722
					B5101	1E27	92	1.67	7.43	6.8356
						MAX	141		TDS	115.8		MAX	73		TDS	59.6615		MAX	89			MAX	62
	2	HPV31-E7	TLQDYVLDL	7-15	A0201	4UQ3	45	4.96	39.08	17.586	DRB1*0101	4AH2	51	3.26	11.53	5.8803	Db	1JUF	55	3.38	IAb	4P23	50	3.26
					A2402	5HGA	68	3.13	21.38	14.5384	DRB1*0301	2Q6W	67	1.64	17.84	11.9528	Dd	5IVX	92	2.21	IAd	2IAD	47	3.11
					A0101	4NQV	47	2.66	17.34	8.1498	DRB1*0401	5LAX	65	2.36	11.21	7.2865	Kb	4PV9	57	1.91	IAg7	1ES0	42	4.03
					A0301	3RL2	185	1.79	16.81	31.0985	DRB1*1101	6CPL	58	3.06	10.54	6.1132	Kd	5GSV	59	3.1	IEk	1FNG	76	1.64
					A1101	1X7Q	64	3.12	15.53	9.9392	DRB1*1501	5V4M	67	1.72	18.41	12.3347	Kk	1ZT7	68	2.68
					B0702	5EO1	66	1.92	12.78	8.4348	DRB5*0101	1FV1	86	1.8	23.54	20.2444	Ld	1LDP	42	3.66
					B0801	3SPV	66	2.85	10.55	6.963
					B2705	1OGT	55	3.81	4.78	2.629
					B3501	3LKN	70	3.05	8.42	5.894
					B5101	1E27	73	3.38	7.43	5.4239
						MAX	185		TDS	110.657		MAX	86		TDS	63.8119		MAX	92			MAX	76
	3	HPV31-E7	GQAEPDTSNY	43-52	A0201	4UQ3	72.6927	2.79821	39.08	28.4083	DRB1*0101	4AH2	70.021	1.99883	11.53	8.07342	Db	1JUF	59.3844	3.27009	IAb	4P23	66.5304	2.44013
					A2402	5HGA	56.3074	3.8182	21.38	12.0385	DRB1*0301	2Q6W	58.8538	2.26438	17.84	10.4995	Dd	5IVX	70.5025	1.86307	IAd	2IAD	58.2075	3.34978
					A0101	4NQV	70.7885	2.32895	17.34	12.2747	DRB1*0401	5LAX	46.8258	3.01794	11.21	5.24917	Kb	4PV9	62.1615	4.47103	IAg7	1ES0	65.7109	1.58155
					A0301	3RL2	67.6845	2.81284	16.81	11.3778	DRB1*1101	6CPL	46.8514	2.64034	10.54	4.93813	Kd	5GSV	58.4509	3.27166	IEk	1FNG	37.8787	3.78418
					A1101	1X7Q	95.0634	2.68412	15.53	14.7633	DRB1*1501	5V4M	39.1662	4.01484	18.41	7.2105	Kk	1ZT7	52.2194	2.69288
					B0702	5EO1	70.4367	1.90908	12.78	9.00181	DRB5*0101	1FV1	60.0981	2.35738	23.54	14.1471	Ld	1LDP	48.0138	3.72493
					B0801	3SPV	58.6426	3.81562	10.55	6.18679
					B2705	1OGT	60.1051	2.79662	4.78	2.87303
					B3501	3LKN	66.1417	2.45603	8.42	5.56913
					B5101	1E27	87.4796	1.86939	7.43	6.49974
						MAX	95.0634		TDS	108.993		MAX	70.021		TDS	50.1178		MAX	70.5025			MAX	66.5304
	4	HPV31-E7	QAEPDTSNY	44-52	A0201	4UQ3	71.9642	2.4297	39.08	28.1236	DRB1*0101	4AH2	58.7497	2.07312	11.53	6.77384	Db	1JUF	56.4245	2.66608	IAb	4P23	36.4387	5.35146
					A2402	5HGA	60.7326	3.66255	21.38	12.9846	DRB1*0301	2Q6W	77.5385	2.09611	17.84	13.8329	Dd	5IVX	67.3991	2.83597	IAd	2IAD	273.527	1.37283
					A0101	4NQV	74.2206	2.21183	17.34	12.8699	DRB1*0401	5LAX	41.6459	3.16447	11.21	4.66851	Kb	4PV9	51.5171	3.24582	IAg7	1ES0	58.6946	1.85707
					A0301	3RL2	66.825	2.62786	16.81	11.2333	DRB1*1101	6CPL	45.2366	3.01471	10.54	4.76794	Kd	5GSV	55.5255	2.58408	IEk	1FNG	40.5382	4.24291
					A1101	1X7Q	68.8248	1.3737	15.53	10.6885	DRB1*1501	5V4M	81.8291	2.31755	18.41	15.0647	Kk	1ZT7	106.127	1.31247
					B0702	5EO1	45.6536	2.90364	12.78	5.83453	DRB5*0101	1FV1	57.629	2.61016	23.54	13.5659	Ld	1LDP	65.2282	3.14995
					B0801	3SPV	58.6239	3.12972	10.55	6.18482
					B2705	1OGT	64.4112	2.55755	4.78	3.07885
					B3501	3LKN	77.4527	2.00515	8.42	6.52151
					B5101	1E27	65.4703	3.18597	7.43	4.86445
						MAX	77.4527		TDS	102.384		MAX	81.8291		TDS	58.6738		MAX	106.127			MAX	273.527
	5	HPV31-E7	QPEATDLHCY	16-25	A0201	4UQ3	103.148	2.28234	39.08	40.3101	DRB1*0101	4AH2	46.1039	4.28103	11.53	5.31578	Db	1JUF	51.0275	3.63795	IAb	4P23	47.3883	2.71324
					A2402	5HGA	62.7087	3.69624	21.38	13.4071	DRB1*0301	2Q6W	65.7906	2.30841	17.84	11.737	Dd	5IVX	64.0285	2.43881	IAd	2IAD	47.7365	4.12788
					A0101	4NQV	61.6626	2.25347	17.34	10.6923	DRB1*0401	5LAX	75.0038	2.34992	11.21	8.40793	Kb	4PV9	51.8133	3.57327	IAg7	1ES0	46.6731	3.78477
					A0301	3RL2	57.144	2.57968	16.81	9.60591	DRB1*1101	6CPL	41.2727	2.75882	10.54	4.35014	Kd	5GSV	73.3721	2.61149	IEk	1FNG	57.53	1.82917
					A1101	1X7Q	55.9725	2.40515	15.53	8.69252	DRB1*1501	5V4M	50.2647	2.89606	18.41	9.25373	Kk	1ZT7	68.8535	2.7256
					B0702	5EO1	59.2673	3.03289	12.78	7.57436	DRB5*0101	1FV1	62.2929	3.85621	23.54	14.6637	Ld	1LDP	61.6564	3.07101
					B0801	3SPV	60.5788	2.32585	10.55	6.39107
					B2705	1OGT	62.8161	2.34836	4.78	3.00261
					B3501	3LKN	62.0649	2.63544	8.42	5.22586
					B5101	1E27	73.3211	2.18407	7.43	5.44776
						MAX	103.148		TDS	110.35		MAX	75.0038		TDS	53.7284		MAX	73.3721			MAX	57.53
	6	HPV31-E7	TPTLQDYVL	5-13	A0201	4UQ3	47.6751	3.58755	39.08	18.6314	DRB1*0101	4AH2	84.6038	1.83446	11.53	9.75482	Db	1JUF	41.8494	3.79261	IAb	4P23	61.2907	2.78693
					A2402	5HGA	46.8682	2.60434	21.38	10.0204	DRB1*0301	2Q6W	64.7397	2.40439	17.84	11.5496	Dd	5IVX	64.9951	3.28629	IAd	2IAD	60.413	2.69391
					A0101	4NQV	57.9571	2.29174	17.34	10.0498	DRB1*0401	5LAX	68.0601	2.26221	11.21	7.62954	Kb	4PV9	61.1539	3.84288	IAg7	1ES0	115.204	1.85121
					A0301	3RL2	83.1179	1.68837	16.81	13.9721	DRB1*1101	6CPL	56.7323	2.22373	10.54	5.97958	Kd	5GSV	64.4046	3.10414	IEk	1FNG	83.5885	1.71042
					A1101	1X7Q	82.1238	2.45645	15.53	12.7538	DRB1*1501	5V4M	93.5708	2.8361	18.41	17.2264	Kk	1ZT7	46.579	3.11976
					B0702	5EO1	62.2351	3.70214	12.78	7.95365	DRB5*0101	1FV1	83.8161	1.52534	23.54	19.7303	Ld	1LDP	62.9645	1.81343
					B0801	3SPV	89.9668	1.88151	10.55	9.4915
					B2705	1OGT	55.5371	2.51204	4.78	2.65468
					B3501	3LKN	104.408	1.66341	8.42	8.79114
					B5101	1E27	63.4745	2.28799	7.43	4.71615
						MAX	104.408		TDS	99.0347		MAX	93.5708		TDS	71.8702		MAX	64.9951			MAX	115.204
	7	HPV31-E7	LLMGSFGIV	82-90	A0201	4UQ3	73	2.53	39.08	28.5284	DRB1*0101	4AH2	86	2.3	11.53	9.9158	Db	1JUF	51	3.3	IAb	4P23	51	2.31
					A2402	5HGA	70	2.52	21.38	14.966	DRB1*0301	2Q6W	65	3.58	17.84	11.596	Dd	5IVX	69	3.33	IAd	2IAD	57	2.91
					A0101	4NQV	45	3.5	17.34	7.803	DRB1*0401	5LAX	67	2.88	11.21	7.5107	Kb	4PV9	48	3.53	IAg7	1ES0	47	3.79
					A0301	3RL2	70	2.91	16.81	11.767	DRB1*1101	6CPL	61	2.41	10.54	6.4294	Kd	5GSV	82	1.91	IEk	1FNG	68	2.11
					A1101	1X7Q	67	3.09	15.53	10.4051	DRB1*1501	5V4M	54	3.13	18.41	9.9414	Kk	1ZT7	71	2.52
					B0702	5EO1	49	4.73	12.78	6.2622	DRB5*0101	1FV1	62	2.91	23.54	14.5948	Ld	1LDP	68	2.41
					B0801	3SPV	82	2.07	10.55	8.651
					B2705	1OGT	69	1.71	4.78	3.2982
					B3501	3LKN	51	2.39	8.42	4.2942
					B5101	1E27	71	2.49	7.43	5.2753
						MAX	82		TDS	101.25		MAX	86		TDS	59.9881		MAX	82			MAX	68
	8	HPV31-E7	YVLDLQPEA	11-19	A0201	4UQ3	89.0582	1.93727	39.08	34.8039	DRB1*0101	4AH2	72.6425	2.42282	11.53	8.37568	Db	1JUF	41.3199	3.84802	IAb	4P23	53.3557	5.92252
					A2402	5HGA	60.5431	2.86144	21.38	12.9441	DRB1*0301	2Q6W	74.0823	1.53883	17.84	13.2163	Dd	5IVX	82.2848	2.69795	IAd	2IAD	39.248	1.5797
					A0101	4NQV	78.0914	1.56227	17.34	13.541	DRB1*0401	5LAX	41.3355	2.00796	11.21	4.63371	Kb	4PV9	65.1798	2.19393	IAg7	1ES0	70.336	1.76297
					A0301	1X7Q	69.77	1.99226	16.81	11.7283	DRB1*1101	6CPL	80.9164	2.01442	10.54	8.52859	Kd	5GSV	56.1016	2.70937	IEk	1FNG	57.6512	1.80395
					A1101	1X7Q	67.6656	2.86704	15.53	10.5085	DRB1*1501	5V4M	65.7438	2.78353	18.41	12.1034	Kk	1ZT7	47.3703	3.35654
					B0702	5EO1	45.3199	2.31686	12.78	5.79188	DRB5*0101	1FV1	32.1185	6.04013	23.54	7.56069	Ld	1LDP	72.3586	1.96245
					B0801	3SPV	72.2495	3.72321	10.55	7.62232
					B2705	3LKN	71.6156	0.656282	4.78	3.42323
					B3501	3LKN	73.425	3.2414	8.42	6.18238
					B5101	1E27	60.0615	2.0812	7.43	4.46257
						MAX	89.0582		TDS	111.008		MAX	80.9164		TDS	54.4184		MAX	82.2848			MAX	70.336
	9	HPV31-E7	IRILQELLM	76-84	A0201	4UQ3	38.0993	4.54671	39.08	14.8892	DRB1*0101	4AH2	62.1975	4.11592	11.53	7.17137	Db	1JUF	58.324	2.28036	IAb	4P23	57.5511	2.38049
					A2402	5HGA	47.679	2.60076	21.38	10.1938	DRB1*0301	2Q6W	64.7878	1.69785	17.84	11.5581	Dd	5IVX	46.325	3.58338	IAd	2IAD	33.6124	3.2131
					A0101	4NQV	43.8731	2.39326	17.34	7.6076	DRB1*0401	5LAX	50.4967	3.6438	11.21	5.66068	Kb	4PV9	60.6019	4.88433	IAg7	1ES0	51.3955	4.78641
					A0301	3RL2	60.7138	1.24316	16.81	10.206	DRB1*1101	6CPL	65.313	3.19998	10.54	6.88399	Kd	5GSV	78.0716	2.63861	IEk	1FNG	74.5438	1.42198
					A1101	1X7Q	82.044	2.51085	15.53	12.7414	DRB1*1501	5V4M	63.0785	2.77623	18.41	11.6127	Kk	1ZT7	37.4567	3.89783
					B0702	5EO1	48.4652	3.70113	12.78	6.19385	DRB5*0101	1FV1	50.1377	3.3164	23.54	11.8024	Ld	1LDP	104.973	1.08599
					B0801	3SPV	122.713	0.961593	10.55	12.9462
					B2705	1OGT	95.1032	1.38797	4.78	4.54593
					B3501	3LKN	50.7103	3.6319	8.42	4.2698
					B5101	1E27	61.2588	2.13847	7.43	4.55153
						MAX	122.713		TDS	88.1453		MAX	65.313		TDS	54.6893		MAX	104.973			MAX	74.5438
	10	HPV31-E7	VDIRILQEL	74-82	A0201	4UQ3	32.8995	4.22882	39.08	12.8571	DRB1*0101	4AH2	70.3266	2.10447	11.53	8.10866	Db	1JUF	112.711	1.20163	IAb	4P23	50.1952	2.76919
					A2402	5HGA	50.7831	3.13821	21.38	10.8574	DRB1*0301	2Q6W	87.0292	1.78101	17.84	15.526	Dd	5IVX	52.9158	2.84647	IAd	2IAD	37.4224	4.28013
					A0101	4NQV	36.5186	3.30047	17.34	6.33232	DRB1*0401	5LAX	45.7881	3.31964	11.21	5.13285	Kb	4PV9	53.7165	1.82439	IAg7	1ES0	55.2523	2.60622
					A0301	3RL2	43.2304	5.38973	16.81	7.26703	DRB1*1101	6CPL	60.3535	5.60034	10.54	6.36126	Kd	5GSV	60.7109	2.27669	IEk	1FNG	63.2863	3.85549
					A1101	1X7Q	48.6478	3.55057	15.53	7.555	DRB1*1501	5V4M	67.2166	2.66303	18.41	12.3746	Kk	1ZT7	30.4086	4.47242
					B0702	5EO1	43.8717	3.48997	12.78	5.6068	DRB5*0101	1FV1	34.8867	6.07682	23.54	8.21233	Ld	1LDP	59.0874	2.53861
					B0801	3SPV	56.8524	2.18166	10.55	5.99793
					B2705	1OGT	34.2381	4.07823	4.78	1.63658
					B3501	3LKN	72.1393	1.27058	8.42	6.07412
					B5101	1E27	63.0052	2.0266	7.43	4.68128
						MAX	72.1393		TDS	68.8656		MAX	87.0292		TDS	55.7157		MAX	112.711			MAX	63.2863

## Sheet: HPV 45-E7
	No	Protein	Epitope	Location	HLA-I	PDB file	CD	RMSD	PC	Score	HLA-II	PDB file	CD	RMSD	PC	Score	H2-I	PDB file	CD	RMSD	H2-II	PDB file	CD	RMSD
	1	HPV45-E7	TLQEIVLHL	7-15	A0201	4UQ3	43	2.97	39.08	16.8044	DRB1*0101	4AH2	56	2.16	11.53	6.4568	Db	1JUF	58	2.85	IAb	4P23	64	2.75
					A2402	5HGA	61	2.38	21.38	13.0418	DRB1*0301	2Q6W	86	2.37	17.84	15.3424	Dd	5IVX	52	4.57	IAd	2IAD	64	1.72
					A0101	4NQV	60	2.15	17.34	10.404	DRB1*0401	5LAX	60	2.47	11.21	6.726	Kb	4PV9	65	3.17	IAg7	1ES0	71	1.29
					A0301	3RL2	44	3	16.81	7.3964	DRB1*1101	6CPL	50	3.29	10.54	5.27	Kd	5GSV	67	2.3	IEk	1FNG	59	4.22
					A1101	1X7Q	62	2.87	15.53	9.6286	DRB1*1501	5V4M	55	2.38	18.41	10.1255	Kk	1ZT7	48	3.34
					B0702	5EO1	50	3.41	12.78	6.39	DRB5*0101	1FV1	56	2.38	23.54	13.1824	Ld	1LDP	66	2.54
					B0801	3SPV	56	2.69	10.55	5.908
					B2705	1OGT	72	2.15	4.78	3.4416
					B3501	3LKN	76	1.96	8.42	6.3992
					B5101	1E27	76	1.77	7.43	5.6468
						MAX	76		TDS	85.0608		MAX	86		TDS	57.1031		MAX	67			MAX	71
	2	HPV45-E7	NELDPVDLL	19-27	A0201	4UQ3	61	2.22	39.08	23.8388	DRB1*0101	4AH2	75	2.49	11.53	8.6475	Db	1JUF	63	2.89	IAb	4P23	65	3.55
					A2402	5HGA	54	4.86	21.38	11.5452	DRB1*0301	2Q6W	80	2.61	17.84	14.272	Dd	5IVX	59	2.96	IAd	2IAD	78	2.23
					A0101	4NQV	66	3.41	17.34	11.4444	DRB1*0401	5LAX	54	2.69	11.21	6.0534	Kb	4PV9	55	3.01	IAg7	1ES0	57.2	3.6
					A0301	3RL2	41	3.07	16.81	6.8921	DRB1*1101	6CPL	75	1.96	10.54	7.905	Kd	5GSV	63	2.33	IEk	1FNG	55	3.38
					A1101	1X7Q	104	0.76	15.53	16.1512	DRB1*1501	5V4M	55	3.51	18.41	10.1255	Kk	1ZT7	81	1.95
					B0702	5EO1	60	2.69	12.78	7.668	DRB5*0101	1FV1	89	2.25	23.54	20.9506	Ld	1LDP	65	2.78
					B0801	3SPV	76	2.18	10.55	8.018
					B2705	1OGT	56	3.03	4.78	2.6768
					B3501	3LKN	57	2.33	8.42	4.7994
					B5101	1E27	68.9306	1.90046	7.43	5.12154
						MAX	104		TDS	98.1554		MAX	89		TDS	67.954		MAX	81			MAX	78
	3	HPV45-E7	LQQLFLSTL	87-95	A0201	4UQ3	52	3.87	39.08	20.3216	DRB1*0101	4AH2	129	0.9	11.53	14.8737	Db	1JUF	46	4.94	IAb	4P23	41	4.5
					A2402	5HGA	104	0.89	21.38	22.2352	DRB1*0301	2Q6W	60	2.91	17.84	10.704	Dd	5IVX	52	3.18	IAd	2IAD	47	3.78
					A0101	4NQV	47	2.87	17.34	8.1498	DRB1*0401	5LAX	66	3.76	11.21	7.3986	Kb	4PV9	61	3.16	IAg7	1ES0	51	4.76
					A0301	3RL2	44	3.32	16.81	7.3964	DRB1*1101	6CPL	57	2.08	10.54	6.0078	Kd	5GSV	70	2.7	IEk	1FNG	69	2.52
					A1101	1X7Q	80	3.02	15.53	12.424	DRB1*1501	5V4M	50	3.47	18.41	9.205	Kk	1ZT7	60	3.96
					B0702	5EO1	59	3.44	12.78	7.5402	DRB5*0101	1FV1	49	3.39	23.54	11.5346	Ld	1LDP	54	2.62
					B0801	3SPV	66	2.48	10.55	6.963
					B2705	1OGT	67	3.35	4.78	3.2026
					B3501	3LKN	72	2.45	8.42	6.0624
					B5101	1E27	72	2.75	7.43	5.3496
						MAX	104		TDS	99.6448		MAX	129		TDS	59.7237		MAX	70			MAX	69
	4	HPV45-E7	QLFLSTLSF	89-97	A0201	4UQ3	80	2.91	39.08	31.264	DRB1*0101	4AH2	75	1.98	11.53	8.6475	Db	1JUF	80	1.91	IAb	4P23	65	2.91
					A2402	5HGA	51	3.78	21.38	10.9038	DRB1*0301	2Q6W	112	2.15	17.84	19.9808	Dd	5IVX	60	2.42	IAd	2IAD	45	3.08
					A0101	4NQV	71	2.74	17.34	12.3114	DRB1*0401	5LAX	68	2.25	11.21	7.6228	Kb	4PV9	94	1.9	IAg7	1ES0	52.8	2.55
					A0301	3RL2	89	2.08	16.81	14.9609	DRB1*1101	6CPL	47	3.38	10.54	4.9538	Kd	5GSV	68	2.5	IEk	1FNG	67	3.64
					A1101	1X7Q	71	1.63	15.53	11.0263	DRB1*1501	5V4M	46	2.91	18.41	8.4686	Kk	1ZT7	84	1.81
					B0702	5EO1	67	2.91	12.78	8.5626	DRB5*0101	1FV1	70	3.51	23.54	16.478	Ld	1LDP	90	1.25
					B0801	3SPV	68	2	10.55	7.174
					B2705	1OGT	34	3.72	4.78	1.6252
					B3501	3LKN	70	4.28	8.42	5.894
					B5101	1E27	64	1.84	7.43	4.7552
						MAX	89		TDS	108.477		MAX	112		TDS	66.1515		MAX	94			MAX	67
	5	HPV45-E7	SSAEDLRTL	79-87	A0201	4UQ3	54	2.02	39.08	21.1032	DRB1*0101	4AH2	42	3.05	11.53	4.8426	Db	1JUF	43	2.89	IAb	4P23	54	3.29
					A2402	5HGA	51	5.21	21.38	10.9038	DRB1*0301	2Q6W	89	1.8	17.84	15.8776	Dd	5IVX	56	2.75	IAd	2IAD	57	3.2
					A0101	4NQV	49	4.28	17.34	8.4966	DRB1*0401	5LAX	41	2.83	11.21	4.5961	Kb	4PV9	42	3.75	IAg7	1ES0	32	4.41
					A0301	3RL2	66	2.37	16.81	11.0946	DRB1*1101	6CPL	42	3.94	10.54	4.4268	Kd	5GSV	63	3.06	IEk	1FNG	49.5	3.44
					A1101	1X7Q	43	4.25	15.53	6.6779	DRB1*1501	5V4M	71	1.92	18.41	13.0711	Kk	1ZT7	44	3.04
					B0702	5EO1	49	3.36	12.78	6.2622	DRB5*0101	1FV1	53	3.51	23.54	12.4762	Ld	1LDP	62	2.98
					B0801	3SPV	56	3.58	10.55	5.908
					B2705	1OGT	74	2.81	4.78	3.5372
					B3501	3LKN	77	2.3	8.42	6.4834
					B5101	1E27	44	4.42	7.43	3.2692
						MAX	77		TDS	83.7361		MAX	89		TDS	55.2904		MAX	63			MAX	57
	6	HPV45-E7	ELDPVDLLCY	20-29	A0201	4UQ3	115.971	0.888151	39.08	45.3215	DRB1*0101	4AH2	75.8489	1.55771	11.53	8.74538	Db	1JUF	68.5377	3.02414	IAb	4P23	51.9398	2.94938
					A2402	5HGA	57.1604	2.1838	21.38	12.2209	DRB1*0301	2Q6W	64.2378	2.90242	17.84	11.46	Dd	5IVX	74.7555	2.4575	IAd	2IAD	64.6277	3.65571
					A0101	4NQV	57.359	1.80001	17.34	9.94605	DRB1*0401	5LAX	73.1288	2.22546	11.21	8.19774	Kb	4PV9	57.1139	2.71262	IAg7	1ES0	47.0239	2.65132
					A0301	3RL2	87.9033	2.30522	16.81	14.7766	DRB1*1101	6CPL	103.488	1.59439	10.54	10.9076	Kd	5GSV	62.0094	2.37312	IEk	1FNG	56.2193	2.4715
					A1101	1X7Q	53.2811	1.76429	15.53	8.27455	DRB1*1501	5V4M	47.2884	3.50468	18.41	8.70579	Kk	1ZT7	50.8899	2.70703
					B0702	5EO1	70.2564	2.28545	12.78	8.97877	DRB5*0101	1FV1	73.9878	1.73968	23.54	17.4167	Ld	1LDP	61.2018	3.77933
					B0801	3SPV	76.5	1.59969	10.55	8.07075
					B2705	1OGT	55.4657	2.01508	4.78	2.65126
					B3501	3LKN	73.4414	2.31157	8.42	6.18377
					B5101	1E27	79.7343	2.25612	7.43	5.92426
						MAX	115.971		TDS	122.348		MAX	103.488		TDS	65.4333		MAX	74.7555			MAX	64.6277
	7	HPV45-E7	LRTLQQLFL	84-92	A0201	4UQ3	42.2962	2.62675	39.08	16.5294	DRB1*0101	4AH2	46.9817	4.02306	11.53	5.41698	Db	1JUF	69.1887	1.76111	IAb	4P23	55.2254	1.78572
					A2402	5HGA	65.9329	2.1415	21.38	14.0964	DRB1*0301	2Q6W	72.0193	2.72949	17.84	12.8482	Dd	5IVX	32.7807	4.85041	IAd	2IAD	60.2987	1.99306
					A0101	4NQV	69.955	1.92856	17.34	12.1302	DRB1*0401	5LAX	52.421	3.77752	11.21	5.8764	Kb	4PV9	64.4339	3.10479	IAg7	1ES0	42.7422	2.93013
					A0301	3RL2	188.944	1.51932	16.81	31.7615	DRB1*1101	6CPL	51.1245	3.38361	10.54	5.38853	Kd	5GSV	45.0881	3.68095	IEk	1FNG	69.9845	1.74703
					A1101	1X7Q	66.1139	2.53158	15.53	10.2675	DRB1*1501	5V4M	71.0011	3.01384	18.41	13.0713	Kk	1ZT7	79.8722	1.81085
					B0702	5EO1	53.3314	3.03024	12.78	6.81575	DRB5*0101	1FV1	79.4702	2.24279	23.54	18.7073	Ld	1LDP	42.4145	3.27508
					B0801	3SPV	115.38	1.46842	10.55	12.1726
					B2705	1OGT	58.2303	3.12091	4.78	2.78341
					B3501	3LKN	43.9403	3.482	8.42	3.69977
					B5101	1E27	76.6893	2.03937	7.43	5.69802
						MAX	188.944		TDS	115.955		MAX	79.4702		TDS	61.3087		MAX	79.8722			MAX	69.9845
	8	HPV45-E7	RETLQEIVL	5-13	A0201	4UQ3	38.9689	3.33599	39.08	15.229	DRB1*0101	4AH2	66.6256	2.77671	11.53	7.68193	Db	1JUF	45.885	3.85747	IAb	4P23	37.4243	3.79432
					A2402	5HGA	58.795	2.82469	21.38	12.5704	DRB1*0301	2Q6W	73.1514	2.26258	17.84	13.0502	Dd	5IVX	50.5152	3.57381	IAd	2IAD	51.4607	3.34236
					A0101	4NQV	62.5189	2.07217	17.34	10.8408	DRB1*0401	5LAX	42.8238	1.14422	11.21	4.80055	Kb	4PV9	59.1626	4.08215	IAg7	1ES0	50.5106	3.80118
					A0301	3RL2	75.5076	1.56595	16.81	12.6928	DRB1*1101	6CPL	44.3687	4.14706	10.54	4.67646	Kd	5GSV	44.2708	1.28753	IEk	1FNG	115.557	0.657685
					A1101	1X7Q	58.9086	1.91867	15.53	9.14851	DRB1*1501	5V4M	38.489	3.87124	18.41	7.08582	Kk	1ZT7	49.1819	3.16381
					B0702	5EO1	24.1592	5.75351	12.78	3.08755	DRB5*0101	1FV1	57.8382	2.47241	23.54	13.6151	Ld	1LDP	55.1819	2.89714
					B0801	3SPV	57.7758	2.36771	10.55	6.09535
					B2705	1OGT	61.1178	3.76238	4.78	2.92143
					B3501	3LKN	92.3163	1.13739	8.42	7.77303
					B5101	1E27	66.0757	2.95576	7.43	4.90943
						MAX	92.3163		TDS	85.2683		MAX	73.1514		TDS	50.9101		MAX	59.1626			MAX	115.557
	9	HPV45-E7	LHLEPQNEL	13-21	A0201	4UQ3	67.7444	1.84103	39.08	26.4745	DRB1*0101	4AH2	63.2586	2.65812	11.53	7.29372	Db	1JUF	63.5485	1.98274	IAb	4P23	61.3811	2.39487
					A2402	5HGA	201.027	0.921116	21.38	42.9796	DRB1*0301	2Q6W	62.3515	2.75856	17.84	11.1235	Dd	5IVX	60.3735	2.93175	IAd	2IAD	87.7904	1.67686
					A0101	4NQV	52.5372	2.28409	17.34	9.10995	DRB1*0401	5LAX	58.1841	3.55767	11.21	6.52244	Kb	4PV9	55.8238	3.77975	IAg7	1ES0	46.9682	4.91822
					A0301	3RL2	49.1594	1.83078	16.81	8.2637	DRB1*1101	5JLZ	52.1335	3.03068	10.54	5.49487	Kd	5GSV	48.9507	2.73745	IEk	1FNG	150.016	0.462969
					A1101	1X7Q	71.7392	3.55454	15.53	11.1411	DRB1*1501	6CPL	63.0662	2.63216	18.41	11.6105	Kk	1ZT7	62.0703	3.51215
					B0702	5EO1	95.5376	1.26652	12.78	12.2097	DRB5*0101	1FV1	42.969	2.69962	23.54	10.1149	Ld	1LDP	63.0619	1.91875
					B0801	3SPV	39.5146	1.59435	10.55	4.16879
					B2705	1OGT	63.5267	1.88897	4.78	3.03658
					B3501	3LKN	85.3464	1.64037	8.42	7.18617
					B5101	1E27	47.9184	3.04685	7.43	3.56034
						MAX	201.027		TDS	128.13		MAX	63.2586		TDS	52.1599		MAX	63.5485			MAX	150.016
	10	HPV45-E7	QQLFLSTLSF	88-97	A0201	4UQ3	57.8302	3.80279	39.08	22.6	DRB1*0101	4AH2	65.8166	4.16308	11.53	7.58865	Db	1JUF	36.4485	3.48437	IAb	4P23	65	2.91
					A2402	5HGA	61.0896	3.2153	21.38	13.061	DRB1*0301	2Q6W	57.1254	1.57548	17.84	10.1912	Dd	5IVX	60	2.42	IAd	2IAD	45	3.08
					A0101	4NQV	63.8654	1.47185	17.34	11.0743	DRB1*0401	5LAX	86.096	1.52156	11.21	9.65136	Kb	4PV9	94	1.9	IAg7	1ES0	52.8	2.55
					A0301	3RL2	40.0305	3.87205	16.81	6.72913	DRB1*1101	6CPL	99.317	1.56066	10.54	10.468	Kd	5GSV	68	2.5	IEk	1FNG	67	3.64
					A1101	1X7Q	79.1605	1.55381	15.53	12.2936	DRB1*1501	5V4M	66.1132	2.02683	18.41	12.1714	Kk	1ZT7	84	1.81
					B0702	5EO1	54.7895	2.20845	12.78	7.0021	DRB5*0101	1FV1	70	3.51	23.54	16.478	Ld	1LDP	90	1.25
					B0801	3SPV	34.9632	2.86015	10.55	3.68862
					B2705	1OGT	64.6434	2.78451	4.78	3.08995
					B3501	3LKN	52.2634	2.23866	8.42	4.40058
					B5101	1E27	38.1612	4.69063	7.43	2.83538
						MAX	79.1605		TDS	86.7746		MAX	99.317		TDS	66.5486		MAX	94			MAX	67
