# Supplementary material for: A comprehensive in silico analysis for identification of therapeutic epitopes in HPV16, 18, 31 and 45 oncoproteins
Source: PLoS One. 2018 Oct 24;13(10):e0205933. doi: 10.1371/journal.pone.0205933 (PMC6200245; doi:10.1371/journal.pone.0205933)
Supplement: S7 File — (ZIP) [file pone.0205933.s007.zip]

Archive with 4 entries (3 files):
- S7 File (Epitope conservation analyses)/
- S7 File (Epitope conservation analyses)/S7A File (E5 epitopes conservation analysis) .xlsx
- S7 File (Epitope conservation analyses)/S7B File (E6 epitopes conservation analysis) .xlsx
- S7 File (Epitope conservation analyses)/S7C File (E7 epitopes conservation analysis) .xlsx
