# Supplementary material for: A comprehensive in silico analysis for identification of therapeutic epitopes in HPV16, 18, 31 and 45 oncoproteins
Source: PLoS One. 2018 Oct 24;13(10):e0205933. doi: 10.1371/journal.pone.0205933 (PMC6200245; doi:10.1371/journal.pone.0205933)
Supplement: S7 File — (ZIP) [file pone.0205933.s007.zip › S7 File (Epitope conservation analyses)/S7A File (E5 epitopes conservation analysis) .xlsx]

## Sheet: HPV 16 E5
					Inter-isoform coservancy			Inter-type conservancy (HPV 16 and 31)			Inter-HR-HPV conservancy (except HPV 16 and 56)			Conserved type
	Peptide	Start	End	Length	100% identity	Min Identity	Max Identity	100% identity	Min Identity	Max Identity	100% identity	Min Identity	Max Identity	100% identity
	FLLCFCVLL	15	23	9	91.67% (22/24)	0.8889	1	100.00% (2/2)	1	1	20.00% (2/10)	0.4444	1	HPV 16, 31, 35
	LSVSTYTSL	34	42	9	91.67% (22/24)	0.8889	1	50.00% (1/2)	0.6667	1	0.00% (0/10)	0.3333	0.6667	-
	STYTSLIIL	37	45	9	16.67% (4/24)	0.7778	1	50.00% (1/2)	0.4444	1	0.00% (0/10)	0.2222	0.5556	-
	YTSLIILVL	39	47	9	16.67% (4/24)	0.7778	1	50.00% (1/2)	0.3333	1	0.00% (0/10)	0.3333	0.6667	-
	SAFRCFIVY	55	63	9	79.17% (19/24)	0.8889	1	50.00% (1/2)	0.5556	1	0.00% (0/10)	0.3333	0.5556	-
	FIVYIIFVY	60	68	9	12.50% (3/24)	0.7778	1	50.00% (1/2)	0.4444	1	0.00% (0/10)	0.3333	0.6667	-
	YIIFVYIPL	63	71	9	16.67% (4/24)	0.8889	1	50.00% (1/2)	0.6667	1	0.00% (0/10)	0.3333	0.6667	-
	IIFVYIPLF	64	72	9	16.67% (4/24)	0.8889	1	50.00% (1/2)	0.6667	1	0.00% (0/10)	0.3333	0.6667	-
	FVYIPLFLI	66	74	9	95.83% (23/24)	0.8889	1	50.00% (1/2)	0.7778	1	0.00% (0/10)	0.4444	0.7778	-
	FLIHTHARF	72	80	9	87.50% (21/24)	0.8889	1	50.00% (1/2)	0.7778	1	0.00% (0/10)	0.3333	0.7778	-

## Sheet: HPV 18 E5
					Inter-isoform coservancy			Inter-type conservancy (HPV 18 and 45)			Inter-HR-HPV conservancy (except HPV 18 and 56)			Conserved type
	Peptide	Start	End	Length	100% identity	Min Identity	Max Identity	100% identity	Min Identity	Max Identity	100% identity	Min Identity	Max Identity	100% identity
	MCAYAWVLVF	28	37	10	100.00% (9/9)	1	1	50.00% (1/2)	0.7	1	0.00% (0/10)	0.2	0.8	-
	CAYAWVLVF	29	37	9	100.00% (9/9)	1	1	50.00% (1/2)	0.7778	1	0.00% (0/10)	0.2222	0.7778	-
	YAWVLVFVY	31	39	9	100.00% (9/9)	1	1	50.00% (1/2)	0.5556	1	0.00% (0/10)	0.3333	0.7778	-
	TSPATAFTVY	44	53	10	88.89% (8/9)	0.9	1	50.00% (1/2)	0.8	1	0.00% (0/10)	0.3	0.8	-
	SPATAFTVY	45	53	9	88.89% (8/9)	0.8889	1	50.00% (1/2)	0.7778	1	0.00% (0/10)	0.3333	0.7778	-
	ATAFTVYVF	47	55	9	88.89% (8/9)	0.8889	1	50.00% (1/2)	0.5556	1	0.00% (0/10)	0.2222	0.5556	-
	FTVYVFCFL	50	58	9	88.89% (8/9)	0.8889	1	50.00% (1/2)	0.5556	1	0.00% (0/10)	0.3333	0.5556	-
	MLLLHIHAI	61	69	9	88.89% (8/9)	0.7778	1	50.00% (1/2)	0.5556	1	0.00% (0/10)	0.3333	0.6667	-
	LLLHIHAIL	62	70	9	88.89% (8/9)	0.7778	1	50.00% (1/2)	0.4444	1	0.00% (0/10)	0.3333	0.7778	-
	LHIHAILSL	64	72	9	33.33% (3/9)	0.7778	1	50.00% (1/2)	0.5556	1	0.00% (0/10)	0.3333	0.6667	-

## Sheet: HPV 31 E5
					Inter-isoform coservancy			Inter-type conservancy (HPV 16 and 31)			Inter-HR-HPV conservancy (except HPV 31 and 56)			Conserved type
	Peptide	Start	End	Length	100% identity	Min Identity	Max Identity	100% identity	Min Identity	Max Identity	100% identity	Min Identity	Max Identity	100% identity
	FLLCFCVLL	15	23	9	100.00% (7/7)	1	1	100.00% (2/2)	1	1	20.00% (2/10)	0.4444	1	HPV 16, 31, 35
	LSVSVYATL	34	42	9	100.00% (7/7)	1	1	50.00% (1/2)	0.6667	1	0.00% (0/10)	0.3333	0.6667	-
	VSVYATLLL	36	44	9	100.00% (7/7)	1	1	50.00% (1/2)	0.4444	1	0.00% (0/10)	0.3333	0.5556	-
	SVYATLLLL	37	45	9	100.00% (7/7)	1	1	50.00% (1/2)	0.4444	1	0.00% (0/10)	0.3333	0.6667	-
	VYATLLLLI	38	46	9	100.00% (7/7)	1	1	50.00% (1/2)	0.4444	1	0.00% (0/10)	0.3333	0.6667	-
	YVVFIYIPL	63	71	9	71.43% (5/7)	0.8889	1	50.00% (1/2)	0.6667	1	0.00% (0/10)	0.3333	0.6667	-
	VVFIYIPLF	64	72	9	71.43% (5/7)	0.8889	1	50.00% (1/2)	0.6667	1	0.00% (0/10)	0.3333	0.6667	-
	FIYIPLFVI	66	74	9	100.00% (7/7)	1	1	50.00% (1/2)	0.7778	1	0.00% (0/10)	0.3333	0.7778	-
	FVIHTHASF	72	80	9	14.29% (1/7)	0.8889	1	50.00% (1/2)	0.7778	1	0.00% (0/10)	0.2222	0.7778	-
	VIHTHASFL	73	81	9	14.29% (1/7)	0.8889	1	50.00% (1/2)	0.7778	1	0.00% (0/10)	0.2222	0.7778	-

## Sheet: HPV 45 E5
					Inter-isoform coservancy			Inter-type conservancy (HPV 18 and 45)			Inter-HR-HPV conservancy (except HPV 45 and 56)			Conserved type
	Peptide	Start	End	Length	100% identity	Min Identity	Max Identity	100% identity	Min Identity	Max Identity	100% identity	Min Identity	Max Identity	100% identity
	FLLCFSVCL	6	14	9	66.67% (2/3)	0.8889	1	50.00% (1/2)	0.6667	1	0.00% (0/10)	0.4444	0.7778	-
	VYVCAFAWL	26	34	9	100.00% (3/3)	1	1	50.00% (1/2)	0.5556	1	0.00% (0/10)	0.3333	0.7778	-
	VYVCAFAWLL	26	35	10	100.00% (3/3)	1	1	50.00% (1/2)	0.6	1	0.00% (0/10)	0.3	0.8	-
	YVCAFAWLL	27	35	9	100.00% (3/3)	1	1	50.00% (1/2)	0.5556	1	0.00% (0/10)	0.3333	0.7778	-
	CAFAWLLVF	29	37	9	100.00% (3/3)	1	1	50.00% (1/2)	0.7778	1	0.00% (0/10)	0.3333	0.7778	-
	FAWLLVFLF	31	39	9	100.00% (3/3)	1	1	50.00% (1/2)	0.5556	1	0.00% (0/10)	0.3333	0.5556	-
	VITSPLTAF	42	50	9	100.00% (3/3)	1	1	50.00% (1/2)	0.8889	1	0.00% (0/10)	0.3333	0.8889	-
	SPLTAFAVY	45	53	9	100.00% (3/3)	1	1	50.00% (1/2)	0.7778	1	0.00% (0/10)	0.3333	0.7778	-
	MFVLHMHAL	61	69	9	100.00% (3/3)	1	1	50.00% (1/2)	0.5556	1	0.00% (0/10)	0.3333	0.5556	-
	LHMHALHTL	64	72	9	66.67% (2/3)	0.8889	1	50.00% (1/2)	0.5556	1	0.00% (0/10)	0.2222	0.5556	-
