# Supplementary material for: A comprehensive in silico analysis for identification of therapeutic epitopes in HPV16, 18, 31 and 45 oncoproteins
Source: PLoS One. 2018 Oct 24;13(10):e0205933. doi: 10.1371/journal.pone.0205933 (PMC6200245; doi:10.1371/journal.pone.0205933)
Supplement: S7 File — (ZIP) [file pone.0205933.s007.zip › S7 File (Epitope conservation analyses)/S7B File (E6 epitopes conservation analysis) .xlsx]

## Sheet: HPV16 E6
					Inter-isoform coservancy			Inter-type conservancy (HPV 16 and 31)			Inter-HR-HPV conservancy (except HPV 16)			Conserved type
	Peptide	Start	End	Length	100% identity	Min Identity	Max Identity	100% identity	Min Identity	Max Identity	100% identity	Min Identity	Max Identity	100% identity
	KLPQLCTEL	18	26	9	59.32% (70/118)	0.7778	1	50.00% (1/2)	0.4444	1	0.00% (0/11)	0.4444	0.8889	-
	VYDFAFRDL	49	57	9	95.76% (113/118)	0.8889	1	50.00% (1/2)	0.7778	1	0.00% (0/11)	0.4444	0.8889	-
	FAFRDLCIVY	52	61	10	96.61% (114/118)	0.9	1	50.00% (1/2)	0.8	1	0.00% (0/11)	0.5	0.9	-
	IVYRDGNPY	59	67	9	94.92% (112/118)	0.8889	1	50.00% (1/2)	0.6667	1	0.00% (0/11)	0.5556	0.8889	-
	KFYSKISEY	75	83	9	90.68% (107/118)	0.8889	1	50.00% (1/2)	0.6667	1	9.09% (1/11)	0.3333	1	HPV 16 and 35
	ISEYRHYCY	80	88	9	59.32% (70/118)	0.7778	1	50.00% (1/2)	0.5556	1	0.00% (0/11)	0.3333	0.8889	-
	SEYRHYCYSL	81	90	10	38.14% (45/118)	0.8	1	50.00% (1/2)	0.6	1	0.00% (0/11)	0.4	0.9	-
	EYRHYCYSL	82	90	9	38.98% (46/118)	0.7778	1	50.00% (1/2)	0.5556	1	0.00% (0/11)	0.4444	0.8889	-
	YCYSLYGTTL	86	95	10	63.56% (75/118)	0.8	1	50.00% (1/2)	0.8	1	0.00% (0/11)	0.6	0.8	-
	CYSLYGTTL	87	95	9	63.56% (75/118)	0.7778	1	50.00% (1/2)	0.7778	1	0.00% (0/11)	0.5556	0.7778	-
									wes

## Sheet: HPV18 E6
					Inter-isoform coservancy			Inter-type conservancy (HPV 18 and 45)			Inter-HR-HPV conservancy (except HPV 18)			Conserved type
	Peptide	Start	End	Length	100% identity	Min Identity	Max Identity	100% identity	Min Identity	Max Identity	100% identity	Min Identity	Max Identity	100% identity
	KLPDLCTEL	13	21	9	87.50% (7/8)	0.8889	1	100.00% (2/2)	1	1	9.09% (1/11)	0.4444	1	HPV 18 and 45
	LQDIEITCVY	25	34	10	100.00% (8/8)	1	1	50.00% (1/2)	0.7	1	0.00% (0/11)	0.4	0.8	-
	TVLELTEVF	37	45	9	75.00% (6/8)	0.8889	1	50.00% (1/2)	0.5556	1	0.00% (0/11)	0.3333	0.5556	-
	LELTEVFEF	39	47	9	75.00% (6/8)	0.6667	1	50.00% (1/2)	0.6667	1	0.00% (0/11)	0.3333	0.6667	-
	FEFAFKDLF	45	53	9	87.50% (7/8)	0.2222	1	50.00% (1/2)	0.6667	1	0.00% (0/11)	0.2222	0.8889	-
	FAFKDLFVV	47	55	9	87.50% (7/8)	0.2222	1	50.00% (1/2)	0.7778	1	0.00% (0/11)	0.3333	0.7778	-
	FAFKDLFVVY	47	56	10	87.50% (7/8)	0.2	1	50.00% (1/2)	0.8	1	0.00% (0/11)	0.4	0.8	-
	AFKDLFVVY	48	56	9	87.50% (7/8)	0.2222	1	50.00% (1/2)	0.7778	1	0.00% (0/11)	0.4444	0.7778	-
	DFYSRIREL	70	78	9	87.50% (7/8)	0.3333	1	100.00% (2/2)	1	1	9.09% (1/11)	0.3333	1	HPV 18 and 45
	NPAEKLRHL	113	121	9	87.50% (7/8)	0.3333	1	50.00% (1/2)	0.8889	1	0.00% (0/11)	0.3333	0.8889	-

## Sheet: H31E6-3
					Inter-isoform coservancy			Inter-type conservancy (HPV 16 and 31)			Inter-HR-HPV conservancy (except HPV 31)			Conserved type
	Peptide	Start	End	Length	100% identity	Min Identity	Max Identity	100% identity	Min Identity	Max Identity	100% identity	Min Identity	Max Identity	100% identity
	KLHELSSAL	11	19	9	100.00% (15/15)	1	1	50.00% (1/2)	0.4444	1	0.00% (0/11)	0.4444	0.6667	-
	LSSALEIPY	15	23	9	100.00% (15/15)	1	1	50.00% (1/2)	0.3333	1	0.00% (0/11)	0.2222	0.6667	-
	FAFTDLTIVY	45	54	10	86.67% (13/15)	0.9	1	50.00% (1/2)	0.8	1	0.00% (0/11)	0.6	0.8	-
	AFTDLTIVY	46	54	9	86.67% (13/15)	0.8889	1	50.00% (1/2)	0.7778	1	0.00% (0/11)	0.5556	0.7778	-
	KVSEFRWYR	72	80	9	100.00% (15/15)	1	1	50.00% (1/2)	0.5556	1	0.00% (0/11)	0.3333	0.7778	-
	KVSEFRWYRY	72	81	10	100.00% (15/15)	1	1	50.00% (1/2)	0.6	1	0.00% (0/11)	0.3	0.8	-
	FRWYRYSVY	76	84	9	100.00% (15/15)	1	1	50.00% (1/2)	0.5556	1	0.00% (0/11)	0.5556	0.8889	-
	YRYSVYGTTL	79	88	10	100.00% (15/15)	1	1	50.00% (1/2)	0.8	1	0.00% (0/11)	0.7	0.9	-
	RYSVYGTTL	80	88	9	100.00% (15/15)	1	1	50.00% (1/2)	0.7778	1	0.00% (0/11)	0.6667	0.8889	-

## Sheet: HPV45 E6
					Inter-isoform coservancy			Inter-type conservancy (HPV 18 and 45)			Inter-HR-HPV conservancy (except HPV 45)			Conserved type
	Peptide	Start	End	Length	100% identity	Min Identity	Max Identity	100% identity	Min Identity	Max Identity	100% identity	Min Identity	Max Identity	100% identity
	KLPDLCTEL	13	21	9	56.25% (9/16)	0.8889	1	100.00% (2/2)	1	1	9.09% (1/11)	0.4444	1	HPV 18 and 45
	ATLERTEVY	37	45	9	81.25% (13/16)	0.8889	1	50.00% (1/2)	0.5556	1	0.00% (0/11)	0.3333	0.6667	-
	RTEVYQFAF	41	49	9	75.00% (12/16)	0.8889	1	50.00% (1/2)	0.6667	1	0.00% (0/11)	0.5556	0.7778	-
	YQFAFKDL	45	52	8	93.75% (15/16)	0.875	1	50.00% (1/2)	0.75	1	0.00% (0/11)	0.375	0.75	-
	FAFKDLCIVY	47	56	10	62.50% (10/16)	0.9	1	50.00% (1/2)	0.8	1	0.00% (0/11)	0.5	0.9	-
	IVYRDCIAY	54	62	9	100.00% (16/16)	1	1	50.00% (1/2)	0.5556	1	0.00% (0/11)	0.3333	0.7778	-
	DFYSRIREL	70	78	9	100.00% (16/16)	1	1	100.00% (2/2)	1	1	9.09% (1/11)	0.3333	1	HPV 18 and 45
	YSRIRELRY	72	80	9	100.00% (16/16)	1	1	50.00% (1/2)	0.8889	1	0.00% (0/11)	0.4444	0.8889	-
	YSRIRELRYY	72	81	10	100.00% (16/16)	1	1	50.00% (1/2)	0.9	1	0.00% (0/11)	0.5	0.9	-
	NPAEKRRHL	113	121	9	87.50% (14/16)	0.8889	1	50.00% (1/2)	0.8889	1	0.00% (0/11)	0.3333	0.8889	-
