# Supplementary material for: A comprehensive in silico analysis for identification of therapeutic epitopes in HPV16, 18, 31 and 45 oncoproteins
Source: PLoS One. 2018 Oct 24;13(10):e0205933. doi: 10.1371/journal.pone.0205933 (PMC6200245; doi:10.1371/journal.pone.0205933)
Supplement: S7 File — (ZIP) [file pone.0205933.s007.zip › S7 File (Epitope conservation analyses)/S7C File (E7 epitopes conservation analysis) .xlsx]

## Sheet: HPV16 E7
					Inter-isoform coservancy			Inter-type conservancy (HPV 16 and 31)			Inter-HR-HPV conservancy (except HPV 16)			Conserved type
	Peptide	Start	End	Length	100% identity	Min Identity	Max Identity	100% identity	Min Identity	Max Identity	100% identity	Min Identity	Max Identity	100% identity
	TLHEYMLDL	7	15	9	94.12% (16/17)	0.8889	1	50.00% (1/2)	0.6667	1	0.00% (0/11)	0.3333	0.7778	-
	LQPETTDLY	15	23	9	82.35% (14/17)	0.8889	1	50.00% (1/2)	0.7778	1	0.00% (0/11)	0.3333	0.8889	-
	GQAEPDRAHY	43	52	10	94.12% (16/17)	0.9	1	50.00% (1/2)	0.7	1	0.00% (0/11)	0.3	0.7	-
	QAEPDRAHY	44	52	9	94.12% (16/17)	0.8889	1	50.00% (1/2)	0.6667	1	0.00% (0/11)	0.3333	0.6667	-
	DRAHYNIVTF	48	57	10	100.00% (17/17)	1	1	50.00% (1/2)	0.7	1	0.00% (0/11)	0.2	0.7	-
	RAHYNIVTF	49	57	9	100.00% (17/17)	1	1	50.00% (1/2)	0.6667	1	0.00% (0/11)	0.2222	0.6667	-
	STHVDIRTL	71	79	9	76.47% (13/17)	0.8889	1	50.00% (1/2)	0.7778	1	0.00% (0/11)	0.2222	0.7778	-
	LEDLLMGTL	79	87	9	100.00% (17/17)	1	1	50.00% (1/2)	0.5556	1	0.00% (0/11)	0.3333	0.8889	-
	LLMGTLGIV	82	90	9	100.00% (17/17)	1	1	50.00% (1/2)	0.7778	1	0.00% (0/11)	0.4444	0.8889	-
	GTLGIVCPI	85	93	9	100.00% (17/17)	1	1	50.00% (1/2)	0.6667	1	0.00% (0/11)	0.4444	0.7778	-

## Sheet: HPV18 E7
					Inter-isoform coservancy			Inter-type conservancy (HPV 18 and 45)			Inter-HR-HPV conservancy (except HPV 18)			Conserved type
	Peptide	Start	End	Length	100% identity	Min Identity	Max Identity	100% identity	Min Identity	Max Identity	100% identity	Min Identity	Max Identity	100% identity
	TLQDIVLHL	7	15	9	90.91% (10/11)	0.8889	1	50.00% (1/2)	0.8889	1	0.00% (0/11)	0.4444	0.8889	-
	RRAEPQRHTML	52	62	11	100.00% (11/11)	1	1	50.00% (1/2)	0.8182	1	0.00% (0/11)	0.1818	0.8182	-
	SSADDLRAF	78	86	9	90.91% (10/11)	0.8889	1	50.00% (1/2)	0.6667	1	0.00% (0/11)	0.3333	0.6667	-
	LRAFQQLFL	83	91	9	90.91% (10/11)	0.8889	1	50.00% (1/2)	0.7778	1	0.00% (0/11)	0.3333	0.7778	-
	RAFQQLFL	84	91	8	90.91% (10/11)	0.875	1	50.00% (1/2)	0.75	1	0.00% (0/11)	0.25	0.75	-
	RAFQQLFLNTL	84	94	11	36.36% (4/11)	0.9091	1	50.00% (1/2)	0.7273	1	0.00% (0/11)	0.2727	0.7273	-
	AFQQLFLNTL	85	94	10	45.45% (5/11)	0.9	1	50.00% (1/2)	0.7	1	0.00% (0/11)	0.2	0.7	-
	FQQLFLNTL	86	94	9	45.45% (5/11)	0.8889	1	50.00% (1/2)	0.7778	1	0.00% (0/11)	0.2222	0.7778	-
	QQLFLNTLSF	87	96	10	45.45% (5/11)	0.9	1	50.00% (1/2)	0.9	1	0.00% (0/11)	0.3	0.9	-
	QLFLNTLSF	88	96	9	45.45% (5/11)	0.8889	1	50.00% (1/2)	0.8889	1	0.00% (0/11)	0.3333	0.8889	-

## Sheet: HPV31 E7
					Inter-isoform coservancy			Inter-type conservancy (HPV 16 and 31)			Inter-HR-HPV conservancy (except HPV 31)			Conserved type
	Peptide	Start	End	Length	100% identity	Min Identity	Max Identity	100% identity	Min Identity	Max Identity	100% identity	Min Identity	Max Identity	100% identity
	TPTLQDYVL	5	13	9	93.33% (14/15)	0.8889	1	50.00% (1/2)	0.6667	1	0.00% (0/11)	0.4444	0.7778	-
	TLQDYVLDL	7	15	9	100.00% (15/15)	1	1	50.00% (1/2)	0.6667	1	9.09% (1/11)	0.5556	1	HPV 31 and 35
	YVLDLQPEA	11	19	9	93.33% (14/15)	0.8889	1	50.00% (1/2)	0.7778	1	0.00% (0/11)	0.4444	0.8889	-
	QPEATDLHCY	16	25	10	66.67% (10/15)	0.9	1	50.00% (1/2)	0.8	1	0.00% (0/11)	0.3	0.9	-
	GQAEPDTSNY	43	52	10	40.00% (6/15)	0.9	1	50.00% (1/2)	0.7	1	0.00% (0/11)	0.3	0.9	-
	QAEPDTSNY	44	52	9	40.00% (6/15)	0.8889	1	50.00% (1/2)	0.6667	1	0.00% (0/11)	0.3333	0.8889	-
	TSNYNIVTF	49	57	9	93.33% (14/15)	0.8889	1	50.00% (1/2)	0.6667	1	0.00% (0/11)	0.2222	0.8889	-
	VDIRILQEL	74	82	9	100.00% (15/15)	1	1	50.00% (1/2)	0.6667	1	0.00% (0/11)	0.3333	0.6667	-
	IRILQELLM	76	84	9	93.33% (14/15)	0.8889	1	50.00% (1/2)	0.6667	1	0.00% (0/11)	0.3333	0.6667	-
	LLMGSFGIV	82	90	9	86.67% (13/15)	0.8889	1	50.00% (1/2)	0.7778	1	0.00% (0/11)	0.3333	0.8889	-

## Sheet: H45E7-3
					Inter-isoform coservancy			Inter-type conservancy (HPV 18 and 45)			Inter-HR-HPV conservancy (except HPV 45)			Conserved type
	Peptide	Start	End	Length	100% identity	Min Identity	Max Identity	100% identity	Min Identity	Max Identity	100% identity	Min Identity	Max Identity	100% identity
	RETLQEIVL	5	13	9	20.00% (3/15)	0.7778	1	50.00% (1/2)	0.6667	1	0.00% (0/11)	0.3333	0.7778	-
	TLQEIVLHL	7	15	9	100.00% (15/15)	1	1	50.00% (1/2)	0.8889	1	0.00% (0/11)	0.4444	0.8889	-
	LHLEPQNEL	13	21	9	100.00% (15/15)	1	1	50.00% (1/2)	0.8889	1	0.00% (0/11)	0.3333	0.8889	-
	NELDPVDLL	19	27	9	100.00% (15/15)	1	1	50.00% (1/2)	0.5556	1	0.00% (0/11)	0.3333	0.6667	-
	ELDPVDLLCY	20	29	10	100.00% (15/15)	1	1	50.00% (1/2)	0.6	1	0.00% (0/11)	0.4	0.6	-
	SSAEDLRTL	79	87	9	26.67% (4/15)	0.7778	1	50.00% (1/2)	0.6667	1	0.00% (0/11)	0.4444	0.7778	-
	LRTLQQLFL	84	92	9	93.33% (14/15)	0.8889	1	50.00% (1/2)	0.7778	1	0.00% (0/11)	0.4444	0.7778	-
	LQQLFLSTL	87	95	9	100.00% (15/15)	1	1	50.00% (1/2)	0.7778	1	0.00% (0/11)	0.3333	0.7778	-
	QQLFLSTLSF	88	97	10	100.00% (15/15)	1	1	50.00% (1/2)	0.9	1	0.00% (0/11)	0.3	0.9	-
	QLFLSTLSF	89	97	9	100.00% (15/15)	1	1	50.00% (1/2)	0.8889	1	0.00% (0/11)	0.3333	0.8889	-
