# Supplementary material for: A comprehensive in silico analysis for identification of therapeutic epitopes in HPV16, 18, 31 and 45 oncoproteins
Source: PLoS One. 2018 Oct 24;13(10):e0205933. doi: 10.1371/journal.pone.0205933 (PMC6200245; doi:10.1371/journal.pone.0205933)
Supplement: S3 Table — (ZIP) [file pone.0205933.s010.zip]

Archive with 3 entries (2 files):
- S3 Table (MHC II binding predictions alleles)/
- S3 Table (MHC II binding predictions alleles)/MHC II binding prediction alleles.docx
- S3 Table (MHC II binding predictions alleles)/MHC II binding prediction alleles.pdf
